# Supplementary material for: Discovery of novel human transcript variants by analysis of intronic single-block EST with polyadenylation site
Source: BMC Genomics. 2009 Nov 12;10:518. doi: 10.1186/1471-2164-10-518 (PMC2784480; doi:10.1186/1471-2164-10-518)
Supplement: Additional file 1 — Summary information for the 10,844 3'-end exon sites. In sheet "all_site" lists the summary information for the 10,844 3'-end exon sites, whereas in sheet "validation_test" lists more reliable sites from the validation tests, blast analysis against all known mRNA database, EST clone ID analysis, and RT-PCR experiments. The headings in sheet "all_site" are defined as follows: "ExonSiteNo" is the serial number for the 3'-end exons; "AccNo" is, in most cases, the first sequence in each poly(A) cluster; "Chr" is the aligned chromosome for each site; "StartPos" is the start position of the chromosome alignment; "EndPos" is the end position for each cluster; "RefSeq" is reference sequence; "Definition" is the UniGene name for each RefSeq; "Symbol" is the UniGene symbol. "Locuslink" is the gene-based ID number; "SiteEST" is the list of poly-(A/T)-tailed ESTs in each cluster; "SeqCount" is the number of sequence counts in SiteEST; "If_BlastHit" marks whether there is a blast hit in the all known mRNA database; and "If_PAS" marks whether there are polyadenylation signals in poly(A/T)-tailed ESTs. "If_PolyA_DB2" marks whether this is overlapping sequence in PolyA_DB2. "If_PolyA_DB2" is true if the 3'-end ESTs are in PolyA_DB2 database or the 3'-end exon site overlaps a site in PolyA_DB2 database. "If_ASAPII", "If_ASTD" and "If Muro et al's data" mark whether this is overlapping sequence in ASAP II, ASTD and Muro et al's databases, respectively. "If_50aa" marks whether the 3'-end exon is behind the position of first 50 amino acid residues encoded by the RefSeq. The same headings in sheet "validation_test" have the same meaning as in sheet "all_site". "RT-PCR" marks whether the 3'-end exon is validated by RT-PCR experiments. "CloneIDSource" marks whether the EST clones are derived from poly(A/T)-tailed ESTs or non-poly(A/T)-tailed ESTs. "ExonSiteNo", "Locuslink", "Symbol", and "Definition" have the same meaning in subsequent tables. [file 1471-2164-10-518-S1.xls]

## Sheet: all_site
ExonSiteNo	AccNo	Chr	StartPos	EndPos	RefSeq	Definition	Symbol	Locuslink	SiteEST	SeqCount	If_BlastHit	If_PAS	If_PolyA_DB2	If_ASAPII	If_ASTD	If Muro et al's data	If_50aa
1	BU735215	chr9	36075660	36076263	NM_021111	Reversion-inducing-cysteine-rich protein with kazal motifs	RECK	8434	BU735215 AI472121	2	T	T	T		T	T	T
2	AW052126	chr5	74037355	74037781	NM_000521	Hexosaminidase B (beta polypeptide)	HEXB	3074	AW052126	1	T	T	T			T	T
3	BM702128	chr11	9816161	9816694	NM_030962	SET binding factor 2	SBF2	81846	BM702128 BM664833	2	T	T			T		T
4	AW204029	chr11	9854082	9854401	NM_030962	SET binding factor 2	SBF2	81846	AW204029	1							T
5	BQ022721	chr11	10104403	10104905	NM_030962	SET binding factor 2	SBF2	81846	BQ022721	1		T				T
6	AA808639	chr16	4490644	4490985	NM_002134	Heme oxygenase (decycling) 2	HMOX2	3163	AA808639	1		T
7	BX103561	chr11	107536375	107536615	NM_002519	Nuclear protein, ataxia-telangiectasia locus, mrna.	NPAT	4863	BX103561 AI522030	2		T				T
8	AA664566	chr10	24560395	24560623	NM_001098501	KIAA1217	KIAA1217	56243	AA664566 BX097366	2		T				T
9	BQ185717	chr10	24563607	24564157	NM_001098501	KIAA1217	KIAA1217	56243	BQ185717	1		T
10	CF891048	chr10	24580285	24581029	NM_001098501	KIAA1217	KIAA1217	56243	CF891048 CB242391	2	T					T
11	BX099364	chr10	24584535	24584996	NM_001098501	KIAA1217	KIAA1217	56243	BX099364	1	T
12	BM968201	chr10	24604901	24605430	NM_001098501	KIAA1217	KIAA1217	56243	BM968201	1
13	BX096664	chr10	24645323	24646172	NM_001098501	KIAA1217	KIAA1217	56243	BX096664 CB305676	2		T				T
14	BQ574158	chr10	24833955	24834661	NM_001098501	KIAA1217	KIAA1217	56243	BQ574158	1		T
15	CA503029	chr10	24834851	24835420	NM_001098501	KIAA1217	KIAA1217	56243	CA503029	1		T
16	DR980564	chr10	24864992	24865348	NM_001098501	KIAA1217	KIAA1217	56243	DR980564 AW263083	2		T				T
17	BF515955	chr10	24874355	24874641	NM_001098501	KIAA1217	KIAA1217	56243	BF515955	1	T		T		T	T
18	AW298400	chr17	8329461	8330029	NM_005964	Myosin, heavy chain 10, non-muscle	MYH10	4628	AW298400	1	T					T	T
19	BX108388	chr17	8471181	8471696	NM_005964	Myosin, heavy chain 10, non-muscle	MYH10	4628	BX108388	1		T				T
20	AI831061	chr16	3726817	3727271	NM_004380	CREB binding protein (Rubinstein-Taybi syndrome)	CREBBP	1387	AI831061	1			T				T
21	AI990244	chr17	39282375	39282800	NM_145273	CD300 molecule-like family member g	CD300LG	146894	AI990244 BE501092	2	T	T			T	T	T
22	AW449307	chr2	187077807	187078286	NM_018471	Zinc finger CCCH-type containing 15	ZC3H15	55854	AW449307	1		T			T		T
23	DR980140	chr3	195608477	195608720	NM_024524	ATPase type 13A3	ATP13A3	79572	DR980140	1		T					T
24	CB250385	chr3	195654645	195655010	NM_024524	ATPase type 13A3	ATP13A3	79572	CB250385 CF891074	2			T			T	T
25	AW444998	chr1	89360356	89360867	NM_004120	Guanylate binding protein 2, interferon-inducible	GBP2	2634	AW444998	1		T
26	AA694119	chr19	10797720	10798130	NM_001005362	Dynamin 2	DNM2	1785	AA694119	1							T
27	BM669438	chr3	134606611	134607133	NM_003571	Beaded filament structural protein 2, phakinin	BFSP2	8419	BM669438	1		T					T
28	BU739460	chr3	134614229	134614728	NM_003571	Beaded filament structural protein 2, phakinin	BFSP2	8419	BU739460 BM667753 BM670821	3	T	T				T	T
29	AI732206	chr13	44937420	44937950	NM_031431	Component of oligomeric golgi complex 3	COG3	83548	AI732206 BF732827 AA501982	3	T	T				T	T
30	AI363935	chr2	65345998	65346137	NM_001005386	ARP2 actin-related protein 2 homolog (yeast)	ACTR2	10097	AI363935	1		T					T
31	AL037263	chr5	146065689	146065733	NM_181676	Protein phosphatase 2 (formerly 2A), regulatory subunit B, beta isoform	PPP2R2B	5521	AL037263	1		T
32	AV728746	chr5	146206466	146206937	NM_181676	Protein phosphatase 2 (formerly 2A), regulatory subunit B, beta isoform	PPP2R2B	5521	AV728746	1		T
33	BQ004822	chr5	146209407	146210160	NM_181676	Protein phosphatase 2 (formerly 2A), regulatory subunit B, beta isoform	PPP2R2B	5521	BQ004822	1		T
34	BM668868	chr5	146222789	146223401	NM_181676	Protein phosphatase 2 (formerly 2A), regulatory subunit B, beta isoform	PPP2R2B	5521	BM668868 BM693541	2
35	AA906061	chr5	146273949	146274170	NM_181676	Protein phosphatase 2 (formerly 2A), regulatory subunit B, beta isoform	PPP2R2B	5521	AA906061	1		T				T
36	BI492386	chr5	146294733	146295486	NM_181676	Protein phosphatase 2 (formerly 2A), regulatory subunit B, beta isoform	PPP2R2B	5521	BI492386 AW021431	2	T	T		T	T	T
37	AI871462	chrX	129141258	129141671	NM_004794	RAB33A, member RAS oncogene family	RAB33A	9363	AI871462	1	T						T
38	AA766060	chr3	199066867	199067198	NM_032773	Leucine-rich repeats and calponin homology (CH) domain containing 3	LRCH3	84859	AA766060	1		T					T
39	AW296692	chr2	61271341	61271661	NM_014709	Ubiquitin specific peptidase 34	USP34	9736	AW296692	1	T					T	T
40	BG940587	chr2	61298803	61298965	NM_014709	Ubiquitin specific peptidase 34	USP34	9736	BG940587	1							T
41	AL712273	chr17	77660555	77660738	NM_198082	Coiled-coil domain containing 57	CCDC57	284001	AL712273 BX509945	2							T
42	CN291583	chr17	77668840	77669238	NM_198082	Coiled-coil domain containing 57	CCDC57	284001	CN291583	1							T
43	EB360703	chr8	28897637	28897810	NM_024567	Homeobox containing 1	HMBOX1	79618	EB360703	1		T					T
44	BQ002161	chr15	18867598	18868174	NM_001024682	Hypothetical protein LOC283755	LOC283755	283755	BQ002161	1		T				T	T
45	CF529668	chr15	18893796	18894219	NM_001024682	Hypothetical protein LOC283755	LOC283755	283755	CF529668	1		T					T
46	AI138281	chr18	48537416	48537809	NM_005215	Deleted in colorectal carcinoma	DCC	1630	AI138281	1		T	T				T
47	BQ446991	chr12	48865613	48866302	NM_016357	LIM domain and actin binding 1	LIMA1	51474	BQ446991	1	T	T					T
48	AW014413	chr12	48877426	48877834	NM_016357	LIM domain and actin binding 1	LIMA1	51474	AW014413	1							T
49	BM929684	chr6	109344237	109344955	NM_032131	Armadillo repeat containing 2	ARMC2	84071	BM929684 BM683629	2		T				T	T
50	AW249540	chr5	1491008	1491440	NM_001044	Solute carrier family 6 (neurotransmitter transporter, dopamine), member 3	SLC6A3	6531	AW249540	1		T				T	T
51	BQ027662	chr9	139744192	139744739	NM_024757	Euchromatic histone-lysine N-methyltransferase 1	EHMT1	79813	BQ027662 AW440907	2							T
52	BI324858	chr9	139761767	139762237	NM_024757	Euchromatic histone-lysine N-methyltransferase 1	EHMT1	79813	BI324858	1		T				T	T
53	BM875362	chr9	139778459	139779049	NM_024757	Euchromatic histone-lysine N-methyltransferase 1	EHMT1	79813	BM875362 BX106199	2	T	T				T	T
54	AI521488	chr10	43201479	43201516	NM_001098205	Heterogeneous nuclear ribonucleoprotein F	HNRPF	3185	AI521488	1		T					T
55	BU607642	chr6_qbl_hap2	4090324	4090775	NM_002118	Major histocompatibility complex, class II, DM beta	HLA-DMB	3109	BU607642 BQ016725	2	T	T	T		T		T
56	BU607642	chr6_cox_hap1	4285101	4285552	NM_002118	Major histocompatibility complex, class II, DM beta	HLA-DMB	3109	BU607642 BQ016725	2	T	T	T		T
57	BU607642	chr6	33012228	33012679	NM_002118	Major histocompatibility complex, class II, DM beta	HLA-DMB	3109	BU607642 BQ016725	2	T	T	T		T
58	BX091065	chr20	61004213	61004772	NM_080797	Death inducer-obliterator 1	DIDO1	11083	BX091065 AW297155	2		T	T			T	T
59	BF511916	chr20	61004907	61005130	NM_080797	Death inducer-obliterator 1	DIDO1	11083	BF511916	1							T
60	BM987066	chr20	61030417	61031094	NM_080797	Death inducer-obliterator 1	DIDO1	11083	BM987066 AW467871 BQ184005 AW270347	4		T				T
61	BG200787	chr2	218890919	218891570	NM_015488	Paroxysmal nonkinesigenic dyskinesia	PNKD	25953	BG200787 BG199890 BG189646 AI282043	4		T	T			T	T
62	AW205969	chr13	45604137	45604570	NM_002298	Lymphocyte cytosolic protein 1 (L-plastin)	LCP1	3936	AW205969 AI286240	2		T					T
63	AW449962	chr17	894982	895266	NM_021962	Active BCR-related gene	ABR	29	AW449962	1		T					T
64	BG171333	chr12	47808702	47808735	NM_006082	Tubulin, alpha 1b	TUBA1B	10376	BG171333	1	T						T
65	DR978513	chr18	43633611	43633806	NM_001003652	SMAD family member 2	SMAD2	4087	DR978513	1	T						T
66	BU677593	chr15	55728980	55729550	NM_001018090	GRINL1A combined protein	Gcom1	145781	BU677593 BQ023455 BQ022099	3		T				T	T
67	BM987925	chr17	24475229	24475665	NM_078471	Myosin XVIIIA	MYO18A	399687	BM987925	1		T					T
68	AI827519	chr8	10421658	10422043	NM_198464	Tryptophan/serine protease	UNQ9391	203074	AI827519	1		T					T
69	BM981715	chr16	49304255	49305001	NM_022162	Nucleotide-binding oligomerization domain containing 2	NOD2	64127	BM981715	1							T
70	AW079034	chr10	121570455	121570940	NM_014937	Inositol polyphosphate-5-phosphatase F	INPP5F	22876	AW079034	1							T
71	AW134791	chrX	148482750	148483024	NM_016153	Heat shock transcription factor family, X linked 2	HSFX2	728302	AW134791	1	T	T
72	AW134791	chrX	148665282	148665556	NM_016153	Heat shock transcription factor family, X linked 2	HSFX2	728302	AW134791	1	T	T					T
73	AI858266	chr13	32589684	32590169	NM_178006	StAR-related lipid transfer (START) domain containing 13	STARD13	90627	AI858266	1	T	T	T		T	T	T
74	BX114207	chr13	32646371	32646851	NM_178006	StAR-related lipid transfer (START) domain containing 13	STARD13	90627	BX114207	1		T				T	T
75	AI217175	chr13	32683290	32683672	NM_178006	StAR-related lipid transfer (START) domain containing 13	STARD13	90627	AI217175	1		T					T
76	CA445183	chr13	32747388	32748346	NM_178006	StAR-related lipid transfer (START) domain containing 13	STARD13	90627	CA445183 BQ446503 AI733584 AI016996	4		T	T				T
77	AI470031	chr4	145152069	145152458	NM_002100	Glycophorin B (MNS blood group)	GYPB	2994	AI470031	1		T
78	BU607297	chr2	238291608	238292327	NM_004735	Leucine rich repeat (in FLII) interacting protein 1	LRRFIP1	9208	BU607297 BX118678 AW130678	3		T					T
79	AW449624	chr2	238316172	238316424	NM_004735	Leucine rich repeat (in FLII) interacting protein 1	LRRFIP1	9208	AW449624	1		T					T
80	BX093391	chr2	238331813	238332246	NM_004735	Leucine rich repeat (in FLII) interacting protein 1	LRRFIP1	9208	BX093391	1	T	T					T
81	BG167731	chr16	86543381	86543855	NM_017869	BTG3 associated nuclear protein	BANP	54971	BG167731 BX111533	2		T	T			T
82	DW438793	chr16	86628060	86628273	NM_017869	BTG3 associated nuclear protein	BANP	54971	DW438793	1
83	CA313669	chr7	149049828	149050071	NM_032534	KRAB-A domain containing 1	KRBA1	84626	CA313669	1		T	T			T
84	BQ015214	chr3	20129212	20129916	NM_003884	P300/CBP-associated factor	PCAF	8850	BQ015214	1		T					T
85	AA805705	chr15	40436009	40436415	NM_212464	Calpain 3, (p94)	CAPN3	825	AA805705	1		T				T
86	BQ184135	chr19	1308528	1309203	NM_032853	Melanoma associated antigen (mutated) 1	MUM1	84939	BQ184135 CA314983 BM984070 BX113678 N29137 BM687096 AI302147 BQ021895	8	T	T
87	AA831005	chr1	190876630	190877001	NM_144766	Regulator of G-protein signaling 13	RGS13	6003	AA831005	1		T
88	AW297958	chr1	190885346	190885802	NM_144766	Regulator of G-protein signaling 13	RGS13	6003	AW297958	1		T				T
89	AW204187	chr1	190888764	190888993	NM_144766	Regulator of G-protein signaling 13	RGS13	6003	AW204187	1		T
90	AW297630	chr1	190892589	190893064	NM_144766	Regulator of G-protein signaling 13	RGS13	6003	AW297630	1
91	AI479880	chr16	55275514	55275601	NM_005952	Metallothionein 1X	MT1X	4501	AI479880 AI720809	2				T		T
92	AI188346	chr1	211246507	211246914	NM_144567	Angel homolog 2 (Drosophila)	ANGEL2	90806	AI188346	1	T	T				T	T
93	CA445783	chr12	52400879	52401443	NM_020898	Calcium binding and coiled-coil domain 1	CALCOCO1	57658	CA445783	1		T					T
94	AW197230	chr15	23146874	23147380	NM_130839	Ubiquitin protein ligase E3A (human papilloma virus E6-associated protein, Angelman syndrome)	UBE3A	7337	AW197230 BM977228	2		T				T	T
95	CN294002	chr2	68633333	68633978	NM_173545	Chromosome 2 open reading frame 13	C2orf13	200558	CN294002	1							T
96	CK905793	chr15	72065741	72066375	NM_004809	Stomatin (EPB72)-like 1	STOML1	9399	CK905793	1	T	T					T
97	BU685220	chr14	70307403	70308099	NM_033141	Mitogen-activated protein kinase kinase kinase 9	MAP3K9	4293	BU685220	1							T
98	BM987971	chr1	117509192	117509373	NM_024626	V-set domain containing T cell activation inhibitor 1	VTCN1	79679	BM987971	1
99	BF513922	chr22	48955607	48956064	NM_052839	Pannexin 2	PANX2	56666	BF513922	1	T	T	T			T
100	BQ021909	chr2	164266869	164267304	NM_018086	Fidgetin	FIGN	55137	BQ021909	1
101	BU688224	chr6	132754475	132755115	NM_015529	Monooxygenase, DBH-like 1	MOXD1	26002	BU688224 BF112146	2		T	T		T	T	T
102	AV741462	chr8	101803359	101803459	NM_002568	Poly(A) binding protein, cytoplasmic 1	PABPC1	26986	AV741462	1	T
103	BX116050	chr7	111869799	111870229	NM_001007245	Interferon-related developmental regulator 1	IFRD1	3475	BX116050	1		T				T
104	BQ002508	chr7	111898695	111898912	NM_001007245	Interferon-related developmental regulator 1	IFRD1	3475	BQ002508	1							T
105	BX487717	chr2	204023865	204024497	NM_213589	Ras association (RalGDS/AF-6) and pleckstrin homology domains 1	RAPH1	65059	BX487717 AI823935	2		T				T	T
106	BI494386	chr1	233453623	233453836	NM_016374	AT rich interactive domain 4B (RBP1-like)	ARID4B	51742	BI494386 BI494387	2		T					T
107	BX115837	chr7	38732568	38732953	NM_080631	Vacuolar protein sorting 41 homolog (S. cerevisiae)	VPS41	27072	BX115837 AI224091	2		T					T
108	BX088974	chr7	38800292	38800806	NM_080631	Vacuolar protein sorting 41 homolog (S. cerevisiae)	VPS41	27072	BX088974	1		T					T
109	AA528618	chr15	53342581	53342776	NM_183235	RAB27A, member RAS oncogene family	RAB27A	5873	AA528618 AA528509 CR741651	3		T
110	BF515428	chr15	53368338	53368573	NM_183235	RAB27A, member RAS oncogene family	RAB27A	5873	BF515428	1		T				T
111	AA743214	chr14	67219753	67220218	NM_016026	Retinol dehydrogenase 11 (all-trans/9-cis/11-cis)	RDH11	51109	AA743214	1	T	T					T
112	BX112928	chr1	64734858	64735397	NM_020925	Cache domain containing 1	CACHD1	57685	BX112928 CN479001	2		T
113	BX104127	chr1	167381789	167382195	NM_013330	Non-metastatic cells 7, protein expressed in (nucleoside-diphosphate kinase)	NME7	29922	BX104127	1		T		T	T	T	T
114	BX112355	chr1	167404750	167405086	NM_013330	Non-metastatic cells 7, protein expressed in (nucleoside-diphosphate kinase)	NME7	29922	BX112355	1		T			T	T	T
115	CA428033	chr1	26224065	26224706	NM_004455	Exostoses (multiple)-like 1	EXTL1	2134	CA428033	1		T					T
116	AI204289	chr2	98288264	98288511	NM_144992	Von Willebrand factor A domain containing 3B	VWA3B	200403	AI204289 AI207102	2							T
117	AW207896	chr1	111486654	111486871	NM_006090	Choline/ethanolamine phosphotransferase 1	CEPT1	10390	AW207896	1
118	AA810831	chr1	111504674	111505082	NM_006090	Choline/ethanolamine phosphotransferase 1	CEPT1	10390	AA810831 AA768134	2	T						T
119	AW294578	chr1	111523070	111523316	NM_006090	Choline/ethanolamine phosphotransferase 1	CEPT1	10390	AW294578	1	T	T					T
120	AW971681	chr1	111525524	111525921	NM_006090	Choline/ethanolamine phosphotransferase 1	CEPT1	10390	AW971681	1	T					T	T
121	AW137931	chr19	56993247	56993567	NM_002030	Formyl peptide receptor-like 2	FPRL2	2359	AW137931	1		T				T
122	BU608227	chr4	95596778	95597358	NM_006457	PDZ and LIM domain 5	PDLIM5	10611	BU608227 BX116308 AJ708021 AI051390	4	T	T	T			T
123	AW207379	chr4	95601441	95601743	NM_006457	PDZ and LIM domain 5	PDLIM5	10611	AW207379	1		T
124	AI610375	chr4	95714742	95715007	NM_006457	PDZ and LIM domain 5	PDLIM5	10611	AI610375	1	T			T		T	T
125	BX118564	chr4	95736599	95737047	NM_006457	PDZ and LIM domain 5	PDLIM5	10611	BX118564	1		T					T
126	BX115702	chr16	70227081	70227869	NM_001017967	MARVEL domain containing 3	MARVELD3	91862	BX115702 CR740484 AI698324 BM983751	4		T	T			T
127	AW449130	chr3	15652931	15653250	NM_000060	Biotinidase	BTD	686	AW449130 BF509775	2		T				T	T
128	CA311141	chr9	131693980	131694694	NM_015033	Formin binding protein 1	FNBP1	23048	CA311141 AA749050 BQ014131 BQ005971 CB054335 CB992865 BM151257	7	T	T	T			T	T
129	AA848014	chr9	131697360	131697968	NM_015033	Formin binding protein 1	FNBP1	23048	AA848014 CF129066 BM875685 BU618471 BI677260 BM875434 BQ549534	7	T	T	T			T	T
130	AA585230	chr9	131705767	131705820	NM_015033	Formin binding protein 1	FNBP1	23048	AA585230	1							T
131	AW139750	chr9	131838263	131838769	NM_015033	Formin binding protein 1	FNBP1	23048	AW139750	1		T
132	DR980437	chr17	56075481	56075773	NM_003620	Protein phosphatase 1D magnesium-dependent, delta isoform	PPM1D	8493	DR980437	1							T
133	AW207870	chr1	12102563	12103132	NM_001243	Tumor necrosis factor receptor superfamily, member 8	TNFRSF8	943	AW207870	1		T					T
134	BM504239	chr2	96221038	96221794	NM_020151	StAR-related lipid transfer (START) domain containing 7	STARD7	56910	BM504239 AI367533 AW449393	3							T
135	CD238045	chr16	47179380	47179690	NM_153029	Nedd4 binding protein 1	N4BP1	9683	CD238045	1
136	CA432771	chr6	44331710	44331831	NM_178148	Solute carrier family 35, member B2	SLC35B2	347734	CA432771	1		T					T
137	BI491895	chr2	30568525	30568963	NM_001002257	Lysocardiolipin acyltransferase	LYCAT	253558	BI491895	1
138	AW138847	chr1	209500736	209501167	NM_018254	REST corepressor 3	RCOR3	55758	AW138847 BQ010823	2		T	T			T
139	AA747484	chr1	209553017	209553259	NM_018254	REST corepressor 3	RCOR3	55758	AA747484	1	T	T	T		T	T	T
140	BX114432	chr5	54826707	54827071	NM_003711	Phosphatidic acid phosphatase type 2A	PPAP2A	8611	BX114432 CR744159 AA225806	3		T				T
141	BU783092	chr18	46748839	46749440	NM_018696	ElaC homolog 1 (E. coli)	ELAC1	55520	BU783092	1		T	T		T	T
142	BQ011038	chr1	94657087	94657720	NM_002858	ATP-binding cassette, sub-family D (ALD), member 3	ABCD3	5825	BQ011038 BQ010904 CF528987	3		T				T
143	CR739428	chr9	102298610	102298888	NM_003692	Transmembrane protein with EGF-like and two follistatin-like domains 1	TMEFF1	8577	CR739428 AI250270	2							T
144	BF513594	chr3	9415035	9415373	NM_001080517	SET domain containing 5	SETD5	55209	BF513594	1
145	CB242017	chr3	9426236	9426966	NM_001080517	SET domain containing 5	SETD5	55209	CB242017 CF891545	2		T		T		T
146	BM665664	chr3	9439572	9439953	NM_001080517	SET domain containing 5	SETD5	55209	BM665664 BM684622 BM711850 BM931175	4		T				T
147	CR739325	chr3	9447062	9447518	NM_001080517	SET domain containing 5	SETD5	55209	CR739325 BX108513	2		T				T
148	BG912500	chr4	7049065	7049177	NM_001113363	TBC1 domain family, member 14, transcript variant 3, mrna.	TBC1D14	57533	BG912500	1		T					T
149	AW073936	chr2	96400261	96400579	NM_015341	Non-SMC condensin I complex, subunit H	NCAPH	23397	AW073936	1		T					T
150	AV736550	chr10	28868330	28868526	NM_100264	WW domain containing adaptor with coiled-coil	WAC	51322	AV736550	1
151	AV741481	chr10	28871916	28872283	NM_100264	WW domain containing adaptor with coiled-coil	WAC	51322	AV741481	1		T				T
152	BM663808	chr10	28879575	28880283	NM_100264	WW domain containing adaptor with coiled-coil	WAC	51322	BM663808	1
153	AA767029	chr20	1385933	1386425	NM_182483	NSFL1 (p97) cofactor (p47)	NSFL1C	55968	AA767029	1		T				T
154	AI680727	chr16	86195216	86195735	NM_020655	Junctophilin 3	JPH3	57338	AI680727 AI299726 AW205682	3	T	T	T		T	T	T
155	BM684997	chr16	86244914	86245594	NM_020655	Junctophilin 3	JPH3	57338	BM684997	1	T	T	T				T
156	AI285461	chr3	58728516	58728873	NM_198463	FLJ42117 protein	FLJ42117	200844	AI285461	1		T
157	AA830398	chr3	58821998	58822733	NM_198463	FLJ42117 protein	FLJ42117	200844	AA830398 AJ710451 AJ710467	3	T	T				T
158	AI701685	chr3	58947032	58947246	NM_198463	FLJ42117 protein	FLJ42117	200844	AI701685	1		T
159	BE466067	chr12	4636108	4636675	NM_005002	NADH dehydrogenase (ubiquinone) 1 alpha subcomplex, 9, 39kDa	NDUFA9	4704	BE466067	1		T				T	T
160	CA430999	chr9	5793070	5793839	NM_024896	Endoplasmic reticulum metallopeptidase 1	ERMP1	79956	CA430999 CA314926	2		T				T	T
161	AI637477	chrX	118640578	118641073	NM_015129	Septin 6	SEPT6	23157	AI637477	1		T	T			T	T
162	AW291867	chrX	118665952	118666123	NM_015129	Septin 6	SEPT6	23157	AW291867	1							T
163	BU752897	chr8	17001801	17002237	NM_181723	EF-hand domain family, member A2	EFHA2	286097	BU752897	1		T
164	BU620736	chr1	113748004	113748600	NM_152900	Membrane associated guanylate kinase, WW and PDZ domain containing 3	MAGI3	260425	BU620736 AW272166	2		T			T	T	T
165	BQ017537	chr19	13058952	13059606	NM_002501	Nuclear factor I/X (CCAAT-binding transcription factor)	NFIX	4784	BQ017537	1							T
166	BX094869	chr4	15216993	15217464	NM_012161	F-box and leucine-rich repeat protein 5	FBXL5	26234	BX094869	1	T	T				T	T
167	AI363930	chr4	15221180	15221265	NM_012161	F-box and leucine-rich repeat protein 5	FBXL5	26234	AI363930	1		T				T	T
168	BX099938	chr2	61589015	61589441	NM_003400	Exportin 1 (CRM1 homolog, yeast)	XPO1	7514	BX099938	1		T				T	T
169	AA483203	chr2	61605563	61605813	NM_003400	Exportin 1 (CRM1 homolog, yeast)	XPO1	7514	AA483203 AA483733	2	T	T				T	T
170	CA314577	chr3	168737897	168738486	NM_178824	WD repeat domain 49	WDR49	151790	CA314577	1							T
171	CB241052	chr3	168847550	168848284	NM_178824	WD repeat domain 49	WDR49	151790	CB241052 BM980328	2		T				T
172	BM670417	chr17	35086551	35087141	NM_033419	Per1-like domain containing 1	PERLD1	93210	BM670417	1		T				T	T
173	AI056982	chr12	107567742	107568313	NM_014325	Coronin, actin binding protein, 1C	CORO1C	23603	AI056982 BF917090	2	T					T	T
174	BQ023020	chr3	15430181	15430490	NM_152396	Methyltransferase like 6	METTL6	131965	BQ023020	1		T	T		T	T	T
175	CA449857	chr19	46455365	46456032	NM_001699	AXL receptor tyrosine kinase	AXL	558	CA449857	1		T					T
176	AW135586	chr1	232498276	232498696	NM_173508	Solute carrier family 35, member F3	SLC35F3	148641	AW135586	1
177	CB241187	chr8	126318320	126319095	NM_173685	Non-SMC element 2, MMS21 homolog (S. cerevisiae)	NSMCE2	286053	CB241187 BX098616 R51261 CB046635	4		T				T	T
178	BF515657	chr8	126325836	126326274	NM_173685	Non-SMC element 2, MMS21 homolog (S. cerevisiae)	NSMCE2	286053	BF515657 AA814366 AA736649	3		T				T	T
179	AA868391	chr8	126391472	126391964	NM_173685	Non-SMC element 2, MMS21 homolog (S. cerevisiae)	NSMCE2	286053	AA868391	1		T				T	T
180	CF886890	chr2	44471991	44472721	NM_024766	Chromosome 2 open reading frame 34	C2orf34	79823	CF886890	1		T	T		T	T	T
181	BX100693	chr2	44598513	44599182	NM_024766	Chromosome 2 open reading frame 34	C2orf34	79823	BX100693	1		T				T	T
182	BQ028120	chr2	44608501	44608901	NM_024766	Chromosome 2 open reading frame 34	C2orf34	79823	BQ028120	1				T			T
183	BX103605	chr2	44651831	44652480	NM_024766	Chromosome 2 open reading frame 34	C2orf34	79823	BX103605	1	T	T		T	T	T	T
184	AA836642	chr2	44660684	44661060	NM_024766	Chromosome 2 open reading frame 34	C2orf34	79823	AA836642 AA835723	2		T					T
185	BQ448248	chr2	44762846	44763506	NM_024766	Chromosome 2 open reading frame 34	C2orf34	79823	BQ448248	1		T					T
186	AW206717	chr2	44767526	44767923	NM_024766	Chromosome 2 open reading frame 34	C2orf34	79823	AW206717	1		T				T	T
187	CA336503	chr2	44784968	44785343	NM_024766	Chromosome 2 open reading frame 34	C2orf34	79823	CA336503 AW022706	2		T					T
188	BQ267494	chr4	187325687	187326253	NM_015398	DKFZP564J102 protein	DKFZP564J102	25854	BQ267494	1		T	T			T	T
189	AA833729	chr10	134016376	134016891	NM_030626	Leucine rich repeat containing 27	LRRC27	80313	AA833729 BX117491	2	T	T	T		T	T	T
190	BQ775276	chr10	134029841	134030499	NM_030626	Leucine rich repeat containing 27	LRRC27	80313	BQ775276 BU738723 CD742953	3	T	T	T		T	T	T
191	BF513383	chr12	64551491	64551955	NM_003483	High mobility group AT-hook 2	HMGA2	8091	BF513383	1		T					T
192	AW341972	chr5	115479510	115479896	NM_016144	COMM domain containing 10	COMMD10	51397	AW341972	1		T					T
193	CR744730	chr5	115577471	115578051	NM_016144	COMM domain containing 10	COMMD10	51397	CR744730	1	T	T				T	T
194	CK300830	chrX	30625305	30625692	NM_000167	Glycerol kinase	GK	2710	CK300830	1		T					T
195	AW135357	chr12	102853697	102854135	NM_003299	Heat shock protein 90kDa beta (Grp94), member 1	HSP90B1	7184	AW135357 BM956100	2	T						T
196	BU674560	chr8	95756560	95757232	NM_001034915	RNA binding motif protein 35A	RBM35A	54845	BU674560 BU674568	2							T
197	BM992733	chr17	58999838	59000492	NM_005828	WD repeat domain 68	WDR68	10238	BM992733 AW204667	2	T
198	EC551272	chr15	71793781	71793908	NM_025240	CD276 molecule	CD276	80381	EC551272	1		T					T
199	AW450394	chr8	57277077	57277583	NM_002655	Pleiomorphic adenoma gene 1	PLAG1	5324	AW450394	1		T				T
200	AW294858	chr7	45006678	45007187	NM_031443	Cerebral cavernous malformation 2	CCM2	83605	AW294858 AW291098	2		T				T
201	AW015667	chr7	45060204	45060621	NM_001029835	Cerebral cavernous malformation 2	CCM2	83605	AW015667	1		T				T
202	AI682745	chr2	160328474	160328798	NM_022826	Membrane-associated ring finger (C3HC4) 7	MARCH7	64844	AI682745	1		T					T
203	CA313562	chr8	18484247	18484620	NM_015310	Pleckstrin and Sec7 domain containing 3	PSD3	23362	CA313562	1							T
204	CA310678	chr8	18515254	18516005	NM_015310	Pleckstrin and Sec7 domain containing 3	PSD3	23362	CA310678	1							T
205	BQ187608	chr8	18729857	18730225	NM_015310	Pleckstrin and Sec7 domain containing 3	PSD3	23362	BQ187608 BQ184513	2							T
206	BU743143	chr8	18767078	18767580	NM_015310	Pleckstrin and Sec7 domain containing 3	PSD3	23362	BU743143	1		T					T
207	AI732496	chr8	18768569	18769102	NM_015310	Pleckstrin and Sec7 domain containing 3	PSD3	23362	AI732496 AA523708	2		T					T
208	AA809411	chr1	52711074	52711414	NM_001009881	Zinc finger, CCHC domain containing 11	ZCCHC11	23318	AA809411	1		T					T
209	AI216292	chr13	20114776	20115175	NM_006531	Intraflagellar transport 88 homolog (Chlamydomonas)	IFT88	8100	AI216292	1	T	T	T				T
210	CB241167	chr13	20161375	20161903	NM_006531	Intraflagellar transport 88 homolog (Chlamydomonas)	IFT88	8100	CB241167 AW293189	2		T					T
211	CR740716	chr9	129867532	129867915	NM_197956	Chromosome 9 open reading frame 90	C9orf90	203245	CR740716	1
212	BQ010418	chr11	72309387	72309914	NM_014824	FCH and double SH3 domains 2	FCHSD2	9873	BQ010418	1							T
213	AI535736	chr11	72447972	72448824	NM_014824	FCH and double SH3 domains 2	FCHSD2	9873	AI535736 AI535976	2		T
214	BE440019	chr10	7926766	7927221	NM_031923	TAF3 RNA polymerase II, TATA box binding protein (TBP)-associated factor, 140kDa	TAF3	83860	BE440019	1		T					T
215	AA809743	chrX	53654327	53654704	NM_031407	HECT, UBA and WWE domain containing 1	HUWE1	10075	AA809743	1							T
216	DR979524	chrX	132816810	132816925	NM_004484	Glypican 3	GPC3	2719	DR979524	1				T		T	T
217	BQ025523	chrX	132822773	132823406	NM_004484	Glypican 3	GPC3	2719	BQ025523 BU754325	2				T	T	T	T
218	BX096420	chrX	132862256	132863097	NM_004484	Glypican 3	GPC3	2719	BX096420	1		T				T	T
219	BX114958	chr5	132633714	132634182	NM_015082	Follistatin-like 4	FSTL4	23105	BX114958 AI138877	2		T				T	T
220	BE049499	chr5	132856189	132856476	NM_015082	Follistatin-like 4	FSTL4	23105	BE049499	1		T					T
221	BX106049	chr5	132938418	132938829	NM_015082	Follistatin-like 4	FSTL4	23105	BX106049	1		T				T
222	BM983918	chr17	35596918	35597417	NM_016339	Rap guanine nucleotide exchange factor (GEF)-like 1	RAPGEFL1	51195	BM983918	1		T					T
223	EL954880	chr12	108412583	108412827	NM_183415	Ubiquitin protein ligase E3B	UBE3B	89910	EL954880	1	T	T			T	T	T
224	N70000	chr12	108454263	108454602	NM_183415	Ubiquitin protein ligase E3B	UBE3B	89910	N70000	1		T					T
225	AA775427	chr11	2930078	2930376	NM_005969	Nucleosome assembly protein 1-like 4	NAP1L4	4676	AA775427	1	T	T			T	T	T
226	BX117721	chr11	2931684	2932029	NM_005969	Nucleosome assembly protein 1-like 4	NAP1L4	4676	BX117721 AW206256	2	T	T				T	T
227	N71060	chr11	2957013	2957195	NM_005969	Nucleosome assembly protein 1-like 4	NAP1L4	4676	N71060	1		T
228	H05113	chr15	90792750	90793240	NM_006011	ST8 alpha-N-acetyl-neuraminide alpha-2,8-sialyltransferase 2	ST8SIA2	8128	H05113	1	T	T				T	T
229	AL110353	chr18	46678176	46678581	NM_002396	Malic enzyme 2, NAD(+)-dependent, mitochondrial	ME2	4200	AL110353 AL110329	2		T
230	AI962492	chr15	88418489	88418783	NM_198526	Zinc finger protein 710	ZNF710	374655	AI962492	1	T	T	T				T
231	AW207234	chr20	47183046	47183461	NM_001037328	Staufen, RNA binding protein, homolog 1 (Drosophila)	STAU1	6780	AW207234	1		T				T	T
232	AI571838	chr20	47234235	47234700	NM_001037328	Staufen, RNA binding protein, homolog 1 (Drosophila)	STAU1	6780	AI571838	1	T			T	T
233	AI026971	chr12	51704348	51704688	NM_001417	Eukaryotic translation initiation factor 4B	EIF4B	1975	AI026971	1		T				T	T
234	BM999072	chr7	150689379	150690075	NM_016118	Negative regulator of ubiquitin-like proteins 1	NUB1	51667	BM999072	1	T	T	T				T
235	AA193523	chr7	150693748	150693874	NM_016118	Negative regulator of ubiquitin-like proteins 1	NUB1	51667	AA193523	1	T				T	T	T
236	BX091818	chr7	150699273	150699644	NM_016118	Negative regulator of ubiquitin-like proteins 1	NUB1	51667	BX091818	1							T
237	CA439521	chr7	150701465	150702145	NM_016118	Negative regulator of ubiquitin-like proteins 1	NUB1	51667	CA439521 BQ771537 BF515771 BF507512	4	T		T				T
238	BQ184991	chr6	24512605	24513270	NM_020662	MRS2-like, magnesium homeostasis factor (S. cerevisiae)	MRS2L	57380	BQ184991	1		T					T
239	BQ011965	chr6	24531235	24531684	NM_020662	MRS2-like, magnesium homeostasis factor (S. cerevisiae)	MRS2L	57380	BQ011965 AW450227 AA828962 CA503288 AW291833 BU608167	6	T	T	T		T	T	T
240	DR978867	chr17	7417165	7417212	NM_001416	Eukaryotic translation initiation factor 4A, isoform 1	EIF4A1	1973	DR978867	1
241	BQ129302	chr17	7422556	7422669	NM_001416	Eukaryotic translation initiation factor 4A, isoform 1	EIF4A1	1973	BQ129302	1		T					T
242	AI826467	chr22	17274364	17274904	NM_005675	DiGeorge syndrome critical region gene 6	DGCR6	8214	AI826467 BU727486	2	T	T	T		T		T
243	BF509671	chr2	197302488	197302773	NM_001080539	Hypothetical protein FLJ39660	FLJ39660	284992	BF509671	1	T				T		T
244	AW448964	chr3	15280584	15281150	NM_001018009	SH3-domain binding protein 5 (BTK-associated)	SH3BP5	9467	AW448964 DR980591 AA749099	3	T	T	T			T
245	BQ002904	chr3	15296854	15297339	NM_001018009	SH3-domain binding protein 5 (BTK-associated)	SH3BP5	9467	BQ002904	1
246	BX093424	chr12	132028778	132029546	NM_183238	Zinc finger protein 605	ZNF605	90462	BX093424 BU684278	2	T	T			T	T
247	DR980587	chr19	4746517	4746566	NM_018708	Fem-1 homolog a (C. elegans)	FEM1A	55527	DR980587	1			T				T
248	AI052040	chr6	8370242	8370969	NM_015948	Solute carrier family 35, member B3	SLC35B3	51000	AI052040 AI031922 BQ015030	3	T	T				T	T
249	BU674901	chr6	8378713	8379330	NM_015948	Solute carrier family 35, member B3	SLC35B3	51000	BU674901	1	T	T				T
250	AI264774	chr17	40886086	40886348	NM_014798	Pleckstrin homology domain containing, family M (with RUN domain) member 1	PLEKHM1	9842	AI264774	1	T	T	T				T
251	CA430250	chr17	40898865	40899507	NM_014798	Pleckstrin homology domain containing, family M (with RUN domain) member 1	PLEKHM1	9842	CA430250 BX106429 BM703258 BM664743 BU633713	5	T	T					T
252	N94356	chr14	53487890	53488348	NM_001202	Bone morphogenetic protein 4	BMP4	652	N94356	1		T					T
253	BM678435	chr14	53491621	53492316	NM_001202	Bone morphogenetic protein 4	BMP4	652	BM678435	1		T	T
254	AW296585	chrX	149682497	149682797	NM_003828	Myotubularin related protein 1	MTMR1	8776	AW296585	1	T		T	T	T		T
255	AW072404	chr1	6254942	6255225	NM_007274	Acyl-CoA thioesterase 7	ACOT7	11332	AW072404	1		T					T
256	BX093789	chr1	6374266	6374600	NM_007274	Acyl-CoA thioesterase 7	ACOT7	11332	BX093789	1		T				T
257	CA419451	chr10	90578440	90578989	NM_144590	Ankyrin repeat domain 22	ANKRD22	118932	CA419451	1		T					T
258	BM714510	chr2	240718917	240719166	NM_138336	Myeloma overexpressed 2	MYEOV2	150678	BM714510 BU739480 DR977835	3	T	T	T	T	T	T
259	BX116478	chr2	46380535	46381132	NM_001430	Endothelial PAS domain protein 1	EPAS1	2034	BX116478 CK300546	2		T				T
260	T70087	chr2	46382910	46383387	NM_001430	Endothelial PAS domain protein 1	EPAS1	2034	T70087 DR979564	2		T
261	BF510392	chr2	46386410	46386782	NM_001430	Endothelial PAS domain protein 1	EPAS1	2034	BF510392	1		T				T
262	AI023436	chr2	46412449	46412926	NM_001430	Endothelial PAS domain protein 1	EPAS1	2034	AI023436	1	T					T
263	BX093667	chr2	46455112	46455840	NM_001430	Endothelial PAS domain protein 1	EPAS1	2034	BX093667 BQ023473 AW083883	3	T						T
264	AA719269	chr3	127716412	127716658	NM_144639	Urocanase domain containing 1	UROC1	131669	AA719269	1		T
265	AW613597	chr6	28219682	28220113	NM_006298	Zinc finger protein 192	ZNF192	7745	AW613597	1
266	AW016903	chr3	157043512	157043877	NM_004733	Solute carrier family 33 (acetyl-CoA transporter), member 1	SLC33A1	9197	AW016903	1		T					T
267	AI343815	chr3	157044067	157044483	NM_004733	Solute carrier family 33 (acetyl-CoA transporter), member 1	SLC33A1	9197	AI343815	1		T					T
268	BM680731	chr3	157048276	157048663	NM_004733	Solute carrier family 33 (acetyl-CoA transporter), member 1	SLC33A1	9197	BM680731	1		T					T
269	DW410261	chr3	157050798	157051105	NM_004733	Solute carrier family 33 (acetyl-CoA transporter), member 1	SLC33A1	9197	DW410261	1		T					T
270	BU619720	chr7	127275638	127276364	NM_014390	Staphylococcal nuclease and tudor domain containing 1	SND1	27044	BU619720	1		T	T			T	T
271	BQ027365	chr7	127303748	127304229	NM_014390	Staphylococcal nuclease and tudor domain containing 1	SND1	27044	BQ027365	1							T
272	U75655	chr7	127346487	127348163	NM_014390	Staphylococcal nuclease and tudor domain containing 1	SND1	27044	U75655 AI138785	2	T					T	T
273	BU677687	chr7	127421152	127421856	NM_014390	Staphylococcal nuclease and tudor domain containing 1	SND1	27044	BU677687 BQ448613 BU726320 H08778 AW206987 DW424757	6	T						T
274	AI923953	chr7	127423157	127423590	NM_014390	Staphylococcal nuclease and tudor domain containing 1	SND1	27044	AI923953	1		T					T
275	AI739290	chr7	127432970	127433388	NM_014390	Staphylococcal nuclease and tudor domain containing 1	SND1	27044	AI739290	1							T
276	AA886511	chr7	127453007	127453315	NM_014390	Staphylococcal nuclease and tudor domain containing 1	SND1	27044	AA886511	1	T						T
277	AW196613	chr7	127471477	127471884	NM_014390	Staphylococcal nuclease and tudor domain containing 1	SND1	27044	AW196613	1		T					T
278	AI740629	chr4	89910854	89911868	NM_014883	Family with sequence similarity 13, member A1	FAM13A1	10144	AI740629 BQ025668 BU754106 BU753170	4	T						T
279	AI283008	chr4	90130174	90130661	NM_014883	Family with sequence similarity 13, member A1	FAM13A1	10144	AI283008	1	T	T	T	T	T	T	T
280	BX095460	chr4	90194026	90194736	NM_014883	Family with sequence similarity 13, member A1	FAM13A1	10144	BX095460	1	T	T				T
281	AI540238	chr3	151868398	151869051	NM_152394	Chromosome 3 open reading frame 44	C3orf44	131831	AI540238 BX102647 AI190904	3		T				T
282	AA504454	chr3	151900729	151901095	NM_152394	Chromosome 3 open reading frame 44	C3orf44	131831	AA504454	1		T		T		T
283	AW450990	chrX	2274066	2274482	NM_145177	Dehydrogenase/reductase (SDR family) X-linked	DHRSX	207063	AW450990 AW450990 BF509978 BF509978	4	T					T	T
284	AI418753	chr11	124123211	124123456	NM_014312	V-set and immunoglobulin domain containing 2	VSIG2	23584	AI418753	1	T	T	T		T	T	T
285	AA669525	chr9	101914763	101915103	NM_183245	Inversin	INVS	27130	AA669525	1	T			T	T
286	AV741467	chr5	7930430	7930631	NM_002454	5-methyltetrahydrofolate-homocysteine methyltransferase reductase	MTRR	4552	AV741467	1		T
287	AW444555	chr11	10436065	10436394	NM_000480	Adenosine monophosphate deaminase (isoform E)	AMPD3	272	AW444555	1
288	BX096463	chr2	234066050	234066511	NM_018218	Ubiquitin specific peptidase 40	USP40	55230	BX096463	1	T	T	T		T	T
289	BQ012949	chr8	23347408	23347729	NM_004901	Ectonucleoside triphosphate diphosphohydrolase 4	ENTPD4	9583	BQ012949 CF530054 BQ013965	3		T	T			T	T
290	AW444681	chr3	13362936	13363319	NM_024923	Nucleoporin 210kDa	NUP210	23225	AW444681	1		T					T
291	BF507688	chr3	13393205	13393652	NM_024923	Nucleoporin 210kDa	NUP210	23225	BF507688	1	T					T	T
292	BQ773661	chr4	84175610	84176198	NM_016129	COP9 constitutive photomorphogenic homolog subunit 4 (Arabidopsis)	COPS4	51138	BQ773661	1			T	T
293	AW274983	chr7	29071463	29071850	NM_031311	Carboxypeptidase, vitellogenic-like	CPVL	54504	AW274983	1		T				T	T
294	BX501681	chr12	2234192	2234713	NM_000719	Calcium channel, voltage-dependent, L type, alpha 1C subunit	CACNA1C	775	BX501681 BF508334	2							T
295	BX119689	chr12	2473079	2473488	NM_000719	Calcium channel, voltage-dependent, L type, alpha 1C subunit	CACNA1C	775	BX119689 H05958 H05302	3							T
296	BM678697	chr12	2625739	2626490	NM_000719	Calcium channel, voltage-dependent, L type, alpha 1C subunit	CACNA1C	775	BM678697	1							T
297	AI829308	chr12	2657439	2657893	NM_000719	Calcium channel, voltage-dependent, L type, alpha 1C subunit	CACNA1C	775	AI829308 BF510159	2		T				T	T
298	BG897938	chr2	171906312	171906781	NM_024770	Methyltransferase like 8	METTL8	79828	BG897938	1	T	T					T
299	DW459561	chr2	171998637	171998735	NM_024770	Methyltransferase like 8	METTL8	79828	DW459561	1	T				T
300	AA074210	chr5	169725623	169725821	NM_001034838	Kv channel interacting protein 1	KCNIP1	30820	AA074210	1	T	T
301	AI807851	chr5	169813937	169814372	NM_001034838	Kv channel interacting protein 1	KCNIP1	30820	AI807851	1		T
302	AW291135	chr16	4666795	4667328	NM_015246	Mahogunin, ring finger 1	MGRN1	23295	AW291135	1		T					T
303	BQ709623	chr16	4676823	4677579	NM_015246	Mahogunin, ring finger 1	MGRN1	23295	BQ709623 AI147558 DW465032	3	T	T	T		T	T	T
304	BX104668	chr8	53303631	53304201	NM_014682	Suppression of tumorigenicity 18 (breast carcinoma) (zinc finger protein)	ST18	9705	BX104668	1		T				T
305	DR977693	chr8	53438852	53438924	NM_014682	Suppression of tumorigenicity 18 (breast carcinoma) (zinc finger protein)	ST18	9705	DR977693	1		T
306	BQ016727	chr10	7649976	7650639	NM_032817	Inter-alpha (globulin) inhibitor H5	ITIH5	80760	BQ016727	1							T
307	BU634192	chr10	7680186	7680852	NM_032817	Inter-alpha (globulin) inhibitor H5	ITIH5	80760	BU634192	1		T					T
308	BI493857	chr10	7693882	7694293	NM_032817	Inter-alpha (globulin) inhibitor H5	ITIH5	80760	BI493857	1		T					T
309	BX104029	chr12	94598103	94598411	NM_021229	Netrin 4	NTN4	59277	BX104029	1		T				T	T
310	CN355571	chr11	124033980	124034560	NM_170601	Sialic acid acetylesterase	SIAE	54414	CN355571	1	T	T				T	T
311	AW469830	chr17	29965540	29965941	NM_207313	Transmembrane protein 132E	TMEM132E	124842	AW469830	1
312	BM974046	chr13	19494212	19494925	NM_003453	Zinc finger, MYM-type 2	ZMYM2	7750	BM974046	1		T					T
313	AV739568	chr12	70520386	70520633	NM_022771	TBC1 domain family, member 15	TBC1D15	64786	AV739568	1
314	BM998206	chr12	70592691	70593263	NM_022771	TBC1 domain family, member 15	TBC1D15	64786	BM998206 CK902175	2						T	T
315	BF510462	chrX	48838360	48838672	NM_007075	WD repeat domain 45	WDR45	11152	BF510462	1	T
316	BX116441	chr8	100378942	100379307	NM_017890	Vacuolar protein sorting 13 homolog B (yeast)	VPS13B	157680	BX116441	1							T
317	BU733311	chr8	100948348	100948664	NM_017890	Vacuolar protein sorting 13 homolog B (yeast)	VPS13B	157680	BU733311	1							T
318	BF939408	chr2	130844278	130844463	NM_014369	Protein tyrosine phosphatase, non-receptor type 18 (brain-derived)	PTPN18	26469	BF939408	1		T	T		T		T
319	CB852542	chr1	218822153	218822863	NM_018650	MAP/microtubule affinity-regulating kinase 1	MARK1	4139	CB852542 AI183517	2	T	T	T		T	T	T
320	BU680253	chr8	42879595	42880088	NM_032410	Hook homolog 3 (Drosophila)	HOOK3	84376	BU680253	1
321	AA632477	chr8	42973784	42974128	NM_032410	Hook homolog 3 (Drosophila)	HOOK3	84376	AA632477 BX091629	2						T	T
322	BM973972	chr20	373191	373351	NM_144628	TBC1 domain family, member 20	TBC1D20	128637	BM973972	1	T	T				T	T
323	R30814	chr3	52596631	52597017	NM_018313	Polybromo 1	PBRM1	55193	R30814	1	T	T		T	T	T	T
324	AV739273	chr3	52654563	52655013	NM_018313	Polybromo 1	PBRM1	55193	AV739273	1				T	T		T
325	AA397445	chr10	21885671	21886117	NM_004641	Myeloid/lymphoid or mixed-lineage leukemia (trithorax homolog, Drosophila); translocated to, 10	MLLT10	8028	AA397445	1	T	T	T		T	T	T
326	AI076570	chr10	21933605	21934034	NM_004641	Myeloid/lymphoid or mixed-lineage leukemia (trithorax homolog, Drosophila); translocated to, 10	MLLT10	8028	AI076570	1	T	T					T
327	EC577200	chr3	185535721	185535835	NM_198241	Eukaryotic translation initiation factor 4 gamma, 1	EIF4G1	1981	EC577200	1				T		T	T
328	BQ025947	chr6	52479766	52480201	NM_012288	Translocation associated membrane protein 2	TRAM2	9697	BQ025947	1						T	T
329	BU741974	chr6	52486086	52486727	NM_012288	Translocation associated membrane protein 2	TRAM2	9697	BU741974	1		T					T
330	AI696257	chr6	52488364	52488801	NM_012288	Translocation associated membrane protein 2	TRAM2	9697	AI696257	1			T		T		T
331	BQ024419	chr17	59513942	59514327	NM_001433	Endoplasmic reticulum to nucleus signaling 1	ERN1	2081	BQ024419	1							T
332	BQ013079	chr17	59551155	59551674	NM_001433	Endoplasmic reticulum to nucleus signaling 1	ERN1	2081	BQ013079 BQ011383	2		T				T
333	BU077539	chr17	59557726	59558347	NM_001433	Endoplasmic reticulum to nucleus signaling 1	ERN1	2081	BU077539 CK905791 BQ130003	3		T				T
334	AI765908	chr17	59559846	59560507	NM_001433	Endoplasmic reticulum to nucleus signaling 1	ERN1	2081	AI765908 BU683785 AW451601 CF139260 AI916710	5	T	T	T			T
335	BU753927	chr8	38979816	38980247	NM_003816	ADAM metallopeptidase domain 9 (meltrin gamma)	ADAM9	8754	BU753927	1	T	T			T
336	CA312087	chr8	38995815	38996254	NM_003816	ADAM metallopeptidase domain 9 (meltrin gamma)	ADAM9	8754	CA312087 CA503077	2		T				T	T
337	BX090997	chr8	39054625	39055052	NM_003816	ADAM metallopeptidase domain 9 (meltrin gamma)	ADAM9	8754	BX090997 AA525944	2							T
338	BM684105	chr3	65637917	65638480	NM_001033057	Membrane associated guanylate kinase, WW and PDZ domain containing 1	MAGI1	9223	BM684105	1		T					T
339	BX104616	chr3	65809294	65809789	NM_001033057	Membrane associated guanylate kinase, WW and PDZ domain containing 1	MAGI1	9223	BX104616 BQ446527	2		T				T	T
340	BQ006502	chr3	65833528	65834079	NM_001033057	Membrane associated guanylate kinase, WW and PDZ domain containing 1	MAGI1	9223	BQ006502	1	T	T			T	T	T
341	AW205468	chr3	65929401	65929811	NM_001033057	Membrane associated guanylate kinase, WW and PDZ domain containing 1	MAGI1	9223	AW205468	1							T
342	CB266562	chr3	65982914	65983097	NM_001033057	Membrane associated guanylate kinase, WW and PDZ domain containing 1	MAGI1	9223	CB266562	1							T
343	BU198083	chr10	120437328	120439084	NM_153810	Chromosome 10 open reading frame 46	C10orf46	143384	BU198083	1						T
344	BX105855	chr10	120441864	120442296	NM_153810	Chromosome 10 open reading frame 46	C10orf46	143384	BX105855	1	T	T				T
345	BX092417	chr7	139374968	139375320	NM_022750	Poly (ADP-ribose) polymerase family, member 12	PARP12	64761	BX092417	1		T	T		T	T	T
346	BX089291	chr3	142782923	142783538	NM_006506	RAS p21 protein activator 2	RASA2	5922	BX089291 CR744037 BX111448	3	T	T					T
347	AI026896	chr16	72888645	72888743	NM_002811	Proteasome (prosome, macropain) 26S subunit, non-ATPase, 7	PSMD7	5713	AI026896	1
348	BE545334	chr17	43055551	43055641	NM_006310	Aminopeptidase puromycin sensitive	NPEPPS	9520	BE545334 AI553720	2		T	T			T	T
349	BU727919	chr2	183523209	183523682	NM_013436	NCK-associated protein 1	NCKAP1	10787	BU727919	1		T
350	AL691736	chr6	13101513	13102241	NM_030948	Phosphatase and actin regulator 1	PHACTR1	221692	AL691736	1		T					T
351	AI864952	chr6	13381419	13381816	NM_030948	Phosphatase and actin regulator 1	PHACTR1	221692	AI864952	1	T	T					T
352	AW293389	chr17	5280051	5280475	NM_001212	Complement component 1, q subcomponent binding protein	C1QBP	708	AW293389	1							T
353	AA938164	chr1	92487418	92487880	NM_053274	Glomulin, FKBP associated protein	GLMN	11146	AA938164	1	T	T		T	T	T
354	BM547842	chr12	56308501	56308740	NM_001478	Beta-1,4-N-acetyl-galactosaminyl transferase 1	B4GALNT1	2583	BM547842	1	T	T			T	T	T
355	BX117260	chr12	56309378	56309916	NM_001478	Beta-1,4-N-acetyl-galactosaminyl transferase 1	B4GALNT1	2583	BX117260 AI497617 AI084079 AI655994 R41389	5	T	T	T		T	T	T
356	AI638497	chr1	54468747	54469040	NM_001009955	Single stranded DNA binding protein 3	SSBP3	23648	AI638497	1	T	T		T		T	T
357	BM978460	chr1	54582498	54583109	NM_001009955	Single stranded DNA binding protein 3	SSBP3	23648	BM978460	1	T	T					T
358	AW015736	chr1	54623073	54623562	NM_001009955	Single stranded DNA binding protein 3	SSBP3	23648	AW015736	1							T
359	AI925185	chr5	54500628	54501164	NM_152623	Cell division cycle 20 homolog B (S. cerevisiae)	CDC20B	166979	AI925185 BX117484 AI470220	3		T				T
360	BX096246	chr20	56431890	56432383	NM_004738	VAMP (vesicle-associated membrane protein)-associated protein B and C	VAPB	9217	BX096246 DW460584	2							T
361	EC521625	chrX	48321544	48321619	NM_006743	RNA binding motif (RNP1, RRM) protein 3	RBM3	5935	EC521625	1		T					T
362	BM676926	chr11	73245244	73245615	NM_016055	Mitochondrial ribosomal protein L48	MRPL48	51642	BM676926	1						T
363	BF198029	chr17	8942674	8942925	NM_004822	Netrin 1	NTN1	9423	BF198029	1		T					T
364	BM683027	chr16	12488788	12489505	NM_001080530	Similar to RIKEN cDNA 4933437K13	LOC92017	92017	BM683027	1		T				T	T
365	BF510914	chr16	12569240	12569675	NM_001080530	Similar to RIKEN cDNA 4933437K13	LOC92017	92017	BF510914 BM719756	2							T
366	DR978571	chr4	91611571	91611856	NM_207491	Similar to KIAA1680 protein	MGC48628	401145	DR978571	1
367	AI241359	chr4	91761370	91761771	NM_207491	Similar to KIAA1680 protein	MGC48628	401145	AI241359	1		T
368	BF513260	chr9	97782376	97783100	NM_020207	Chromosome 9 open reading frame 102	C9orf102	56959	BF513260 AI493328	2	T	T				T
369	BX112514	chr9	97783877	97784404	NM_020207	Chromosome 9 open reading frame 102	C9orf102	56959	BX112514	1		T				T
370	BU676974	chr9	97787147	97787775	NM_020207	Chromosome 9 open reading frame 102	C9orf102	56959	BU676974	1		T
371	BQ013918	chr9	97806672	97806977	NM_020207	Chromosome 9 open reading frame 102	C9orf102	56959	BQ013918	1	T	T	T		T	T
372	BF941239	chr9	97812571	97813031	NM_020207	Chromosome 9 open reading frame 102	C9orf102	56959	BF941239	1		T				T
373	BF514018	chr9	97814972	97815462	NM_020207	Chromosome 9 open reading frame 102	C9orf102	56959	BF514018 AA731618	2	T	T	T		T	T
374	AW661715	chr9	97815616	97816058	NM_020207	Chromosome 9 open reading frame 102	C9orf102	56959	AW661715	1	T	T	T		T
375	BQ184875	chr9	97816229	97816674	NM_020207	Chromosome 9 open reading frame 102	C9orf102	56959	BQ184875 BQ013130 BQ012253 CF528812 CF529705 CF529128 AW450940 AI224466	8	T	T	T		T	T
376	CR739314	chr8	109556933	109557197	NM_014673	Tetratricopeptide repeat domain 35	TTC35	9694	CR739314	1	T	T	T		T	T	T
377	BM681756	chr2	202025973	202026448	NM_018571	Amyotrophic lateral sclerosis 2 (juvenile) chromosome region, candidate 2	ALS2CR2	55437	BM681756	1		T				T
378	AW451469	chr16	68040267	68040626	NM_030579	Cytochrome b5 type B (outer mitochondrial membrane)	CYB5B	80777	AW451469	1	T			T	T		T
379	CK299302	chr15	63452463	63453035	NM_004884	Putative neuronal cell adhesion molecule	PUNC	9543	CK299302	1		T					T
380	BF515390	chr17	76637568	76638040	NM_017451	BAI1-associated protein 2	BAIAP2	10458	BF515390 BF515100	2
381	BX111010	chr20	30021644	30022295	NM_001011718	XK, Kell blood group complex subunit-related family, member 7	XKR7	343702	BX111010 BM674196 AW137469 AW136087	4		T				T
382	DW434053	chr1	228368282	228368522	NM_004481	UDP-N-acetyl-alpha-D-galactosamine:polypeptide N-acetylgalactosaminyltransferase 2 (GalNAc-T2)	GALNT2	2590	DW434053	1
383	DW461994	chr1	228452911	228453006	NM_004481	UDP-N-acetyl-alpha-D-galactosamine:polypeptide N-acetylgalactosaminyltransferase 2 (GalNAc-T2)	GALNT2	2590	DW461994	1							T
384	BX503767	chr1	228466728	228467361	NM_004481	UDP-N-acetyl-alpha-D-galactosamine:polypeptide N-acetylgalactosaminyltransferase 2 (GalNAc-T2)	GALNT2	2590	BX503767 BF511523 AW292176	3	T				T	T	T
385	BF514415	chr22	45043697	45043834	NM_017931	Hypothetical protein FLJ20699	FLJ20699	55020	BF514415	1					T
386	AW298637	chr7	138485503	138485962	NM_024926	Tetratricopeptide repeat domain 26	TTC26	79989	AW298637	1		T				T	T
387	AI018192	chr16	55639347	55639767	NM_032206	NLR family, CARD domain containing 5	NLRC5	84166	AI018192 AA780391	2	T	T	T			T	T
388	AI217872	chr11	92725138	92725321	NM_181645	Coiled-coil domain containing 67	CCDC67	159989	AI217872	1		T	T			T
389	BX108333	chr1	47427398	47427913	NM_005764	PDZK1 interacting protein 1	PDZK1IP1	10158	BX108333	1			T
390	BM678402	chr3	172804928	172805632	NM_002662	Phospholipase D1, phosphatidylcholine-specific	PLD1	5337	BM678402	1		T					T
391	AA504510	chr4	107460931	107461275	NM_004757	Small inducible cytokine subfamily E, member 1 (endothelial monocyte-activating)	SCYE1	9255	AA504510 AW207628	2		T				T
392	CA435144	chr20	45277559	45278154	NM_183048	Zinc finger, MYND-type containing 8	ZMYND8	23613	CA435144 BX114145	2	T	T		T	T	T	T
393	AV742433	chr20	45291537	45291835	NM_183048	Zinc finger, MYND-type containing 8	ZMYND8	23613	AV742433	1		T					T
394	AI214209	chr20	45360274	45360677	NM_183048	Zinc finger, MYND-type containing 8	ZMYND8	23613	AI214209 H65493	2	T	T	T		T	T	T
395	CF890792	chr20	45407962	45408661	NM_183048	Zinc finger, MYND-type containing 8	ZMYND8	23613	CF890792	1	T	T		T	T	T
396	BG434777	chr20	45410276	45411002	NM_183048	Zinc finger, MYND-type containing 8	ZMYND8	23613	BG434777 AW292454	2	T
397	BF516291	chr11	8896379	8896867	NM_182901	Chromosome 11 open reading frame 17	C11orf17	56672	BF516291	1		T
398	AW561142	chr11	13433548	13433748	NM_032320	BTB (POZ) domain containing 10	BTBD10	84280	AW561142	1
399	BU753230	chr15	70014189	70014668	NM_006901	Myosin IXA	MYO9A	4649	BU753230	1							T
400	AW009540	chr15	70109514	70109978	NM_006901	Myosin IXA	MYO9A	4649	AW009540	1		T					T
401	CK824245	chr9	113165881	113166417	NM_001080398	KIAA0368	KIAA0368	23392	CK824245	1	T	T			T
402	BQ776847	chr9	113242136	113242281	NM_001080398	KIAA0368	KIAA0368	23392	BQ776847	1				T	T	T
403	AW410788	chr8	27887841	27888354	NM_173833	Scavenger receptor class A, member 5 (putative)	SCARA5	286133	AW410788	1		T
404	AI570027	chr6	152128524	152128976	NM_001122742	Estrogen receptor 1, transcript variant 4, mrna.	ESR1	2099	AI570027 AA826199	2		T				T
405	BM991621	chr7	27541415	27541714	NM_152740	3-hydroxyisobutyrate dehydrogenase	HIBADH	11112	BM991621	1		T					T
406	AV739220	chr7	27609597	27609994	NM_152740	3-hydroxyisobutyrate dehydrogenase	HIBADH	11112	AV739220	1		T					T
407	BU686995	chr5	78962431	78963165	NM_001114393	PAP associated domain containing 4, transcript variant 2, mrna.	PAPD4	167153	BU686995	1							T
408	CA427829	chr3	46899250	46899645	NM_000316	Parathyroid hormone receptor 1	PTHR1	5745	CA427829	1		T
409	BM666686	chr11	57192852	57193426	NM_015457	Zinc finger, DHHC-type containing 5	ZDHHC5	25921	BM666686	1		T
410	BQ023056	chr1	43189873	43190393	NM_006516	Solute carrier family 2 (facilitated glucose transporter), member 1	SLC2A1	6513	BQ023056 AA628576	2		T	T		T	T
411	AW264920	chr16	27606003	27606344	NM_015202	KIAA0556	KIAA0556	23247	AW264920	1		T
412	AW449203	chr16	27657401	27657889	NM_015202	KIAA0556	KIAA0556	23247	AW449203 AI869665	2
413	BX112011	chr4	169544147	169544578	NM_001012967	Hypothetical protein FLJ31033	FLJ31033	91351	BX112011	1		T				T	T
414	AI954677	chrX	152619145	152619213	NM_005745	B-cell receptor-associated protein 31	BCAP31	10134	AI954677	1		T			T		T
415	BU739254	chr3	42566305	42567039	NM_004206	SEC22 vesicle trafficking protein homolog C (S. cerevisiae)	SEC22C	9117	BU739254 AW294255 AI478888 AI968495	4	T	T				T
416	BF508739	chr19	39866262	39866938	NM_018443	Zinc finger protein 302	ZNF302	55900	BF508739 BF510443 DA737003 CA843601 AI761209 AA582609	6	T	T				T	T
417	BM987612	chr1	227656290	227656748	NM_018230	Nucleoporin 133kDa	NUP133	55746	BM987612	1	T					T	T
418	AI910356	chr7	36161324	36161966	NM_030636	KIAA1706 protein	KIAA1706	80820	AI910356 BQ028372	2		T	T				T
419	AV735651	chr7	36288043	36288612	NM_030636	KIAA1706 protein	KIAA1706	80820	AV735651 AV739396	2	T						T
420	AW450364	chr17	75655936	75656282	NM_017950	Coiled-coil domain containing 40	CCDC40	55036	AW450364	1	T	T	T			T	T
421	AI081099	chr7	107015698	107016125	NM_001008406	B-cell receptor-associated protein 29	BCAP29	55973	AI081099	1		T	T			T	T
422	BQ001549	chr7	107031985	107032648	NM_001008406	B-cell receptor-associated protein 29	BCAP29	55973	BQ001549	1		T					T
423	AW016110	chr2	160734222	160734597	NM_000888	Integrin, beta 6	ITGB6	3694	AW016110	1		T					T
424	BX119643	chr8	48522996	48523433	NM_001080394	KIAA0146	KIAA0146	23514	BX119643	1	T	T				T
425	BM977197	chr8	48602511	48603263	NM_001080394	KIAA0146	KIAA0146	23514	BM977197 BU677191	2		T				T
426	CK299521	chr8	48655237	48655999	NM_001080394	KIAA0146	KIAA0146	23514	CK299521	1		T				T
427	BQ020994	chr8	48789293	48789993	NM_001080394	KIAA0146	KIAA0146	23514	BQ020994 AI831541	2		T				T
428	BX095334	chr8	48809440	48809908	NM_001080394	KIAA0146	KIAA0146	23514	BX095334	1	T
429	BU741728	chr20	45726660	45727220	NM_018837	Sulfatase 2	SULF2	55959	BU741728	1							T
430	BF509186	chr20	45758140	45758536	NM_018837	Sulfatase 2	SULF2	55959	BF509186	1							T
431	BF508253	chr20	45768666	45769056	NM_018837	Sulfatase 2	SULF2	55959	BF508253	1		T				T	T
432	BM716562	chr4	154554198	154554446	NM_032117	Meiotic nuclear divisions 1 homolog (S. cerevisiae)	MND1	84057	BM716562 BU738124	2		T					T
433	BU738539	chr14	104308561	104309112	NM_001014432	V-akt murine thymoma viral oncogene homolog 1	AKT1	207	BU738539	1	T	T			T		T
434	BM680256	chr2	182466976	182467670	NM_006751	Sperm specific antigen 2	SSFA2	6744	BM680256 BU742413 AI654108 BX108596 BM682328 BM723327 AI302118 AI952436	8	T	T	T			T	T
435	BX095897	chr2	182467816	182468289	NM_006751	Sperm specific antigen 2	SSFA2	6744	BX095897	1		T					T
436	AW452352	chr2	182489634	182490076	NM_006751	Sperm specific antigen 2	SSFA2	6744	AW452352	1	T				T		T
437	BU753324	chr2	182497496	182497942	NM_006751	Sperm specific antigen 2	SSFA2	6744	BU753324	1	T	T	T			T	T
438	BF515128	chr1	39995605	39995977	NM_203456	Peptidylprolyl isomerase E (cyclophilin E)	PPIE	10450	BF515128	1	T	T				T	T
439	BU732698	chr13	43862599	43863242	NM_001010897	Chromosome 13 open reading frame 21	C13orf21	387923	BU732698	1	T	T	T		T	T	T
440	AW294698	chr13	43868119	43868586	NM_001010897	Chromosome 13 open reading frame 21	C13orf21	387923	AW294698	1	T				T		T
441	BX102597	chr17	613554	614187	NM_016080	Glyoxalase domain containing 4	GLOD4	51031	BX102597	1	T	T				T	T
442	BX105841	chr11	48019035	48019598	NM_002843	Protein tyrosine phosphatase, receptor type, J	PTPRJ	5795	BX105841	1
443	EH343332	chr6	125363613	125363686	NM_152553	Ring finger protein 217	RNF217	154214	EH343332	1		T
444	AA057782	chr6	125375405	125375614	NM_152553	Ring finger protein 217	RNF217	154214	AA057782	1		T
445	AI740733	chr12	118113227	118113799	NM_014365	Heat shock 22kDa protein 8	HSPB8	26353	AI740733	1	T	T					T
446	BM678032	chrX	43446589	43447261	NM_000240	Monoamine oxidase A	MAOA	4128	BM678032	1		T				T	T
447	BE467887	chr11	45255278	45255784	NM_020826	Synaptotagmin XIII	SYT13	57586	BE467887	1		T					T
448	CA441405	chr1	45112794	45112963	NM_020365	Eukaryotic translation initiation factor 2B, subunit 3 gamma, 58kDa	EIF2B3	8891	CA441405	1	T	T				T	T
449	CK301116	chr8	28374519	28375412	NM_172366	F-box protein 16	FBXO16	157574	CK301116	1							T
450	AW204058	chr16	31393820	31394161	NM_001042454	Transforming growth factor beta 1 induced transcript 1	TGFB1I1	7041	AW204058 AI424379	2	T	T	T		T	T	T
451	BU676940	chr10	34480346	34480917	NM_019619	Par-3 partitioning defective 3 homolog (C. elegans)	PARD3	56288	BU676940	1		T					T
452	AW024001	chr10	34513632	34514024	NM_019619	Par-3 partitioning defective 3 homolog (C. elegans)	PARD3	56288	AW024001 AI821885 AA640486	3							T
453	AW205646	chr10	34964905	34965334	NM_019619	Par-3 partitioning defective 3 homolog (C. elegans)	PARD3	56288	AW205646	1		T					T
454	BQ027762	chr6	138604005	138604572	NM_020340	KIAA1244	KIAA1244	57221	BQ027762	1		T					T
455	BU622733	chr17	13381220	13382007	NM_006042	Heparan sulfate (glucosamine) 3-O-sulfotransferase 3A1	HS3ST3A1	9955	BU622733	1		T					T
456	BM679005	chr17	13426153	13426857	NM_006042	Heparan sulfate (glucosamine) 3-O-sulfotransferase 3A1	HS3ST3A1	9955	BM679005	1							T
457	BQ025113	chr2	112758365	112758981	NM_198581	Zinc finger CCCH-type containing 6	ZC3H6	376940	BQ025113	1	T
458	AW191593	chr2	112764726	112765052	NM_198581	Zinc finger CCCH-type containing 6	ZC3H6	376940	AW191593	1	T
459	AI612701	chr4	88983275	88983487	NM_020203	Matrix, extracellular phosphoglycoprotein with ASARM motif (bone)	MEPE	56955	AI612701 BX091145	2		T				T
460	AW468431	chr20	29586726	29587090	NM_178581	Histocompatibility (minor) 13	HM13	81502	AW468431	1		T					T
461	BX108837	chr10	11113602	11114133	NM_001025077	CUG triplet repeat, RNA binding protein 2	CUGBP2	10659	BX108837 R49146	2	T
462	AI125337	chr10	11130661	11131104	NM_001025077	CUG triplet repeat, RNA binding protein 2	CUGBP2	10659	AI125337	1	T
463	AV738093	chr10	11259180	11259404	NM_001025076	CUG triplet repeat, RNA binding protein 2	CUGBP2	10659	AV738093	1							T
464	BQ028203	chr10	11260633	11261262	NM_001025076	CUG triplet repeat, RNA binding protein 2	CUGBP2	10659	BQ028203 BM987027	2	T	T					T
465	BX092117	chr10	11277582	11278016	NM_001025076	CUG triplet repeat, RNA binding protein 2	CUGBP2	10659	BX092117 R44974 R40300 R55822	4	T						T
466	BE047814	chr10	11310304	11310706	NM_001025076	CUG triplet repeat, RNA binding protein 2	CUGBP2	10659	BE047814 BE157991	2	T	T			T		T
467	BX105874	chr10	11338177	11338648	NM_001025076	CUG triplet repeat, RNA binding protein 2	CUGBP2	10659	BX105874	1	T						T
468	BM681966	chr10	11346429	11347110	NM_001025076	CUG triplet repeat, RNA binding protein 2	CUGBP2	10659	BM681966	1							T
469	AW016175	chr10	11404902	11405174	NM_001025076	CUG triplet repeat, RNA binding protein 2	CUGBP2	10659	AW016175	1		T				T	T
470	BF061991	chr2	203052543	203052971	NM_001204	Bone morphogenetic protein receptor, type II (serine/threonine kinase)	BMPR2	659	BF061991	1				T		T	T
471	BU629228	chr2	203065836	203066592	NM_001204	Bone morphogenetic protein receptor, type II (serine/threonine kinase)	BMPR2	659	BU629228	1		T					T
472	CX782519	chr18	11823386	11824133	NM_002071	Guanine nucleotide binding protein (G protein), alpha activating activity polypeptide, olfactory type	GNAL	2774	CX782519	1		T				T	T
473	BM312901	chr18	11842683	11843126	NM_002071	Guanine nucleotide binding protein (G protein), alpha activating activity polypeptide, olfactory type	GNAL	2774	BM312901 BQ025368	2	T	T	T			T	T
474	BE877631	chr18	11844113	11844443	NM_002071	Guanine nucleotide binding protein (G protein), alpha activating activity polypeptide, olfactory type	GNAL	2774	BE877631 BI495018 BI495019 AA665425	4		T				T	T
475	BX102753	chr18	64506097	64506572	NM_019022	Thioredoxin domain containing 10	TXNDC10	54495	BX102753	1		T			T	T	T
476	AI499380	chr18	64507611	64508099	NM_019022	Thioredoxin domain containing 10	TXNDC10	54495	AI499380	1	T	T					T
477	BU753832	chr14	52287302	52287481	NM_145251	Serine/threonine/tyrosine interacting protein	STYX	6815	BU753832	1		T				T	T
478	AW235671	chr12	70344992	70345486	NM_031435	THAP domain containing, apoptosis associated protein 2	THAP2	83591	AW235671 AI740682 AI522043 AI984187 CD356127	5		T				T
479	BG942674	chr12	37404932	37405411	NM_153634	Copine VIII	CPNE8	144402	BG942674	1							T
480	EC581956	chr6	108639450	108639540	NM_003795	Sorting nexin 3	SNX3	8724	EC581956	1					T	T	T
481	BI492595	chr6	108681292	108681676	NM_003795	Sorting nexin 3	SNX3	8724	BI492595	1		T				T	T
482	BF436465	chr6	83935958	83936412	NM_015599	Phosphoglucomutase 3	PGM3	5238	BF436465	1		T	T				T
483	CA450274	chr13	43946615	43947064	NM_183422	TSC22 domain family, member 1	TSC22D1	8848	CA450274	1		T					T
484	H09323	chr13	44009237	44009423	NM_183422	TSC22 domain family, member 1	TSC22D1	8848	H09323	1		T				T	T
485	AW450105	chr13	44009734	44010073	NM_183422	TSC22 domain family, member 1	TSC22D1	8848	AW450105	1							T
486	CA312704	chr8	49809304	49809567	NM_024593	EF-hand calcium binding domain 1	EFCAB1	79645	CA312704	1		T
487	CA944426	chr3	57483195	57483525	NM_198564	Dynein, axonemal, heavy chain 7-like	DNAH7L	375347	CA944426	1		T	T			T
488	CA944610	chr18	31858849	31859372	NM_018170	Hypothetical protein FLJ10656	P15RS	55197	CA944610	1		T					T
489	BF511508	chr18	31859552	31860306	NM_018170	Hypothetical protein FLJ10656	P15RS	55197	BF511508 BM981143 AI200929 AI809853 BM145571	5	T	T	T	T	T	T	T
490	BQ027316	chr18	31860653	31860889	NM_018170	Hypothetical protein FLJ10656	P15RS	55197	BQ027316	1	T	T			T		T
491	AV739113	chr14	88732276	88732844	NM_001085471	Forkhead box N3	FOXN3	1112	AV739113 AV740665 AV738586	3		T				T	T
492	BM992049	chr14	88798525	88799137	NM_001085471	Forkhead box N3	FOXN3	1112	BM992049	1		T					T
493	BM679693	chr14	88839237	88839949	NM_001085471	Forkhead box N3	FOXN3	1112	BM679693	1							T
494	BX095346	chr14	88845161	88845782	NM_001085471	Forkhead box N3	FOXN3	1112	BX095346 BM973294	2		T				T	T
495	BU679134	chr14	88919133	88919797	NM_001085471	Forkhead box N3	FOXN3	1112	BU679134	1	T						T
496	AW136502	chr10	93714434	93714883	NM_003972	BTAF1 RNA polymerase II, B-TFIID transcription factor-associated, 170kDa (Mot1 homolog, S. cerevisiae)	BTAF1	9044	AW136502	1		T				T	T
497	BQ002301	chr10	93715090	93715463	NM_003972	BTAF1 RNA polymerase II, B-TFIID transcription factor-associated, 170kDa (Mot1 homolog, S. cerevisiae)	BTAF1	9044	BQ002301	1							T
498	CA413604	chr10	93722105	93722361	NM_003972	BTAF1 RNA polymerase II, B-TFIID transcription factor-associated, 170kDa (Mot1 homolog, S. cerevisiae)	BTAF1	9044	CA413604	1		T					T
499	AW080633	chr10	93759696	93759978	NM_003972	BTAF1 RNA polymerase II, B-TFIID transcription factor-associated, 170kDa (Mot1 homolog, S. cerevisiae)	BTAF1	9044	AW080633	1							T
500	AI275458	chr9	97693897	97694348	NM_001010895	RAD26L hypothetical protein	LOC375748	375748	AI275458	1	T	T		T	T	T	T
501	CA312240	chr4	170001713	170002461	NM_016081	Palladin, cytoskeletal associated protein	PALLD	23022	CA312240 AI540400	2	T	T	T			T	T
502	BQ022204	chr10	27860544	27861073	NM_021252	RAB18, member RAS oncogene family	RAB18	22931	BQ022204 AI769954 AW204516 BU754432	4	T	T			T	T	T
503	CA427160	chr5	349828	350592	NM_013232	Programmed cell death 6	PDCD6	10016	CA427160 AW197221	2		T				T	T
504	BF511516	chr5	364490	364817	NM_013232	Programmed cell death 6	PDCD6	10016	BF511516	1	T				T	T	T
505	AL043273	chr5	420579	421221	NM_013232	Programmed cell death 6	PDCD6	10016	AL043273	1		T			T	T	T
506	AI223445	chr5	422679	422968	NM_013232	Programmed cell death 6	PDCD6	10016	AI223445	1							T
507	AW084286	chr9	106555843	106556121	NM_015469	Nipsnap homolog 3A (C. elegans)	NIPSNAP3A	25934	AW084286	1		T				T	T
508	BU689080	chr1	84800204	84800935	NM_004388	Chitobiase, di-N-acetyl-	CTBS	1486	BU689080 BU687007 AW452460	3	T	T		T		T	T
509	EH349694	chr19	51969979	51970056	NM_005628	Solute carrier family 1 (neutral amino acid transporter), member 5	SLC1A5	6510	EH349694	1		T	T			T	T
510	BF431773	chr17	78129501	78129781	NM_004514	Forkhead box K2	FOXK2	3607	BF431773	1		T				T	T
511	EH350394	chr17	78155676	78155767	NM_004514	Forkhead box K2	FOXK2	3607	EH350394	1		T				T	T
512	BM665636	chr7	81736547	81736885	NM_000722	Calcium channel, voltage-dependent, alpha 2/delta subunit 1	CACNA2D1	781	BM665636 BM711824	2							T
513	BX092780	chr7	81754406	81754822	NM_000722	Calcium channel, voltage-dependent, alpha 2/delta subunit 1	CACNA2D1	781	BX092780 BE502171	2		T					T
514	BF940291	chr10	17105157	17105595	NM_001081	Cubilin (intrinsic factor-cobalamin receptor)	CUBN	8029	BF940291	1		T					T
515	AI253182	chr10	17203886	17204312	NM_001081	Cubilin (intrinsic factor-cobalamin receptor)	CUBN	8029	AI253182	1		T				T	T
516	AI291142	chr13	112931890	112932542	NM_003589	Cullin 4A	CUL4A	8451	AI291142 BQ020945 CF529137 CK300635 BQ187312 AI499561 AI355132 BE677429 BF510250 DW432905 AI247845 BM988562	12	T	T	T		T	T	T
517	BG460363	chr4	111142246	111142679	NM_001963	Epidermal growth factor (beta-urogastrone)	EGF	1950	BG460363	1		T					T
518	AI933070	chr1	1719583	1719841	NM_002074	Guanine nucleotide binding protein (G protein), beta polypeptide 1	GNB1	2782	AI933070	1	T						T
519	AI933070	chr1	1720691	1720863	NM_002074	Guanine nucleotide binding protein (G protein), beta polypeptide 1	GNB1	2782	AI933070	1	T						T
520	BF507897	chr1	1727299	1727734	NM_002074	Guanine nucleotide binding protein (G protein), beta polypeptide 1	GNB1	2782	BF507897	1		T				T	T
521	AW452811	chr1	1742117	1742248	NM_002074	Guanine nucleotide binding protein (G protein), beta polypeptide 1	GNB1	2782	AW452811	1		T				T
522	AI810913	chr1	1746286	1746684	NM_002074	Guanine nucleotide binding protein (G protein), beta polypeptide 1	GNB1	2782	AI810913	1		T			T	T
523	BX118998	chr1	1779436	1779902	NM_002074	Guanine nucleotide binding protein (G protein), beta polypeptide 1	GNB1	2782	BX118998 AW074889	2		T
524	BQ007645	chr20	57221269	57222023	NM_178457	Chromosome 20 open reading frame 174	C20orf174	128611	BQ007645	1		T
525	BQ447268	chr6	131237094	131237763	NM_001431	Erythrocyte membrane protein band 4.1-like 2	EPB41L2	2037	BQ447268	1		T					T
526	BM008024	chr6	131392360	131393528	NM_001431	Erythrocyte membrane protein band 4.1-like 2	EPB41L2	2037	BM008024 BM931262 BM930333 BM683799 BU743104 CK299619	6		T				T
527	AW137764	chr10	12493166	12493539	NM_153498	Calcium/calmodulin-dependent protein kinase ID	CAMK1D	57118	AW137764	1
528	BM664431	chr10	12755298	12755781	NM_153498	Calcium/calmodulin-dependent protein kinase ID	CAMK1D	57118	BM664431	1		T				T	T
529	CA502839	chr10	12768661	12769292	NM_153498	Calcium/calmodulin-dependent protein kinase ID	CAMK1D	57118	CA502839	1							T
530	BQ772376	chr10	12862593	12863227	NM_153498	Calcium/calmodulin-dependent protein kinase ID	CAMK1D	57118	BQ772376	1		T					T
531	CA425267	chr12	10894539	10895235	NM_001098538	Proline rich 4 (lacrimal)	PRR4	11272	CA425267	1		T
532	AI138374	chr12	10935326	10935738	NM_001098538	Proline rich 4 (lacrimal)	PRR4	11272	AI138374 BX095579	2		T	T			T
533	BX111414	chr12	10981270	10981734	NM_001098538	Proline rich 4 (lacrimal)	PRR4	11272	BX111414	1	T	T	T			T
534	BF514524	chr12	11054760	11055054	NM_001098538	Proline rich 4 (lacrimal)	PRR4	11272	BF514524	1		T
535	AI625052	chr17	62144405	62144737	NM_002737	Protein kinase C, alpha	PRKCA	5578	AI625052	1		T					T
536	AA835684	chr14	58802162	58802651	NM_014992	Dishevelled associated activator of morphogenesis 1	DAAM1	23002	AA835684 AA737045 AA484757	3	T	T				T	T
537	AL043148	chr14	58898490	58899124	NM_014992	Dishevelled associated activator of morphogenesis 1	DAAM1	23002	AL043148 BX093162	2	T	T					T
538	AI821136	chr3	133532631	133533106	NM_001099	Acid phosphatase, prostate	ACPP	55	AI821136 AA229009	2		T					T
539	AW450768	chr3	133534994	133535284	NM_001099	Acid phosphatase, prostate	ACPP	55	AW450768	1							T
540	BM680993	chr22	49313934	49314342	NM_001113755	Thymidine phosphorylase, transcript variant 1, mrna.	TYMP	1890	BM680993	1	T				T		T
541	BI388640	chr3	126673804	126673914	NM_003794	Sorting nexin 4	SNX4	8723	BI388640	1		T					T
542	BM746352	chr1	150224165	150224562	NM_002966	S100 calcium binding protein A10	S100A10	6281	BM746352	1		T
543	H10059	chr7	24893085	24893362	NM_015550	Oxysterol binding protein-like 3	OSBPL3	26031	H10059	1		T
544	BQ005147	chr3	67620475	67620933	NM_003848	Succinate-CoA ligase, GDP-forming, beta subunit	SUCLG2	8801	BQ005147	1		T					T
545	EB388382	chr3	67685511	67685611	NM_003848	Succinate-CoA ligase, GDP-forming, beta subunit	SUCLG2	8801	EB388382	1		T					T
546	BX117346	chr3	187123001	187123483	NM_004593	Splicing factor, arginine/serine-rich 10 (transformer 2 homolog, Drosophila)	SFRS10	6434	BX117346	1	T	T	T			T	T
547	AI431514	chr3	187132127	187132457	NM_004593	Splicing factor, arginine/serine-rich 10 (transformer 2 homolog, Drosophila)	SFRS10	6434	AI431514	1	T			T	T	T
548	AW297547	chr3	187134343	187134645	NM_004593	Splicing factor, arginine/serine-rich 10 (transformer 2 homolog, Drosophila)	SFRS10	6434	AW297547	1
549	BF510524	chr1	227806543	227807029	NM_014409	TAF5-like RNA polymerase II, p300/CBP-associated factor (PCAF)-associated factor, 65kDa	TAF5L	27097	BF510524 BF508496	2	T			T			T
550	AW139981	chr15	33625337	33625625	NM_080650	ATP binding domain 4	ATPBD4	89978	AW139981	1
551	AA194063	chrX	11069435	11069760	NM_013427	Rho GTPase activating protein 6	ARHGAP6	395	AA194063	1		T					T
552	BF512663	chrX	11231052	11231523	NM_006125	Rho GTPase activating protein 6	ARHGAP6	395	BF512663	1		T					T
553	EC539145	chr6	44522632	44522754	NM_001253	CDC5 cell division cycle 5-like (S. pombe)	CDC5L	988	EC539145	1		T					T
554	BQ021980	chr7	94103176	94103677	NM_001099401	Sarcoglycan, epsilon	SGCE	8910	BQ021980	1
555	AA804410	chr5	172222843	172223290	NM_001031711	Endoplasmic reticulum-golgi intermediate compartment (ERGIC) 1	ERGIC1	57222	AA804410	1		T
556	BQ774845	chr5	172287849	172288574	NM_001031711	Endoplasmic reticulum-golgi intermediate compartment (ERGIC) 1	ERGIC1	57222	BQ774845	1	T	T	T			T	T
557	BQ070904	chr5	172299736	172300649	NM_001031711	Endoplasmic reticulum-golgi intermediate compartment (ERGIC) 1	ERGIC1	57222	BQ070904	1	T						T
558	CF891297	chr4	52623594	52624261	NM_145263	Spermatogenesis associated 18 homolog (rat)	SPATA18	132671	CF891297 CB850849	2		T	T			T
559	BX111388	chr9	84814804	84815349	NM_152573	RAS and EF-hand domain containing	RASEF	158158	BX111388	1		T				T	T
560	BF508234	chr9	84818588	84818693	NM_152573	RAS and EF-hand domain containing	RASEF	158158	BF508234	1		T					T
561	BM724257	chr1	15921697	15922566	NM_015164	Pleckstrin homology domain containing, family M (with RUN domain) member 2	PLEKHM2	23207	BM724257	1	T	T				T	T
562	DR980431	chr22	37017859	37017973	NM_001894	Casein kinase 1, epsilon	CSNK1E	1454	DR980431	1	T	T					T
563	AW249706	chr22	37022155	37022809	NM_001894	Casein kinase 1, epsilon	CSNK1E	1454	AW249706 AW251092 AA720784 BG031285 BU608144 EL947183 CA433436 BF060935 AW205200 BF060938 AI583152 AI887251 AW135782	13	T	T	T		T	T	T
564	BU585122	chr22	37023553	37023980	NM_001894	Casein kinase 1, epsilon	CSNK1E	1454	BU585122 BE349269 AA694546 AI022854 AI954586 AW205949 BM069698	7	T	T	T		T	T	T
565	BX106726	chr7	32569719	32570320	NM_015060	KIAA0241	KIAA0241	23080	BX106726	1		T				T	T
566	AW134506	chr7	32587071	32587397	NM_015060	KIAA0241	KIAA0241	23080	AW134506	1	T	T				T	T
567	BM684857	chr16	14836807	14837373	NM_014287	NODAL modulator 1	NOMO1	23420	BM684857 BM931287	2							T
568	CN270312	chr16	14857045	14857365	NM_014287	NODAL modulator 1	NOMO1	23420	CN270312	1	T						T
569	BU675353	chr6	17975119	17975621	NM_001105567	Kinesin family member 13A, transcript variant 3, mrna.	KIF13A	63971	BU675353	1		T					T
570	F13688	chr6	17986620	17986913	NM_001105567	Kinesin family member 13A, transcript variant 3, mrna.	KIF13A	63971	F13688	1	T	T		T			T
571	AI080622	chr6	18058615	18059389	NM_001105567	Kinesin family member 13A, transcript variant 3, mrna.	KIF13A	63971	AI080622 CX752156 AI741491	3	T	T	T			T
572	AA828038	chr6	18092795	18093216	NM_001105567	Kinesin family member 13A, transcript variant 3, mrna.	KIF13A	63971	AA828038 AA828148	2		T
573	CA314401	chr6	52425694	52426487	NM_018100	EF-hand domain (C-terminal) containing 1	EFHC1	114327	CA314401 CA312725 BU609136 BQ185804 CN478555 CA312742 BJ996506 BM151110 BM150648 BM145952	10	T	T	T		T	T	T
574	BU685490	chr6	52445563	52446082	NM_018100	EF-hand domain (C-terminal) containing 1	EFHC1	114327	BU685490 CB242819	2							T
575	BX099792	chr7	116488468	116489069	NM_021908	Suppression of tumorigenicity 7	ST7	7982	BX099792	1		T
576	BM193787	chr19	59374702	59374935	NM_024298	Leukocyte receptor cluster (LRC) member 4	LENG4	79143	BM193787	1	T		T	T	T		T
577	BM145008	chr19	59375191	59375458	NM_024298	Leukocyte receptor cluster (LRC) member 4	LENG4	79143	BM145008	1	T	T	T	T	T	T	T
578	BU739087	chr15	63713616	63714216	NM_004727	Solute carrier family 24 (sodium/potassium/calcium exchanger), member 1	SLC24A1	9187	BU739087 CA450165	2		T					T
579	BX097119	chr19	39380456	39380822	NM_001114093	LSM14A, SCD6 homolog A (S. Cerevisiae), transcript variant 1, mrna.	LSM14A	26065	BX097119	1	T						T
580	BQ425348	chr14	101360251	101360568	NM_002719	Protein phosphatase 2, regulatory subunit B', gamma isoform	PPP2R5C	5527	BQ425348 AI336804	2		T	T			T
581	AW452393	chr14	101372331	101372667	NM_002719	Protein phosphatase 2, regulatory subunit B', gamma isoform	PPP2R5C	5527	AW452393	1	T	T	T		T	T
582	CA413275	chr14	101448808	101449471	NM_002719	Protein phosphatase 2, regulatory subunit B', gamma isoform	PPP2R5C	5527	CA413275	1		T	T			T	T
583	BQ025487	chr3	103029777	103030342	NM_001005474	Nuclear factor of kappa light polypeptide gene enhancer in B-cells inhibitor, zeta	NFKBIZ	64332	BQ025487 BQ026075 BQ026071 AI769326	4	T	T				T
584	BM665775	chr3	103037620	103038265	NM_001005474	Nuclear factor of kappa light polypeptide gene enhancer in B-cells inhibitor, zeta	NFKBIZ	64332	BM665775	1		T	T
585	AW614801	chr3	103051555	103051794	NM_001005474	Nuclear factor of kappa light polypeptide gene enhancer in B-cells inhibitor, zeta	NFKBIZ	64332	AW614801	1		T
586	BF516577	chr5	141678575	141679200	NM_030964	Sprouty homolog 4 (Drosophila)	SPRY4	81848	BF516577	1
587	CN283045	chr5	129042093	129042697	NM_133638	ADAM metallopeptidase with thrombospondin type 1 motif, 19	ADAMTS19	171019	CN283045	1		T					T
588	BX108835	chr5	129065185	129065871	NM_133638	ADAM metallopeptidase with thrombospondin type 1 motif, 19	ADAMTS19	171019	BX108835 R44564	2		T				T	T
589	AI318426	chr17	25623118	25623559	NM_000386	Bleomycin hydrolase	BLMH	642	AI318426	1		T		T	T	T	T
590	AW136464	chr1	44223887	44224465	NM_003780	UDP-Gal:betaGlcNAc beta 1,4- galactosyltransferase, polypeptide 2	B4GALT2	8704	AW136464 AW206766	2			T		T		T
591	BM716912	chr19	46508252	46508827	NM_052848	Coiled-coil domain containing 97	CCDC97	90324	BM716912 BU738495	2					T
592	AI472255	chrX	56311827	56312367	NM_007250	Kruppel-like factor 8	KLF8	11279	AI472255	1	T	T			T		T
593	AW450586	chr13	50724363	50724691	NM_145019	Family with sequence similarity 124A	FAM124A	220108	AW450586	1	T	T	T			T
594	CR740086	chr13	50725071	50725751	NM_145019	Family with sequence similarity 124A	FAM124A	220108	CR740086 R44193 R44204	3	T	T	T			T
595	BM987471	chr13	50748543	50748998	NM_145019	Family with sequence similarity 124A	FAM124A	220108	BM987471	1
596	CB529178	chr4	37806260	37806948	NM_015173	TBC1 (tre-2/USP6, BUB2, cdc16) domain family, member 1	TBC1D1	23216	CB529178 CD365618	2							T
597	BX114281	chr4	37811412	37811701	NM_015173	TBC1 (tre-2/USP6, BUB2, cdc16) domain family, member 1	TBC1D1	23216	BX114281	1		T				T	T
598	BQ185551	chr7	93376773	93377107	NM_021955	Guanine nucleotide binding protein (G protein), gamma transducing activity polypeptide 1	GNGT1	2792	BQ185551	1	T	T			T	T
599	DW407687	chr7	786626	787258	NM_017802	HEAT repeat containing 2	HEATR2	54919	DW407687 AI565393	2
600	CR745684	chr2	99303962	99304422	NM_005783	Thioredoxin domain containing 9	TXNDC9	10190	CR745684 DB571362 DB562219	3	T	T	T			T	T
601	BQ012940	chr2	99304448	99304844	NM_005783	Thioredoxin domain containing 9	TXNDC9	10190	BQ012940	1	T	T			T		T
602	BM678621	chr10	97882450	97882674	NM_014803	Zinc finger protein 518	ZNF518	9849	BM678621	1	T			T	T	T
603	BM666449	chr19	59349348	59350435	NM_014516	CCR4-NOT transcription complex, subunit 3	CNOT3	4849	BM666449 AW449353 BM695279 BM675162	4	T	T	T	T	T	T	T
604	AA579598	chr17	77177139	77177424	NM_017921	Nuclear protein localization 4 homolog (S. cerevisiae)	NPLOC4	55666	AA579598 AI732647	2		T				T	T
605	AI453130	chr17	77190142	77190620	NM_017921	Nuclear protein localization 4 homolog (S. cerevisiae)	NPLOC4	55666	AI453130	1			T				T
606	BF508770	chr2	74511697	74512069	NM_001015055	Rhotekin	RTKN	6242	BF508770	1							T
607	EC524829	chr17	24075018	24075081	NM_001093758	Similar to ribosomal protein L23A	hCG_16001	647099	EC524829	1		T	T				T
608	CN479293	chr3	170996122	170996609	NM_153353	Leucine rich repeat containing 34	LRRC34	151827	CN479293	1	T	T	T		T	T	T
609	BU739845	chr3	171000689	171001157	NM_153353	Leucine rich repeat containing 34	LRRC34	151827	BU739845	1							T
610	BM148316	chr1	3752958	3753329	NM_014704	KIAA0562	KIAA0562	9731	BM148316	1		T	T			T
611	CA433038	chr1	90138371	90138683	NM_018103	Leucine rich repeat containing 8 family, member D	LRRC8D	55144	CA433038	1		T				T
612	BF508346	chr8	17092147	17092542	NM_016353	Zinc finger, DHHC-type containing 2	ZDHHC2	51201	BF508346	1		T				T	T
613	AW014108	chr8	17109244	17109761	NM_016353	Zinc finger, DHHC-type containing 2	ZDHHC2	51201	AW014108	1		T				T	T
614	BU607312	chr4	501309	502035	NM_017733	Phosphatidylinositol glycan anchor biosynthesis, class G	PIGG	54872	BU607312 BM674391 BM713171 BM726604 BM716762 BM681251	6		T					T
615	BU622377	chr4	505912	506632	NM_017733	Phosphatidylinositol glycan anchor biosynthesis, class G	PIGG	54872	BU622377 CA308767 BQ001548 BX097186	4	T	T	T		T	T	T
616	BU728313	chr4	511951	512510	NM_017733	Phosphatidylinositol glycan anchor biosynthesis, class G	PIGG	54872	BU728313	1		T				T	T
617	BQ004894	chr4	520198	520871	NM_017733	Phosphatidylinositol glycan anchor biosynthesis, class G	PIGG	54872	BQ004894	1			T				T
618	BQ022486	chr10	52622117	52622397	NM_001098512	Protein kinase, cGMP-dependent, type I	PRKG1	5592	BQ022486	1		T				T	T
619	CA391154	chr10	52670525	52671085	NM_001098512	Protein kinase, cGMP-dependent, type I	PRKG1	5592	CA391154 BQ022689	2							T
620	BQ184236	chr10	52675652	52676387	NM_001098512	Protein kinase, cGMP-dependent, type I	PRKG1	5592	BQ184236	1	T	T				T	T
621	DR977598	chr10	52712853	52712995	NM_001098512	Protein kinase, cGMP-dependent, type I	PRKG1	5592	DR977598	1		T					T
622	BG940816	chr10	52737471	52737716	NM_001098512	Protein kinase, cGMP-dependent, type I	PRKG1	5592	BG940816 BG940818	2		T					T
623	AI623512	chr10	53001731	53001880	NM_001098512	Protein kinase, cGMP-dependent, type I	PRKG1	5592	AI623512	1		T					T
624	BU742876	chr10	53087038	53087777	NM_001098512	Protein kinase, cGMP-dependent, type I	PRKG1	5592	BU742876	1		T					T
625	BU732909	chr10	53089252	53089912	NM_001098512	Protein kinase, cGMP-dependent, type I	PRKG1	5592	BU732909	1		T				T	T
626	BU678309	chr10	53095124	53095788	NM_001098512	Protein kinase, cGMP-dependent, type I	PRKG1	5592	BU678309	1		T					T
627	BI494445	chr10	53105897	53106244	NM_001098512	Protein kinase, cGMP-dependent, type I	PRKG1	5592	BI494445	1		T					T
628	BM973591	chr10	53340286	53340971	NM_001098512	Protein kinase, cGMP-dependent, type I	PRKG1	5592	BM973591	1		T					T
629	BM973073	chr10	53564764	53565418	NM_001098512	Protein kinase, cGMP-dependent, type I	PRKG1	5592	BM973073	1							T
630	BF512471	chr10	125509880	125510240	NM_198148	Carboxypeptidase X (M14 family), member 2	CPXM2	119587	BF512471	1		T					T
631	BG110563	chr5	15700976	15701613	NM_012304	F-box and leucine-rich repeat protein 7	FBXL7	23194	BG110563	1		T
632	AA630881	chr5	15707012	15707540	NM_012304	F-box and leucine-rich repeat protein 7	FBXL7	23194	AA630881 AA808881	2		T				T
633	BX103237	chr5	15747878	15748256	NM_012304	F-box and leucine-rich repeat protein 7	FBXL7	23194	BX103237	1
634	AA501669	chr5	15810196	15810663	NM_012304	F-box and leucine-rich repeat protein 7	FBXL7	23194	AA501669 R52088	2
635	CK299157	chr3	53682160	53682644	NM_000720	Calcium channel, voltage-dependent, L type, alpha 1D subunit	CACNA1D	776	CK299157	1							T
636	BX109124	chr2	28975767	28976206	NM_015131	WD repeat domain 43, mrna.	WDR43	23160	BX109124	1		T				T	T
637	AI342715	chr13	106633116	106633527	NM_001080396	Similar to transmembrane protein 28	LOC728215	728215	AI342715	1		T	T			T
638	BM992153	chr13	107008580	107009272	NM_001080396	Similar to transmembrane protein 28	LOC728215	728215	BM992153	1		T
639	BM971662	chr13	107014618	107015216	NM_001080396	Similar to transmembrane protein 28	LOC728215	728215	BM971662	1
640	BM973699	chr13	107036984	107037212	NM_001080396	Similar to transmembrane protein 28	LOC728215	728215	BM973699	1	T
641	AW445163	chr6	159105133	159105424	NM_001009991	Synaptotagmin-like 3	SYTL3	94120	AW445163	1							T
642	AW452375	chr2	98852297	98852697	NM_207362	Chromosome 2 open reading frame 55	C2orf55	343990	AW452375	1
643	AW292841	chr3	134818993	134819516	NM_007027	Topoisomerase (DNA) II binding protein 1	TOPBP1	11073	AW292841	1			T				T
644	BQ022673	chr6	7107059	7107517	NM_001003698	Ras responsive element binding protein 1	RREB1	6239	BQ022673	1		T
645	BF514527	chr6	7160329	7160630	NM_001003698	Ras responsive element binding protein 1	RREB1	6239	BF514527	1	T
646	CA433872	chr6	7163721	7164078	NM_001003698	Ras responsive element binding protein 1	RREB1	6239	CA433872	1	T	T
647	CN479013	chr5	95266211	95266856	NM_012081	Elongation factor, RNA polymerase II, 2	ELL2	22936	CN479013 CF891009 CF887396	3						T	T
648	BX114869	chr5	95268756	95269302	NM_012081	Elongation factor, RNA polymerase II, 2	ELL2	22936	BX114869 BF512232	2	T	T					T
649	BQ014303	chr5	95319961	95321098	NM_012081	Elongation factor, RNA polymerase II, 2	ELL2	22936	BQ014303 BQ417456 CK826014 CA436907 CK826015	5		T
650	BU633189	chr3	52856315	52856995	NM_198563	Transmembrane protein 110	TMEM110	375346	BU633189	1		T				T
651	BX099165	chr3	52868591	52869154	NM_198563	Transmembrane protein 110	TMEM110	375346	BX099165	1	T	T
652	AA687106	chr19	45279689	45279897	NM_001010880	Zinc finger protein 780A	ZNF780A	284323	AA687106	1		T
653	BI963126	chr14	75732103	75732521	NM_017972	Chromosome 14 open reading frame 118	C14orf118	55668	BI963126	1	T	T			T	T
654	BF515904	chr14	75733863	75734872	NM_017972	Chromosome 14 open reading frame 118	C14orf118	55668	BF515904	1	T	T
655	BM987079	chr14	75735100	75735627	NM_017972	Chromosome 14 open reading frame 118	C14orf118	55668	BM987079	1	T	T				T
656	BM996600	chr7	116343903	116344460	NM_006136	Capping protein (actin filament) muscle Z-line, alpha 2	CAPZA2	830	BM996600	1		T					T
657	BU734106	chr1	225309619	225310273	NM_003607	CDC42 binding protein kinase alpha (DMPK-like)	CDC42BPA	8476	BU734106	1		T					T
658	AW449811	chr1	225337689	225338405	NM_003607	CDC42 binding protein kinase alpha (DMPK-like)	CDC42BPA	8476	AW449811 CD237682	2		T				T	T
659	BX111439	chr11	104989876	104990352	NM_000829	Glutamate receptor, ionotrophic, AMPA 4	GRIA4	2893	BX111439 H05441	2	T	T				T	T
660	BX119854	chr11	105177931	105178369	NM_000829	Glutamate receptor, ionotrophic, AMPA 4	GRIA4	2893	BX119854	1		T				T	T
661	AW450512	chr20	60752560	60753464	NM_016354	Solute carrier organic anion transporter family, member 4A1	SLCO4A1	28231	AW450512 CN478525	2
662	CA432373	chr20	60764154	60764839	NM_016354	Solute carrier organic anion transporter family, member 4A1	SLCO4A1	28231	CA432373	1	T	T				T	T
663	CK823470	chr1	229144771	229145320	NM_024525	Tetratricopeptide repeat domain 13	TTC13	79573	CK823470 BM893900	2		T					T
664	AI769965	chr8	103313735	103314243	NM_015713	Ribonucleotide reductase M2 B (TP53 inducible)	RRM2B	50484	AI769965	1		T
665	AI927410	chr2	43858049	43858604	NM_016008	Dynein, cytoplasmic 2, light intermediate chain 1	DYNC2LI1	51626	AI927410	1		T
666	R23166	chr2	43887320	43887505	NM_016008	Dynein, cytoplasmic 2, light intermediate chain 1	DYNC2LI1	51626	R23166	1	T						T
667	AI469969	chr16	55415950	55416433	NM_014669	Nucleoporin 93kDa	NUP93	9688	AI469969	1							T
668	BX117761	chr18	42649671	42650489	NM_004671	Protein inhibitor of activated STAT, 2	PIAS2	9063	BX117761 R45367 BU616541	3		T				T	T
669	AA814986	chr18	42656272	42656656	NM_004671	Protein inhibitor of activated STAT, 2	PIAS2	9063	AA814986	1							T
670	R60003	chr2	27132509	27133022	NM_021831	ATP/GTP binding protein-like 5	AGBL5	60509	R60003 AW268083 AA045527	3	T	T	T		T		T
671	AI189552	chr7	1024081	1024501	NM_032350	Chromosome 7 open reading frame 50	C7orf50	84310	AI189552	1		T				T
672	BQ006497	chr7	1030659	1031290	NM_032350	Chromosome 7 open reading frame 50	C7orf50	84310	BQ006497 AA830578 BX089996	3	T	T	T		T	T
673	AW129621	chr7	1055068	1055343	NM_032350	Chromosome 7 open reading frame 50	C7orf50	84310	AW129621	1		T
674	AW615807	chr7	1077348	1077530	NM_032350	Chromosome 7 open reading frame 50	C7orf50	84310	AW615807	1		T
675	CA426844	chr7	1088269	1088830	NM_032350	Chromosome 7 open reading frame 50	C7orf50	84310	CA426844 BU634127	2	T
676	BX119113	chr7	1097015	1097466	NM_032350	Chromosome 7 open reading frame 50	C7orf50	84310	BX119113 R37043	2		T				T
677	AA830524	chr16	67942196	67942685	NM_144676	Transmembrane emp24 protein transport domain containing 6	TMED6	146456	AA830524 AW013821	2		T				T	T
678	BQ447428	chr12	23963566	23964308	NM_152989	SRY (sex determining region Y)-box 5	SOX5	6660	BQ447428 BQ448047	2		T				T
679	BF514351	chr12	24167569	24168058	NM_152989	SRY (sex determining region Y)-box 5	SOX5	6660	BF514351	1		T
680	BU741887	chr12	24211284	24212006	NM_152989	SRY (sex determining region Y)-box 5	SOX5	6660	BU741887	1		T
681	BF514135	chr12	24598889	24599383	NM_152989	SRY (sex determining region Y)-box 5	SOX5	6660	BF514135	1
682	BM984146	chr1	48994917	48995509	NM_032785	ATP/GTP binding protein-like 4	AGBL4	84871	BM984146	1		T
683	BQ776281	chr2	32607399	32608072	NM_016252	Baculoviral IAP repeat-containing 6 (apollon)	BIRC6	57448	BQ776281	1	T	T		T	T	T	T
684	BI492882	chr2	32637596	32638307	NM_016252	Baculoviral IAP repeat-containing 6 (apollon)	BIRC6	57448	BI492882 BX097934 AA533134 AA525767	4		T					T
685	BE646014	chr6	123712318	123713379	NM_006073	Triadin	TRDN	10345	BE646014 BE646013 BX499870	3	T	T	T			T	T
686	BF512295	chr1	206349323	206349747	NM_025179	Plexin A2	PLXNA2	5362	BF512295	1		T	T				T
687	BU742276	chr1	206447597	206448257	NM_025179	Plexin A2	PLXNA2	5362	BU742276	1							T
688	BX102964	chr14	66924018	66924475	NM_016445	Pleckstrin 2	PLEK2	26499	BX102964	1		T					T
689	BM667552	chr3	113213848	113214167	NM_001008273	Transgelin 3	TAGLN3	29114	BM667552	1		T					T
690	EH347112	chr12	42473822	42473856	NM_002822	Twinfilin, actin-binding protein, homolog 1 (Drosophila)	TWF1	5756	EH347112	1							T
691	AL039200	chr12	42475968	42476512	NM_002822	Twinfilin, actin-binding protein, homolog 1 (Drosophila)	TWF1	5756	AL039200	1							T
692	BX104347	chr3	196484554	196485045	NM_012287	Centaurin, beta 2	CENTB2	23527	BX104347	1	T	T			T	T	T
693	H09531	chr3	196557299	196557485	NM_012287	Centaurin, beta 2	CENTB2	23527	H09531	1							T
694	AV752661	chr15	37778609	37779272	NM_152597	Fibrous sheath interacting protein 1	FSIP1	161835	AV752661	1		T
695	CA430162	chr9	136800655	136801202	NM_000093	Collagen, type V, alpha 1	COL5A1	1289	CA430162	1	T	T				T	T
696	AA732077	chrY	20209097	20209432	NM_001005852	Chromosome Y open reading frame 15A	CYorf15A	246126	AA732077	1	T
697	BQ027420	chr14	90774408	90774897	NM_003485	G protein-coupled receptor 68	GPR68	8111	BQ027420	1
698	BG942404	chr7	92712146	92712727	NM_017667	Coiled-coil domain containing 132	CCDC132	55610	BG942404	1
699	BM280259	chr2	238768971	238769161	NM_030768	Integrin-linked kinase-associated serine/threonine phosphatase 2C	ILKAP	80895	BM280259	1
700	AV721541	chr5	139180139	139180403	NM_032289	Pleckstrin and Sec7 domain containing 2	PSD2	84249	AV721541	1	T	T					T
701	BU679421	chr1	154073178	154073666	NM_001037533	Gon-4-like (C. elegans)	GON4L	54856	BU679421	1		T					T
702	AW292785	chr1	218394129	218394703	NM_012414	RAB3 GTPase activating protein subunit 2 (non-catalytic)	RAB3GAP2	25782	AW292785	1		T			T
703	AW291553	chr1	218394997	218395377	NM_012414	RAB3 GTPase activating protein subunit 2 (non-catalytic)	RAB3GAP2	25782	AW291553 AW291814	2		T
704	AI114631	chr1	218504233	218504569	NM_012414	RAB3 GTPase activating protein subunit 2 (non-catalytic)	RAB3GAP2	25782	AI114631	1	T					T
705	BM987751	chr12	50672948	50673079	NM_004302	Activin A receptor, type IB	ACVR1B	91	BM987751	1		T					T
706	BX101517	chr11	89578443	89578890	NM_012124	Cysteine and histidine-rich domain (CHORD)-containing 1	CHORDC1	26973	BX101517 AW135804 AI473843 AW138048	4	T	T	T			T	T
707	AI057356	chr10	91383882	91384436	NM_148977	Pantothenate kinase 1	PANK1	53354	AI057356 CB160920 AA521002 BF435478 AW779838 AW237841 AW300431 BU623615	8		T				T	T
708	AI052139	chr6	144656310	144656868	NM_007124	Utrophin	UTRN	7402	AI052139	1		T				T
709	BG940177	chr6	144800575	144800786	NM_007124	Utrophin	UTRN	7402	BG940177 BG940178	2		T				T	T
710	AI669879	chr1	24755908	24756121	NM_001010980	Chromosome 1 open reading frame 130	C1orf130	400746	AI669879	1		T				T
711	CB243974	chr1	24756123	24756304	NM_001010980	Chromosome 1 open reading frame 130	C1orf130	400746	CB243974	1		T
712	CA437141	chr1	24757514	24758053	NM_001010980	Chromosome 1 open reading frame 130	C1orf130	400746	CA437141	1		T
713	AI611269	chr1	210857599	210857809	NM_001040619	Activating transcription factor 3	ATF3	467	AI611269	1	T
714	AW291102	chr4	5844306	5844741	NM_153717	Ellis van Creveld syndrome	EVC	2121	AW291102	1		T
715	BX100276	chr6	136259837	136260431	NM_018945	Phosphodiesterase 7B	PDE7B	27115	BX100276	1
716	BQ004929	chr6	136446281	136446859	NM_018945	Phosphodiesterase 7B	PDE7B	27115	BQ004929	1		T
717	CD238950	chr4	175828738	175829168	NM_006529	Glycine receptor, alpha 3	GLRA3	8001	CD238950	1							T
718	AW452916	chr10	97776216	97776556	NM_001001732	Chromosome 10 open reading frame 130	C10orf130	387707	AW452916	1
719	CD742707	chr14	20920859	20921559	NM_007192	Suppressor of Ty 16 homolog (S. cerevisiae)	SUPT16H	11198	CD742707 BU734033 BF507441	3	T	T	T		T
720	BX091762	chr19	43815371	43815828	NM_013234	Eukaryotic translation initiation factor 3, subunit K	EIF3K	27335	BX091762	1	T	T					T
721	BQ004922	chr19	43817609	43818224	NM_013234	Eukaryotic translation initiation factor 3, subunit K	EIF3K	27335	BQ004922	1		T	T				T
722	AW299648	chr7	99403943	99404218	NM_001185	Alpha-2-glycoprotein 1, zinc-binding	AZGP1	563	AW299648	1			T		T		T
723	BQ184565	chr4	122191057	122191489	NM_024574	Chromosome 4 open reading frame 31	C4orf31	79625	BQ184565	1
724	AA508551	chr17	46644804	46645181	NM_017643	Mbt domain containing 1	MBTD1	54799	AA508551	1	T	T					T
725	BU752406	chr4	175664468	175665218	NM_000860	Hydroxyprostaglandin dehydrogenase 15-(NAD)	HPGD	3248	BU752406 BU752474 AW439262	3	T	T			T	T	T
726	BQ023116	chr4	175671186	175671617	NM_000860	Hydroxyprostaglandin dehydrogenase 15-(NAD)	HPGD	3248	BQ023116	1							T
727	BX115831	chr9	122932	123350	NM_018491	COBW domain containing 1	CBWD1	55871	BX115831	1		T	T				T
728	AI865455	chr9	128396	128589	NM_018491	COBW domain containing 1	CBWD1	55871	AI865455	1		T					T
729	AI865455	chr2	113952654	113952846	NM_172003	COBW domain containing 1	CBWD1	55871	AI865455	1		T					T
730	BX115831	chr2	113957903	113958321	NM_172003	COBW domain containing 1	CBWD1	55871	BX115831	1		T	T				T
731	BM996517	chr1	160043242	160043840	NM_007348	Activating transcription factor 6	ATF6	22926	BM996517	1		T					T
732	BQ188935	chr1	160060223	160060811	NM_007348	Activating transcription factor 6	ATF6	22926	BQ188935 CK300300	2		T				T	T
733	BX098818	chr1	160124104	160124974	NM_007348	Activating transcription factor 6	ATF6	22926	BX098818 R17746 H29771 BF589459	4		T				T	T
734	BM671265	chr22	37874268	37874826	NM_175709	Chromobox homolog 7	CBX7	23492	BM671265	1	T	T	T		T
735	BX107952	chr9	71980750	71981303	NM_153267	MAM domain containing 2	MAMDC2	256691	BX107952 AI003621	2		T				T	T
736	R42678	chr13	41041788	41042133	NM_015058	KIAA0564 protein	RP11-125A7.3	23078	R42678	1		T				T	T
737	BX098305	chr13	41257589	41258144	NM_001009814	KIAA0564 protein	RP11-125A7.3	23078	BX098305	1							T
738	AA506896	chr6	105385333	105385705	NM_020771	HECT domain and ankyrin repeat containing, E3 ubiquitin protein ligase 1	HACE1	57531	AA506896	1	T						T
739	CA313861	chr20	56712042	56713440	NM_024663	Aminopeptidase-like 1	NPEPL1	79716	CA313861 BF511340 AI338996 BX099540 AI468704	5	T	T				T	T
740	AV734080	chr2	207175106	207175495	NM_003812	ADAM metallopeptidase domain 23	ADAM23	8745	AV734080	1		T					T
741	AI590752	chr22	45454257	45454346	NM_015124	Death-inducing-protein	DIP	23151	AI590752	1		T					T
742	CA312901	chr5	168961952	168962824	NM_017785	Coiled-coil domain containing 99	CCDC99	54908	CA312901 CA312685 BQ003440 AW206759 AA781731	5	T	T				T
743	BM969393	chr1	18854441	18854783	NM_002584	Paired box 7	PAX7	5081	BM969393 BM968426	2		T					T
744	AW295012	chr6	125529088	125529634	NM_001003396	Tumor protein D52-like 1	TPD52L1	7164	AW295012	1		T
745	AI684098	chr6	125617226	125617688	NM_001003396	Tumor protein D52-like 1	TPD52L1	7164	AI684098 BX106108	2		T				T	T
746	BM969872	chr6	125623854	125624490	NM_001003396	Tumor protein D52-like 1	TPD52L1	7164	BM969872 BM676715 BU739346 BM715015 CA406024	5	T	T				T	T
747	BM695974	chr6	42793376	42793592	NM_000322	Peripherin 2 (retinal degeneration, slow)	PRPH2	5961	BM695974 BU729216	2		T				T	T
748	CF541024	chr6	146907290	146907645	NM_006834	RAB32, member RAS oncogene family	RAB32	10981	CF541024	1		T					T
749	BI496485	chrX	17668253	17668557	NM_001037536	Sex comb on midleg-like 1 (Drosophila)	SCML1	6322	BI496485	1	T
750	AW002168	chr3	142145725	142146100	NM_018155	Solute carrier family 25, member 36	SLC25A36	55186	AW002168	1		T
751	AW007855	chr3	142158554	142158904	NM_018155	Solute carrier family 25, member 36	SLC25A36	55186	AW007855	1		T	T				T
752	AI934098	chr3	142167535	142167739	NM_018155	Solute carrier family 25, member 36	SLC25A36	55186	AI934098	1	T	T				T	T
753	AA687349	chr3	142168232	142168570	NM_018155	Solute carrier family 25, member 36	SLC25A36	55186	AA687349	1	T				T	T	T
754	AI800512	chr7	105183464	105183842	NM_020725	Ataxin 7-like 1, transcript variant 1, mrna.	ATXN7L1	222255	AI800512	1	T	T				T	T
755	BF513752	chr2	64625694	64626231	NM_001002243	Aftiphilin	AFTPH	54812	BF513752 AW771431	2		T				T
756	CA311143	chr15	50211161	50211970	NM_006578	Guanine nucleotide binding protein (G protein), beta 5	GNB5	10681	CA311143 BM702701 BU729757	3	T	T					T
757	BQ009852	chr15	50228766	50229407	NM_006578	Guanine nucleotide binding protein (G protein), beta 5	GNB5	10681	BQ009852	1	T	T	T		T		T
758	BF509184	chr21	37365454	37366064	NM_153682	Phosphatidylinositol glycan anchor biosynthesis, class P	PIGP	51227	BF509184 BM666491 BF509687	3		T				T
759	BG034082	chr11	95754298	95754700	NM_024725	Coiled-coil domain containing 82	CCDC82	79780	BG034082	1	T		T
760	AA761848	chr11	110981775	110982208	NM_015191	SNF1-like kinase 2	SNF1LK2	23235	AA761848	1		T
761	BM682773	chr11	110983020	110983619	NM_015191	SNF1-like kinase 2	SNF1LK2	23235	BM682773 AW057843	2		T				T
762	AI686579	chr1	108012983	108013455	NM_006113	Vav 3 guanine nucleotide exchange factor	VAV3	10451	AI686579 BX109844 AW291509	3	T	T	T		T	T	T
763	AV743878	chr1	108066985	108067481	NM_006113	Vav 3 guanine nucleotide exchange factor	VAV3	10451	AV743878 AF150329 AV742599 AV740002	4							T
764	BI495267	chr5	73117227	73117657	NM_001080479	Rho-guanine nucleotide exchange factor	RGNEF	64283	BI495267 BI495268	2							T
765	AW450756	chr14	75316128	75316570	NM_015072	Tubulin tyrosine ligase-like family, member 5	TTLL5	23093	AW450756	1							T
766	AU145970	chr14	75390707	75391259	NM_015072	Tubulin tyrosine ligase-like family, member 5	TTLL5	23093	AU145970 AA719460	2	T	T					T
767	AL041561	chr14	75422961	75423398	NM_015072	Tubulin tyrosine ligase-like family, member 5	TTLL5	23093	AL041561	1	T	T	T		T		T
768	AA508138	chr4	186556492	186556956	NM_181726	Ankyrin repeat domain 37	ANKRD37	353322	AA508138	1	T	T					T
769	BX109669	chr12	565124	565367	NM_016533	Ninjurin 2	NINJ2	4815	BX109669	1	T	T				T	T
770	BF515755	chr11	34073638	34074164	NM_203364	Cell cycle associated protein 1	CAPRIN1	4076	BF515755	1		T				T
771	BX109475	chr7	110534241	110534860	NM_001099660	Leucine rich repeat neuronal 3	LRRN3	54674	BX109475	1		T				T
772	BQ027957	chr7	110538130	110538609	NM_001099660	Leucine rich repeat neuronal 3	LRRN3	54674	BQ027957	1
773	AI125606	chr11	65712578	65712991	NM_018026	Phosphofurin acidic cluster sorting protein 1	PACS1	55690	AI125606	1		T				T	T
774	BF509816	chr11	65733014	65733266	NM_018026	Phosphofurin acidic cluster sorting protein 1	PACS1	55690	BF509816	1		T					T
775	BU674744	chr1	39347804	39348310	NM_012090	Microtubule-actin crosslinking factor 1	MACF1	23499	BU674744	1		T					T
776	BX113427	chr1	39444770	39445216	NM_012090	Microtubule-actin crosslinking factor 1	MACF1	23499	BX113427	1	T	T				T	T
777	AW204319	chr1	39512446	39513259	NM_012090	Microtubule-actin crosslinking factor 1	MACF1	23499	AW204319	1							T
778	BU737128	chr1	39563553	39564269	NM_012090	Microtubule-actin crosslinking factor 1	MACF1	23499	BU737128 BU735624	2							T
779	BX093245	chr9	14752754	14753306	NM_144966	FRAS1 related extracellular matrix 1	FREM1	158326	BX093245	1	T	T				T	T
780	AI089199	chr9	14762138	14762521	NM_144966	FRAS1 related extracellular matrix 1	FREM1	158326	AI089199	1		T				T	T
781	CK819705	chr9	14837682	14838247	NM_144966	FRAS1 related extracellular matrix 1	FREM1	158326	CK819705 BM129498 BM129427	3		T	T			T	T
782	AA207067	chr11	3653674	3653729	NM_016320	Nucleoporin 98kDa	NUP98	4928	AA207067	1		T	T				T
783	BM970882	chr1	86945353	86945914	NM_016009	SH3-domain GRB2-like endophilin B1	SH3GLB1	51100	BM970882	1		T
784	BQ015534	chr7	26216539	26217242	NM_016587	Chromobox homolog 3 (HP1 gamma homolog, Drosophila)	CBX3	11335	BQ015534 BM968425	2	T			T		T	T
785	AI468127	chr2	96281103	96281186	NM_017849	Transmembrane protein 127	TMEM127	55654	AI468127	1
786	BU622311	chr22	17435759	17436442	NM_005137	DiGeorge syndrome critical region gene 2	DGCR2	9993	BU622311	1							T
787	BM680653	chr22	17478527	17479144	NM_005137	DiGeorge syndrome critical region gene 2	DGCR2	9993	BM680653 BM728095	2		T
788	BF508155	chr22	17488761	17489214	NM_005137	DiGeorge syndrome critical region gene 2	DGCR2	9993	BF508155	1		T
789	AW304021	chr10	124799821	124800195	NM_001609	Acyl-Coenzyme A dehydrogenase, short/branched chain	ACADSB	36	AW304021	1		T					T
790	CR744616	chr8	66854913	66855110	NM_002604	Phosphodiesterase 7A	PDE7A	5150	CR744616	1		T				T	T
791	BF510046	chr12	67595101	67595556	NM_001005502	Carboxypeptidase M	CPM	1368	BF510046	1							T
792	BE439508	chr2	73848050	73848551	NM_003584	Dual specificity phosphatase 11 (RNA/RNP complex 1-interacting)	DUSP11	8446	BE439508	1	T	T				T	T
793	BQ009127	chr17	59927472	59928084	NM_004396	DEAD (Asp-Glu-Ala-Asp) box polypeptide 5	DDX5	1655	BQ009127 AW294395	2	T				T		T
794	AW450956	chr9	138845011	138845344	NM_024718	Chromosome 9 open reading frame 86	C9orf86	55684	AW450956	1		T					T
795	BG392771	chr9	138847812	138848613	NM_024718	Chromosome 9 open reading frame 86	C9orf86	55684	BG392771 CA424742 AI609333 BI260165 AW135956 BG113743 BF971607	7	T	T			T	T	T
796	BX470835	chr6	97095963	97096532	NM_015323	KIAA0776	KIAA0776	23376	BX470835	1		T	T				T
797	BX104000	chr2	222797374	222797941	NM_181460	Paired box 3	PAX3	5077	BX104000 BF510545	2		T					T
798	BU632627	chr10	75581738	75582403	NM_006721	Adenosine kinase	ADK	132	BU632627	1		T				T
799	BQ007506	chr10	75969847	75970213	NM_006721	Adenosine kinase	ADK	132	BQ007506	1		T					T
800	BM671160	chr10	75970479	75970821	NM_006721	Adenosine kinase	ADK	132	BM671160	1	T						T
801	DW412775	chr10	75981849	75982149	NM_006721	Adenosine kinase	ADK	132	DW412775	1		T					T
802	BU733839	chr10	75988955	75989676	NM_006721	Adenosine kinase	ADK	132	BU733839	1		T					T
803	BQ023817	chr10	76056422	76056962	NM_006721	Adenosine kinase	ADK	132	BQ023817	1						T	T
804	AA764925	chr12	38640148	38640471	NM_052885	Solute carrier family 2 (facilitated glucose transporter), member 13	SLC2A13	114134	AA764925	1		T				T	T
805	AA806066	chr12	38770646	38771085	NM_052885	Solute carrier family 2 (facilitated glucose transporter), member 13	SLC2A13	114134	AA806066	1		T					T
806	BM674979	chr2	100384254	100385010	NM_004854	Carbohydrate sulfotransferase 10	CHST10	9486	BM674979 DW449179 R61291 R49488 AI365189 AI572361	6		T				T	T
807	BX117658	chr1	101162191	101162834	NM_133496	Solute carrier family 30 (zinc transporter), member 7	SLC30A7	148867	BX117658 BM684912 BM931340 AF281040	4	T	T				T	T
808	BM671443	chr5	148719914	148720200	NM_024028	Prenylcysteine oxidase 1 like	PCYOX1L	78991	BM671443	1		T
809	BQ018867	chr5	79741343	79741915	NM_001105251	Zinc finger, FYVE domain containing 16, transcript variant 2, mrna.	ZFYVE16	9765	BQ018867 BU735599	2		T				T
810	AW827196	chr15	42449978	42450259	NM_138423	Cancer susceptibility candidate 4	CASC4	113201	AW827196	1	T						T
811	BM999071	chrX	18562757	18563673	NM_001037343	Cyclin-dependent kinase-like 5	CDKL5	6792	BM999071 BU681391 BQ024763 AW295943 CD671834 AI201388 AI589736 R51035 R36904 BX116637 AI206259 H23503 H06737 AW452901	14		T				T	T
812	BQ024884	chrX	18565889	18566448	NM_001037343	Cyclin-dependent kinase-like 5	CDKL5	6792	BQ024884 BQ024565	2	T	T				T	T
813	AA810186	chr4	154612604	154613148	NM_015196	KIAA0922	KIAA0922	23240	AA810186	1
814	BX108375	chr17	78497622	78498091	NM_001009905	UDP-GlcNAc:betaGal beta-1,3-N-acetylglucosaminyltransferase-like 1	B3GNTL1	146712	BX108375 R15934	2		T				T	T
815	BM987605	chr17	78551739	78552224	NM_001009905	UDP-GlcNAc:betaGal beta-1,3-N-acetylglucosaminyltransferase-like 1	B3GNTL1	146712	BM987605	1		T					T
816	AI055915	chr20	44418036	44418581	NM_173179	Solute carrier family 35, member C2	SLC35C2	51006	AI055915 AW500248 BQ028141	3		T	T			T	T
817	AA937843	chr1	243084060	243084126	NM_031844	Heterogeneous nuclear ribonucleoprotein U (scaffold attachment factor A)	HNRNPU	3192	AA937843	1		T					T
818	BM976146	chr20	35975711	35976012	NM_080607	V-set and transmembrane domain containing 2 like	VSTM2L	128434	BM976146	1	T					T
819	AI038873	chr5	149512094	149512497	NM_002609	Platelet-derived growth factor receptor, beta polypeptide	PDGFRB	5159	AI038873	1	T				T
820	BU622218	chr5	76773543	76774174	NM_018268	WD repeat domain 41	WDR41	55255	BU622218	1		T					T
821	AI373536	chr5	76823073	76823519	NM_018268	WD repeat domain 41	WDR41	55255	AI373536	1		T
822	BF513736	chr7	104570981	104571464	NM_182692	SFRS protein kinase 2	SRPK2	6733	BF513736	1	T						T
823	AW291982	chr7	104694329	104694755	NM_182692	SFRS protein kinase 2	SRPK2	6733	AW291982	1
824	AI572279	chr7	98933769	98934003	NM_032164	Zinc finger protein 394	ZNF394	84124	AI572279	1	T		T				T
825	BQ005067	chr10	103402347	103402952	NM_022039	F-box and WD repeat domain containing 4	FBXW4	6468	BQ005067	1		T	T				T
826	AW082966	chr6	18509966	18510309	NM_182757	Ring finger 144B	RNF144B	255488	AW082966	1		T	T	T	T	T	T
827	BX110201	chr6	18521999	18522415	NM_182757	Ring finger 144B	RNF144B	255488	BX110201	1		T				T	T
828	BX092026	chr6	18528020	18528424	NM_182757	Ring finger 144B	RNF144B	255488	BX092026	1						T	T
829	BX117969	chr1	178651575	178652007	NM_032360	Acyl-Coenzyme A binding domain containing 6	ACBD6	84320	BX117969	1		T				T	T
830	AA169654	chr1	178735671	178736035	NM_032360	Acyl-Coenzyme A binding domain containing 6	ACBD6	84320	AA169654 AA169834	2		T		T		T	T
831	DW460457	chr6	151366727	151366849	NM_015440	Methylenetetrahydrofolate dehydrogenase (NADP+ dependent) 1-like	MTHFD1L	25902	DW460457	1	T	T					T
832	CF528641	chr6	151373063	151373598	NM_015440	Methylenetetrahydrofolate dehydrogenase (NADP+ dependent) 1-like	MTHFD1L	25902	CF528641	1							T
833	DR978843	chr6	151399695	151399728	NM_015440	Methylenetetrahydrofolate dehydrogenase (NADP+ dependent) 1-like	MTHFD1L	25902	DR978843	1		T					T
834	AI620876	chr22	30180052	30180137	NM_019843	Eukaryotic translation initiation factor 4E nuclear import factor 1	EIF4ENIF1	56478	AI620876	1		T
835	AW196543	chr21	37183357	37183548	NM_000411	Holocarboxylase synthetase (biotin-(proprionyl-Coenzyme A-carboxylase (ATP-hydrolysing)) ligase)	HLCS	3141	AW196543	1		T					T
836	N68097	chr13	42439498	42439701	NM_001002264	Epithelial stromal interaction 1 (breast)	EPSTI1	94240	N68097	1
837	BM676554	chr11	131828810	131829419	NM_001012393	Opioid binding protein/cell adhesion molecule-like	OPCML	4978	BM676554 BM713938	2							T
838	BM680267	chr11	131873766	131874402	NM_001012393	Opioid binding protein/cell adhesion molecule-like	OPCML	4978	BM680267	1							T
839	AA446455	chr11	132123328	132123700	NM_001012393	Opioid binding protein/cell adhesion molecule-like	OPCML	4978	AA446455	1		T
840	BU732243	chr19	8564070	8564635	NM_030957	ADAM metallopeptidase with thrombospondin type 1 motif, 10	ADAMTS10	81794	BU732243	1		T	T			T	T
841	AA827860	chr15	62153160	62153426	NM_032231	Family with sequence similarity 96, member A	FAM96A	84191	AA827860	1							T
842	AA682277	chr14	38888098	38888439	NM_203355	CTAGE family, member 5	CTAGE5	4253	AA682277	1		T					T
843	AV738073	chr6	28157470	28157824	NM_003447	Zinc finger protein 165	ZNF165	7718	AV738073	1
844	BF589031	chr1	100973902	100974279	NM_001078	Vascular cell adhesion molecule 1	VCAM1	7412	BF589031	1	T	T					T
845	BG943341	chr8	95633971	95634353	NM_015496	KIAA1429	KIAA1429	25962	BG943341	1		T
846	CB242041	chr4	23407514	23408282	NM_013261	Peroxisome proliferator-activated receptor gamma, coactivator 1 alpha	PPARGC1A	10891	CB242041 CF891035	2		T				T	T
847	AL037851	chr4	23481659	23481991	NM_013261	Peroxisome proliferator-activated receptor gamma, coactivator 1 alpha	PPARGC1A	10891	AL037851	1	T	T					T
848	BM668778	chr4	23491334	23491999	NM_013261	Peroxisome proliferator-activated receptor gamma, coactivator 1 alpha	PPARGC1A	10891	BM668778	1	T	T			T	T	T
849	BX097314	chr4	23492404	23492806	NM_013261	Peroxisome proliferator-activated receptor gamma, coactivator 1 alpha	PPARGC1A	10891	BX097314	1	T	T			T	T	T
850	BF514735	chr5	172388295	172388774	NM_003945	ATPase, H+ transporting, lysosomal 9kDa, V0 subunit e1	ATP6V0E1	8992	BF514735	1							T
851	BX105600	chr1	181468978	181469401	NM_005562	Laminin, gamma 2	LAMC2	3918	BX105600	1		T				T	T
852	BU686421	chr1	181477032	181477622	NM_005562	Laminin, gamma 2	LAMC2	3918	BU686421 BU677189 BM968992	3		T					T
853	AI806223	chr15	42178260	42178789	NM_032892	FERM domain containing 5	FRMD5	84978	AI806223	1		T		T		T
854	BM680377	chr15	42223662	42224355	NM_032892	FERM domain containing 5	FRMD5	84978	BM680377	1
855	BQ013316	chr14	22863422	22863770	NM_004643	Poly(A) binding protein, nuclear 1	PABPN1	8106	BQ013316	1	T						T
856	CA311423	chr6	97385625	97386045	NM_030784	G protein-coupled receptor 63	GPR63	81491	CA311423 CA313551	2						T
857	AW451946	chr6_qbl_hap2	1776021	1776401	NM_025263	Proline rich 3	PRR3	80742	AW451946 CR745021	2	T	T	T
858	AW451946	chr6_cox_hap1	1977726	1978106	NM_025263	Proline rich 3	PRR3	80742	AW451946 CR745021	2	T	T	T
859	AW451946	chr6	30637149	30637529	NM_025263	Proline rich 3	PRR3	80742	AW451946 CR745021	2	T	T	T
860	CA423491	chr2	224572127	224572865	NM_006216	Serpin peptidase inhibitor, clade E (nexin, plasminogen activator inhibitor type 1), member 2	SERPINE2	5270	CA423491 BM682801 W45552	3		T	T			T	T
861	CA944895	chr22	49574283	49574473	NM_203477	Similar to RPL23AP7 protein	MGC70863	284942	CA944895	1	T	T		T		T
862	BM671553	chr22	49575276	49575920	NM_203477	Similar to RPL23AP7 protein	MGC70863	284942	BM671553 BX116417 DA172583 R41904	4	T
863	BM668733	chr3	102428627	102429095	NM_016247	Interphotoreceptor matrix proteoglycan 2	IMPG2	50939	BM668733 BM693455	2		T				T	T
864	BM982444	chrX	103250881	103251631	NM_001012755	Mitochondrial carrier triple repeat 6	MCART6	401612	BM982444 CA314023 BM994655 BX118744 BQ027426 AA984011 BF939004 BM668251	8		T
865	BX116201	chr6	147567801	147568604	NM_139244	Syntaxin binding protein 5 (tomosyn)	STXBP5	134957	BX116201	1		T				T
866	BU622097	chr6	147608783	147609394	NM_139244	Syntaxin binding protein 5 (tomosyn)	STXBP5	134957	BU622097	1		T			T		T
867	AI922837	chr11	32953476	32953752	NM_001076786	Glutamine and serine rich 1	QSER1	79832	AI922837	1	T	T	T
868	CA314208	chr22	39583281	39583976	NM_022098	X-prolyl aminopeptidase (aminopeptidase P) 3, putative	XPNPEP3	63929	CA314208 AI885037	2	T	T	T	T		T
869	BU628165	chr22	39588062	39588731	NM_022098	X-prolyl aminopeptidase (aminopeptidase P) 3, putative	XPNPEP3	63929	BU628165 BM015322 BU736087 BX108020 AI808289 AA865115 AW173088 BM980889	8	T	T	T	T	T	T
870	BQ010773	chr15	48364189	48364687	NM_016654	GA binding protein transcription factor, beta subunit 2	GABPB2	2553	BQ010773	1		T					T
871	AI093876	chr15	48428040	48428954	NM_016654	GA binding protein transcription factor, beta subunit 2	GABPB2	2553	AI093876 BM667642	2		T				T
872	N48820	chr15	48429095	48429813	NM_016654	GA binding protein transcription factor, beta subunit 2	GABPB2	2553	N48820 AI796858 AW138830 AA765400	4		T				T
873	CD369864	chr16	56604305	56604963	NM_024598	Chromosome 16 open reading frame 57	C16orf57	79650	CD369864 AW304355 AI216420	3	T	T	T		T	T
874	BU689657	chr7	105694415	105695148	NM_005746	Pre-B-cell colony enhancing factor 1	PBEF1	10135	BU689657 AW015206 DR979874	3							T
875	BU740966	chr6	42266077	42267097	NM_002098	Guanylate cyclase activator 1B (retina)	GUCA1B	2979	BU740966 BM675424 BM715976 BM674283	4						T	T
876	BE349161	chr8	30583227	30583745	NM_002095	General transcription factor IIE, polypeptide 2, beta 34kDa	GTF2E2	2961	BE349161	1		T					T
877	BF510231	chr17	72143363	72143826	NM_018414	ST6 (alpha-N-acetyl-neuraminyl-2,3-beta-galactosyl-1,3)-N-acetylgalactosaminide alpha-2,6-sialyltransferase 1	ST6GALNAC1	55808	BF510231	1		T
878	BF511247	chr17	72145155	72145304	NM_018414	ST6 (alpha-N-acetyl-neuraminyl-2,3-beta-galactosyl-1,3)-N-acetylgalactosaminide alpha-2,6-sialyltransferase 1	ST6GALNAC1	55808	BF511247	1		T	T			T
879	BM685173	chr4	41082348	41082820	NM_001112717	LIM and calponin homology domains 1, transcript variant 2, mrna.	LIMCH1	22998	BM685173 BM932174	2	T
880	AA658424	chr4	41113776	41114112	NM_001112717	LIM and calponin homology domains 1, transcript variant 2, mrna.	LIMCH1	22998	AA658424	1	T
881	BX097836	chr4	41367321	41367846	NM_001112717	LIM and calponin homology domains 1, transcript variant 2, mrna.	LIMCH1	22998	BX097836	1	T	T					T
882	AJ709970	chr4	41383883	41384335	NM_001112717	LIM and calponin homology domains 1, transcript variant 2, mrna.	LIMCH1	22998	AJ709970	1		T				T	T
883	CR742671	chr8	2809518	2810001	NM_033225	CUB and Sushi multiple domains 1	CSMD1	64478	CR742671 H22842	2		T				T	T
884	AL039001	chr8	4740623	4741216	NM_033225	CUB and Sushi multiple domains 1	CSMD1	64478	AL039001	1		T
885	R45107	chr8	4831815	4832047	NM_033225	CUB and Sushi multiple domains 1	CSMD1	64478	R45107	1		T
886	AI989803	chr9	37148129	37148634	NM_032226	Zinc finger, CCHC domain containing 7	ZCCHC7	84186	AI989803 AI964035 AI656171 AI365098	4		T				T	T
887	AI418466	chr9	37173920	37174400	NM_032226	Zinc finger, CCHC domain containing 7	ZCCHC7	84186	AI418466	1	T						T
888	BM672161	chr17	52700479	52700912	NM_138962	Musashi homolog 2 (Drosophila)	MSI2	124540	BM672161	1	T	T				T	T
889	EC553591	chr17	52712296	52712388	NM_138962	Musashi homolog 2 (Drosophila)	MSI2	124540	EC553591	1	T						T
890	BM676601	chr17	52718874	52719424	NM_138962	Musashi homolog 2 (Drosophila)	MSI2	124540	BM676601 BM714219 BU739031	3		T					T
891	AA526532	chr17	52842411	52842971	NM_138962	Musashi homolog 2 (Drosophila)	MSI2	124540	AA526532 BQ027307	2		T				T	T
892	CA502824	chr17	52980374	52980703	NM_138962	Musashi homolog 2 (Drosophila)	MSI2	124540	CA502824	1		T					T
893	BM664946	chr17	53048437	53049006	NM_138962	Musashi homolog 2 (Drosophila)	MSI2	124540	BM664946 DW428745	2		T			T		T
894	BU739182	chr17	53049266	53049725	NM_138962	Musashi homolog 2 (Drosophila)	MSI2	124540	BU739182 AW207308	2		T				T	T
895	BX111518	chr17	53054575	53055024	NM_138962	Musashi homolog 2 (Drosophila)	MSI2	124540	BX111518 BM689730 DW456752 DW453095 DW453096	5		T					T
896	BX095680	chr17	31929223	31929628	NM_025109	Myosin head domain containing 1	MYOHD1	80179	BX095680 AW137772 BU680500	3							T
897	BX091513	chr9	34557064	34557425	NM_001842	Ciliary neurotrophic factor receptor	CNTFR	1271	BX091513 AI424880	2		T				T
898	BU678341	chr4	120640650	120641208	NM_033430	Phosphodiesterase 5A, cGMP-specific	PDE5A	8654	BU678341 BQ027350	2		T					T
899	AW451603	chr4	120656598	120657184	NM_033430	Phosphodiesterase 5A, cGMP-specific	PDE5A	8654	AW451603	1		T				T	T
900	BU687347	chr4	120657837	120658904	NM_033430	Phosphodiesterase 5A, cGMP-specific	PDE5A	8654	BU687347 AI525877	2							T
901	CN479200	chr4	120690936	120691593	NM_033430	Phosphodiesterase 5A, cGMP-specific	PDE5A	8654	CN479200	1	T	T				T	T
902	BF514975	chr13	37828311	37828855	NM_016617	Ubiquitin-fold modifier 1	UFM1	51569	BF514975 CB410129	2
903	BU738780	chr13	28187189	28187518	NM_181785	Solute carrier family 46, member 3	SLC46A3	283537	BU738780	1	T						T
904	DW427572	chr2	236069895	236070156	NM_014914	Centaurin, gamma 2	CENTG2	116987	DW427572	1		T					T
905	BU742809	chr2	236080333	236080949	NM_014914	Centaurin, gamma 2	CENTG2	116987	BU742809 CK820087 CK820086 AW444908 BM273166	5		T			T	T	T
906	BM678926	chr2	236250602	236251354	NM_014914	Centaurin, gamma 2	CENTG2	116987	BM678926 BM682852 BQ026258 BX102545 BM681137 BM988113 CB242762	7						T	T
907	DW429422	chr2	236307529	236307974	NM_014914	Centaurin, gamma 2	CENTG2	116987	DW429422 AI939372 AI220133	3		T				T	T
908	AW167509	chr2	236321381	236321815	NM_014914	Centaurin, gamma 2	CENTG2	116987	AW167509	1	T	T					T
909	BM932196	chr2	236336224	236336696	NM_014914	Centaurin, gamma 2	CENTG2	116987	BM932196 AW294205	2							T
910	BM682661	chr2	236353751	236354374	NM_014914	Centaurin, gamma 2	CENTG2	116987	BM682661	1		T					T
911	CF529401	chr2	236469892	236470351	NM_014914	Centaurin, gamma 2	CENTG2	116987	CF529401	1		T					T
912	AL121338	chr2	236486399	236486809	NM_014914	Centaurin, gamma 2	CENTG2	116987	AL121338	1	T	T				T	T
913	AA502984	chr2	236627606	236627883	NM_014914	Centaurin, gamma 2	CENTG2	116987	AA502984 BX100627	2							T
914	BF512452	chr6	13742159	13742543	NM_005493	RAN binding protein 9	RANBP9	10048	BF512452	1							T
915	AI742722	chr3	23845092	23845673	NM_003341	Ubiquitin-conjugating enzyme E2E 1 (UBC4/5 homolog, yeast)	UBE2E1	7324	AI742722 AA503029 AW263295 AW262568	4							T
916	AV739047	chr2	143728566	143728918	NM_018460	Rho GTPase activating protein 15	ARHGAP15	55843	AV739047	1		T				T	T
917	BM145294	chr2	143830446	143830674	NM_018460	Rho GTPase activating protein 15	ARHGAP15	55843	BM145294	1		T					T
918	BM144962	chr2	143851045	143851469	NM_018460	Rho GTPase activating protein 15	ARHGAP15	55843	BM144962	1		T					T
919	AV737352	chr2	143916215	143916611	NM_018460	Rho GTPase activating protein 15	ARHGAP15	55843	AV737352	1		T					T
920	BX112936	chr2	144019046	144019592	NM_018460	Rho GTPase activating protein 15	ARHGAP15	55843	BX112936 AA765240 AA732390 AA743535	4		T				T	T
921	AV736896	chr2	144121219	144121413	NM_018460	Rho GTPase activating protein 15	ARHGAP15	55843	AV736896	1							T
922	CA429284	chr10	27496294	27496868	NM_032844	Microtubule associated serine/threonine kinase-like	MASTL	84930	CA429284	1		T	T				T
923	AI690984	chr17	34175469	34175532	NM_003559	Phosphatidylinositol-5-phosphate 4-kinase, type II, beta	PIP4K2B	8396	AI690984	1		T	T				T
924	CA314350	chr17	34205898	34206635	NM_003559	Phosphatidylinositol-5-phosphate 4-kinase, type II, beta	PIP4K2B	8396	CA314350 CA423058 AA532745 AI273265	4	T	T			T	T	T
925	BM666301	chr5	43523929	43524565	NM_198566	Chromosome 5 open reading frame 34	C5orf34	375444	BM666301	1		T
926	CR739963	chr8	12913891	12914051	NM_020844	Chromosome 8 open reading frame 79	C8orf79	57604	CR739963	1	T	T		T			T
927	BF512112	chr8	12928388	12928455	NM_020844	Chromosome 8 open reading frame 79	C8orf79	57604	BF512112	1		T					T
928	BF512947	chr19	39525378	39525850	NM_014686	KIAA0355	KIAA0355	9710	BF512947	1		T				T
929	AW297144	chr6	21064773	21065235	NM_017774	CDK5 regulatory subunit associated protein 1-like 1	CDKAL1	54901	AW297144	1		T				T	T
930	BQ023305	chr6	21240524	21241008	NM_017774	CDK5 regulatory subunit associated protein 1-like 1	CDKAL1	54901	BQ023305	1							T
931	AW069867	chr6	21308367	21308798	NM_017774	CDK5 regulatory subunit associated protein 1-like 1	CDKAL1	54901	AW069867	1	T	T					T
932	BU737150	chr8	56179848	56180265	NM_052898	XK, Kell blood group complex subunit-related family, member 4	XKR4	114786	BU737150	1		T
933	AI279973	chr8	56239258	56239565	NM_052898	XK, Kell blood group complex subunit-related family, member 4	XKR4	114786	AI279973	1		T	T			T
934	BF507738	chr4	7823212	7823519	NM_021638	Actin filament associated protein 1	AFAP1	60312	BF507738	1							T
935	AA722164	chr4	7893726	7894113	NM_021638	Actin filament associated protein 1	AFAP1	60312	AA722164	1		T					T
936	AI467847	chr1	16789630	16790072	NM_017940	Neuroblastoma breakpoint family, member 1	NBPF1	55672	AI467847	1	T	T				T	T
937	AW022970	chr1	16793084	16793496	NM_017940	Neuroblastoma breakpoint family, member 1	NBPF1	55672	AW022970	1	T					T
938	BX112983	chr1	16795117	16795555	NM_017940	Neuroblastoma breakpoint family, member 1	NBPF1	55672	BX112983	1	T	T				T
939	AW242891	chr15	55042421	55042594	NM_207036	Transcription factor 12 (HTF4, helix-loop-helix transcription factors 4)	TCF12	6938	AW242891	1		T
940	AL120287	chr15	55175115	55175899	NM_207036	Transcription factor 12 (HTF4, helix-loop-helix transcription factors 4)	TCF12	6938	AL120287	1		T					T
941	AA525945	chr15	55325144	55325520	NM_207036	Transcription factor 12 (HTF4, helix-loop-helix transcription factors 4)	TCF12	6938	AA525945	1		T					T
942	BX110952	chr9	135320908	135321628	NM_017586	Chromosome 9 open reading frame 7	C9orf7	11094	BX110952	1		T				T
943	BF437829	chr2	133414888	133415222	NM_207363	Nck-associated protein 5	NAP5	344148	BF437829	1		T
944	BE501546	chr2	133597228	133597701	NM_207363	Nck-associated protein 5	NAP5	344148	BE501546	1	T	T	T		T	T
945	BE440135	chr15	78882374	78882878	NM_018689	KIAA1199	KIAA1199	57214	BE440135	1	T	T			T	T
946	CA432618	chr15	78950226	78950870	NM_018689	KIAA1199	KIAA1199	57214	CA432618	1
947	BF509842	chr15	78973863	78974351	NM_018689	KIAA1199	KIAA1199	57214	BF509842	1	T	T
948	AI253061	chr7	75515869	75516301	NM_005918	Malate dehydrogenase 2, NAD (mitochondrial)	MDH2	4191	AI253061 AW006335 AI797191 AW136787	4		T			T	T
949	BG997190	chr3	124285417	124285818	NM_006810	Protein disulfide isomerase family A, member 5	PDIA5	10954	BG997190	1
950	AW449245	chr3	124417636	124418064	NM_012430	SEC22 vesicle trafficking protein homolog A (S. cerevisiae)	SEC22A	26984	AW449245	1		T					T
951	BU753149	chr2	165303477	165304011	NM_014900	COBL-like 1	COBLL1	22837	BU753149 BX118368 BQ024088	3	T				T	T	T
952	BX093586	chr2	165350678	165351327	NM_014900	COBL-like 1	COBLL1	22837	BX093586 H70955	2		T
953	CA306768	chr3	139553448	139554071	NM_001085049	Muscle RAS oncogene homolog	MRAS	22808	CA306768 BU617798 BM715017 BU739930	4		T	T			T
954	AW205384	chr3	139561839	139562384	NM_001085049	Muscle RAS oncogene homolog	MRAS	22808	AW205384	1
955	CA428301	chr3	139566034	139566739	NM_001085049	Muscle RAS oncogene homolog	MRAS	22808	CA428301	1		T
956	AA833793	chr16	3390588	3390962	NM_017810	Zinc finger protein 434	ZNF434	54925	AA833793 AA809314	2		T				T
957	BQ576114	chr1	103239157	103239870	NM_080629	Collagen, type XI, alpha 1	COL11A1	1301	BQ576114	1		T				T	T
958	CA415375	chr1	103267324	103268069	NM_080629	Collagen, type XI, alpha 1	COL11A1	1301	CA415375	1		T					T
959	CA447681	chr1	103309620	103310323	NM_080629	Collagen, type XI, alpha 1	COL11A1	1301	CA447681 BQ007678 AW451645 AA550817 N66967	5	T	T					T
960	AI632990	chr6	39180651	39180813	NM_018322	Chromosome 6 open reading frame 64	C6orf64	55776	AI632990	1		T		T		T
961	BQ028403	chr13	72433485	72433965	NM_006346	Chromosome 13 open reading frame 24	C13orf24	10464	BQ028403	1							T
962	BG622139	chr13	72443317	72444106	NM_006346	Chromosome 13 open reading frame 24	C13orf24	10464	BG622139 CA312764	2		T				T	T
963	BX484794	chr5	96525891	96526158	NM_018343	RIO kinase 2 (yeast)	RIOK2	55781	BX484794	1	T						T
964	BG944579	chr10	119103892	119104134	NM_173791	PDZ domain containing 8	PDZD8	118987	BG944579	1							T
965	BX117469	chr9	98368463	98368654	NM_033331	CDC14 cell division cycle 14 homolog B (S. cerevisiae)	CDC14B	8555	BX117469	1							T
966	BG151791	chr12	27578639	27578771	NM_003622	PTPRF interacting protein, binding protein 1 (liprin beta 1)	PPFIBP1	8496	BG151791	1		T				T
967	BQ776045	chr12	27721540	27722191	NM_003622	PTPRF interacting protein, binding protein 1 (liprin beta 1)	PPFIBP1	8496	BQ776045	1		T					T
968	BI094815	chr12	27726192	27726246	NM_003622	PTPRF interacting protein, binding protein 1 (liprin beta 1)	PPFIBP1	8496	BI094815	1							T
969	BQ022145	chr20	40808193	40808568	NM_007050	Protein tyrosine phosphatase, receptor type, T	PTPRT	11122	BQ022145	1		T					T
970	CF890869	chr20	40936030	40936759	NM_007050	Protein tyrosine phosphatase, receptor type, T	PTPRT	11122	CF890869 CB306501	2		T				T	T
971	BX113251	chr17	57981512	57981938	NM_001112707	Tousled-like kinase 2, transcript variant B, mrna.	TLK2	11011	BX113251	1	T						T
972	AI591336	chr17	58001572	58001647	NM_001112707	Tousled-like kinase 2, transcript variant B, mrna.	TLK2	11011	AI591336	1		T					T
973	BG236532	chr17	58035672	58035726	NM_001112707	Tousled-like kinase 2, transcript variant B, mrna.	TLK2	11011	BG236532	1	T						T
974	BQ185529	chr11	111350946	111351929	NM_001037954	DIX domain containing 1	DIXDC1	85458	BQ185529 BQ187466 BM982124	3	T	T	T		T		T
975	BX112565	chr12	7542229	7542569	NM_004244	CD163 molecule	CD163	9332	BX112565	1		T	T			T	T
976	EC468352	chr9	91121336	91121438	NM_001827	CDC28 protein kinase regulatory subunit 2	CKS2	1164	EC468352 BG389345	2							T
977	AW291461	chr15	39329320	39329597	NM_007236	Calcium binding protein P22	CHP	11261	AW291461	1
978	AW297974	chr4	140893927	140894340	NM_018717	Mastermind-like 3 (Drosophila)	MAML3	55534	AW297974	1		T					T
979	BX090894	chr4	141004445	141004964	NM_018717	Mastermind-like 3 (Drosophila)	MAML3	55534	BX090894	1	T						T
980	AI567077	chr4	141005539	141005718	NM_018717	Mastermind-like 3 (Drosophila)	MAML3	55534	AI567077 BX114606	2	T	T				T	T
981	BM669575	chr4	141006089	141006880	NM_018717	Mastermind-like 3 (Drosophila)	MAML3	55534	BM669575 DR979720 BX092552	3	T	T					T
982	BU739621	chr4	141071451	141072040	NM_018717	Mastermind-like 3 (Drosophila)	MAML3	55534	BU739621	1							T
983	BM975352	chr4	141110883	141111452	NM_018717	Mastermind-like 3 (Drosophila)	MAML3	55534	BM975352	1							T
984	AW451947	chr4	141112239	141112686	NM_018717	Mastermind-like 3 (Drosophila)	MAML3	55534	AW451947	1		T					T
985	BM973281	chr4	141205890	141206512	NM_018717	Mastermind-like 3 (Drosophila)	MAML3	55534	BM973281	1							T
986	AW973213	chr4	141263696	141264440	NM_018717	Mastermind-like 3 (Drosophila)	MAML3	55534	AW973213 BX105387 AA533882	3	T	T				T	T
987	AI190306	chr4	141290232	141290882	NM_018717	Mastermind-like 3 (Drosophila)	MAML3	55534	AI190306	1	T	T				T	T
988	AI968416	chr11	77834677	77835116	NM_024678	Asparaginyl-tRNA synthetase 2, mitochondrial (putative)	NARS2	79731	AI968416	1							T
989	BM977443	chr11	110737338	110738031	NM_006235	POU class 2 associating factor 1	POU2AF1	5450	BM977443	1		T
990	AW292538	chr11	110748837	110749213	NM_006235	POU class 2 associating factor 1	POU2AF1	5450	AW292538	1
991	AA279015	chr11	110754028	110754425	NM_006235	POU class 2 associating factor 1	POU2AF1	5450	AA279015	1		T				T
992	AW450148	chr5	96460385	96460684	NM_153234	Lix1 homolog (mouse)	LIX1	167410	AW450148	1
993	BM930511	chrX	13855178	13855628	NM_001001994	Glycoprotein M6B	GPM6B	2824	BM930511 BU743184	2
994	CN359771	chrX	122925158	122925792	NM_006603	Stromal antigen 2	STAG2	10735	CN359771 AA572994	2
995	BF516114	chr7	117612104	117612526	NM_016200	LSM8 homolog, U6 small nuclear RNA associated (S. cerevisiae)	LSM8	51691	BF516114	1	T		T
996	BI430534	chr6	16619317	16619692	NM_000332	Ataxin 1	ATXN1	6310	BI430534	1
997	AA505401	chr6	16671851	16672272	NM_000332	Ataxin 1	ATXN1	6310	AA505401 AI732535	2
998	BM681379	chr6	16681005	16681509	NM_000332	Ataxin 1	ATXN1	6310	BM681379	1		T
999	BQ184964	chr6	16753965	16754373	NM_000332	Ataxin 1	ATXN1	6310	BQ184964	1		T		T		T
1000	BE645259	chr6	16831883	16832380	NM_000332	Ataxin 1	ATXN1	6310	BE645259	1		T				T
1001	BQ015493	chr6	16839675	16840341	NM_000332	Ataxin 1	ATXN1	6310	BQ015493 AW295429 BX119539 AA526774 AI685847 AI686691 BF436919 AI474499	8		T				T
1002	BQ016046	chr6	16843190	16843591	NM_000332	Ataxin 1	ATXN1	6310	BQ016046	1		T
1003	CK300399	chr6	16845060	16845509	NM_000332	Ataxin 1	ATXN1	6310	CK300399	1	T	T	T			T
1004	AI733591	chr6	16846013	16846527	NM_000332	Ataxin 1	ATXN1	6310	AI733591 AI016673	2	T	T				T
1005	BU686849	chr6	16846674	16847419	NM_000332	Ataxin 1	ATXN1	6310	BU686849 BU682892 BG939529	3	T	T	T			T
1006	BF512259	chr6	3075567	3075872	NM_004332	Biphenyl hydrolase-like (serine hydrolase; breast epithelial mucin-associated antigen)	BPHL	670	BF512259	1							T
1007	BX096471	chr4	77248327	77248749	NM_001179	ADP-ribosyltransferase 3	ART3	419	BX096471	1	T	T				T	T
1008	BU616704	chr14	51545285	51546001	NM_016039	Chromosome 14 open reading frame 166	C14orf166	51637	BU616704 BU681710	2		T				T
1009	BX113234	chr14	51546779	51547159	NM_016039	Chromosome 14 open reading frame 166	C14orf166	51637	BX113234	1		T				T
1010	BQ447801	chr19	1541696	1542298	NM_003926	Methyl-CpG binding domain protein 3	MBD3	53615	BQ447801	1		T				T
1011	BX107358	chr11	1275951	1276356	NM_019009	Toll interacting protein	TOLLIP	54472	BX107358 AI139760	2		T	T			T
1012	BM991934	chr11	104319483	104319835	NM_001225	Caspase 4, apoptosis-related cysteine peptidase	CASP4	837	BM991934	1	T	T				T	T
1013	BE503626	chr11	104328410	104328901	NM_001225	Caspase 4, apoptosis-related cysteine peptidase	CASP4	837	BE503626 AW770768	2		T				T	T
1014	BQ775925	chr2	60599011	60599671	NM_138559	B-cell CLL/lymphoma 11A (zinc finger protein)	BCL11A	53335	BQ775925	1		T				T
1015	CK903048	chr2	60604290	60605039	NM_138559	B-cell CLL/lymphoma 11A (zinc finger protein)	BCL11A	53335	CK903048 CA942518	2		T				T
1016	BM193618	chr2	60605110	60605575	NM_138559	B-cell CLL/lymphoma 11A (zinc finger protein)	BCL11A	53335	BM193618 BM148446 BM149556	3	T	T
1017	AA670325	chr2	60614590	60614861	NM_138559	B-cell CLL/lymphoma 11A (zinc finger protein)	BCL11A	53335	AA670325	1		T				T
1018	AW024003	chr8	77911899	77912298	NM_024721	Zinc finger homeobox 4	ZFHX4	79776	AW024003	1		T					T
1019	BX107449	chr10	121330661	121331116	NM_001033925	TIA1 cytotoxic granule-associated RNA binding protein-like 1	TIAL1	7073	BX107449	1	T	T	T	T		T	T
1020	BU630651	chr2	216655250	216655869	NM_138390	Transmembrane protein 169	TMEM169	92691	BU630651 AW444792	2		T				T
1021	BM677059	chr9	135225702	135226489	NM_033161	Surfeit 4	SURF4	6836	BM677059 BM677038	2		T
1022	AI362401	chr6	35753275	35753566	NM_004117	FK506 binding protein 5	FKBP5	2289	AI362401	1
1023	BQ023625	chr1	119852226	119852533	NM_000862	Hydroxy-delta-5-steroid dehydrogenase, 3 beta- and steroid delta-isomerase 1	HSD3B1	3283	BQ023625	1		T	T
1024	AW594731	chr9	106659797	106660335	NM_005502	ATP-binding cassette, sub-family A (ABC1), member 1	ABCA1	19	AW594731 AI206275	2		T				T	T
1025	BQ020992	chr6	12124767	12125430	NM_002114	Human immunodeficiency virus type I enhancer binding protein 1	HIVEP1	3096	BQ020992	1		T
1026	R43010	chr14	57667681	57668095	NM_001001872	Chromosome 14 open reading frame 37	C14orf37	145407	R43010 R42328	2		T			T	T
1027	BM985222	chr2	112957609	112958278	NM_153712	Tubulin tyrosine ligase	TTL	150465	BM985222	1	T	T	T				T
1028	AI241089	chr13	110568474	110568849	NM_001113511	Rho guanine nucleotide exchange factor (GEF) 7, transcript variant 3, mrna.	ARHGEF7	8874	AI241089	1		T					T
1029	AL133696	chr13	110621162	110621778	NM_001113511	Rho guanine nucleotide exchange factor (GEF) 7, transcript variant 3, mrna.	ARHGEF7	8874	AL133696	1		T					T
1030	BQ000230	chr13	110735824	110736281	NM_001113511	Rho guanine nucleotide exchange factor (GEF) 7, transcript variant 3, mrna.	ARHGEF7	8874	BQ000230	1	T					T	T
1031	BM669405	chr5	53257588	53258097	NM_019087	ADP-ribosylation factor-like 15	ARL15	54622	BM669405	1		T				T	T
1032	BQ024800	chr5	53294447	53295083	NM_019087	ADP-ribosylation factor-like 15	ARL15	54622	BQ024800	1						T	T
1033	BU742591	chr5	53316317	53316874	NM_019087	ADP-ribosylation factor-like 15	ARL15	54622	BU742591	1		T					T
1034	CD237062	chr5	53525312	53525769	NM_019087	ADP-ribosylation factor-like 15	ARL15	54622	CD237062	1
1035	AA928569	chr5	53617780	53617918	NM_019087	ADP-ribosylation factor-like 15	ARL15	54622	AA928569	1
1036	BF510951	chr9	130623673	130624169	NM_004435	Endonuclease G	ENDOG	2021	BF510951	1	T			T			T
1037	AW593939	chr4	54609204	54609757	NM_012110	Cysteine-rich hydrophobic domain 2	CHIC2	26511	AW593939	1		T
1038	BM973289	chr9	103184862	103185433	NM_001701	Bile acid Coenzyme A: amino acid N-acyltransferase (glycine N-choloyltransferase)	BAAT	570	BM973289	1		T				T
1039	BX108833	chr4	88336329	88336837	NM_020803	Kelch-like 8 (Drosophila)	KLHL8	57563	BX108833	1
1040	BM996385	chr6_qbl_hap2	3742856	3743085	NM_002124	Major histocompatibility complex, class II, DR beta 1	HLA-DRB1	3123	BM996385	1							T
1041	BM996385	chr6_cox_hap1	3938967	3939196	NM_002124	Major histocompatibility complex, class II, DR beta 1	HLA-DRB1	3123	BM996385	1
1042	BX096606	chr5	32757647	32758015	NM_000908	Natriuretic peptide receptor C/guanylate cyclase C (atrionatriuretic peptide receptor C)	NPR3	4883	BX096606	1	T				T	T	T
1043	BQ014806	chr5	32801794	32802426	NM_000908	Natriuretic peptide receptor C/guanylate cyclase C (atrionatriuretic peptide receptor C)	NPR3	4883	BQ014806	1		T					T
1044	AV742407	chr1	154183268	154183364	NM_004723	Rho/rac guanine nucleotide exchange factor (GEF) 2	ARHGEF2	9181	AV742407 CN422723	2		T					T
1045	BM674910	chr1	154204617	154205022	NM_004723	Rho/rac guanine nucleotide exchange factor (GEF) 2	ARHGEF2	9181	BM674910 AA768306 AW136415 BQ346601 AV739401 AA505100	6	T	T		T		T
1046	BU736717	chr4	140259288	140259934	NM_201999	E74-like factor 2 (ets domain transcription factor)	ELF2	1998	BU736717 BX096235	2							T
1047	AI922067	chr4	140264991	140265448	NM_201999	E74-like factor 2 (ets domain transcription factor)	ELF2	1998	AI922067	1		T				T	T
1048	AW298483	chr11	36098300	36098660	NM_174902	Low density lipoprotein receptor class A domain containing 3	LDLRAD3	143458	AW298483	1	T						T
1049	T85920	chr11	36159296	36159367	NM_174902	Low density lipoprotein receptor class A domain containing 3	LDLRAD3	143458	T85920	1							T
1050	BF515949	chr11	36173853	36174168	NM_174902	Low density lipoprotein receptor class A domain containing 3	LDLRAD3	143458	BF515949	1							T
1051	BF508977	chr17	37792576	37793006	NM_139276	Signal transducer and activator of transcription 3 (acute-phase response factor)	STAT3	6774	BF508977	1	T	T	T			T
1052	BF516002	chr19	953517	953890	NM_138690	Glutamate receptor, ionotropic, N-methyl-D-aspartate 3B	GRIN3B	116444	BF516002	1	T						T
1053	AW295037	chr12	31748686	31749208	NM_001113402	Antagonist of mitotic exit network 1 homolog (S. Cerevisiae), transcript variant 1, mrna.	AMN1	196394	AW295037 AW291579 BM678016 BM725905	4		T				T
1054	BQ575672	chr16	1653206	1653876	NM_020825	Crm, cramped-like (Drosophila)	CRAMP1L	57585	BQ575672	1	T	T		T	T	T
1055	AV736581	chr12	52095658	52095705	NM_138473	Sp1 transcription factor	SP1	6667	AV736581	1							T
1056	AI015022	chr19	54486742	54487192	NM_014037	Solute carrier family 6, member 16	SLC6A16	28968	AI015022 AI015409	2		T					T
1057	BX111174	chr18	52421511	52422121	NM_004786	Thioredoxin-like 1	TXNL1	9352	BX111174	1		T					T
1058	CK299143	chr1	63832653	63832885	NM_002633	Phosphoglucomutase 1	PGM1	5236	CK299143	1		T					T
1059	CA503145	chr1	63835024	63835244	NM_002633	Phosphoglucomutase 1	PGM1	5236	CA503145	1		T					T
1060	CA428939	chr11	118386386	118386623	NM_198489	Coiled-coil domain containing 84	CCDC84	338657	CA428939	1		T		T	T
1061	CA313047	chr11	118390435	118390894	NM_198489	Coiled-coil domain containing 84	CCDC84	338657	CA313047	1
1062	BQ023189	chr12	9119276	9119753	NM_000014	Hypothetical protein LOC144571	LOC144571	144571	BQ023189 BQ024603 BU753769	3		T				T	T
1063	BX093022	chr12	9140159	9140603	NM_000014	Hypothetical protein LOC144571	LOC144571	144571	BX093022	1		T				T	T
1064	BM681301	chr14	66091534	66092107	NM_020806	Gephyrin	GPHN	10243	BM681301 BM726656	2		T
1065	BF791921	chr1	201005847	201006216	NM_006618	Jumonji, AT rich interactive domain 1B	JARID1B	10765	BF791921	1		T					T
1066	BX112236	chr8	110699101	110699725	NM_001099745	Golgi-localized protein	GOLSYN	55638	BX112236	1		T				T
1067	BX100825	chr8	110720570	110721059	NM_001099745	Golgi-localized protein	GOLSYN	55638	BX100825	1
1068	AW015792	chr8	110721756	110721916	NM_001099745	Golgi-localized protein	GOLSYN	55638	AW015792	1						T
1069	BM973126	chr13	40940000	40940650	NM_014059	Chromosome 13 open reading frame 15	C13orf15	28984	BM973126 BQ613997 C18976	3	T	T
1070	BE463762	chr14	102130122	102130635	NM_015156	REST corepressor 1	RCOR1	23186	BE463762	1		T				T	T
1071	BX090252	chr1	41374963	41375883	NM_012236	Sex comb on midleg homolog 1 (Drosophila)	SCMH1	22955	BX090252	1	T	T					T
1072	BX114350	chr9	34299968	34300452	NM_194313	Kinesin family member 24	KIF24	347240	BX114350	1	T					T	T
1073	BU740876	chr7	75736330	75736815	NM_001110199	Hypothetical protein FLJ37078, mrna.	FLJ37078	222183	BU740876 BU729489	2	T	T		T			T
1074	BU729527	chr7	75740245	75740655	NM_001110199	Hypothetical protein FLJ37078, mrna.	FLJ37078	222183	BU729527	1	T	T					T
1075	AW073587	chr21	46896082	46896550	NM_206962	Protein arginine methyltransferase 2	PRMT2	3275	AW073587	1	T	T			T	T	T
1076	AI928187	chr21	46898270	46898619	NM_206962	Protein arginine methyltransferase 2	PRMT2	3275	AI928187 BX098798	2	T	T		T	T	T	T
1077	AI131353	chr21	46901794	46902369	NM_206962	Protein arginine methyltransferase 2	PRMT2	3275	AI131353 CU450810	2	T	T	T	T		T	T
1078	BQ649042	chr21	46903313	46904496	NM_206962	Protein arginine methyltransferase 2	PRMT2	3275	BQ649042 BQ013669 BM980405 BQ007776 BM976817 CB050209 CB045875 AI307822 CK822191 CA429141 CD366349 BU619024 AA195243 CN293838 AW294943 AI076189 BM968718 DB572205 N90941 AI695256 AW294062 AA922148 DB561913 CA429640 AI741264 DB535326 R37327 AA682327 AI333088 AI198832 BF343342 BM312460 AA136278 R15897 BF436228 R44528 AA912772 AA775679 AI868027	39	T	T	T		T		T
1079	CK300757	chr21	46905268	46905611	NM_206962	Protein arginine methyltransferase 2	PRMT2	3275	CK300757 BQ189628 CB046280	3	T	T	T		T	T	T
1080	BU742663	chr15	75200460	75200941	NM_024776	NKF3 kinase family member	SGK269	79834	BU742663	1	T	T		T	T	T	T
1081	AW297688	chr10	1229717	1230163	NM_018702	Adenosine deaminase, RNA-specific, B2 (RED2 homolog rat)	ADARB2	105	AW297688	1							T
1082	AW139035	chr10	1390661	1391076	NM_018702	Adenosine deaminase, RNA-specific, B2 (RED2 homolog rat)	ADARB2	105	AW139035 AW135615 AW196524	3		T				T	T
1083	BM665220	chr10	1577573	1578092	NM_018702	Adenosine deaminase, RNA-specific, B2 (RED2 homolog rat)	ADARB2	105	BM665220	1
1084	BF512314	chr10	1593657	1594135	NM_018702	Adenosine deaminase, RNA-specific, B2 (RED2 homolog rat)	ADARB2	105	BF512314	1
1085	CA311698	chr4	145828363	145828963	NM_022475	Hedgehog interacting protein	HHIP	64399	CA311698	1	T						T
1086	CA448271	chr4	145856027	145856442	NM_022475	Hedgehog interacting protein	HHIP	64399	CA448271	1		T			T		T
1087	BX105813	chr3	124548744	124549079	NM_183357	Adenylate cyclase 5	ADCY5	111	BX105813	1		T				T	T
1088	R49503	chr9	87356425	87356735	NM_015239	ATP/GTP binding protein 1	AGTPBP1	23287	R49503	1	T	T				T	T
1089	BF512494	chr9	87507394	87507887	NM_015239	ATP/GTP binding protein 1	AGTPBP1	23287	BF512494	1		T				T	T
1090	CB852390	chr11	74659611	74660330	NM_020251	Arrestin, beta 1	ARRB1	408	CB852390	1	T						T
1091	BX112024	chr11	74692256	74692828	NM_020251	Arrestin, beta 1	ARRB1	408	BX112024	1			T
1092	CN291037	chr9	129174258	129174639	NM_032293	GTPase activating Rap/RanGAP domain-like 3	GARNL3	84253	CN291037	1		T					T
1093	AW304721	chrY	15369686	15370172	NM_014893	Neuroligin 4, Y-linked	NLGN4Y	22829	AW304721	1	T						T
1094	AJ707598	chr7	158582077	158582488	NM_003382	Vasoactive intestinal peptide receptor 2	VIPR2	7434	AJ707598	1	T	T	T		T		T
1095	BM661683	chr7	158618098	158618468	NM_003382	Vasoactive intestinal peptide receptor 2	VIPR2	7434	BM661683	1		T					T
1096	AW070598	chr10	102663209	102663633	NM_018121	Chromosome 10 open reading frame 6	C10orf6	55719	AW070598 AA829402	2	T	T				T
1097	BM689966	chr2	3375888	3376525	NM_016030	Tetratricopeptide repeat domain 15	TTC15	51112	BM689966	1	T	T			T	T	T
1098	BU753451	chr2	3408092	3408702	NM_016030	Tetratricopeptide repeat domain 15	TTC15	51112	BU753451 CF528858 CF529852 BU753885 BX101644 BQ015593 CF529619 AA700653 BM875578 BM875331	10		T				T	T
1099	BM717927	chr2	3436308	3436712	NM_016030	Tetratricopeptide repeat domain 15	TTC15	51112	BM717927 BU742140 BX118562	3	T	T				T	T
1100	CA424828	chr2	3444773	3445376	NM_016030	Tetratricopeptide repeat domain 15	TTC15	51112	CA424828 AW594002	2		T				T	T
1101	CA308038	chr2	3449075	3449738	NM_016030	Tetratricopeptide repeat domain 15	TTC15	51112	CA308038	1		T	T				T
1102	AA827125	chr2	3454992	3455448	NM_016030	Tetratricopeptide repeat domain 15	TTC15	51112	AA827125 CD676692	2		T	T			T	T
1103	BX115531	chr21	29389349	29389717	NM_020152	Chromosome 21 open reading frame 7	C21orf7	56911	BX115531	1		T				T	T
1104	BM716676	chr16	566655	567223	NM_004204	Phosphatidylinositol glycan anchor biosynthesis, class Q	PIGQ	9091	BM716676 AI382149	2	T	T	T		T		T
1105	AW444752	chr3	50467139	50467544	NM_001005505	Calcium channel, voltage-dependent, alpha 2/delta subunit 2	CACNA2D2	9254	AW444752	1							T
1106	BM987520	chr2	217011422	217011912	NM_014140	SWI/SNF related, matrix associated, actin dependent regulator of chromatin, subfamily a-like 1	SMARCAL1	50485	BM987520	1		T					T
1107	DR978416	chr5	139207558	139207683	NM_013983	Neuregulin 2	NRG2	9542	DR978416	1		T					T
1108	AA490873	chr5	56567879	56568186	NM_022913	GC-rich promoter binding protein 1	GPBP1	65056	AA490873	1
1109	CA446208	chr5	56568514	56569441	NM_022913	GC-rich promoter binding protein 1	GPBP1	65056	CA446208 BQ012760 BQ011620	3	T	T		T	T	T
1110	AI380197	chr5	56586479	56586856	NM_022913	GC-rich promoter binding protein 1	GPBP1	65056	AI380197	1
1111	BU634401	chr7	129720643	129721359	NM_016352	Carboxypeptidase A4	CPA4	51200	BU634401	1		T
1112	BM682308	chr5	166869567	166870172	NM_001122679	Odz, odd Oz/ten-m homolog 2 (Drosophila), mrna.	ODZ2	57451	BM682308	1			T
1113	AI361948	chr5	167088574	167089007	NM_001122679	Odz, odd Oz/ten-m homolog 2 (Drosophila), mrna.	ODZ2	57451	AI361948	1		T	T		T
1114	AW016799	chr5	167230674	167231010	NM_001122679	Odz, odd Oz/ten-m homolog 2 (Drosophila), mrna.	ODZ2	57451	AW016799	1
1115	R61841	chr5	167489531	167490005	NM_001122679	Odz, odd Oz/ten-m homolog 2 (Drosophila), mrna.	ODZ2	57451	R61841	1	T	T
1116	BM280268	chr21	32980535	32980704	NM_203446	Synaptojanin 1	SYNJ1	8867	BM280268	1							T
1117	AW449693	chr1	160403979	160404429	NM_014697	Nitric oxide synthase 1 (neuronal) adaptor protein	NOS1AP	9722	AW449693 AL698901	2	T					T	T
1118	AA665609	chr7	142798282	142798326	NM_001010972	Zyxin	ZYX	7791	AA665609	1		T					T
1119	AL039017	chr1	91931522	91931567	NM_003243	Transforming growth factor, beta receptor III	TGFBR3	7049	AL039017	1							T
1120	DR977927	chr1	92056456	92056525	NM_003243	Transforming growth factor, beta receptor III	TGFBR3	7049	DR977927	1
1121	BX100634	chr4	38343046	38343607	NM_016531	Kruppel-like factor 3 (basic), mrna.	KLF3	51274	BX100634	1		T				T
1122	AI969342	chr4	38368299	38368770	NM_016531	Kruppel-like factor 3 (basic), mrna.	KLF3	51274	AI969342 BM988294 AW236499	3	T	T	T			T	T
1123	AW135741	chr13	32106057	32106362	NM_015032	PDS5, regulator of cohesion maintenance, homolog B (S. cerevisiae)	PDS5B	23047	AW135741	1		T					T
1124	CA429866	chr13	32164984	32165600	NM_015032	PDS5, regulator of cohesion maintenance, homolog B (S. cerevisiae)	PDS5B	23047	CA429866	1		T					T
1125	CK301067	chr13	32221038	32221444	NM_015032	PDS5, regulator of cohesion maintenance, homolog B (S. cerevisiae)	PDS5B	23047	CK301067	1							T
1126	CD238358	chr13	32243570	32244097	NM_015032	PDS5, regulator of cohesion maintenance, homolog B (S. cerevisiae)	PDS5B	23047	CD238358	1	T						T
1127	CA443061	chr15	32051551	32052008	NM_020371	Apoptosis, caspase activation inhibitor	AVEN	57099	CA443061	1		T				T
1128	AI473444	chr1	86591246	86591407	NM_020729	Outer dense fiber of sperm tails 2-like	ODF2L	57489	AI473444	1		T
1129	AW292767	chr1	86594215	86594688	NM_020729	Outer dense fiber of sperm tails 2-like	ODF2L	57489	AW292767 AW292768	2	T
1130	BX092043	chr1	86621551	86621903	NM_020729	Outer dense fiber of sperm tails 2-like	ODF2L	57489	BX092043 AI272959	2		T				T
1131	CK817790	chr13	31897058	31897836	NM_052818	Hypothetical gene CG018	CG018	90634	CK817790 BU736242 H17012 BG656109 CA306200 AA422056	6	T	T	T			T	T
1132	AA886073	chr17	32636265	32636414	NM_198834	Acetyl-Coenzyme A carboxylase alpha	ACACA	31	AA886073 BX099940	2		T				T	T
1133	AW292082	chr17	32815511	32815739	NM_198834	Acetyl-Coenzyme A carboxylase alpha	ACACA	31	AW292082	1		T
1134	AI765082	chr5	35746415	35746709	NM_024867	Sperm flagellar 2	SPEF2	79925	AI765082 N59137	2	T	T	T			T	T
1135	AI277977	chr5	35843641	35844094	NM_024867	Sperm flagellar 2	SPEF2	79925	AI277977	1	T	T	T	T			T
1136	AI028151	chr6_qbl_hap2	2958769	2959104	NM_172166	MutS homolog 5 (E. coli)	MSH5	4439	AI028151	1		T	T				T
1137	AI028151	chr6_cox_hap1	3157284	3157619	NM_172166	MutS homolog 5 (E. coli)	MSH5	4439	AI028151	1		T	T				T
1138	AI028151	chr6	31819162	31819497	NM_172166	MutS homolog 5 (E. coli)	MSH5	4439	AI028151	1		T	T				T
1139	CK822941	chr5	77345817	77346383	NM_003664	Adaptor-related protein complex 3, beta 1 subunit	AP3B1	8546	CK822941 BQ102357	2		T					T
1140	CA450419	chr17	20082089	20083335	NM_152904	Sperm antigen with calponin homology and coiled-coil domains 1	SPECC1	92521	CA450419 BX100781 BI493062 AI539783 CR740420 DB549260 BM982397 AI950511	8	T	T	T	T		T	T
1141	AA112295	chr17	20150580	20151002	NM_152904	Sperm antigen with calponin homology and coiled-coil domains 1	SPECC1	92521	AA112295	1							T
1142	BM929504	chr2	208406455	208406861	NM_001080475	Hypothetical protein LOC389072	LOC389072	389072	BM929504 BQ186124 CK299129 BQ184666 BU742822 BQ184750 BM677899 BQ184695	8		T			T		T
1143	BX118580	chr2	208434248	208434670	NM_001080475	Hypothetical protein LOC389072	LOC389072	389072	BX118580	1	T	T				T	T
1144	AA541430	chr2	208493628	208493883	NM_001080475	Hypothetical protein LOC389072	LOC389072	389072	AA541430	1		T					T
1145	AI435117	chr14	95213710	95214403	NM_014418	T-cell leukemia/lymphoma 6	TCL6	27004	AI435117 BQ006177 AI199990 AA285071 AI361897 AI361901	6	T	T	T		T	T
1146	EH339439	chr18	12687452	12687533	NM_024899	Centrosomal protein 76kDa	CEP76	79959	EH339439	1		T
1147	AI659949	chr18	3082699	3083161	NM_019856	Myomesin 1, 185kDa	MYOM1	8736	AI659949	1							T
1148	BU687380	chr17	50487803	50488530	NM_178509	Syntaxin binding protein 4	STXBP4	252983	BU687380	1		T					T
1149	AW192525	chr17	50533544	50534136	NM_178509	Syntaxin binding protein 4	STXBP4	252983	AW192525	1	T	T	T			T	T
1150	AI810412	chr15	63026896	63027148	NM_182703	Ankyrin repeat and death domain containing 1A	ANKDD1A	348094	AI810412	1		T					T
1151	AI791208	chr16	15787209	15787445	NM_022844	Myosin, heavy chain 11, smooth muscle	MYH11	4629	AI791208 BX092914 AA662473	3	T	T				T	T
1152	BM956141	chr16	15789433	15789785	NM_022844	Myosin, heavy chain 11, smooth muscle	MYH11	4629	BM956141 BU754346 AW203989	3							T
1153	BM956099	chr16	15826911	15827247	NM_022844	Myosin, heavy chain 11, smooth muscle	MYH11	4629	BM956099	1							T
1154	AW138126	chr17	71384624	71385029	NM_033452	Tripartite motif-containing 47	TRIM47	91107	AW138126	1	T		T				T
1155	BQ008762	chr10	122628272	122629017	NM_018117	Bromodomain and WD repeat domain containing 2	BRWD2	55717	BQ008762 AW173283 AA969234 AA954748 AA811727 AW104944 AA769523 AA743707	8	T	T				T	T
1156	BX118464	chr6	90300192	90300801	NM_014942	Ankyrin repeat domain 6	ANKRD6	22881	BX118464	1
1157	AW138410	chr6	90385929	90386218	NM_014942	Ankyrin repeat domain 6	ANKRD6	22881	AW138410	1	T						T
1158	AI354461	chr16	296306	296901	NM_181050	Axin 1	AXIN1	8312	AI354461	1							T
1159	AA884401	chr16	321658	322020	NM_181050	Axin 1	AXIN1	8312	AA884401	1		T				T	T
1160	AW151939	chr16	330039	330570	NM_181050	Axin 1	AXIN1	8312	AW151939	1	T	T					T
1161	BF942708	chr2	102418121	102418208	NM_003853	Interleukin 18 receptor accessory protein	IL18RAP	8807	BF942708	1					T		T
1162	BQ027960	chr3	11031147	11031814	NM_003042	Solute carrier family 6 (neurotransmitter transporter, GABA), member 1	SLC6A1	6529	BQ027960	1		T
1163	AW303930	chr20	42559494	42560184	NM_198941	Serine incorporator 3	SERINC3	10955	AW303930 AA789018 AA772607 BU616190 BU633121 BU690062 BM979290 BU947572 CA308492 AI376344 W43008 BQ086355 BF111462 AA976516 AA480293 AI188582 BG402947 AA972351 BQ272391 BQ001450 BU618049 AI418615 AA974333 AI391495 AA027959 AA150835 AI803895 AI095417 AI147183 N49399 CB240667 CA426035 BM671843 BQ001112 R33818	35		T				T	T
1164	BG223038	chr17	35867441	35867499	NM_001552	Insulin-like growth factor binding protein 4	IGFBP4	3487	BG223038 AI453436	2							T
1165	BU619835	chr3	196378583	196379329	NM_152531	Chromosome 3 open reading frame 21	C3orf21	152002	BU619835 BU620054	2		T				T	T
1166	BF510097	chr3	196441606	196441837	NM_152531	Chromosome 3 open reading frame 21	C3orf21	152002	BF510097	1		T					T
1167	AA830780	chr5	88099006	88099459	NM_002397	Myocyte enhancer factor 2C	MEF2C	4208	AA830780 AA765290	2		T				T	T
1168	AI523245	chr5	88207636	88207990	NM_002397	Myocyte enhancer factor 2C	MEF2C	4208	AI523245 AW023373	2		T				T
1169	AA504131	chr5	88212416	88212837	NM_002397	Myocyte enhancer factor 2C	MEF2C	4208	AA504131	1		T	T
1170	BU676700	chr1	68031804	68032420	NM_018841	Guanine nucleotide binding protein (G protein), gamma 12	GNG12	55970	BU676700	1		T
1171	BQ021910	chr1	68056695	68057160	NM_018841	Guanine nucleotide binding protein (G protein), gamma 12	GNG12	55970	BQ021910 BQ022447 BX093659 AI888973	4		T				T
1172	BU073343	chr1	68065988	68066651	NM_018841	Guanine nucleotide binding protein (G protein), gamma 12	GNG12	55970	BU073343	1		T
1173	BF509165	chr10	105740855	105741471	NM_014720	STE20-like kinase (yeast)	SLK	9748	BF509165	1		T					T
1174	AW134529	chr22	45507071	45507422	NM_022766	Ceramide kinase	CERK	64781	AW134529 AW139356 CB050420	3		T				T
1175	BM981299	chr12	25540168	25540799	NM_152590	Intermediate filament tail domain containing 1	IFLTD1	160492	BM981299	1		T				T	T
1176	AI989497	chr9	117132947	117133430	NM_017418	Deleted in esophageal cancer 1	DEC1	50514	AI989497 BQ575832 CA436809 R40050	4	T	T	T		T	T
1177	AW452187	chr9	129739099	129739546	NM_003863	Dolichyl-phosphate mannosyltransferase polypeptide 2, regulatory subunit	DPM2	8818	AW452187 DR980466	2	T				T
1178	BF591660	chr5	172521052	172521486	NM_013979	BCL2/adenovirus E1B 19kDa interacting protein 1	BNIP1	662	BF591660 AI350227 AI268645	3		T				T	T
1179	AW205529	chr20	32152104	32152528	NM_003908	Eukaryotic translation initiation factor 2, subunit 2 beta, 38kDa	EIF2S2	8894	AW205529	1		T					T
1180	AW292721	chr12	3137169	3137438	NM_006675	Tetraspanin 9	TSPAN9	10867	AW292721	1						T
1181	EC584154	chr5	74693225	74693308	NM_000859	3-hydroxy-3-methylglutaryl-Coenzyme A reductase	HMGCR	3156	EC584154	1			T				T
1182	DR979014	chr13	110093791	110093836	NM_024537	Cysteinyl-tRNA synthetase 2, mitochondrial (putative)	CARS2	79587	DR979014	1							T
1183	AA551660	chr13	110094100	110094427	NM_024537	Cysteinyl-tRNA synthetase 2, mitochondrial (putative)	CARS2	79587	AA551660	1	T	T	T		T	T	T
1184	CA448094	chr13	110096701	110097330	NM_024537	Cysteinyl-tRNA synthetase 2, mitochondrial (putative)	CARS2	79587	CA448094	1	T	T			T		T
1185	AW139161	chr13	110098506	110099071	NM_024537	Cysteinyl-tRNA synthetase 2, mitochondrial (putative)	CARS2	79587	AW139161	1	T				T		T
1186	AI978806	chr1	74946591	74946650	NM_001889	Crystallin, zeta (quinone reductase)	CRYZ	1429	AI978806	1	T	T					T
1187	AI435566	chr8	53723288	53723718	NM_014781	RB1-inducible coiled-coil 1	RB1CC1	9821	AI435566 AI125931	2		T				T	T
1188	BU741574	chr8	53724149	53724666	NM_014781	RB1-inducible coiled-coil 1	RB1CC1	9821	BU741574 R55341 R46186	3		T				T	T
1189	CB241097	chr8	53730383	53730804	NM_014781	RB1-inducible coiled-coil 1	RB1CC1	9821	CB241097	1		T					T
1190	AI962234	chr8	53782553	53782950	NM_014781	RB1-inducible coiled-coil 1	RB1CC1	9821	AI962234	1
1191	AA824459	chr16	9095287	9095698	NM_014117	Chromosome 16 open reading frame 72	C16orf72	29035	AA824459	1	T	T
1192	AI700499	chr16	9106039	9106671	NM_014117	Chromosome 16 open reading frame 72	C16orf72	29035	AI700499 BF512235 AV742661	3	T	T
1193	BM678681	chr16	9111905	9112107	NM_014117	Chromosome 16 open reading frame 72	C16orf72	29035	BM678681	1	T
1194	BU620568	chr16	9112517	9113461	NM_014117	Chromosome 16 open reading frame 72	C16orf72	29035	BU620568 CA422681 BM702545 BM665258 AW292097 BI789133 AW242663 CA434044 BI789253 BU752969 BE550678 AI421288 AI360966 W46429 BU960452 AI298492 H28939 W69799 AI470268 R39276 R42940 BM969592	22	T	T				T
1195	AI985515	chr16	9113808	9114539	NM_014117	Chromosome 16 open reading frame 72	C16orf72	29035	AI985515 BQ447945 CA422805 AW139203 AI446008 BM127137 R40815 AV651018	8	T	T
1196	AW136040	chr1	163872649	163873069	NM_004528	Microsomal glutathione S-transferase 3	MGST3	4259	AW136040	1		T			T	T
1197	AW511460	chr3	49746821	49747317	NM_001006115	Inositol hexaphosphate kinase 1	IHPK1	9807	AW511460	1	T
1198	AW292587	chr10	179142	179475	NM_006624	Zinc finger, MYND domain containing 11	ZMYND11	10771	AW292587	1		T				T
1199	AA903230	chr1	149483174	149483387	NM_003557	Phosphatidylinositol-4-phosphate 5-kinase, type I, alpha	PIP5K1A	8394	AA903230	1				T	T	T	T
1200	AA484155	chr11	68278926	68279451	NM_001031847	Carnitine palmitoyltransferase 1A (liver)	CPT1A	1374	AA484155 AA934818 CA419392 CB121352 AW063895 AW063681 AI670068 AI924369 AW029080	9	T	T	T			T	T
1201	BU608719	chr13	96674175	96674908	NM_144778	Muscleblind-like 2 (Drosophila)	MBNL2	10150	BU608719	1	T
1202	AW102696	chr13	96686339	96686808	NM_144778	Muscleblind-like 2 (Drosophila)	MBNL2	10150	AW102696	1		T				T
1203	BX111177	chr13	96777201	96777835	NM_144778	Muscleblind-like 2 (Drosophila)	MBNL2	10150	BX111177 BQ002118 BQ026092 AW016151 AA503053 BU754451	6	T	T
1204	BM680715	chr13	96808832	96809540	NM_144778	Muscleblind-like 2 (Drosophila)	MBNL2	10150	BM680715 AI476795 AW276914 BU726143	4	T	T				T
1205	BX090873	chr13	96821066	96821487	NM_144778	Muscleblind-like 2 (Drosophila)	MBNL2	10150	BX090873	1		T				T
1206	BX111571	chr11	73304351	73304773	NM_025155	Proteasomal ATPase-associated factor 1	PAAF1	80227	BX111571	1		T				T	T
1207	BQ431508	chr5	138647142	138648036	NM_199189	Matrin 3	MATR3	9782	BQ431508	1
1208	BX112614	chr5	138659651	138660101	NM_018834	Matrin 3	MATR3	9782	BX112614 CK821999 H86026	3	T					T
1209	BQ010526	chr6	117774016	117774166	NM_002944	V-ros UR2 sarcoma virus oncogene homolog 1 (avian)	ROS1	6098	BQ010526	1		T					T
1210	AW256030	chr7	43597602	43598136	NM_004760	Serine/threonine kinase 17a	STK17A	9263	AW256030	1	T	T					T
1211	CA311557	chr10	127525029	127525513	NM_018180	DEAH (Asp-Glu-Ala-His) box polypeptide 32	DHX32	55760	CA311557 CB321877	2				T	T		T
1212	BI051779	chr16	25066230	25066522	NM_016309	Leucine carboxyl methyltransferase 1	LCMT1	51451	BI051779	1	T						T
1213	CA415870	chr19	48395739	48396244	NM_213633	Pregnancy specific beta-1-glycoprotein 4	PSG4	5672	CA415870	1		T				T	T
1214	AA854400	chr19	48399087	48399529	NM_213633	Pregnancy specific beta-1-glycoprotein 4	PSG4	5672	AA854400 BM987508 AI742878	3	T	T				T	T
1215	AW207640	chr4	77056406	77057001	NM_014435	N-acylsphingosine amidohydrolase (acid ceramidase)-like	ASAHL	27163	AW207640 AW206524 BM719611 BM682907 BM726877 BU741165 CA868206 AI074350	8	T	T	T	T		T	T
1216	AW081413	chr4	77075702	77076050	NM_014435	N-acylsphingosine amidohydrolase (acid ceramidase)-like	ASAHL	27163	AW081413	1	T	T				T	T
1217	BX489216	chr13	101325647	101326172	NM_175929	Fibroblast growth factor 14	FGF14	2259	BX489216	1							T
1218	AI806432	chr13	101619836	101620312	NM_175929	Fibroblast growth factor 14	FGF14	2259	AI806432 AI910557	2							T
1219	AV723860	chr13	101709724	101710182	NM_175929	Fibroblast growth factor 14	FGF14	2259	AV723860	1							T
1220	BU679974	chr15	63087500	63088003	NM_139242	Mitochondrial methionyl-tRNA formyltransferase	MTFMT	123263	BU679974	1		T					T
1221	AA767283	chr9	91189370	91189898	NM_006378	Sema domain, immunoglobulin domain (Ig), transmembrane domain (TM) and short cytoplasmic domain, (semaphorin) 4D	SEMA4D	10507	AA767283 AA742233 AA742319 AI858041	4		T				T	T
1222	BU622484	chr13	102221289	102221973	NM_138779	Chromosome 13 open reading frame 27	C13orf27	93081	BU622484	1	T	T
1223	DR979305	chr18	2866267	2866336	NM_032048	Elastin microfibril interfacer 2	EMILIN2	84034	DR979305	1		T					T
1224	AW293967	chr8	143349742	143350386	NM_145003	T-SNARE domain containing 1	TSNARE1	203062	AW293967 BM681649 H17432 AA832259 AA740747 AL119213 BE041415 BU740951 BF509709 CA427686	10	T	T	T		T	T	T
1225	AW043857	chr8	143379383	143379594	NM_145003	T-SNARE domain containing 1	TSNARE1	203062	AW043857	1		T	T		T		T
1226	BM987300	chr5	121793879	121794332	NM_005460	Synuclein, alpha interacting protein (synphilin)	SNCAIP	9627	BM987300	1							T
1227	BM145122	chr7	106310206	106310617	NM_002649	Phosphoinositide-3-kinase, catalytic, gamma polypeptide	PIK3CG	5294	BM145122	1		T					T
1228	BU618763	chr2	65423855	65424529	NM_181784	Sprouty-related, EVH1 domain containing 2	SPRED2	200734	BU618763	1	T	T				T	T
1229	AA765597	chr2	65424837	65425176	NM_181784	Sprouty-related, EVH1 domain containing 2	SPRED2	200734	AA765597 AA731261 AA736662	3		T	T		T	T	T
1230	BM678369	chr14	60015504	60016175	NM_174978	Chromosome 14 open reading frame 39	C14orf39	317761	BM678369	1	T			T	T	T
1231	AI335229	chr15	65841591	65841994	NM_145160	Mitogen-activated protein kinase kinase 5	MAP2K5	5607	AI335229 AA825710 AW799293	3		T				T	T
1232	AW449354	chr15	71819193	71819338	NM_001039614	Similar to RIKEN cDNA 6030419C18 gene	LOC388135	388135	AW449354	1		T	T			T
1233	AW014682	chr4	129099063	129099501	NM_152778	Major facilitator superfamily domain containing 8	MFSD8	256471	AW014682	1
1234	BX095454	chr2	100918432	100919050	NM_002518	Neuronal PAS domain protein 2	NPAS2	4862	BX095454 AI347338	2	T	T				T	T
1235	BU754203	chr2	100959318	100959946	NM_002518	Neuronal PAS domain protein 2	NPAS2	4862	BU754203 BX099659 BU753207 BQ023341 BQ025707 BQ022347	6		T				T	T
1236	BM677263	chr2	100965588	100965949	NM_002518	Neuronal PAS domain protein 2	NPAS2	4862	BM677263	1	T	T					T
1237	BM681420	chr2	100968860	100969560	NM_002518	Neuronal PAS domain protein 2	NPAS2	4862	BM681420	1	T	T					T
1238	BU689164	chr10	17938483	17939063	NM_002438	Mannose receptor, C type 1	MRC1	4360	BU689164	1		T	T
1239	BU689164	chr10	18185402	18185982	NM_002438	Mannose receptor, C type 1	MRC1	4360	BU689164	1		T					T
1240	AW452307	chr2	119937730	119937957	NM_002980	Secretin receptor	SCTR	6344	AW452307	1		T					T
1241	AW105512	chr15	78833140	78833414	NM_021214	Family with sequence similarity 108, member C1	FAM108C1	58489	AW105512	1	T	T			T	T	T
1242	AI077571	chr12	62475622	62475898	NM_014254	Transmembrane protein 5	TMEM5	10329	AI077571	1
1243	BM983743	chr16	31815546	31815982	NM_003414	Zinc finger protein 267	ZNF267	10308	BM983743	1							T
1244	BX092662	chr21	26219076	26219783	NM_201413	Amyloid beta (A4) precursor protein (peptidase nexin-II, Alzheimer disease)	APP	351	BX092662	1		T				T	T
1245	BM280344	chr21	26239105	26239224	NM_201413	Amyloid beta (A4) precursor protein (peptidase nexin-II, Alzheimer disease)	APP	351	BM280344	1							T
1246	BM683974	chr14	55161962	55162690	NM_001079521	Kinectin 1 (kinesin receptor)	KTN1	3895	BM683974	1							T
1247	BF509191	chr14	55197124	55197622	NM_001079521	Kinectin 1 (kinesin receptor)	KTN1	3895	BF509191 BF509492	2		T					T
1248	BX099440	chr4	74686129	74686705	NM_201431	Ras association (RalGDS/AF-6) domain family 6	RASSF6	166824	BX099440 AI801825	2		T	T			T	T
1249	EC475436	chr11	69175531	69175652	NM_053056	Cyclin D1	CCND1	595	EC475436	1			T	T			T
1250	AI886916	chr17	77546088	77546313	NM_024083	Alveolar soft part sarcoma chromosome region, candidate 1	ASPSCR1	79058	AI886916	1		T	T		T	T	T
1251	BI094829	chr1	44749942	44749991	NM_018150	Chromosome 1 open reading frame 164	C1orf164	55182	BI094829	1							T
1252	EC577887	chr1	44889865	44889982	NM_018150	Chromosome 1 open reading frame 164	C1orf164	55182	EC577887	1							T
1253	EB388094	chr15	46419653	46419953	NM_001948	DUTP pyrophosphatase	DUT	1854	EB388094	1		T					T
1254	CF890885	chr10	59974043	59974681	NM_001080512	Bicaudal C homolog 1 (Drosophila)	BICC1	80114	CF890885 CN479255	2			T				T
1255	BU740957	chr10	60143973	60144654	NM_001080512	Bicaudal C homolog 1 (Drosophila)	BICC1	80114	BU740957	1	T						T
1256	AA523156	chr10	60193974	60194230	NM_001080512	Bicaudal C homolog 1 (Drosophila)	BICC1	80114	AA523156	1							T
1257	BF508940	chr5	90124478	90124859	NM_032119	G protein-coupled receptor 98	GPR98	84059	BF508940	1	T	T					T
1258	AI859253	chr5	90411732	90412180	NM_032119	G protein-coupled receptor 98	GPR98	84059	AI859253	1	T				T	T	T
1259	CD722490	chr3	49004450	49004666	NM_177939	Hypoxia-inducible factor prolyl 4-hydroxylase	PH-4	54681	CD722490	1	T	T					T
1260	AW001132	chr3	49016675	49017032	NM_177939	Hypoxia-inducible factor prolyl 4-hydroxylase	PH-4	54681	AW001132 CN478501	2	T	T	T		T	T	T
1261	BG105587	chr12	109297654	109298286	NM_016238	Anaphase promoting complex subunit 7	ANAPC7	51434	BG105587 AW290878 BE645276 BE350477 W72350 R23930	6	T	T	T		T	T	T
1262	BM991236	chr10	63631574	63632227	NM_145307	Pleckstrin homology domain containing, family K member 1	PLEKHK1	219790	BM991236	1		T					T
1263	BM682640	chr10	63667914	63668599	NM_145307	Pleckstrin homology domain containing, family K member 1	PLEKHK1	219790	BM682640 BX097566	2	T	T	T		T	T	T
1264	BG207927	chr10	63669191	63669424	NM_145307	Pleckstrin homology domain containing, family K member 1	PLEKHK1	219790	BG207927	1	T	T	T		T	T	T
1265	CK902474	chr8	101352558	101353164	NM_183419	Ring finger protein 19A	RNF19A	25897	CK902474 AA551639 AA493545 AA578271 AA507763	5							T
1266	BI792994	chr4	75244725	75245340	NM_001004346	Methylenetetrahydrofolate dehydrogenase (NADP+ dependent) 2-like	MTHFD2L	441024	BI792994	1	T	T	T		T	T
1267	AI138322	chr4	75245372	75246119	NM_001004346	Methylenetetrahydrofolate dehydrogenase (NADP+ dependent) 2-like	MTHFD2L	441024	AI138322 AW137821 AI376685	3	T	T				T
1268	AW302575	chr4	75246464	75246834	NM_001004346	Methylenetetrahydrofolate dehydrogenase (NADP+ dependent) 2-like	MTHFD2L	441024	AW302575	1	T	T	T			T
1269	BX093787	chr4	75267061	75267540	NM_001004346	Methylenetetrahydrofolate dehydrogenase (NADP+ dependent) 2-like	MTHFD2L	441024	BX093787	1	T	T	T			T	T
1270	AW575907	chr4	75383377	75383804	NM_001004346	Methylenetetrahydrofolate dehydrogenase (NADP+ dependent) 2-like	MTHFD2L	441024	AW575907	1		T					T
1271	BM956018	chr3	120513834	120514128	NM_020754	Cdc42 GTPase-activating protein	CDGAP	57514	BM956018	1						T
1272	BX109905	chr3	120524899	120525335	NM_020754	Cdc42 GTPase-activating protein	CDGAP	57514	BX109905	1		T				T
1273	AV737985	chr12	67921429	67921987	NM_007007	Cleavage and polyadenylation specific factor 6, 68kDa	CPSF6	11052	AV737985 BX099507	2	T
1274	AA731746	chr12	67928206	67928738	NM_007007	Cleavage and polyadenylation specific factor 6, 68kDa	CPSF6	11052	AA731746 BX117291 AA764917	3		T				T
1275	AW517819	chr12	67944942	67945357	NM_007007	Cleavage and polyadenylation specific factor 6, 68kDa	CPSF6	11052	AW517819	1		T					T
1276	BM280416	chr16	48898087	48898167	NM_001114	Adenylate cyclase 7	ADCY7	113	BM280416	1							T
1277	BQ015267	chr16	48901246	48901934	NM_001114	Adenylate cyclase 7	ADCY7	113	BQ015267	1	T	T	T		T	T	T
1278	AI452780	chr2	162761707	162761995	NM_004460	Fibroblast activation protein, alpha	FAP	2191	AI452780	1	T	T					T
1279	H72332	chr11	86338133	86338337	NM_012193	Frizzled homolog 4 (Drosophila)	FZD4	8322	H72332	1	T						T
1280	BM543148	chr16	2243231	2243292	NM_006711	RNA binding protein S1, serine-rich domain	RNPS1	10921	BM543148	1							T
1281	CB045236	chr8	1804189	1804643	NM_014629	Rho guanine nucleotide exchange factor (GEF) 10	ARHGEF10	9639	CB045236 AA398482	2		T				T	T
1282	AW296844	chr8	1805537	1805944	NM_014629	Rho guanine nucleotide exchange factor (GEF) 10	ARHGEF10	9639	AW296844	1	T	T					T
1283	BM673317	chr8	1830622	1831068	NM_014629	Rho guanine nucleotide exchange factor (GEF) 10	ARHGEF10	9639	BM673317	1		T					T
1284	BU618608	chr8	1839733	1839959	NM_014629	Rho guanine nucleotide exchange factor (GEF) 10	ARHGEF10	9639	BU618608	1			T	T	T		T
1285	BU754567	chr8	1862407	1863086	NM_014629	Rho guanine nucleotide exchange factor (GEF) 10	ARHGEF10	9639	BU754567	1	T				T		T
1286	AW137967	chr8	1884862	1885259	NM_014629	Rho guanine nucleotide exchange factor (GEF) 10	ARHGEF10	9639	AW137967	1		T				T	T
1287	BX105100	chr8	25417843	25418411	NM_152562	Cell division cycle associated 2	CDCA2	157313	BX105100	1	T	T				T
1288	BU739431	chr12	216237	216507	NM_016615	Solute carrier family 6 (neurotransmitter transporter, GABA), member 13	SLC6A13	6540	BU739431	1							T
1289	AI802118	chr12	238415	239105	NM_016615	Solute carrier family 6 (neurotransmitter transporter, GABA), member 13	SLC6A13	6540	AI802118 BQ189110 BQ185435	3	T	T	T			T	T
1290	BU742230	chr5	38443187	38443372	NM_182798	EGF-like, fibronectin type III and laminin G domains	EGFLAM	133584	BU742230	1	T			T		T	T
1291	BQ002794	chr7	132280637	132281305	NM_017812	Coiled-coil-helix-coiled-coil-helix domain containing 3	CHCHD3	54927	BQ002794	1		T					T
1292	AI872226	chr7	132282825	132283311	NM_017812	Coiled-coil-helix-coiled-coil-helix domain containing 3	CHCHD3	54927	AI872226 AW090283	2		T				T	T
1293	AA001386	chr7	132304460	132304661	NM_017812	Coiled-coil-helix-coiled-coil-helix domain containing 3	CHCHD3	54927	AA001386	1							T
1294	AI732191	chr7	132357586	132358014	NM_017812	Coiled-coil-helix-coiled-coil-helix domain containing 3	CHCHD3	54927	AI732191 BX113835 AA598618	3	T						T
1295	AI242096	chr13	25691071	25691530	NM_183043	Ring finger protein (C3H2C3 type) 6	RNF6	6049	AI242096 AA806741	2		T				T	T
1296	BQ028188	chr13	114046637	114047211	NM_003903	Cell division cycle 16 homolog (S. cerevisiae)	CDC16	8881	BQ028188	1		T	T				T
1297	AW206324	chr7	138918480	138918850	NM_001113239	Homeodomain interacting protein kinase 2, transcript variant 2, mrna.	HIPK2	28996	AW206324	1	T	T	T			T	T
1298	BG271892	chr7	138928426	138928467	NM_001113239	Homeodomain interacting protein kinase 2, transcript variant 2, mrna.	HIPK2	28996	BG271892	1		T					T
1299	AW451594	chr7	138979437	138979814	NM_001113239	Homeodomain interacting protein kinase 2, transcript variant 2, mrna.	HIPK2	28996	AW451594	1		T				T	T
1300	BM672587	chr7	139027950	139028372	NM_001113239	Homeodomain interacting protein kinase 2, transcript variant 2, mrna.	HIPK2	28996	BM672587	1		T				T	T
1301	CB241121	chr3	150856707	150857261	NM_015472	WW domain containing transcription regulator 1	WWTR1	25937	CB241121	1		T	T			T	T
1302	BM556501	chr5	102237342	102237978	NM_138821	Peptidylglycine alpha-amidating monooxygenase	PAM	5066	BM556501	1		T	T		T	T	T
1303	BX114411	chr5	102239275	102239643	NM_138821	Peptidylglycine alpha-amidating monooxygenase	PAM	5066	BX114411	1		T				T	T
1304	BQ028400	chr5	102327115	102327609	NM_138821	Peptidylglycine alpha-amidating monooxygenase	PAM	5066	BQ028400	1		T					T
1305	CF528709	chr5	102339143	102339600	NM_138821	Peptidylglycine alpha-amidating monooxygenase	PAM	5066	CF528709	1		T					T
1306	AW016167	chr5	102340050	102340387	NM_138821	Peptidylglycine alpha-amidating monooxygenase	PAM	5066	AW016167	1		T					T
1307	AW243639	chr5	102381638	102381867	NM_138821	Peptidylglycine alpha-amidating monooxygenase	PAM	5066	AW243639	1		T					T
1308	CA433128	chr5	102389683	102390326	NM_138821	Peptidylglycine alpha-amidating monooxygenase	PAM	5066	CA433128	1		T					T
1309	BU679159	chr2	105746088	105746716	NM_001004722	NCK adaptor protein 2	NCK2	8440	BU679159 AI438980	2		T				T
1310	BX096474	chr2	105752363	105753030	NM_001004722	NCK adaptor protein 2	NCK2	8440	BX096474 AW136457	2	T	T				T
1311	DW409064	chr2	84944644	84944952	NM_001080824	Hypothetical protein LOC129293, mrna.	LOC129293	129293	DW409064	1		T		T		T	T
1312	DR979808	chr21	43997992	43998030	NM_003681	Pyridoxal (pyridoxine, vitamin B6) kinase	PDXK	8566	DR979808	1							T
1313	BM999002	chr20	30516243	30516881	NM_080616	Chromosome 20 open reading frame 112	C20orf112	140688	BM999002 BM703889 BM664063	3	T	T	T		T	T
1314	AW085940	chr3	77321209	77321552	NM_002942	Roundabout, axon guidance receptor, homolog 2 (Drosophila)	ROBO2	6092	AW085940	1		T	T				T
1315	BG115280	chr3	77683973	77684006	NM_002942	Roundabout, axon guidance receptor, homolog 2 (Drosophila)	ROBO2	6092	BG115280	1		T					T
1316	AW769628	chr3	77749761	77750016	NM_002942	Roundabout, axon guidance receptor, homolog 2 (Drosophila)	ROBO2	6092	AW769628	1	T	T				T	T
1317	AA806820	chr6	170708717	170708808	NM_003194	TATA box binding protein	TBP	6908	AA806820	1		T				T
1318	BM999085	chr13	97466526	97467013	NM_002271	RAN binding protein 5	RANBP5	3843	BM999085	1							T
1319	BX101157	chr6	39956279	39956851	NM_015345	Dishevelled associated activator of morphogenesis 2	DAAM2	23500	BX101157 W58469	2		T				T	T
1320	AI919124	chr6	39970776	39971012	NM_015345	Dishevelled associated activator of morphogenesis 2	DAAM2	23500	AI919124	1							T
1321	BX096807	chr7	39187861	39188137	NM_007252	POU class 6 homeobox 2	POU6F2	11281	BX096807 AI654722 AA934614	3							T
1322	BQ446693	chr1	216599606	216600286	NM_003238	Transforming growth factor, beta 2	TGFB2	7042	BQ446693	1		T				T	T
1323	BI495496	chr1	216623553	216624099	NM_003238	Transforming growth factor, beta 2	TGFB2	7042	BI495496	1		T				T	T
1324	BI492634	chr1	216632627	216632702	NM_003238	Transforming growth factor, beta 2	TGFB2	7042	BI492634	1		T					T
1325	BM672421	chr16	56546079	56546369	NM_001297	Cyclic nucleotide gated channel beta 1	CNGB1	1258	BM672421	1	T	T	T			T	T
1326	AW297879	chr4	100997379	100997865	NM_014395	Dual adaptor of phosphotyrosine and 3-phosphoinositides	DAPP1	27071	AW297879	1							T
1327	BX118264	chr4	101004721	101005429	NM_014395	Dual adaptor of phosphotyrosine and 3-phosphoinositides	DAPP1	27071	BX118264	1	T					T	T
1328	BX111045	chr11	128088250	128088746	NM_002017	Friend leukemia virus integration 1	FLI1	2313	BX111045 AI741483	2	T	T				T
1329	BM678757	chr11	128095972	128096480	NM_002017	Friend leukemia virus integration 1	FLI1	2313	BM678757	1		T
1330	BQ016982	chr11	128144702	128145383	NM_002017	Friend leukemia virus integration 1	FLI1	2313	BQ016982	1		T					T
1331	AW444915	chr11	128181810	128182284	NM_002017	Friend leukemia virus integration 1	FLI1	2313	AW444915 BF224181	2	T				T		T
1332	BF516154	chr11	128183372	128183844	NM_002017	Friend leukemia virus integration 1	FLI1	2313	BF516154 BF515213	2		T					T
1333	AW293598	chr3	115269582	115269869	NM_024638	Queuine tRNA-ribosyltransferase domain containing 1	QTRTD1	79691	AW293598	1		T					T
1334	CA310519	chr12	117263596	117263964	NM_016281	TAO kinase 3	TAOK3	51347	CA310519	1
1335	BX101173	chr12	117287083	117287447	NM_016281	TAO kinase 3	TAOK3	51347	BX101173	1		T
1336	BX096597	chr12	49882740	49883573	NM_002702	POU class 6 homeobox 1	POU6F1	5463	BX096597 AW297845	2		T				T
1337	AA504119	chr14	52587522	52587691	NM_030637	DDHD domain containing 1	DDHD1	80821	AA504119	1		T				T	T
1338	CA438347	chr4	102304742	102305785	NM_000944	Protein phosphatase 3 (formerly 2B), catalytic subunit, alpha isoform	PPP3CA	5530	CA438347 BI491247 BI496453 AA659249 BX115475	5		T					T
1339	AI207564	chr4	102388109	102388814	NM_000944	Protein phosphatase 3 (formerly 2B), catalytic subunit, alpha isoform	PPP3CA	5530	AI207564	1
1340	CF541101	chr6	80277623	80278348	NM_001122769	Leber congenital amaurosis 5, transcript variant 2, mrna.	LCA5	167691	CF541101 CF890814	2	T	T		T	T	T
1341	AA578331	chr4	160431057	160431369	NM_014247	Rap guanine nucleotide exchange factor (GEF) 2	RAPGEF2	9693	AA578331 AW134779 AW197428	3
1342	BM676000	chr8	145738163	145738780	NM_025251	KIAA1688 protein	KIAA1688	80728	BM676000	1		T					T
1343	AW452425	chr7	128184273	128184484	NM_001219	Calumenin	CALU	813	AW452425 AW452425	2	T					T	T
1344	AA757874	chr5	32278097	32278541	NM_001040446	Myotubularin related protein 12	MTMR12	54545	AA757874	1							T
1345	BQ917330	chr5	32333414	32333619	NM_001040446	Myotubularin related protein 12	MTMR12	54545	BQ917330	1
1346	BQ012112	chr2	201556469	201556937	NM_173822	Family with sequence similarity 126, member B	FAM126B	285172	BQ012112	1		T
1347	BM672482	chr16	30953328	30953699	NM_004604	Syntaxin 4	STX4	6810	BM672482 AW292686 BF064188 AI380354	4		T	T		T	T	T
1348	BF515090	chr8	121830033	121830434	NM_021021	Syntrophin, beta 1 (dystrophin-associated protein A1, 59kDa, basic component 1)	SNTB1	6641	BF515090	1							T
1349	BX470462	chr8	121847179	121847819	NM_021021	Syntrophin, beta 1 (dystrophin-associated protein A1, 59kDa, basic component 1)	SNTB1	6641	BX470462	1	T						T
1350	CK818519	chr11	14836636	14837158	NM_000922	Phosphodiesterase 3B, cGMP-inhibited	PDE3B	5140	CK818519	1		T					T
1351	AW827165	chr5	147938962	147939140	NM_001040173	5-hydroxytryptamine (serotonin) receptor 4	HTR4	3360	AW827165	1
1352	BI054802	chr3	9715480	9715565	NM_001077526	Myotubularin related protein 14	MTMR14	64419	BI054802	1	T
1353	BX107317	chr1	10934638	10935131	NM_173507	Chromosome 1 open reading frame 127	C1orf127	148345	BX107317	1		T				T
1354	AA609944	chr9	37832572	37832959	NM_024345	WD repeat domain 32	WDR32	79269	AA609944 AA608869	2		T				T	T
1355	BX093452	chr9	37835395	37836068	NM_024345	WD repeat domain 32	WDR32	79269	BX093452 AI005642	2		T				T	T
1356	CB118206	chr4	159813291	159813448	NM_004453	Electron-transferring-flavoprotein dehydrogenase	ETFDH	2110	CB118206	1
1357	AI623139	chr4	159842220	159842549	NM_004453	Electron-transferring-flavoprotein dehydrogenase	ETFDH	2110	AI623139	1							T
1358	AW293102	chr7	30474941	30475329	NM_006092	Nucleotide-binding oligomerization domain containing 1	NOD1	10392	AW293102	1		T
1359	BU070443	chr16	54885101	54885771	NM_020988	Guanine nucleotide binding protein (G protein), alpha activating activity polypeptide O	GNAO1	2775	BU070443 AW137438	2	T	T					T
1360	BE041437	chr16	54894155	54894304	NM_020988	Guanine nucleotide binding protein (G protein), alpha activating activity polypeptide O	GNAO1	2775	BE041437	1	T	T	T		T	T	T
1361	BX092202	chr11	3066515	3066941	NM_020896	Oxysterol binding protein-like 5	OSBPL5	114879	BX092202 CR736243	2		T				T	T
1362	AW204093	chr11	3082632	3083158	NM_020896	Oxysterol binding protein-like 5	OSBPL5	114879	AW204093 AW207342	2		T				T	T
1363	AI371570	chr11	3104060	3104203	NM_020896	Oxysterol binding protein-like 5	OSBPL5	114879	AI371570 BX088923	2							T
1364	AA938725	chr2	160464976	160465463	NM_002349	Lymphocyte antigen 75	LY75	4065	AA938725	1		T				T
1365	AW297924	chr2	160467129	160467538	NM_002349	Lymphocyte antigen 75	LY75	4065	AW297924	1	T	T	T
1366	BX111874	chr10	113903617	113904092	NM_020918	Glycerol-3-phosphate acyltransferase, mitochondrial	GPAM	57678	BX111874	1	T	T				T	T
1367	AW168672	chr10	73246060	73246132	NM_001042466	Prosaposin (variant Gaucher disease and variant metachromatic leukodystrophy)	PSAP	5660	AW168672 BM422535	2		T	T				T
1368	AF150289	chrX	135091196	135091932	NM_001449	Four and a half LIM domains 1	FHL1	2273	AF150289	1		T
1369	BQ184020	chr2	231865539	231866219	NM_025139	Armadillo repeat containing 9, mrna.	ARMC9	80210	BQ184020 AI271353 AI499513	3							T
1370	BQ014232	chr10	69557415	69558205	NM_032578	Myopalladin	MYPN	84665	BQ014232	1		T					T
1371	DR978329	chr19	11177911	11177953	NM_020812	Dedicator of cytokinesis 6	DOCK6	57572	DR978329	1	T						T
1372	BG198278	chr19	36491090	36491456	NM_020856	Teashirt zinc finger homeobox 3	TSHZ3	57616	BG198278	1		T	T			T
1373	BM968765	chr19	36519759	36520487	NM_020856	Teashirt zinc finger homeobox 3	TSHZ3	57616	BM968765 BX089566	2	T					T
1374	AW205925	chr20	48881770	48882186	NM_198799	Breast carcinoma amplified sequence 4	BCAS4	55653	AW205925	1		T					T
1375	BI491377	chr1	45875781	45876363	NM_021639	GC-rich promoter binding protein 1-like 1	GPBP1L1	60313	BI491377 AA885280	2	T	T
1376	CA436478	chr4	15092576	15092985	NM_001080522	KIAA1345 protein	KIAA1345	57545	CA436478 AI376394 AA441801	3	T	T	T			T
1377	AI866311	chr4	15122130	15122393	NM_001080522	KIAA1345 protein	KIAA1345	57545	AI866311	1	T	T	T
1378	AW015003	chr4	15159003	15159305	NM_001080522	KIAA1345 protein	KIAA1345	57545	AW015003	1		T
1379	AI636321	chr11	129842415	129842901	NM_139055	ADAM metallopeptidase with thrombospondin type 1 motif, 15	ADAMTS15	170689	AI636321 BM932001 BM685036 AA463893	4		T				T	T
1380	BI439625	chr8	109312113	109312629	NM_001568	Eukaryotic translation initiation factor 3, subunit E	EIF3E	3646	BI439625	1		T					T
1381	BQ000489	chr8	109313246	109314059	NM_001568	Eukaryotic translation initiation factor 3, subunit E	EIF3E	3646	BQ000489 CB850748 BQ432047 BX100567	4		T					T
1382	AW207395	chr8	109327150	109327541	NM_001568	Eukaryotic translation initiation factor 3, subunit E	EIF3E	3646	AW207395	1	T	T
1383	BQ027735	chr17	23399396	23400079	NM_016231	Nemo-like kinase	NLK	51701	BQ027735 BX108009 AA688152	3		T	T		T	T	T
1384	BM148312	chr17	23484886	23485254	NM_016231	Nemo-like kinase	NLK	51701	BM148312	1	T	T				T	T
1385	AW295826	chr17	53813020	53813497	NM_017763	Ring finger protein 43	RNF43	54894	AW295826	1		T					T
1386	BM674637	chrX	48565381	48565730	NM_006044	Histone deacetylase 6	HDAC6	10013	BM674637	1		T				T	T
1387	AW139559	chr14	26018101	26018677	NM_002515	Neuro-oncological ventral antigen 1	NOVA1	4857	AW139559 AI356123	2		T				T	T
1388	BI860563	chr4	162625569	162626287	NM_020116	Follistatin-like 5	FSTL5	56884	BI860563	1		T					T
1389	BM661780	chr4	162680504	162681145	NM_020116	Follistatin-like 5	FSTL5	56884	BM661780	1							T
1390	BM664608	chr4	162764506	162764880	NM_020116	Follistatin-like 5	FSTL5	56884	BM664608	1		T				T	T
1391	BI496933	chr4	162889210	162889485	NM_020116	Follistatin-like 5	FSTL5	56884	BI496933	1							T
1392	BI088660	chr1	46890636	46890839	NM_001042546	ATP synthase mitochondrial F1 complex assembly factor 1	ATPAF1	64756	BI088660	1		T	T		T		T
1393	BQ008788	chr9	128904327	128905063	NM_012098	Angiopoietin-like 2	ANGPTL2	23452	BQ008788 BQ182538 BQ445923 BQ573844 BQ183298 BQ018645 BQ771885 AI755153	8	T	T			T	T	T
1394	AI950405	chr9	128909588	128909742	NM_012098	Angiopoietin-like 2	ANGPTL2	23452	AI950405	1		T					T
1395	BF511535	chr7	44393452	44393873	NM_015332	NudC domain containing 3	NUDCD3	23386	BF511535 AW292613	2							T
1396	BU743085	chr7	44396561	44397247	NM_015332	NudC domain containing 3	NUDCD3	23386	BU743085	1		T					T
1397	BX106047	chr7	44402714	44403624	NM_015332	NudC domain containing 3	NUDCD3	23386	BX106047 BM931708 AI252004 BM675517	4		T				T	T
1398	AW298005	chr7	44496036	44496541	NM_015332	NudC domain containing 3	NUDCD3	23386	AW298005 AI498508	2		T				T	T
1399	DW416397	chr1	177364303	177364593	NM_007314	V-abl Abelson murine leukemia viral oncogene homolog 2 (arg, Abelson-related gene)	ABL2	27	DW416397	1	T			T	T	T	T
1400	BX098298	chr9	112702195	112702749	NM_057159	Endothelial differentiation, lysophosphatidic acid G-protein-coupled receptor, 2	EDG2	1902	BX098298	1		T				T	T
1401	BU675964	chr9	112742012	112742686	NM_057159	Endothelial differentiation, lysophosphatidic acid G-protein-coupled receptor, 2	EDG2	1902	BU675964 AI679812 AI679236	3		T				T	T
1402	AI452667	chr9	112811577	112811928	NM_057159	Endothelial differentiation, lysophosphatidic acid G-protein-coupled receptor, 2	EDG2	1902	AI452667	1		T
1403	N71183	chr9	112830719	112830949	NM_057159	Endothelial differentiation, lysophosphatidic acid G-protein-coupled receptor, 2	EDG2	1902	N71183	1	T
1404	BE439850	chr18	19606753	19607261	NM_198129	Laminin, alpha 3	LAMA3	3909	BE439850	1	T	T					T
1405	BM992262	chr19	40329145	40329443	NM_022006	FXYD domain containing ion transport regulator 7	FXYD7	53822	BM992262	1		T
1406	BX100716	chrX	71741021	71741384	NM_002637	Phosphorylase kinase, alpha 1 (muscle)	PHKA1	5255	BX100716 AI866916	2
1407	BX104121	chrX	71758869	71759523	NM_002637	Phosphorylase kinase, alpha 1 (muscle)	PHKA1	5255	BX104121	1		T				T
1408	BG370386	chr17	4789691	4789760	NM_005022	Profilin 1	PFN1	5216	BG370386 BI015396 BI871026	3		T	T				T
1409	CA413713	chr6	70646669	70647427	NM_001858	Collagen, type XIX, alpha 1	COL19A1	1310	CA413713	1	T
1410	CB240669	chr6	137564807	137565150	NM_000416	Interferon gamma receptor 1	IFNGR1	3459	CB240669	1	T					T	T
1411	BU734216	chr1	53347581	53348063	NM_006671	Solute carrier family 1 (glutamate transporter), member 7	SLC1A7	6512	BU734216	1		T					T
1412	CA503335	chr6	128414708	128414980	NM_002844	Protein tyrosine phosphatase, receptor type, K	PTPRK	5796	CA503335	1		T					T
1413	BX114639	chr6	128445764	128446490	NM_002844	Protein tyrosine phosphatase, receptor type, K	PTPRK	5796	BX114639	1		T				T	T
1414	DW414486	chr6	128600671	128600974	NM_002844	Protein tyrosine phosphatase, receptor type, K	PTPRK	5796	DW414486	1							T
1415	BX097905	chr6	128671982	128672516	NM_002844	Protein tyrosine phosphatase, receptor type, K	PTPRK	5796	BX097905	1							T
1416	CA425945	chr6	128682885	128683669	NM_002844	Protein tyrosine phosphatase, receptor type, K	PTPRK	5796	CA425945	1		T				T	T
1417	BM987688	chr6	128881769	128882160	NM_002844	Protein tyrosine phosphatase, receptor type, K	PTPRK	5796	BM987688	1		T	T		T	T
1418	BU676756	chr12	97452708	97453543	NM_001032284	Thymopoietin	TMPO	7112	BU676756 BM991833 BM969041 AI831063 BU676811 BG291906 AA747311 AW576240 AI088750 BE893413 AI973254 BI496689 AA661801	13		T				T	T
1419	BX102993	chr2	174534920	174535375	NM_003111	Sp3 transcription factor	SP3	6670	BX102993	1	T	T				T	T
1420	BX118046	chr1	195519971	195520709	NM_201253	Crumbs homolog 1 (Drosophila)	CRB1	23418	BX118046	1		T				T
1421	BU733821	chr1	195679922	195680574	NM_201253	Crumbs homolog 1 (Drosophila)	CRB1	23418	BU733821	1	T	T	T				T
1422	BE140716	chr16	51723559	51723734	NM_025134	Chromodomain helicase DNA binding protein 9	CHD9	80205	BE140716	1		T	T			T
1423	AI954897	chr16	51732734	51733182	NM_025134	Chromodomain helicase DNA binding protein 9	CHD9	80205	AI954897 AI955020	2		T				T
1424	BF511613	chr3	185547844	185548339	NM_004366	Chloride channel 2	CLCN2	1181	BF511613	1		T					T
1425	BX104388	chr7	150795920	150796341	NM_005614	Ras homolog enriched in brain	RHEB	6009	BX104388	1	T					T	T
1426	AA572764	chr7	150832936	150833318	NM_005614	Ras homolog enriched in brain	RHEB	6009	AA572764 BX093297	2		T			T	T
1427	AW444511	chr5	146808724	146809288	NM_001387	Dihydropyrimidinase-like 3	DPYSL3	1809	AW444511	1
1428	N94511	chr2	191470874	191471215	NM_014905	Glutaminase	GLS	2744	N94511	1		T					T
1429	DR978017	chr2	191472791	191473180	NM_014905	Glutaminase	GLS	2744	DR978017	1		T					T
1430	BX097928	chr2	191478177	191478642	NM_014905	Glutaminase	GLS	2744	BX097928	1		T	T			T	T
1431	BM128668	chr2	191505768	191506210	NM_014905	Glutaminase	GLS	2744	BM128668	1	T	T	T			T	T
1432	BU621046	chr2	191506382	191506608	NM_014905	Glutaminase	GLS	2744	BU621046	1	T	T				T	T
1433	BQ007620	chr2	191507485	191508260	NM_014905	Glutaminase	GLS	2744	BQ007620 CA443819 BQ446548 BQ574003 BQ573743 CA445026 BQ008101 CA447154 BM999980 BU675785 BQ574218 BM982573 AF136409 CA773515 BI858113 CK821985 BU680484 AI394110 BM992409 CA436464 AI609953 BM841597 BM838464 AI301679 BM313363 BU735437 AW590980 AA767032 AW513317 BI713102 AA713955 AI829859 AI610092 CR736819 BX500548 CB857432 CB857431 CB107844 AA182001 AI954039	40	T	T	T			T	T
1434	BX108265	chr2	191512947	191513394	NM_014905	Glutaminase	GLS	2744	BX108265	1		T				T	T
1435	H07855	chr4	171155528	171155923	NM_021647	Microfibrillar-associated protein 3-like	MFAP3L	9848	H07855 H06144 BX097112	3		T				T	T
1436	W04173	chr4	171168012	171168407	NM_021647	Microfibrillar-associated protein 3-like	MFAP3L	9848	W04173 H63013	2	T				T	T
1437	BM683950	chr17	17705941	17706482	NM_001033551	Target of myb1-like 2 (chicken)	TOM1L2	146691	BM683950 BM931818	2		T	T			T	T
1438	CA310664	chr17	17762287	17763027	NM_001033551	Target of myb1-like 2 (chicken)	TOM1L2	146691	CA310664	1	T			T	T	T
1439	BU741671	chr2	210165232	210165995	NM_002374	Microtubule-associated protein 2	MAP2	4133	BU741671	1
1440	CB266659	chr14	67551135	67551332	NM_002877	RAD51-like 1 (S. cerevisiae)	RAD51L1	5890	CB266659	1		T				T	T
1441	BF508580	chr14	67635540	67636121	NM_002877	RAD51-like 1 (S. cerevisiae)	RAD51L1	5890	BF508580	1	T						T
1442	AW450288	chr14	67787259	67787682	NM_002877	RAD51-like 1 (S. cerevisiae)	RAD51L1	5890	AW450288	1						T	T
1443	AI076461	chr14	67952060	67952365	NM_002877	RAD51-like 1 (S. cerevisiae)	RAD51L1	5890	AI076461	1		T				T	T
1444	CX783005	chr11	31427587	31428079	NM_144981	IMP1 inner mitochondrial membrane peptidase-like (S. cerevisiae)	IMMP1L	196294	CX783005	1		T				T	T
1445	BU675837	chr11	31454224	31454950	NM_144981	IMP1 inner mitochondrial membrane peptidase-like (S. cerevisiae)	IMMP1L	196294	BU675837 BX096216	2		T				T
1446	R41959	chr4	5915748	5916042	NM_001014809	Collapsin response mediator protein 1	CRMP1	1400	R41959	1							T
1447	BF509727	chr4	5942275	5942779	NM_001014809	Collapsin response mediator protein 1	CRMP1	1400	BF509727	1	T		T		T		T
1448	AI831849	chr12	22504090	22504571	NM_014802	KIAA0528	KIAA0528	9847	AI831849	1						T	T
1449	BF512564	chr12	22509534	22510035	NM_014802	KIAA0528	KIAA0528	9847	BF512564	1		T				T	T
1450	BX119086	chr11	116625909	116626362	NM_207343	Ring finger protein 214	RNF214	257160	BX119086	1		T				T	T
1451	AI863650	chr14	29132174	29132451	NM_002742	Protein kinase D1	PRKD1	5587	AI863650	1		T					T
1452	AA412531	chr1	224842513	224843003	NM_001003665	Chromosome 1 open reading frame 95	C1orf95	375057	AA412531	1
1453	BU684824	chrX	148432612	148433270	NM_178124	Chromosome X open reading frame 40A	CXorf40A	91966	BU684824	1
1454	BM145418	chr16	79593996	79594472	NM_020188	Chromosome 16 open reading frame 61	C16orf61	56942	BM145418	1
1455	BU729866	chr1	109559056	109559298	NM_006513	Seryl-tRNA synthetase	SARS	6301	BU729866	1					T
1456	BQ023902	chr1	109574173	109574440	NM_006513	Seryl-tRNA synthetase	SARS	6301	BQ023902	1		T					T
1457	BX103983	chr10	80834064	80834625	NM_153367	Chromosome 10 open reading frame 56	C10orf56	219654	BX103983 AI743448	2	T	T				T	T
1458	AI091193	chr8	17968551	17968987	NM_177924	N-acylsphingosine amidohydrolase (acid ceramidase) 1	ASAH1	427	AI091193 AI215673 CA314638	3		T	T		T	T	T
1459	CA433333	chr4	186327714	186328163	NM_020827	KIAA1430	KIAA1430	57587	CA433333	1	T	T	T		T
1460	AV737695	chr18	17664455	17664848	NM_020774	Mindbomb homolog 1 (Drosophila)	MIB1	57534	AV737695 AV735737	2	T			T			T
1461	BQ025655	chr8	39941099	39941518	NM_194294	Indoleamine-pyrrole 2,3 dioxygenase-like 1	INDOL1	169355	BQ025655	1		T					T
1462	BM988285	chr3	58621883	58622431	NM_138805	Family with sequence similarity 3, member D	FAM3D	131177	BM988285	1		T				T
1463	BQ011887	chr3	185543391	185543622	NM_144635	Family with sequence similarity 131, member A	FAM131A	131408	BQ011887	1	T
1464	BX097660	chr4	88207224	88207624	NM_005935	AF4/FMR2 family, member 1	AFF1	4299	BX097660	1		T				T	T
1465	BM975815	chr4	88213853	88214494	NM_005935	AF4/FMR2 family, member 1	AFF1	4299	BM975815 H86858	2		T					T
1466	BQ024296	chr4	88256259	88256740	NM_005935	AF4/FMR2 family, member 1	AFF1	4299	BQ024296	1							T
1467	DR979297	chr4	88263358	88263464	NM_005935	AF4/FMR2 family, member 1	AFF1	4299	DR979297	1		T					T
1468	BU753185	chr4	88264049	88264598	NM_005935	AF4/FMR2 family, member 1	AFF1	4299	BU753185 BQ023255	2		T					T
1469	AJ711628	chr13	77379757	77380171	NM_000115	Endothelin receptor type B	EDNRB	1910	AJ711628	1	T						T
1470	AI637613	chr13	77381711	77382148	NM_000115	Endothelin receptor type B	EDNRB	1910	AI637613	1		T					T
1471	AA226319	chr7	114393281	114393720	NM_199072	MyoD family inhibitor domain containing	MDFIC	29969	AA226319	1						T	T
1472	BU753588	chr7	114411181	114411830	NM_199072	MyoD family inhibitor domain containing	MDFIC	29969	BU753588	1							T
1473	BQ011121	chr19	11293721	11294342	NM_012466	Tetraspanin 16	TSPAN16	26526	BQ011121 CF529271 CF529676 BQ011873 CA419637 BQ953238 BQ186282 CK299243 AA528123 CA450401 AI127060 CB241975 AI129543 BM932197 BU739681 BM685195 BM719816 BQ013653 BQ013120 N25324 AI055982 BI495893 AI919051	23	T	T	T			T	T
1474	CK300941	chr6	1570064	1570589	NM_001500	GDP-mannose 4,6-dehydratase	GMDS	2762	CK300941 BF511101 BF510481 BF508427	4	T	T				T	T
1475	BI496085	chr6	1612927	1613555	NM_001500	GDP-mannose 4,6-dehydratase	GMDS	2762	BI496085 CA311203	2		T					T
1476	BI493121	chr6	1618601	1618922	NM_001500	GDP-mannose 4,6-dehydratase	GMDS	2762	BI493121	1		T		T	T		T
1477	BU674589	chr6	1638811	1639132	NM_001500	GDP-mannose 4,6-dehydratase	GMDS	2762	BU674589	1							T
1478	BM680389	chr6	1641153	1641844	NM_001500	GDP-mannose 4,6-dehydratase	GMDS	2762	BM680389 BM987843 DB356866 BX103315	4	T	T				T	T
1479	CA433191	chr6	1668829	1669437	NM_001500	GDP-mannose 4,6-dehydratase	GMDS	2762	CA433191	1		T					T
1480	CA438353	chr6	1706938	1707603	NM_001500	GDP-mannose 4,6-dehydratase	GMDS	2762	CA438353	1		T					T
1481	BM987803	chr6	1724078	1724420	NM_001500	GDP-mannose 4,6-dehydratase	GMDS	2762	BM987803	1							T
1482	AW135667	chr6	1739325	1739667	NM_001500	GDP-mannose 4,6-dehydratase	GMDS	2762	AW135667	1		T				T	T
1483	BF511081	chr6	1778365	1778654	NM_001500	GDP-mannose 4,6-dehydratase	GMDS	2762	BF511081	1		T					T
1484	AI732493	chr6	1805155	1805657	NM_001500	GDP-mannose 4,6-dehydratase	GMDS	2762	AI732493 AA506344	2		T				T	T
1485	BX470723	chr6	1848293	1848860	NM_001500	GDP-mannose 4,6-dehydratase	GMDS	2762	BX470723	1		T					T
1486	BF510863	chr6	1854303	1854886	NM_001500	GDP-mannose 4,6-dehydratase	GMDS	2762	BF510863 AI393229 BX282771 CR736849 AI438949 BF508148	6		T				T	T
1487	BU634183	chr6	1900137	1900909	NM_001500	GDP-mannose 4,6-dehydratase	GMDS	2762	BU634183	1	T	T			T	T	T
1488	CR742119	chr6	2018201	2018716	NM_001500	GDP-mannose 4,6-dehydratase	GMDS	2762	CR742119	1	T			T		T	T
1489	U41297	chr19	9628777	9628908	NM_017656	Zinc finger protein 562	ZNF562	54811	U41297	1		T				T
1490	CA312663	chr2	85466410	85467090	NM_032213	RNA binding motif and ELMO/CED-12 domain 1	RBED1	84173	CA312663 BU686175	2		T				T	T
1491	BX094806	chr2	85468310	85468819	NM_032213	RNA binding motif and ELMO/CED-12 domain 1	RBED1	84173	BX094806	1		T				T	T
1492	AW576058	chr9	134744487	134744982	NM_018956	Chromosome 9 open reading frame 9	C9orf9	11092	AW576058	1
1493	AA983472	chr9	134753678	134753967	NM_018956	Chromosome 9 open reading frame 9	C9orf9	11092	AA983472	1	T	T	T		T	T
1494	EC507236	chr1	151901215	151901259	NM_004515	Interleukin enhancer binding factor 2, 45kDa	ILF2	3608	EC507236	1							T
1495	EC554526	chr1	35671680	35671756	NM_024874	KIAA0319-like	KIAA0319L	79932	EC554526	1		T					T
1496	BQ027883	chr1	35675925	35676335	NM_024874	KIAA0319-like	KIAA0319L	79932	BQ027883	1	T						T
1497	BM972458	chr4	96381628	96382396	NM_003728	Unc-5 homolog C (C. elegans)	UNC5C	8633	BM972458	1		T					T
1498	BQ004354	chr4	96543666	96544385	NM_003728	Unc-5 homolog C (C. elegans)	UNC5C	8633	BQ004354	1		T
1499	AI682068	chr4	96585100	96585524	NM_003728	Unc-5 homolog C (C. elegans)	UNC5C	8633	AI682068	1		T
1500	BM675090	chr4	96683124	96683679	NM_003728	Unc-5 homolog C (C. elegans)	UNC5C	8633	BM675090	1		T
1501	BU742941	chr4	12986404	12987267	NM_004249	RAB28, member RAS oncogene family	RAB28	9364	BU742941	1		T	T		T		T
1502	BU742377	chr4	13040895	13041572	NM_004249	RAB28, member RAS oncogene family	RAB28	9364	BU742377	1		T					T
1503	BX114472	chr13	100075031	100075451	NM_001079669	Transmembrane and tetratricopeptide repeat containing 4	TMTC4	84899	BX114472	1	T	T			T	T	T
1504	BX119178	chr13	100086197	100086644	NM_001079669	Transmembrane and tetratricopeptide repeat containing 4	TMTC4	84899	BX119178	1		T				T	T
1505	BE326397	chr13	100104748	100105196	NM_001079669	Transmembrane and tetratricopeptide repeat containing 4	TMTC4	84899	BE326397	1		T	T				T
1506	BX097760	chr12	84936169	84936742	NM_013244	Mannosyl (alpha-1,3-)-glycoprotein beta-1,4-N-acetylglucosaminyltransferase, isozyme C (putative)	MGAT4C	25834	BX097760	1		T				T
1507	AI863460	chr12	85051141	85051659	NM_013244	Mannosyl (alpha-1,3-)-glycoprotein beta-1,4-N-acetylglucosaminyltransferase, isozyme C (putative)	MGAT4C	25834	AI863460 BX110445	2		T				T
1508	BF511677	chr1	10389195	10389588	NM_002631	Phosphogluconate dehydrogenase	PGD	5226	BF511677	1		T					T
1509	BQ025722	chrX	148372749	148373251	NM_000202	Iduronate 2-sulfatase (Hunter syndrome)	IDS	3423	BQ025722	1	T	T			T	T	T
1510	AW136740	chr12	170977	171442	NM_001122847	Solute carrier family 6 (neurotransmitter transporter, betaine/GABA), member 12, transcript variant 2, mrna.	SLC6A12	6539	AW136740	1		T	T			T
1511	AW148439	chr6	111876682	111876886	NM_002912	REV3-like, catalytic subunit of DNA polymerase zeta (yeast)	REV3L	5980	AW148439	1	T			T	T	T
1512	CA433209	chr6	71282043	71282602	NM_001105531	Family with sequence similarity 135, member A, transcript variant 1, mrna.	FAM135A	57579	CA433209 CA433208	2	T	T				T	T
1513	BX110333	chr17	46408961	46409388	NM_003971	Sperm associated antigen 9	SPAG9	9043	BX110333	1		T	T		T	T	T
1514	BU741813	chr17	46462043	46462673	NM_003971	Sperm associated antigen 9	SPAG9	9043	BU741813	1		T		T		T	T
1515	BM979813	chr8	79755804	79756519	NM_016010	Chromosome 8 open reading frame 70	C8orf70	51101	BM979813	1		T
1516	AI690154	chr8	79787752	79788266	NM_016010	Chromosome 8 open reading frame 70	C8orf70	51101	AI690154 BQ011709	2		T				T
1517	BX091255	chr1	63690872	63691642	NM_014288	Integrin beta 3 binding protein (beta3-endonexin)	ITGB3BP	23421	BX091255	1		T					T
1518	BX093074	chr15	40601586	40602223	NM_130798	Synaptosomal-associated protein, 23kDa	SNAP23	8773	BX093074 AW293341 BF513676 AA807690 AA736918	5		T				T	T
1519	BX107488	chr15	40605324	40605960	NM_130798	Synaptosomal-associated protein, 23kDa	SNAP23	8773	BX107488	1		T				T	T
1520	AA468375	chr19	20997644	20997762	NM_025189	Zinc finger protein 430	ZNF430	80264	AA468375	1	T	T
1521	DW411038	chr19	60606068	60606425	NM_014501	Ubiquitin-conjugating enzyme E2S	UBE2S	27338	DW411038 DW446791	2						T	T
1522	AW292811	chr19	3733426	3733783	NM_139355	Megakaryocyte-associated tyrosine kinase	MATK	4145	AW292811	1							T
1523	BX103214	chr4	1205248	1205602	NM_001012614	C-terminal binding protein 1	CTBP1	1487	BX103214	1							T
1524	CA424214	chr4	1208204	1208805	NM_001012614	C-terminal binding protein 1	CTBP1	1487	CA424214	1							T
1525	BM150795	chr3	156310879	156311239	NM_007289	Membrane metallo-endopeptidase	MME	4311	BM150795	1		T				T	T
1526	BM679514	chr7	122970195	122970967	NM_005000	NADH dehydrogenase (ubiquinone) 1 alpha subcomplex, 5, 13kDa	NDUFA5	4698	BM679514	1		T		T		T	T
1527	AW297813	chr17	6470348	6470916	NM_014804	KIAA0753	KIAA0753	9851	AW297813 BF511158	2		T				T
1528	BU741008	chr7	91447950	91448586	NM_005751	A kinase (PRKA) anchor protein (yotiao) 9	AKAP9	10142	BU741008 BF109750	2							T
1529	CB854615	chr7	91575885	91576393	NM_005751	A kinase (PRKA) anchor protein (yotiao) 9	AKAP9	10142	CB854615	1	T				T		T
1530	BM978598	chr1	194938383	194938900	NM_000186	Complement factor H	CFH	3075	BM978598	1	T	T				T	T
1531	CA413415	chr2	63969818	63970525	NM_001001521	UDP-glucose pyrophosphorylase 2	UGP2	7360	CA413415 CB321891 CA944979 BI492376 AW021422	5	T	T					T
1532	BE964452	chr10	85902194	85902280	NM_014394	Growth hormone inducible transmembrane protein	GHITM	27069	BE964452	1		T		T	T	T	T
1533	BX094628	chr2	124774834	124775332	NM_130773	Contactin associated protein-like 5	CNTNAP5	129684	BX094628 H09586 H23244	3		T				T	T
1534	AW136921	chr2	125083925	125084266	NM_130773	Contactin associated protein-like 5	CNTNAP5	129684	AW136921	1			T				T
1535	BM662179	chr2	125222377	125222685	NM_130773	Contactin associated protein-like 5	CNTNAP5	129684	BM662179	1							T
1536	AW086062	chr18	50776298	50776673	NM_025214	Coiled-coil domain containing 68	CCDC68	80323	AW086062	1		T				T
1537	BM991998	chr2	33540161	33540746	NM_170672	RAS guanyl releasing protein 3 (calcium and DAG-regulated)	RASGRP3	25780	BM991998	1
1538	CB052288	chr2	33560974	33561622	NM_170672	RAS guanyl releasing protein 3 (calcium and DAG-regulated)	RASGRP3	25780	CB052288 AI125433	2	T	T				T
1539	BX091667	chr2	33595867	33596581	NM_170672	RAS guanyl releasing protein 3 (calcium and DAG-regulated)	RASGRP3	25780	BX091667	1		T				T	T
1540	BM684334	chr12	6962397	6962826	NM_005768	Membrane bound O-acyltransferase domain containing 5	MBOAT5	10162	BM684334 BM929903 AW134704	3	T				T	T	T
1541	BQ185869	chr3	9952389	9952942	NM_001077415	Cysteine-rich with EGF-like domains 1	CRELD1	78987	BQ185869 BQ184181 CR745066 AW136897	4		T				T
1542	AI114650	chr7	90203604	90204227	NM_012395	PFTAIRE protein kinase 1	PFTK1	5218	AI114650	1							T
1543	BX106397	chr7	90327032	90327442	NM_012395	PFTAIRE protein kinase 1	PFTK1	5218	BX106397	1		T				T	T
1544	AI208840	chr7	90367132	90367541	NM_012395	PFTAIRE protein kinase 1	PFTK1	5218	AI208840	1		T					T
1545	BU687593	chr7	90532979	90533628	NM_012395	PFTAIRE protein kinase 1	PFTK1	5218	BU687593	1							T
1546	AI792080	chr7	90637622	90637931	NM_012395	PFTAIRE protein kinase 1	PFTK1	5218	AI792080 AA653445	2		T					T
1547	BQ186361	chr7	150734916	150735494	NM_198285	WD repeat domain 86	WDR86	349136	BQ186361 AW451264	2		T				T	T
1548	AA758920	chr2	27295369	27295706	NM_004341	Carbamoyl-phosphate synthetase 2, aspartate transcarbamylase, and dihydroorotase	CAD	790	AA758920	1		T					T
1549	BU753584	chr13	40222782	40223430	NM_005830	Mitochondrial ribosomal protein S31	MRPS31	10240	BU753584 AW007410 CN292810	3		T
1550	BX116068	chr1	204433499	204434163	NM_001007544	Chromosome 1 open reading frame 186	C1orf186	440712	BX116068	1
1551	AI023799	chr1	204438240	204438621	NM_001007544	Chromosome 1 open reading frame 186	C1orf186	440712	AI023799	1		T				T
1552	AI470757	chr2	182135791	182135923	NM_001030311	Ceramide kinase-like	CERKL	375298	AI470757	1							T
1553	BM974321	chr2	225407638	225408151	NM_014689	Dedicator of cytokinesis 10	DOCK10	55619	BM974321	1	T						T
1554	CA432538	chr2	225428145	225428997	NM_014689	Dedicator of cytokinesis 10	DOCK10	55619	CA432538 BU629688	2		T				T	T
1555	BF942729	chr2	225430087	225430393	NM_014689	Dedicator of cytokinesis 10	DOCK10	55619	BF942729	1		T					T
1556	CA436493	chr8	42296432	42296750	NM_001556	Inhibitor of kappa light polypeptide gene enhancer in B-cells, kinase beta	IKBKB	3551	CA436493 CA436950	2	T				T		T
1557	CA436950	chr8	42297109	42297368	NM_001556	Inhibitor of kappa light polypeptide gene enhancer in B-cells, kinase beta	IKBKB	3551	CA436950 CA436493	2	T				T		T
1558	AA748726	chr15	57301675	57302116	NM_004998	Myosin IE	MYO1E	4643	AA748726	1							T
1559	AA668891	chr15	57322592	57323121	NM_004998	Myosin IE	MYO1E	4643	AA668891	1	T					T	T
1560	AA825683	chr15	57448803	57449101	NM_004998	Myosin IE	MYO1E	4643	AA825683	1		T
1561	AI831904	chr3	144773860	144774241	NM_173653	Solute carrier family 9 (sodium/hydrogen exchanger), member 9	SLC9A9	285195	AI831904	1		T					T
1562	AI076821	chr3	144907408	144907972	NM_173653	Solute carrier family 9 (sodium/hydrogen exchanger), member 9	SLC9A9	285195	AI076821	1							T
1563	BQ022701	chr3	144995853	144996374	NM_173653	Solute carrier family 9 (sodium/hydrogen exchanger), member 9	SLC9A9	285195	BQ022701 BQ024736	2		T					T
1564	BM682750	chr3	145049126	145049397	NM_173653	Solute carrier family 9 (sodium/hydrogen exchanger), member 9	SLC9A9	285195	BM682750	1		T	T		T	T	T
1565	AI167523	chr16	31042674	31042886	NM_182958	MYST histone acetyltransferase 1	MYST1	84148	AI167523	1		T			T	T	T
1566	AA731393	chr10	69321641	69322059	NM_012238	Sirtuin (silent mating type information regulation 2 homolog) 1 (S. cerevisiae)	SIRT1	23411	AA731393	1		T					T
1567	CA314064	chr4	717559	718268	NM_006315	Polycomb group ring finger 3	PCGF3	10336	CA314064 AW269881 BM986871 BU590240	4	T	T	T		T	T
1568	BX105948	chr4	734880	735420	NM_006315	Polycomb group ring finger 3	PCGF3	10336	BX105948	1	T	T				T	T
1569	BM677398	chr12	29767757	29768542	NM_175861	Transmembrane and tetratricopeptide repeat containing 1	TMTC1	83857	BM677398 BM677388 AA553545	3		T	T	T		T	T
1570	AW020762	chr12	29818667	29818868	NM_175861	Transmembrane and tetratricopeptide repeat containing 1	TMTC1	83857	AW020762	1		T
1571	BU616739	chr17	74534287	74534691	NM_030968	C1q and tumor necrosis factor related protein 1	C1QTNF1	114897	BU616739	1
1572	BU733402	chr11	17719624	17720125	NM_001112741	Potassium voltage-gated channel, Shaw-related subfamily, member 1, transcript variant A, mrna.	KCNC1	3746	BU733402	1		T					T
1573	AA937084	chr9	133002087	133002554	NM_005085	Nucleoporin 214kDa	NUP214	8021	AA937084 AA215441	2							T
1574	BM351942	chr9	133076171	133076579	NM_005085	Nucleoporin 214kDa	NUP214	8021	BM351942 AI928502	2	T	T					T
1575	BU727554	chr17	74312367	74312824	NM_025090	Ubiquitin specific peptidase 36	USP36	57602	BU727554 DW455146	2		T					T
1576	AW140125	chr8	24223957	24224392	NM_014265	ADAM metallopeptidase domain 28	ADAM28	10863	AW140125	1		T				T	T
1577	BU727387	chr6	43133604	43133799	NM_015950	Mitochondrial ribosomal protein L2	MRPL2	51069	BU727387	1	T	T	T	T	T	T	T
1578	BF511333	chr16	10952241	10952824	NM_015226	C-type lectin domain family 16, member A	CLEC16A	23274	BF511333	1		T
1579	AW206456	chr16	10999901	11000366	NM_015226	C-type lectin domain family 16, member A	CLEC16A	23274	AW206456	1		T
1580	AI216892	chr16	11040670	11040977	NM_015226	C-type lectin domain family 16, member A	CLEC16A	23274	AI216892	1	T	T		T		T
1581	CA313933	chr16	11127669	11128145	NM_015226	C-type lectin domain family 16, member A	CLEC16A	23274	CA313933	1		T	T			T
1582	BX104358	chr16	11164586	11165062	NM_015226	C-type lectin domain family 16, member A	CLEC16A	23274	BX104358	1		T				T
1583	AW139373	chr16	11167933	11168332	NM_015226	C-type lectin domain family 16, member A	CLEC16A	23274	AW139373	1
1584	BU607887	chr5	52373344	52373698	NM_002203	Integrin, alpha 2 (CD49B, alpha 2 subunit of VLA-2 receptor)	ITGA2	3673	BU607887	1	T	T				T	T
1585	CV312625	chr5	52405394	52405551	NM_002203	Integrin, alpha 2 (CD49B, alpha 2 subunit of VLA-2 receptor)	ITGA2	3673	CV312625	1		T				T	T
1586	BX108153	chr2	3215191	3215566	NM_003310	Tumor suppressing subtransferable candidate 1	TSSC1	7260	BX108153 CR741008	2		T				T	T
1587	BM685023	chr2	3239283	3239707	NM_003310	Tumor suppressing subtransferable candidate 1	TSSC1	7260	BM685023 BM931983	2		T				T	T
1588	CK826147	chr2	3282274	3282396	NM_003310	Tumor suppressing subtransferable candidate 1	TSSC1	7260	CK826147 BQ477714 CK826148 BQ477303	4		T				T	T
1589	DR977972	chr15	29589581	29589634	NM_130901	OTU domain containing 7A	OTUD7A	161725	DR977972	1		T					T
1590	CA436527	chr15	29720095	29720454	NM_130901	OTU domain containing 7A	OTUD7A	161725	CA436527 CA436536	2						T	T
1591	AA757126	chr1	32922787	32923246	NM_030786	Syncoilin, intermediate filament 1	SYNC1	81493	AA757126	1	T	T				T	T
1592	AW206643	chr1	152459045	152459416	NM_001098616	Chromosome 1 open reading frame 43	C1orf43	25912	AW206643	1	T	T			T
1593	BF511285	chr2	74013109	74013523	NM_080916	Deoxyguanosine kinase	DGUOK	1716	BF511285	1				T	T
1594	BU754034	chr19	57765751	57766178	NM_018260	Zinc finger protein 701	ZNF701	55762	BU754034 BQ023016	2	T
1595	BX097000	chr12	39651962	39652502	NM_175038	Contactin 1	CNTN1	1272	BX097000 DB534812	2	T	T	T		T	T	T
1596	AW022699	chr12	39673643	39673741	NM_175038	Contactin 1	CNTN1	1272	AW022699	1		T					T
1597	BX099991	chr4	6671919	6672341	NM_015274	Mannosidase, alpha, class 2B, member 2	MAN2B2	23324	BX099991 H11270 R49332	3	T		T				T
1598	CA429553	chr8	38970621	38971372	NM_078473	TM2 domain containing 2	TM2D2	83877	CA429553	1		T	T				T
1599	AW291974	chr7	2914316	2914531	NM_032415	Caspase recruitment domain family, member 11	CARD11	84433	AW291974	1							T
1600	BM931839	chr7	3044485	3044867	NM_032415	Caspase recruitment domain family, member 11	CARD11	84433	BM931839 BM683965	2		T				T
1601	AI308076	chr9	36205325	36205688	NM_005476	Glucosamine (UDP-N-acetyl)-2-epimerase/N-acetylmannosamine kinase	GNE	10020	AI308076	1							T
1602	AI032287	chr19	42758389	42758557	NM_152606	Zinc finger protein 540	ZNF540	163255	AI032287	1		T	T			T
1603	AI024572	chr19	42769760	42770089	NM_152606	Zinc finger protein 540	ZNF540	163255	AI024572	1	T	T	T			T
1604	BQ007450	chr5	75736598	75737149	NM_006633	IQ motif containing GTPase activating protein 2	IQGAP2	10788	BQ007450 BQ011384	2		T				T
1605	BU728621	chr5	75802767	75803300	NM_006633	IQ motif containing GTPase activating protein 2	IQGAP2	10788	BU728621	1		T				T
1606	T98030	chr5	75836813	75837152	NM_006633	IQ motif containing GTPase activating protein 2	IQGAP2	10788	T98030	1
1607	BQ008252	chr15	79384186	79384690	NM_004513	Interleukin 16 (lymphocyte chemoattractant factor)	IL16	3603	BQ008252	1							T
1608	BM992488	chr15	79386778	79387462	NM_004513	Interleukin 16 (lymphocyte chemoattractant factor)	IL16	3603	BM992488 BX117805 AA837266 AA872573	4		T				T	T
1609	BM991889	chr7	97708882	97709347	NM_015395	DKFZP434B0335 protein	DKFZP434B0335	25851	BM991889	1							T
1610	BM674241	chr17	29150494	29151167	NM_001094	Amiloride-sensitive cation channel 1, neuronal (degenerin)	ACCN1	40	BM674241	1		T					T
1611	BX106859	chr17	29469478	29470014	NM_001094	Amiloride-sensitive cation channel 1, neuronal (degenerin)	ACCN1	40	BX106859	1		T				T	T
1612	BQ478256	chr10	74808262	74808453	NM_004034	Annexin A7	ANXA7	310	BQ478256	1		T	T		T	T	T
1613	AI537171	chr1	117443225	117443583	NM_003594	Transcription termination factor, RNA polymerase II	TTF2	8458	AI537171 BX114466	2		T				T	T
1614	BG194247	chr19	40686045	40686181	NM_033317	Dermokine	DMKN	93099	BG194247	1	T	T	T		T	T
1615	AW449072	chr12	55357717	55358192	NM_006601	Prostaglandin E synthase 3 (cytosolic)	PTGES3	10728	AW449072	1
1616	AA757343	chr14	57117093	57117448	NM_001080455	Solute carrier family 35, member F4	SLC35F4	341880	AA757343	1		T	T			T	T
1617	AV700889	chr4	56867849	56868265	NM_020722	KIAA1211 protein	KIAA1211	57482	AV700889	1	T	T					T
1618	AW337634	chr11	43733331	43733658	NM_016142	Hydroxysteroid (17-beta) dehydrogenase 12	HSD17B12	51144	AW337634	1	T	T	T		T	T	T
1619	DR980848	chr15	63460878	63460919	NM_020962	Neighbor of Punc E11	NOPE	57722	DR980848	1			T				T
1620	BE502578	chr4	71987931	71988164	NM_173468	MOB1, Mps One Binder kinase activator-like 1A (yeast)	MOBKL1A	92597	BE502578	1		T
1621	CN478682	chr19	52544849	52545334	NM_014681	DEAH (Asp-Glu-Ala-His) box polypeptide 34	DHX34	9704	CN478682	1
1622	H11658	chr4	65878870	65879272	NM_182472	EPH receptor A5	EPHA5	2044	H11658 BM664168	2	T	T	T			T	T
1623	BX106503	chr4	66142574	66143296	NM_182472	EPH receptor A5	EPHA5	2044	BX106503	1		T				T	T
1624	CB053201	chr4	66145924	66146326	NM_182472	EPH receptor A5	EPHA5	2044	CB053201 AA461450 AI088104	3		T				T	T
1625	BM983842	chr10	127719024	127719090	NM_003474	ADAM metallopeptidase domain 12 (meltrin alpha)	ADAM12	8038	BM983842	1							T
1626	BU752298	chr10	127719283	127719749	NM_003474	ADAM metallopeptidase domain 12 (meltrin alpha)	ADAM12	8038	BU752298	1							T
1627	AI209152	chr10	127741994	127742431	NM_021641	ADAM metallopeptidase domain 12 (meltrin alpha)	ADAM12	8038	AI209152 N30119	2		T				T	T
1628	BQ013731	chr10	127778078	127778655	NM_021641	ADAM metallopeptidase domain 12 (meltrin alpha)	ADAM12	8038	BQ013731 CF530019	2		T				T	T
1629	DR979213	chr10	127808516	127809243	NM_021641	ADAM metallopeptidase domain 12 (meltrin alpha)	ADAM12	8038	DR979213	1		T					T
1630	DR980195	chr10	127809681	127809946	NM_021641	ADAM metallopeptidase domain 12 (meltrin alpha)	ADAM12	8038	DR980195	1		T					T
1631	BQ025250	chr10	127862786	127863338	NM_021641	ADAM metallopeptidase domain 12 (meltrin alpha)	ADAM12	8038	BQ025250	1							T
1632	BG939418	chr10	127912784	127913404	NM_021641	ADAM metallopeptidase domain 12 (meltrin alpha)	ADAM12	8038	BG939418 BQ022722 BQ025775	3		T					T
1633	BQ024672	chr10	127922156	127922517	NM_021641	ADAM metallopeptidase domain 12 (meltrin alpha)	ADAM12	8038	BQ024672	1	T	T					T
1634	BQ013421	chr10	127929416	127929877	NM_021641	ADAM metallopeptidase domain 12 (meltrin alpha)	ADAM12	8038	BQ013421	1		T					T
1635	AI066545	chr10	127931788	127932200	NM_021641	ADAM metallopeptidase domain 12 (meltrin alpha)	ADAM12	8038	AI066545	1		T					T
1636	CA423834	chr10	127969262	127969877	NM_021641	ADAM metallopeptidase domain 12 (meltrin alpha)	ADAM12	8038	CA423834 BQ026100	2		T				T	T
1637	AI784140	chr10	127969960	127970191	NM_021641	ADAM metallopeptidase domain 12 (meltrin alpha)	ADAM12	8038	AI784140	1							T
1638	BQ183985	chr10	128033678	128034283	NM_021641	ADAM metallopeptidase domain 12 (meltrin alpha)	ADAM12	8038	BQ183985	1		T
1639	BQ026226	chr10	128046918	128047731	NM_021641	ADAM metallopeptidase domain 12 (meltrin alpha)	ADAM12	8038	BQ026226 BX098527 BU754536	3	T
1640	CA309134	chr5	131439640	131439758	NM_000758	Colony stimulating factor 2 (granulocyte-macrophage)	CSF2	1437	CA309134	1		T	T				T
1641	BI966019	chr13	48454960	48455337	NM_001079673	Fibronectin type III domain containing 3A	FNDC3A	22862	BI966019	1		T				T
1642	BU676453	chr10	28047229	28047775	NM_173576	Mohawk homeobox	MKX	283078	BU676453	1		T	T				T
1643	BU742872	chr16	10935615	10936245	NM_014015	Dexamethasone-induced transcript	DEXI	28955	BU742872	1	T	T				T
1644	BQ028017	chr16	10937960	10938510	NM_014015	Dexamethasone-induced transcript	DEXI	28955	BQ028017 BQ185975 BQ184268	3	T	T				T
1645	CB851116	chr2	38377793	38378480	NM_022374	ADP-ribosylation factor-like 6 interacting protein 2	ARL6IP2	64225	CB851116	1	T	T					T
1646	AI202739	chr22	47295220	47295741	NM_001082967	Family with sequence similarity 19 (chemokine (C-C motif)-like), member A5	FAM19A5	25817	AI202739	1		T				T
1647	AA484862	chr11	82864422	82864759	NM_001364	Discs, large homolog 2, chapsyn-110 (Drosophila)	DLG2	1740	AA484862	1		T					T
1648	AV725014	chr11	84219061	84219492	NM_001364	Discs, large homolog 2, chapsyn-110 (Drosophila)	DLG2	1740	AV725014 H24031	2
1649	AL039039	chr11	84307469	84307868	NM_001364	Discs, large homolog 2, chapsyn-110 (Drosophila)	DLG2	1740	AL039039	1		T
1650	AV754286	chr1	58190568	58190832	NM_021080	Disabled homolog 1 (Drosophila)	DAB1	1600	AV754286	1
1651	AI077580	chr1	58464888	58465323	NM_021080	Disabled homolog 1 (Drosophila)	DAB1	1600	AI077580	1		T				T
1652	AI624910	chr20	33782695	33783307	NM_184234	RNA binding motif protein 39	RBM39	9584	AI624910 AI189414 BM351855	3		T	T			T	T
1653	AW028028	chr20	33791389	33791985	NM_184234	RNA binding motif protein 39	RBM39	9584	AW028028 AA215323 AI340327 AI264528 AI927186	5	T	T			T	T
1654	AW337548	chr13	76694517	76694932	NM_015057	MYC binding protein 2	MYCBP2	23077	AW337548	1		T					T
1655	BM703485	chr12	63738138	63738653	NM_007191	WNT inhibitory factor 1	WIF1	11197	BM703485 BU729410	2		T					T
1656	BQ185602	chr12	63744635	63745001	NM_007191	WNT inhibitory factor 1	WIF1	11197	BQ185602 BQ187883	2		T				T	T
1657	AI922677	chr6	47337963	47338438	NM_014452	Tumor necrosis factor receptor superfamily, member 21	TNFRSF21	27242	AI922677 BX106133	2		T				T	T
1658	BF514983	chr1	150009372	150009631	NM_016178	Ornithine decarboxylase antizyme 3	OAZ3	51686	BF514983	1	T						T
1659	CA418433	chr5	64781794	64782513	NM_197941	ADAM metallopeptidase with thrombospondin type 1 motif, 6	ADAMTS6	11174	CA418433	1		T					T
1660	DN604442	chr8	39892311	39892397	NM_002164	Indoleamine-pyrrole 2,3 dioxygenase	INDO	3620	DN604442	1		T				T
1661	BX101434	chr15	66223075	66223529	NM_016166	Protein inhibitor of activated STAT, 1	PIAS1	8554	BX101434 AA579196	2							T
1662	DR979998	chr15	66227025	66227218	NM_016166	Protein inhibitor of activated STAT, 1	PIAS1	8554	DR979998	1		T					T
1663	BM677276	chr15	66234437	66234865	NM_016166	Protein inhibitor of activated STAT, 1	PIAS1	8554	BM677276 BX105463 AI380805 AA229176	4	T						T
1664	BM673759	chr6	43347680	43348340	NM_032538	Tau tubulin kinase 1	TTBK1	84630	BM673759	1		T					T
1665	BU737504	chr6	43351863	43352379	NM_032538	Tau tubulin kinase 1	TTBK1	84630	BU737504 BM702396 BM666706 AW206570	4		T				T	T
1666	AI587315	chr19	44616994	44617482	NM_001020	Ribosomal protein S16	RPS16	6217	AI587315 AW139931 BE670477 BF224188 BE670253	5	T	T	T	T	T	T
1667	BQ774870	chr15	73679042	73679267	NM_001042588	Snurportin 1	SNUPN	10073	BQ774870	1		T
1668	AA806083	chr6	434434	434837	NM_018303	Exocyst complex component 2	EXOC2	55770	AA806083	1							T
1669	BX112830	chr6	443130	443517	NM_018303	Exocyst complex component 2	EXOC2	55770	BX112830	1						T	T
1670	BX104787	chr6	452892	453323	NM_018303	Exocyst complex component 2	EXOC2	55770	BX104787	1		T			T	T	T
1671	BF512358	chr6	472272	472718	NM_018303	Exocyst complex component 2	EXOC2	55770	BF512358	1							T
1672	AW445216	chr3	16922174	16922572	NM_015184	Phospholipase C-like 2	PLCL2	23228	AW445216	1		T
1673	BQ023797	chr3	16962651	16963240	NM_015184	Phospholipase C-like 2	PLCL2	23228	BQ023797	1		T
1674	BU752884	chr3	16968958	16969569	NM_015184	Phospholipase C-like 2	PLCL2	23228	BU752884	1		T
1675	BX092431	chr3	17034008	17034347	NM_015184	Phospholipase C-like 2	PLCL2	23228	BX092431 AI694908	2		T				T	T
1676	AA737400	chr3	101944245	101944435	NM_001007565	TRK-fused gene	TFG	10342	AA737400	1	T						T
1677	BX090025	chr3	101947535	101948296	NM_001007565	TRK-fused gene	TFG	10342	BX090025 DW449741	2	T					T	T
1678	AA719103	chr2	121909693	121909972	NM_015282	Cytoplasmic linker associated protein 1	CLASP1	23332	AA719103	1		T					T
1679	BM669634	chr2	121933449	121934013	NM_015282	Cytoplasmic linker associated protein 1	CLASP1	23332	BM669634 DW438120	2		T			T	T	T
1680	BX105979	chr2	122036077	122036760	NM_015282	Cytoplasmic linker associated protein 1	CLASP1	23332	BX105979	1		T				T	T
1681	AI492164	chr2	101019647	101020180	NM_001102426	TBC1 domain family, member 8 (with GRAM domain), mrna.	TBC1D8	11138	AI492164	1		T					T
1682	AW450521	chr2	101031607	101031880	NM_001102426	TBC1 domain family, member 8 (with GRAM domain), mrna.	TBC1D8	11138	AW450521	1	T	T		T	T	T	T
1683	BQ270540	chr14	76857986	76858325	NM_001513	Glutathione transferase zeta 1 (maleylacetoacetate isomerase)	GSTZ1	2954	BQ270540 BQ270781 BU782647 BU783636	4	T	T	T			T
1684	BF514574	chr8	56837316	56837759	NM_152417	Transmembrane protein 68	TMEM68	137695	BF514574 AI470548	2	T	T	T			T	T
1685	BU729574	chr6	10901036	10901482	NM_005906	Male germ cell-associated kinase	MAK	4117	BU729574	1	T						T
1686	AW206520	chr21	43906511	43906952	NM_015056	Ribosomal RNA processing 1 homolog B (S. cerevisiae)	RRP1B	23076	AW206520	1		T
1687	CB250642	chr2	218442997	218443516	NM_022648	Tensin 1, mrna.	TNS1	7145	CB250642 CF891096	2		T				T	T
1688	R17708	chr5	149899223	149899527	NM_001543	N-deacetylase/N-sulfotransferase (heparan glucosaminyl) 1	NDST1	3340	R17708 BM684232	2	T	T	T		T	T	T
1689	DR978933	chr5	149910129	149910169	NM_001543	N-deacetylase/N-sulfotransferase (heparan glucosaminyl) 1	NDST1	3340	DR978933	1							T
1690	BM677726	chr3	155324851	155325470	NM_015595	Src homology 3 domain-containing guanine nucleotide exchange factor	SGEF	26084	BM677726	1						T	T
1691	BM987078	chr3	155379127	155379669	NM_015595	Src homology 3 domain-containing guanine nucleotide exchange factor	SGEF	26084	BM987078	1							T
1692	AW293215	chr19	49977567	49978152	NM_012116	Cas-Br-M (murine) ecotropic retroviral transforming sequence c	CBLC	23624	AW293215	1							T
1693	BM972434	chr3	171569053	171569750	NM_005414	SKI-like oncogene	SKIL	6498	BM972434	1		T					T
1694	BQ028208	chr4	3441323	3441737	NM_173660	Docking protein 7	DOK7	285489	BQ028208	1	T
1695	BQ020357	chr7	135066239	135066917	NM_205855	HWKM1940	UNQ1940	389558	BQ020357 AW292100	2						T
1696	AI732866	chr1	12224317	12224726	NM_015378	Vacuolar protein sorting 13 homolog D (S. cerevisiae)	VPS13D	55187	AI732866 AA856925	2		T				T
1697	AA610364	chr1	12320298	12320642	NM_015378	Vacuolar protein sorting 13 homolog D (S. cerevisiae)	VPS13D	55187	AA610364	1	T	T				T	T
1698	BQ027543	chr1	12464818	12465277	NM_015378	Vacuolar protein sorting 13 homolog D (S. cerevisiae)	VPS13D	55187	BQ027543	1							T
1699	AI471775	chr15	46301597	46301979	NM_000338	Solute carrier family 12 (sodium/potassium/chloride transporters), member 1	SLC12A1	6557	AI471775	1	T	T	T				T
1700	CA314360	chr8	30058555	30059008	NM_016127	Transmembrane protein 66	TMEM66	51669	CA314360	1		T				T
1701	BI430557	chr3	17235976	17236434	NM_014744	TBC1 domain family, member 5	TBC1D5	9779	BI430557	1		T					T
1702	BX095701	chr3	17746703	17747528	NM_014744	TBC1 domain family, member 5	TBC1D5	9779	BX095701	1		T				T
1703	BX116992	chr13	35777083	35777800	NM_015087	Spastic paraplegia 20 (Troyer syndrome)	SPG20	23111	BX116992	1		T				T	T
1704	BU754396	chr13	35778291	35778809	NM_015087	Spastic paraplegia 20 (Troyer syndrome)	SPG20	23111	BU754396	1							T
1705	AI948983	chr13	35786657	35786742	NM_015087	Spastic paraplegia 20 (Troyer syndrome)	SPG20	23111	AI948983	1							T
1706	AV739155	chr13	35816793	35817335	NM_015087	Spastic paraplegia 20 (Troyer syndrome)	SPG20	23111	AV739155	1		T
1707	CB242970	chr5	159450923	159451508	NM_052927	MSTP101	MST101	114825	CB242970 AW015818 AI094389	3	T					T
1708	CB242923	chr5	159467712	159468403	NM_052927	MSTP101	MST101	114825	CB242923 CB250425	2						T
1709	BM682849	chr5	175999534	176000028	NM_001099408	Eukaryotic translation initiation factor 4E family member 1B	EIF4E1B	253314	BM682849 BM719537	2		T				T
1710	DR980706	chr12	100930853	100930901	NM_016053	Coiled-coil domain containing 53	CCDC53	51019	DR980706	1		T
1711	AI282564	chr4	74187074	74187392	NM_032217	Ankyrin repeat domain 17	ANKRD17	26057	AI282564	1		T					T
1712	BX115271	chr4	74317596	74317877	NM_032217	Ankyrin repeat domain 17	ANKRD17	26057	BX115271 BU753672	2	T						T
1713	BM667491	chr4	74336103	74336597	NM_032217	Ankyrin repeat domain 17	ANKRD17	26057	BM667491 AI377358	2	T						T
1714	R50836	chr9	8798466	8798997	NM_002839	Protein tyrosine phosphatase, receptor type, D	PTPRD	5789	R50836 H28701 BX111593	3
1715	BX118648	chr9	9347857	9348393	NM_002839	Protein tyrosine phosphatase, receptor type, D	PTPRD	5789	BX118648	1
1716	DR978488	chr9	9493318	9493430	NM_002839	Protein tyrosine phosphatase, receptor type, D	PTPRD	5789	DR978488	1
1717	BU688230	chr9	9832301	9832479	NM_002839	Protein tyrosine phosphatase, receptor type, D	PTPRD	5789	BU688230	1		T	T
1718	BX114795	chr9	9911635	9912088	NM_002839	Protein tyrosine phosphatase, receptor type, D	PTPRD	5789	BX114795 R49517	2		T
1719	BM680181	chr9	9985764	9985880	NM_002839	Protein tyrosine phosphatase, receptor type, D	PTPRD	5789	BM680181	1		T
1720	BM974277	chr6	46729201	46729945	NM_004277	Solute carrier family 25, member 27	SLC25A27	9481	BM974277 BM668767 BU783186	3		T				T
1721	AW183334	chr18	53863416	53863699	NM_015277	Neural precursor cell expressed, developmentally down-regulated 4-like	NEDD4L	23327	AW183334 AW193035	2		T			T	T
1722	BG059167	chr18	53914935	53915347	NM_015277	Neural precursor cell expressed, developmentally down-regulated 4-like	NEDD4L	23327	BG059167	1
1723	AW295284	chr18	53970012	53970349	NM_015277	Neural precursor cell expressed, developmentally down-regulated 4-like	NEDD4L	23327	AW295284	1						T
1724	AI972462	chr18	53980056	53980274	NM_015277	Neural precursor cell expressed, developmentally down-regulated 4-like	NEDD4L	23327	AI972462	1		T				T
1725	CD368160	chr1	154452880	154453280	NM_007221	Polyamine-modulated factor 1	PMF1	11243	CD368160 CA306147	2	T						T
1726	CD367573	chr5	36650642	36651240	NM_004172	Solute carrier family 1 (glial high affinity glutamate transporter), member 3	SLC1A3	6507	CD367573	1		T				T
1727	BQ025173	chr5	36670548	36671046	NM_004172	Solute carrier family 1 (glial high affinity glutamate transporter), member 3	SLC1A3	6507	BQ025173 BQ023854	2	T
1728	BI492976	chr5	36686337	36687022	NM_004172	Solute carrier family 1 (glial high affinity glutamate transporter), member 3	SLC1A3	6507	BI492976 BQ187593 BQ184494	3	T	T
1729	BM725187	chr6	57154898	57155307	NM_004282	BCL2-associated athanogene 2	BAG2	9532	BM725187 BX111084 AW594552	3							T
1730	BU608977	chr3	30697132	30697679	NM_003242	Transforming growth factor, beta receptor II (70/80kDa)	TGFBR2	7048	BU608977 BM713703 AI310163 AI349001	4							T
1731	AI436688	chr2	158631400	158631492	NM_173355	Uridine phosphorylase 2	UPP2	151531	AI436688	1		T				T
1732	BU690054	chr10	14926004	14926758	NM_016299	Heat shock 70kDa protein 14	HSPA14	51182	BU690054 CX781528 CN479420 BM993885 AI619815 BQ023510	6	T	T	T		T	T	T
1733	BU632441	chr10	14928264	14929021	NM_016299	Heat shock 70kDa protein 14	HSPA14	51182	BU632441 AL138384 BQ002432 CA436980 BX115421 BE644664 BU740836 BQ184257 BQ185962 BM727282 BF055430 AI042411 AI817207 AW016387 AI073537 AI023969	16	T	T	T			T	T
1734	CB241806	chr3	170332126	170332627	NM_001105078	Ecotropic viral integration site 1, transcript variant 3, mrna.	EVI1	2122	CB241806	1	T	T
1735	BX094043	chr3	170337316	170337763	NM_001105078	Ecotropic viral integration site 1, transcript variant 3, mrna.	EVI1	2122	BX094043	1		T				T
1736	BQ024695	chr7	23344166	23344531	NM_006547	Insulin-like growth factor 2 mRNA binding protein 3	IGF2BP3	10643	BQ024695	1							T
1737	BX106461	chr20	1301334	1301781	NM_000801	FK506 binding protein 1A, 12kDa	FKBP1A	2280	BX106461 AW576127	2	T	T					T
1738	BX119535	chr2	45767614	45767974	NM_005400	Protein kinase C, epsilon	PRKCE	5581	BX119535	1		T					T
1739	AI624851	chr2	45788124	45788413	NM_005400	Protein kinase C, epsilon	PRKCE	5581	AI624851	1		T					T
1740	BI388633	chr2	45860027	45860260	NM_005400	Protein kinase C, epsilon	PRKCE	5581	BI388633	1	T	T					T
1741	BX104181	chr2	45925536	45926400	NM_005400	Protein kinase C, epsilon	PRKCE	5581	BX104181 AI206890	2	T	T	T		T	T	T
1742	BM982390	chr2	45968572	45969113	NM_005400	Protein kinase C, epsilon	PRKCE	5581	BM982390	1		T					T
1743	AA587725	chr2	46069935	46070303	NM_005400	Protein kinase C, epsilon	PRKCE	5581	AA587725 AA574368	2	T	T					T
1744	BU634050	chr2	46099090	46099771	NM_005400	Protein kinase C, epsilon	PRKCE	5581	BU634050	1		T					T
1745	BX113160	chr2	46249982	46250753	NM_005400	Protein kinase C, epsilon	PRKCE	5581	BX113160	1		T				T	T
1746	BQ028442	chr2	215920863	215921514	NM_004044	5-aminoimidazole-4-carboxamide ribonucleotide formyltransferase/IMP cyclohydrolase	ATIC	471	BQ028442 H99432 BQ027246	3	T	T			T	T	T
1747	AV699345	chr13	91901159	91901757	NM_004466	Glypican 5	GPC5	2262	AV699345	1		T	T				T
1748	CA442603	chr13	91998639	91999178	NM_004466	Glypican 5	GPC5	2262	CA442603	1	T	T		T	T	T	T
1749	AW207179	chr13	92225411	92225843	NM_004466	Glypican 5	GPC5	2262	AW207179	1							T
1750	BF515762	chr5	1569747	1570245	NM_024830	Acyltransferase like 2	AYTL2	79888	BF515762 BM680589 BF514338	3
1751	AI732489	chr13	112197761	112198219	NM_006322	Tubulin, gamma complex associated protein 3	TUBGCP3	10426	AI732489 AA513690	2		T				T	T
1752	AI650966	chr13	112246870	112247310	NM_006322	Tubulin, gamma complex associated protein 3	TUBGCP3	10426	AI650966	1		T					T
1753	BU623732	chr13	112248796	112249424	NM_006322	Tubulin, gamma complex associated protein 3	TUBGCP3	10426	BU623732	1	T	T	T			T	T
1754	BM684549	chr2	11242222	11242670	NM_004850	Rho-associated, coiled-coil containing protein kinase 2	ROCK2	9475	BM684549 BM931084	2		T				T	T
1755	BM972066	chr2	11270211	11270892	NM_004850	Rho-associated, coiled-coil containing protein kinase 2	ROCK2	9475	BM972066	1		T	T				T
1756	AW451383	chr8	144749961	144750381	NM_001960	Eukaryotic translation elongation factor 1 delta (guanine nucleotide exchange protein)	EEF1D	1936	AW451383	1		T			T
1757	CK300025	chrX	21921036	21921430	NM_004595	Spermine synthase	SMS	6611	CK300025 CK301037	2		T				T	T
1758	BM679262	chr7	102732627	102733013	NM_004279	Peptidase (mitochondrial processing) beta	PMPCB	9512	BM679262 BM722628	2		T					T
1759	AI352200	chr2	61154292	61154826	NM_032506	KIAA1841	KIAA1841	84542	AI352200 BU740257	2		T
1760	BX110802	chr2	61201327	61201765	NM_032506	KIAA1841	KIAA1841	84542	BX110802	1		T
1761	BX091787	chr2	61203722	61204154	NM_032506	KIAA1841	KIAA1841	84542	BX091787 AI866703	2	T		T	T	T
1762	BQ000387	chr7	30086077	30086844	NM_032639	Pleckstrin homology domain containing, family A (phosphoinositide binding specific) member 8	PLEKHA8	84725	BQ000387 BU620296	2	T	T				T	T
1763	BU620570	chr7	30088981	30089798	NM_032639	Pleckstrin homology domain containing, family A (phosphoinositide binding specific) member 8	PLEKHA8	84725	BU620570	1	T	T				T	T
1764	BF511997	chr7	30090224	30090804	NM_032639	Pleckstrin homology domain containing, family A (phosphoinositide binding specific) member 8	PLEKHA8	84725	BF511997 AI954066 CB048912 CB048913 AI872007 AI865528 AI566721 AW026736 D80148 AI967931	10	T	T				T	T
1765	AA355398	chr7	92029565	92030168	NM_001040057	Family with sequence similarity 133, member B	FAM133B	257415	AA355398 AV744101 DB312550 CA944621	4		T	T
1766	AI929533	chr5	156663963	156664368	NM_014376	Cytoplasmic FMR1 interacting protein 2	CYFIP2	26999	AI929533	1	T	T	T		T	T	T
1767	AV710529	chr5	156706109	156706837	NM_014376	Cytoplasmic FMR1 interacting protein 2	CYFIP2	26999	AV710529	1	T				T		T
1768	CB131823	chr2	96629118	96629625	NM_017991	Hypothetical protein FLJ10081	FLJ10081	55683	CB131823	1	T		T
1769	BX097072	chr20	8159449	8160177	NM_182734	Phospholipase C, beta 1 (phosphoinositide-specific)	PLCB1	23236	BX097072	1						T	T
1770	AW444937	chr20	8304055	8304611	NM_182734	Phospholipase C, beta 1 (phosphoinositide-specific)	PLCB1	23236	AW444937 BF753047	2							T
1771	BX096322	chr20	8418258	8418893	NM_182734	Phospholipase C, beta 1 (phosphoinositide-specific)	PLCB1	23236	BX096322	1		T					T
1772	BF431039	chr20	8581575	8582013	NM_182734	Phospholipase C, beta 1 (phosphoinositide-specific)	PLCB1	23236	BF431039	1		T				T	T
1773	BX106777	chr20	8625824	8626060	NM_182734	Phospholipase C, beta 1 (phosphoinositide-specific)	PLCB1	23236	BX106777	1		T				T	T
1774	CA865543	chr20	8802877	8803474	NM_182734	Phospholipase C, beta 1 (phosphoinositide-specific)	PLCB1	23236	CA865543	1		T					T
1775	CX165637	chr3	48940341	48941111	NM_006321	Ariadne homolog 2 (Drosophila)	ARIH2	10425	CX165637 BU687518 BQ009558 BU607536 BF057160 AA975236 BG178824 AW235605	8		T	T			T	T
1776	BQ005221	chr3	48947669	48948138	NM_006321	Ariadne homolog 2 (Drosophila)	ARIH2	10425	BQ005221	1	T	T				T	T
1777	AI631655	chr3	48950908	48951396	NM_006321	Ariadne homolog 2 (Drosophila)	ARIH2	10425	AI631655	1	T	T	T				T
1778	AW449184	chr8	15660937	15661374	NM_178234	Tumor suppressor candidate 3	TUSC3	7991	AW449184	1	T	T					T
1779	BG944327	chr1	156873459	156873742	NM_003126	Spectrin, alpha, erythrocytic 1 (elliptocytosis 2)	SPTA1	6708	BG944327	1							T
1780	AI472389	chr7	150884153	150884271	NM_016203	Protein kinase, AMP-activated, gamma 2 non-catalytic subunit	PRKAG2	51422	AI472389	1		T					T
1781	CV355493	chr7	151086160	151086553	NM_016203	Protein kinase, AMP-activated, gamma 2 non-catalytic subunit	PRKAG2	51422	CV355493	1							T
1782	AJ574387	chr7	151158141	151158513	NM_016203	Protein kinase, AMP-activated, gamma 2 non-catalytic subunit	PRKAG2	51422	AJ574387 AJ574420	2
1783	CK300753	chr7	151202932	151203388	NM_016203	Protein kinase, AMP-activated, gamma 2 non-catalytic subunit	PRKAG2	51422	CK300753	1		T				T
1784	BU675211	chr16	11888379	11888957	NM_002094	G1 to S phase transition 1	GSPT1	2935	BU675211 AA580082 AA506316 AA507347	4						T	T
1785	AW207166	chr16	11908190	11908919	NM_002094	G1 to S phase transition 1	GSPT1	2935	AW207166 BU690001 BX094918	3		T	T			T
1786	BE042148	chr5	149756521	149756599	NM_000356	Treacher Collins-Franceschetti syndrome 1	TCOF1	6949	BE042148	1		T	T				T
1787	BX115149	chr5	125844320	125844857	NM_023927	GRAM domain containing 3	GRAMD3	65983	BX115149 AI741263 AA493811	3		T					T
1788	CD238467	chr17	11885400	11885706	NM_003010	Mitogen-activated protein kinase kinase 4	MAP2K4	6416	CD238467	1						T
1789	AI732598	chr17	11935340	11935823	NM_003010	Mitogen-activated protein kinase kinase 4	MAP2K4	6416	AI732598 AA132559	2		T				T	T
1790	CA438401	chr16	79763561	79764244	NM_001076780	Polycystic kidney disease 1-like 2	PKD1L2	114780	CA438401	1	T	T	T				T
1791	BX117733	chr5	140190336	140190877	NM_031411	Protocadherin alpha subfamily C, 2	PCDHAC2	56134	BX117733	1		T					T
1792	BG941360	chr5	71659351	71659642	NM_024754	Pentatricopeptide repeat domain 2	PTCD2	79810	BG941360	1		T
1793	EC491311	chr16	65157381	65157469	NM_016951	Chemokine-like factor	CKLF	51192	EC491311	1				T	T		T
1794	BU621725	chr16	65160605	65161336	NM_181272	Chemokine-like factor	CKLF	51192	BU621725 BG533580 BU753126 BF439242 AW019923 AW019914 AW615251 DB576982 AI077541 AI740686 BU753762 AI055981	12		T				T
1795	BQ003426	chr1	176380632	176381328	NM_170692	RAS protein activator like 2	RASAL2	9462	BQ003426 BM955828	2	T
1796	EL948313	chr1	176403472	176404125	NM_170692	RAS protein activator like 2	RASAL2	9462	EL948313	1
1797	BU753388	chr1	176426011	176426508	NM_170692	RAS protein activator like 2	RASAL2	9462	BU753388	1		T				T
1798	CK299547	chr1	176530572	176531020	NM_170692	RAS protein activator like 2	RASAL2	9462	CK299547 BQ189411	2							T
1799	BX110163	chr1	176660699	176661178	NM_170692	RAS protein activator like 2	RASAL2	9462	BX110163	1		T					T
1800	AW137001	chr6	37293395	37293870	NM_145316	Chromosome 6 open reading frame 128	C6orf128	221468	AW137001	1	T	T			T	T
1801	BU733869	chr2	7002024	7002636	NM_014746	Ring finger protein 144A	RNF144A	9781	BU733869 AA056112	2		T
1802	BX109614	chr2	7084976	7085500	NM_014746	Ring finger protein 144A	RNF144A	9781	BX109614 R41771	2		T				T	T
1803	BE043504	chr15	88735122	88735194	NM_003870	IQ motif containing GTPase activating protein 1	IQGAP1	8826	BE043504 AI306947 AI271128 AI609866 AI254564 AI583806 AI432783 AI340504	8		T					T
1804	CB241693	chr15	88735667	88736164	NM_003870	IQ motif containing GTPase activating protein 1	IQGAP1	8826	CB241693	1		T				T	T
1805	BQ016886	chr15	88740550	88741091	NM_003870	IQ motif containing GTPase activating protein 1	IQGAP1	8826	BQ016886	1							T
1806	AI540044	chr15	88751482	88751933	NM_003870	IQ motif containing GTPase activating protein 1	IQGAP1	8826	AI540044	1		T					T
1807	AJ239446	chr15	88823996	88824477	NM_003870	IQ motif containing GTPase activating protein 1	IQGAP1	8826	AJ239446	1	T			T	T	T	T
1808	BU622527	chr15	88830387	88830527	NM_003870	IQ motif containing GTPase activating protein 1	IQGAP1	8826	BU622527	1		T		T	T		T
1809	BQ939324	chr1	144489386	144489978	NM_001097612	G protein-coupled receptor 89A	GPR89A	653519	BQ939324	1	T	T		T		T
1810	BM145073	chr2	174674496	174674992	NM_013341	Obg-like ATPase 1	OLA1	29789	BM145073	1		T					T
1811	BX103085	chr2	174676551	174676992	NM_013341	Obg-like ATPase 1	OLA1	29789	BX103085	1		T				T	T
1812	AI803793	chr2	174698972	174699276	NM_013341	Obg-like ATPase 1	OLA1	29789	AI803793	1		T	T				T
1813	BX100169	chr2	174732500	174732920	NM_013341	Obg-like ATPase 1	OLA1	29789	BX100169	1		T				T	T
1814	AW292790	chr6	14053267	14053808	NM_152737	Ring finger protein 182	RNF182	221687	AW292790	1		T
1815	CA405796	chr2	1523293	1523397	NM_175722	Thyroid peroxidase	TPO	7173	CA405796	1		T					T
1816	N81177	chr3	197526267	197526504	NM_152773	Transmembrane 4 L six family member 19	TM4SF19	116211	N81177	1							T
1817	AW207143	chr11	117463939	117464272	NM_001083947	Transmembrane protease, serine 4	TMPRSS4	56649	AW207143	1		T
1818	BX102584	chr11	117464308	117464724	NM_001083947	Transmembrane protease, serine 4	TMPRSS4	56649	BX102584	1		T				T
1819	CX163208	chr7	100114615	100114723	NM_005273	Guanine nucleotide binding protein (G protein), beta polypeptide 2	GNB2	2783	CX163208 AI919319	2		T					T
1820	BM685162	chr10	99247269	99247804	NM_022362	MMS19 nucleotide excision repair homolog (S. cerevisiae)	MMS19	64210	BM685162 BM932160	2
1821	BF514554	chr13	40422558	40423097	NM_172373	E74-like factor 1 (ets domain transcription factor)	ELF1	1997	BF514554	1							T
1822	AA744539	chr13	40440069	40440288	NM_172373	E74-like factor 1 (ets domain transcription factor)	ELF1	1997	AA744539	1		T
1823	BU632998	chr16	529203	529862	NM_005632	Small optic lobes homolog (Drosophila)	SOLH	6650	BU632998 CB163802 AW014176	3	T	T	T			T
1824	AL135435	chr18	667445	667585	NM_017512	Enolase superfamily member 1	ENOSF1	55556	AL135435	1		T					T
1825	AW022259	chrX	18829048	18829301	NM_000292	Phosphorylase kinase, alpha 2 (liver)	PHKA2	5256	AW022259	1	T						T
1826	EC491873	chr11	754918	755021	NM_006755	Transaldolase 1	TALDO1	6888	EC491873	1			T				T
1827	BF940668	chr1	169782966	169783382	NM_015172	BAT2 domain containing 1	BAT2D1	23215	BF940668	1		T					T
1828	BM664520	chr21	40326334	40326823	NM_001389	Down syndrome cell adhesion molecule	DSCAM	1826	BM664520 BQ184126	2		T					T
1829	BM684168	chr2	120077122	120077789	NM_001029996	Similar to hypothetical protein	MGC33657	200373	BM684168 BX105702 R44653	3		T				T
1830	BX105631	chr2	120115937	120116415	NM_001029996	Similar to hypothetical protein	MGC33657	200373	BX105631	1		T				T
1831	BM280266	chr1	31228976	31229108	NM_014676	Pumilio homolog 1 (Drosophila)	PUM1	9698	BM280266	1		T					T
1832	AW135536	chr20	34259635	34260038	NM_012156	Erythrocyte membrane protein band 4.1-like 1	EPB41L1	2036	AW135536	1	T	T	T		T		T
1833	AW327669	chr2	225129960	225130473	NM_003590	Cullin 3	CUL3	8452	AW327669	1		T				T	T
1834	BF510670	chr8	8267695	8268294	NM_001080826	Homolog of rat pragma of Rnd2, mrna.	PRAGMIN	157285	BF510670	1		T					T
1835	AI376640	chr17	75532249	75532681	NM_019020	TBC1 domain family, member 16	TBC1D16	125058	AI376640 AW137567 AA531128	3	T	T	T		T		T
1836	AA935610	chr17	75567395	75567495	NM_019020	TBC1 domain family, member 16	TBC1D16	125058	AA935610	1		T				T	T
1837	AI133383	chr7	44837668	44838837	NM_138635	H2A histone family, member V	H2AFV	94239	AI133383 BQ018233 CA418766 BU678998 CA429898	5	T	T	T			T	T
1838	BX094999	chr7	120456937	120457378	NM_024913	Hypothetical protein FLJ21986	FLJ21986	79974	BX094999	1		T
1839	AA522663	chr7	120593717	120593850	NM_024913	Hypothetical protein FLJ21986	FLJ21986	79974	AA522663	1		T				T
1840	AA609666	chr10	118413884	118414284	NM_144661	Chromosome 10 open reading frame 82	C10orf82	143379	AA609666 AA610057	2	T	T	T			T
1841	BF511436	chr1	65115600	65116100	NM_002227	Janus kinase 1 (a protein tyrosine kinase)	JAK1	3716	BF511436 BF511434	2	T						T
1842	AW206548	chrX	130987952	130988243	NM_001042452	Serine/threonine protein kinase MST4	RP6-213H19.1	51765	AW206548	1		T
1843	CA427806	chr16	23867745	23868070	NM_212535	Protein kinase C, beta 1	PRKCB1	5579	CA427806	1		T					T
1844	BM684568	chr16	24135240	24135974	NM_212535	Protein kinase C, beta 1	PRKCB1	5579	BM684568 X93079 R51324 AW500520 CF142718	5	T	T	T			T	T
1845	BF513186	chr16	24137641	24138027	NM_212535	Protein kinase C, beta 1	PRKCB1	5579	BF513186 AA814856	2	T	T				T	T
1846	BM662172	chr20	43748393	43748785	NM_172131	WAP four-disulfide core domain 10B	WFDC10B	280664	BM662172	1		T
1847	BQ025736	chr21	43398488	43399050	NM_001025204	U2 small nuclear RNA auxiliary factor 1	U2AF1	7307	BQ025736 BQ024095	2		T
1848	BX118055	chr1	67359875	67360338	NM_001013674	Chromosome 1 open reading frame 141	C1orf141	400757	BX118055	1		T				T
1849	BU608502	chr1	67361009	67361247	NM_001013674	Chromosome 1 open reading frame 141	C1orf141	400757	BU608502	1		T				T
1850	BM978789	chr1	67361611	67362227	NM_001013674	Chromosome 1 open reading frame 141	C1orf141	400757	BM978789	1		T
1851	BQ004430	chr7	50761973	50762674	NM_001001555	Growth factor receptor-bound protein 10	GRB10	2887	BQ004430 AI990654 AI350820	3	T	T	T			T
1852	BX110825	chr8	31944774	31945224	NM_013962	Neuregulin 1	NRG1	3084	BX110825	1		T				T	T
1853	BX090238	chr8	32271565	32271973	NM_013962	Neuregulin 1	NRG1	3084	BX090238 AI745092	2		T	T			T	T
1854	BX109551	chr8	32352618	32353061	NM_013962	Neuregulin 1	NRG1	3084	BX109551	1		T	T			T	T
1855	BU729748	chr8	32511988	32512560	NM_013962	Neuregulin 1	NRG1	3084	BU729748	1		T					T
1856	BM973346	chr8	32526246	32526730	NM_004495	Neuregulin 1	NRG1	3084	BM973346	1		T
1857	CK300301	chr8	32660273	32660970	NM_004495	Neuregulin 1	NRG1	3084	CK300301 CK299587	2							T
1858	CD370304	chr16	86330871	86331596	NM_017566	Kelch domain containing 4	KLHDC4	54758	CD370304	1		T				T	T
1859	BF508210	chr17	77814339	77814758	NM_001893	Casein kinase 1, delta	CSNK1D	1453	BF508210	1							T
1860	AW665632	chr12	31487992	31488409	NM_144973	Hypothetical protein MGC24039	MGC24039	160518	AW665632	1		T				T	T
1861	BX099088	chr2	1866655	1867190	NM_015025	Myelin transcription factor 1-like	MYT1L	23040	BX099088	1	T	T			T	T	T
1862	R38772	chr2	1956082	1956659	NM_015025	Myelin transcription factor 1-like	MYT1L	23040	R38772 AW510843 H16714	3		T				T	T
1863	AW015549	chr12	123379030	123379615	NM_001077261	Nuclear receptor co-repressor 2	NCOR2	9612	AW015549	1		T					T
1864	CB528332	chr12	123445890	123446537	NM_001077261	Nuclear receptor co-repressor 2	NCOR2	9612	CB528332	1							T
1865	BI094799	chr12	123452977	123453010	NM_001077261	Nuclear receptor co-repressor 2	NCOR2	9612	BI094799	1							T
1866	AA456107	chr12	123474689	123475106	NM_001077261	Nuclear receptor co-repressor 2	NCOR2	9612	AA456107	1		T					T
1867	BU607827	chr12	123478869	123479553	NM_001077261	Nuclear receptor co-repressor 2	NCOR2	9612	BU607827 AI803288	2		T				T	T
1868	AW298433	chr12	123540041	123540270	NM_001077261	Nuclear receptor co-repressor 2	NCOR2	9612	AW298433	1
1869	AW296107	chr2	159023917	159024250	NM_001005476	Plakophilin 4	PKP4	8502	AW296107 BX110474	2						T
1870	AW445036	chr2	159049458	159049786	NM_001005476	Plakophilin 4	PKP4	8502	AW445036	1		T
1871	BM663811	chr2	159143740	159144217	NM_001005476	Plakophilin 4	PKP4	8502	BM663811 BM692588	2	T						T
1872	BU676073	chr2	159199017	159199998	NM_001005476	Plakophilin 4	PKP4	8502	BU676073 BX111876 AW016697	3		T	T			T	T
1873	CA438487	chr2	159203649	159204323	NM_001005476	Plakophilin 4	PKP4	8502	CA438487	1		T					T
1874	BU740401	chr2	159242089	159242830	NM_001005476	Plakophilin 4	PKP4	8502	BU740401 BX114467 BU739920	3		T	T			T	T
1875	BQ044990	chr14	104524374	104524963	NM_174891	Chromosome 14 open reading frame 79	C14orf79	122616	BQ044990 BX100524	2		T				T
1876	BX089633	chr11	101326636	101327056	NM_020802	KIAA1377	KIAA1377	57562	BX089633	1		T				T
1877	CK299951	chr7	103925067	103925336	NM_199000	Lipoma HMGIC fusion partner-like 3	LHFPL3	375612	CK299951	1	T	T				T
1878	BU739537	chr7	103928280	103928953	NM_199000	Lipoma HMGIC fusion partner-like 3	LHFPL3	375612	BU739537	1		T
1879	CK300718	chr7	104233713	104234320	NM_199000	Lipoma HMGIC fusion partner-like 3	LHFPL3	375612	CK300718	1						T
1880	BM723333	chr7	104262122	104262656	NM_199000	Lipoma HMGIC fusion partner-like 3	LHFPL3	375612	BM723333 BM682198	2		T				T
1881	AW204053	chr4	57219154	57220049	NM_139212	HOP homeobox	HOPX	84525	AW204053	1		T				T
1882	BQ022038	chr4	57237464	57237880	NM_139212	HOP homeobox	HOPX	84525	BQ022038 BQ022467	2		T
1883	CV312507	chrX	85037584	85037779	NM_000390	Choroideremia (Rab escort protein 1)	CHM	1121	CV312507	1							T
1884	BQ006473	chr5	41832219	41832685	NM_000436	3-oxoacid CoA transferase 1	OXCT1	5019	BQ006473	1							T
1885	CB853677	chr16	28529094	28529736	NM_177536	Sulfotransferase family, cytosolic, 1A, phenol-preferring, member 1	SULT1A1	6817	CB853677 BU615849 AW295428 AW291121 BF509523 AW148637 AI203697	7	T
1886	BX118851	chr21	37014338	37014758	NM_005069	Single-minded homolog 2 (Drosophila)	SIM2	6493	BX118851	1		T	T			T	T
1887	DR979987	chr13	38258707	38258780	NM_207361	FRAS1 related extracellular matrix protein 2	FREM2	341640	DR979987	1		T					T
1888	BQ025299	chr17	76846755	76847036	NM_138570	Hypothetical protein MGC15523	MGC15523	124565	BQ025299	1							T
1889	BI492922	chr10	12027774	12028440	NM_015542	UPF2 regulator of nonsense transcripts homolog (yeast)	UPF2	26019	BI492922	1		T					T
1890	AW450672	chr10	12066572	12066737	NM_015542	UPF2 regulator of nonsense transcripts homolog (yeast)	UPF2	26019	AW450672 BF511161	2							T
1891	CF529490	chr10	12096289	12096722	NM_015542	UPF2 regulator of nonsense transcripts homolog (yeast)	UPF2	26019	CF529490	1		T					T
1892	BX118016	chr10	12101061	12101491	NM_015542	UPF2 regulator of nonsense transcripts homolog (yeast)	UPF2	26019	BX118016 AI926274	2	T	T				T	T
1893	BX114833	chr1	154108114	154108528	NM_152280	Synaptotagmin XI	SYT11	23208	BX114833	1	T	T				T	T
1894	AI609547	chr10	867153	868042	NM_015155	La ribonucleoprotein domain family, member 5	LARP5	23185	AI609547 CD653334 BX493588 BM665891	4		T					T
1895	AV737753	chr2	172487231	172487970	NM_001033085	Histone acetyltransferase 1	HAT1	8520	AV737753	1	T		T		T
1896	R06685	chr2	172556742	172556791	NM_001033085	Histone acetyltransferase 1	HAT1	8520	R06685	1		T
1897	DR977963	chr16	10072278	10072348	NM_000833	Glutamate receptor, ionotropic, N-methyl D-aspartate 2A	GRIN2A	2903	DR977963	1							T
1898	BF507944	chr7	43911320	43911831	NM_001077664	Up-regulated gene 4	URG4	55665	BF507944 AA632473 BF510511	3	T	T
1899	F37382	chr17	17148038	17148203	NM_020201	5',3'-nucleotidase, mitochondrial	NT5M	56953	F37382	1		T	T			T	T
1900	BM987406	chr16	80741119	80741438	NM_005792	M-phase phosphoprotein 6	MPHOSPH6	10200	BM987406	1		T
1901	AI090890	chr1	99891786	99892189	NM_017734	Palmdelphin	PALMD	54873	AI090890	1
1902	BQ631862	chr6	163482308	163482699	NM_152410	PARK2 co-regulated	PACRG	135138	BQ631862	1		T				T
1903	BM979386	chr6	163551978	163552662	NM_152410	PARK2 co-regulated	PACRG	135138	BM979386	1		T
1904	BI430541	chr6	163638346	163639287	NM_152410	PARK2 co-regulated	PACRG	135138	BI430541	1
1905	CA423906	chr21	36348425	36349103	NM_001007259	SET domain containing 4	SETD4	54093	CA423906	1		T
1906	BU682160	chr15	89218514	89219144	NM_002569	Furin (paired basic amino acid cleaving enzyme)	FURIN	5045	BU682160	1		T
1907	BU622747	chr1	7756570	7757304	NM_004781	Vesicle-associated membrane protein 3 (cellubrevin)	VAMP3	9341	BU622747	1		T	T			T
1908	BF510417	chr1	7759103	7759418	NM_004781	Vesicle-associated membrane protein 3 (cellubrevin)	VAMP3	9341	BF510417	1		T				T
1909	BF516499	chr1	233805055	233805638	NM_001098721	Guanine nucleotide binding protein (G protein), gamma 4	GNG4	2786	BF516499	1						T
1910	DB550008	chr6	53857286	53857750	NM_018214	Leucine rich repeat containing 1	LRRC1	55227	DB550008 DB549968 AI538070	3		T				T	T
1911	BG272788	chr8	141777144	141777669	NM_005607	PTK2 protein tyrosine kinase 2	PTK2	5747	BG272788 BX482535 AI805700	3							T
1912	CX865730	chr8	141800356	141801015	NM_005607	PTK2 protein tyrosine kinase 2	PTK2	5747	CX865730 AW020089 BI491118	3		T					T
1913	AW207594	chr8	141823360	141823663	NM_005607	PTK2 protein tyrosine kinase 2	PTK2	5747	AW207594 DW443535	2		T				T	T
1914	AI128305	chr8	141957151	141957538	NM_005607	PTK2 protein tyrosine kinase 2	PTK2	5747	AI128305 BQ011325 CF529721	3		T				T	T
1915	AW204132	chr3	31939171	31939658	NM_017784	Oxysterol binding protein-like 10	OSBPL10	114884	AW204132	1		T					T
1916	AA489198	chr3	31988852	31988992	NM_017784	Oxysterol binding protein-like 10	OSBPL10	114884	AA489198	1	T						T
1917	BE041745	chr17	27560643	27560870	NM_018307	Ras homolog gene family, member T1	RHOT1	55288	BE041745	1	T	T	T		T		T
1918	BX092072	chr4	146786734	146787232	NM_172250	Methylmalonic aciduria (cobalamin deficiency) cblA type	MMAA	166785	BX092072 H15522 R15084 R39992 H06728 R40577 R37153	7	T	T	T		T	T	T
1919	BX117562	chr4	146796854	146797318	NM_172250	Methylmalonic aciduria (cobalamin deficiency) cblA type	MMAA	166785	BX117562 H10659 H14376	3	T	T	T		T	T	T
1920	CA311982	chr4	146800242	146800635	NM_172250	Methylmalonic aciduria (cobalamin deficiency) cblA type	MMAA	166785	CA311982	1	T	T		T		T	T
1921	AW450626	chr1	229435205	229435649	NM_152379	Chromosome 1 open reading frame 131	C1orf131	128061	AW450626	1		T				T
1922	BU538011	chr5	892562	893460	NM_024786	Zinc finger, DHHC-type containing 11	ZDHHC11	79844	BU538011	1	T	T				T	T
1923	BF511472	chr5	895272	895610	NM_024786	Zinc finger, DHHC-type containing 11	ZDHHC11	79844	BF511472	1	T						T
1924	CA442577	chr13	47977184	47977674	NM_001268	Regulator of chromosome condensation (RCC1) and BTB (POZ) domain containing protein 2	RCBTB2	1102	CA442577 AW291165	2	T	T					T
1925	CA434633	chr13	47983205	47983537	NM_001268	Regulator of chromosome condensation (RCC1) and BTB (POZ) domain containing protein 2	RCBTB2	1102	CA434633	1						T	T
1926	BE466785	chr13	48004149	48004732	NM_001268	Regulator of chromosome condensation (RCC1) and BTB (POZ) domain containing protein 2	RCBTB2	1102	BE466785 AI632276 AW614002	3		T				T
1927	AA843975	chr14	94631435	94631740	NM_177438	Dicer1, Dcr-1 homolog (Drosophila)	DICER1	23405	AA843975	1	T	T	T		T	T	T
1928	BX118076	chr13	113288281	113288504	NM_007111	Transcription factor Dp-1	TFDP1	7027	BX118076 AI470818 CF123282	3	T	T	T		T	T
1929	AA827810	chr13	113340470	113340994	NM_007111	Transcription factor Dp-1	TFDP1	7027	AA827810	1		T	T			T	T
1930	BX094061	chr13	113341201	113341895	NM_007111	Transcription factor Dp-1	TFDP1	7027	BX094061	1		T					T
1931	CA428821	chr3	155480210	155480926	NM_020865	DEAH (Asp-Glu-Ala-His) box polypeptide 36	DHX36	170506	CA428821	1	T	T	T	T		T	T
1932	CA413511	chr9	76868698	76869304	NM_017881	Chromosome 9 open reading frame 95	C9orf95	54981	CA413511 CK824687	2		T					T
1933	DR979091	chr9	76892000	76892562	NM_017881	Chromosome 9 open reading frame 95	C9orf95	54981	DR979091	1	T			T	T	T
1934	BM665890	chr17	72722721	72723423	NM_001039573	SEC14-like 1 (S. cerevisiae)	SEC14L1	6397	BM665890	1	T						T
1935	BM971076	chr12	108511169	108511789	NM_000431	Mevalonate kinase (mevalonic aciduria)	MVK	4598	BM971076 BU617067 CA866627 BM264137 BM264283 CK824739	6		T				T	T
1936	BX108049	chr17	44344486	44344887	NM_023079	Ubiquitin-conjugating enzyme E2Z	UBE2Z	65264	BX108049 AL037894	2	T				T		T
1937	AI952997	chr20	24493213	24493652	NM_024893	Chromosome 20 open reading frame 39	C20orf39	79953	AI952997	1		T
1938	BM666809	chr20	24525462	24526065	NM_024893	Chromosome 20 open reading frame 39	C20orf39	79953	BM666809	1		T	T
1939	BX106024	chr20	24549181	24549571	NM_024893	Chromosome 20 open reading frame 39	C20orf39	79953	BX106024 R46157	2		T				T
1940	BX109434	chr16	8720485	8721146	NM_020686	4-aminobutyrate aminotransferase	ABAT	18	BX109434	1		T				T
1941	BU676281	chr11	8410550	8411101	NM_030906	Serine/threonine kinase 33	STK33	65975	BU676281	1		T					T
1942	BQ028344	chr11	8505595	8506003	NM_030906	Serine/threonine kinase 33	STK33	65975	BQ028344 BX093673	2
1943	CA312650	chr2	86697050	86697368	NM_005667	Ring finger protein 103	RNF103	7844	CA312650	1	T	T			T	T	T
1944	BF509793	chrX	19644590	19644943	NM_031892	SH3-domain kinase binding protein 1	SH3KBP1	30011	BF509793 BF510576	2		T				T	T
1945	CA503272	chr6	48057107	48057825	NM_001013732	Chromosome 6 open reading frame 138	C6orf138	442213	CA503272	1							T
1946	CA944875	chr6	48121148	48122270	NM_001013732	Chromosome 6 open reading frame 138	C6orf138	442213	CA944875 BU608368	2							T
1947	BM978665	chr6	48128940	48129656	NM_001013732	Chromosome 6 open reading frame 138	C6orf138	442213	BM978665	1		T					T
1948	BM724335	chr6	48141794	48143408	NM_001013732	Chromosome 6 open reading frame 138	C6orf138	442213	BM724335 BM981472 BX117569	3		T					T
1949	BX110148	chr22	22498102	22498455	NM_003073	SWI/SNF related, matrix associated, actin dependent regulator of chromatin, subfamily b, member 1	SMARCB1	6598	BX110148 AW295031 AW452134	3					T	T	T
1950	BU735843	chr1	114047968	114048211	NM_006608	Putative homeodomain transcription factor 1	PHTF1	10745	BU735843	1	T	T				T
1951	AA987815	chr1	114088459	114088855	NM_006608	Putative homeodomain transcription factor 1	PHTF1	10745	AA987815	1		T				T
1952	BX092368	chr4	103728155	103728654	NM_003998	Nuclear factor of kappa light polypeptide gene enhancer in B-cells 1 (p105)	NFKB1	4790	BX092368 R37337	2						T	T
1953	BM280283	chr3	49990079	49990276	NM_005777	RNA binding motif protein 6	RBM6	10180	BM280283	1							T
1954	EC460622	chr3	50089606	50089684	NM_005777	RNA binding motif protein 6	RBM6	10180	EC460622	1		T	T	T		T	T
1955	AW444856	chr3	50114087	50114974	NM_005778	RNA binding motif protein 6	RBM6	10180	AW444856 AW205216 CR738773 AW204869 CA312183 CB306869	6	T	T		T	T	T	T
1956	CK299373	chr16	2471501	2472190	NM_020705	TBC1 domain family, member 24	TBC1D24	57465	CK299373 BQ185194 AI080634 AA449838	4		T	T			T
1957	BF507875	chr1	154153318	154153900	NM_014949	KIAA0907	KIAA0907	22889	BF507875	1		T				T	T
1958	AW451648	chr11	11306699	11307305	NM_198516	UDP-N-acetyl-alpha-D-galactosamine:polypeptide N-acetylgalactosaminyltransferase-like 4	GALNTL4	374378	AW451648	1							T
1959	BX103033	chr11	11451398	11451873	NM_198516	UDP-N-acetyl-alpha-D-galactosamine:polypeptide N-acetylgalactosaminyltransferase-like 4	GALNTL4	374378	BX103033	1		T				T	T
1960	BX095198	chr11	11567709	11568402	NM_198516	UDP-N-acetyl-alpha-D-galactosamine:polypeptide N-acetylgalactosaminyltransferase-like 4	GALNTL4	374378	BX095198	1	T	T					T
1961	BM956079	chr11	11594127	11594782	NM_198516	UDP-N-acetyl-alpha-D-galactosamine:polypeptide N-acetylgalactosaminyltransferase-like 4	GALNTL4	374378	BM956079	1							T
1962	BM999218	chr8	26670238	26670800	NM_033303	Adrenergic, alpha-1A-, receptor	ADRA1A	148	BM999218	1		T					T
1963	AA477708	chr4	19888723	19888933	NM_004787	Slit homolog 2 (Drosophila)	SLIT2	9353	AA477708 AA464956	2		T				T	T
1964	BU742725	chr4	20022234	20022936	NM_004787	Slit homolog 2 (Drosophila)	SLIT2	9353	BU742725	1		T					T
1965	AI309529	chr9	99883887	99884622	NM_033220	Tripartite motif-containing 14	TRIM14	9830	AI309529 AA737334 BX100173	3	T	T				T	T
1966	CA418330	chr1	84318264	84318939	NM_207578	Protein kinase, cAMP-dependent, catalytic, beta	PRKACB	5567	CA418330 CA418329	2	T	T
1967	AI337124	chr1	84413809	84414243	NM_207578	Protein kinase, cAMP-dependent, catalytic, beta	PRKACB	5567	AI337124	1		T	T
1968	AI393824	chr7	40139572	40139903	NM_138701	Chromosome 7 open reading frame 11	C7orf11	136647	AI393824	1	T	T
1969	BM676620	chr16	80111743	80112241	NM_198390	C-Maf-inducing protein	CMIP	80790	BM676620 BM714240 BM676694 BM714991 BU739338	5		T					T
1970	BQ184015	chr16	80162751	80163352	NM_198390	C-Maf-inducing protein	CMIP	80790	BQ184015	1	T						T
1971	AI697842	chr16	80283699	80284206	NM_198390	C-Maf-inducing protein	CMIP	80790	AI697842 AW015047 AI702765	3		T					T
1972	CA423668	chr15	25687417	25688134	NM_000275	Oculocutaneous albinism II (pink-eye dilution homolog, mouse)	OCA2	4948	CA423668	1		T					T
1973	AI733617	chr15	25820991	25821379	NM_000275	Oculocutaneous albinism II (pink-eye dilution homolog, mouse)	OCA2	4948	AI733617 AI061162	2		T					T
1974	AW444844	chr12	44899450	44899986	NM_030674	Solute carrier family 38, member 1	SLC38A1	81539	AW444844	1		T					T
1975	AW445070	chr11	76493476	76493900	NM_004055	Calpain 5	CAPN5	726	AW445070	1		T				T	T
1976	BF511655	chr11	76501668	76502308	NM_004055	Calpain 5	CAPN5	726	BF511655	1							T
1977	BI094810	chrX	71521636	71521777	NM_018486	Histone deacetylase 8	HDAC8	55869	BI094810	1							T
1978	BG573441	chrX	71609845	71610719	NM_018486	Histone deacetylase 8	HDAC8	55869	BG573441 BU633026 AI161362	3	T	T	T		T	T	T
1979	BG940641	chrX	71701425	71701710	NM_018486	Histone deacetylase 8	HDAC8	55869	BG940641	1							T
1980	BM995611	chr1	64293360	64294011	NM_005012	Receptor tyrosine kinase-like orphan receptor 1	ROR1	4919	BM995611	1		T					T
1981	CA443115	chr1	64386205	64386922	NM_005012	Receptor tyrosine kinase-like orphan receptor 1	ROR1	4919	CA443115 BM994707 BM719937 BM676792 BF221525 CA445217	6		T				T	T
1982	AA514828	chr7	105412790	105413426	NM_152750	Hypothetical protein FLJ23834	FLJ23834	222256	AA514828 AW135348 BU674848 AW204310	4		T					T
1983	BQ010623	chr4	148627160	148627533	NM_001957	Endothelin receptor type A	EDNRA	1909	BQ010623 BQ012920	2	T	T				T	T
1984	BM973122	chr4	148628522	148629205	NM_001957	Endothelin receptor type A	EDNRA	1909	BM973122	1	T	T				T	T
1985	BX116824	chr4	148631335	148631791	NM_001957	Endothelin receptor type A	EDNRA	1909	BX116824	1	T	T				T	T
1986	AI088707	chr4	148632871	148633254	NM_001957	Endothelin receptor type A	EDNRA	1909	AI088707	1	T	T				T	T
1987	AI539417	chr4	148633513	148633941	NM_001957	Endothelin receptor type A	EDNRA	1909	AI539417	1		T					T
1988	BE856689	chr4	148636104	148636811	NM_001957	Endothelin receptor type A	EDNRA	1909	BE856689 BX502852	2		T					T
1989	AA579181	chr4	148657221	148657606	NM_001957	Endothelin receptor type A	EDNRA	1909	AA579181 AA470993	2							T
1990	DR977813	chr4	148666156	148666207	NM_001957	Endothelin receptor type A	EDNRA	1909	DR977813	1							T
1991	AI049978	chr17	19129938	19130200	NM_001102664	Epsin 2, transcript variant 3, mrna.	EPN2	22905	AI049978	1		T
1992	AW450601	chr16	70502052	70502397	NM_014761	KIAA0174	KIAA0174	9798	AW450601	1		T
1993	AV739207	chr16	70510285	70510831	NM_014761	KIAA0174	KIAA0174	9798	AV739207	1	T						T
1994	AW298809	chr17	55122329	55122814	NM_004859	Clathrin, heavy chain (Hc)	CLTC	1213	AW298809	1	T	T	T		T		T
1995	BU680365	chr16	14152882	14153490	NM_014048	MKL/myocardin-like 2	MKL2	57496	BU680365	1	T	T	T			T	T
1996	AI243115	chr16	14170813	14171215	NM_014048	MKL/myocardin-like 2	MKL2	57496	AI243115	1		T				T	T
1997	AJ572155	chr7	99648472	99648561	NM_178831	Opposite strand transcription unit to STAG3	GATS	352954	AJ572155	1	T						T
1998	AW013996	chr7	99648928	99649244	NM_178831	Opposite strand transcription unit to STAG3	GATS	352954	AW013996	1							T
1999	AW136515	chr19	43835562	43835909	NM_004924	Actinin, alpha 4	ACTN4	81	AW136515 CD673690 DR979300	3		T					T
[truncated: 8,845 more rows]

## Sheet: validation_test
ExonSiteNo	RefSeq	Definition	Symbol	Locuslink	If_BlastHit	RT-PCR	CloneIDSource
1	NM_021111	Reversion-inducing-cysteine-rich protein with kazal motifs	RECK	8434	T		CloneID (non-polyA)
2	NM_000521	Hexosaminidase B (beta polypeptide)	HEXB	3074	T		CloneID (non-polyA)
3	NM_030962	SET binding factor 2	SBF2	81846	T
10	NM_001098501	KIAA1217	KIAA1217	56243	T
11	NM_001098501	KIAA1217	KIAA1217	56243	T
17	NM_001098501	KIAA1217	KIAA1217	56243	T		CloneID (non-polyA)
18	NM_005964	Myosin, heavy chain 10, non-muscle	MYH10	4628	T
21	NM_145273	CD300 molecule-like family member g	CD300LG	146894	T		CloneID (non-polyA)
23	NM_024524	ATPase type 13A3	ATP13A3	79572			CloneID (non-polyA)
28	NM_003571	Beaded filament structural protein 2, phakinin	BFSP2	8419	T
29	NM_031431	Component of oligomeric golgi complex 3	COG3	83548	T
36	NM_181676	Protein phosphatase 2 (formerly 2A), regulatory subunit B, beta isoform	PPP2R2B	5521	T
37	NM_004794	RAB33A, member RAS oncogene family	RAB33A	9363	T
39	NM_014709	Ubiquitin specific peptidase 34	USP34	9736	T		CloneID (non-polyA)
47	NM_016357	LIM domain and actin binding 1	LIMA1	51474	T
53	NM_024757	Euchromatic histone-lysine N-methyltransferase 1	EHMT1	79813	T
54	NM_001098205	Heterogeneous nuclear ribonucleoprotein F	HNRPF	3185			CloneID (non-polyA)
55	NM_002118	Major histocompatibility complex, class II, DM beta	HLA-DMB	3109	T
56	NM_002118	Major histocompatibility complex, class II, DM beta	HLA-DMB	3109	T
57	NM_002118	Major histocompatibility complex, class II, DM beta	HLA-DMB	3109	T
64	NM_006082	Tubulin, alpha 1b	TUBA1B	10376	T		CloneID (non-polyA)
65	NM_001003652	SMAD family member 2	SMAD2	4087	T
71	NM_016153	Heat shock transcription factor family, X linked 2	HSFX2	728302	T
72	NM_016153	Heat shock transcription factor family, X linked 2	HSFX2	728302	T
73	NM_178006	StAR-related lipid transfer (START) domain containing 13	STARD13	90627	T
80	NM_004735	Leucine rich repeat (in FLII) interacting protein 1	LRRFIP1	9208	T
83	NM_032534	KRAB-A domain containing 1	KRBA1	84626			CloneID (non-polyA)
86	NM_032853	Melanoma associated antigen (mutated) 1	MUM1	84939	T		CloneID (non-polyA)
91	NM_005952	Metallothionein 1X	MT1X	4501			CloneID (non-polyA)
92	NM_144567	Angel homolog 2 (Drosophila)	ANGEL2	90806	T		CloneID (non-polyA)
96	NM_004809	Stomatin (EPB72)-like 1	STOML1	9399	T
99	NM_052839	Pannexin 2	PANX2	56666	T
102	NM_002568	Poly(A) binding protein, cytoplasmic 1	PABPC1	26986	T
107	NM_080631	Vacuolar protein sorting 41 homolog (S. cerevisiae)	VPS41	27072			CloneID (non-polyA)
111	NM_016026	Retinol dehydrogenase 11 (all-trans/9-cis/11-cis)	RDH11	51109	T
118	NM_006090	Choline/ethanolamine phosphotransferase 1	CEPT1	10390	T
119	NM_006090	Choline/ethanolamine phosphotransferase 1	CEPT1	10390	T
120	NM_006090	Choline/ethanolamine phosphotransferase 1	CEPT1	10390	T		CloneID (non-polyA)
122	NM_006457	PDZ and LIM domain 5	PDLIM5	10611	T		CloneID (non-polyA)
124	NM_006457	PDZ and LIM domain 5	PDLIM5	10611	T
128	NM_015033	Formin binding protein 1	FNBP1	23048	T
129	NM_015033	Formin binding protein 1	FNBP1	23048	T		CloneID (non-polyA)
139	NM_018254	REST corepressor 3	RCOR3	55758	T		CloneID (non-polyA)
154	NM_020655	Junctophilin 3	JPH3	57338	T
155	NM_020655	Junctophilin 3	JPH3	57338	T
157	NM_198463	FLJ42117 protein	FLJ42117	200844	T
166	NM_012161	F-box and leucine-rich repeat protein 5	FBXL5	26234	T		CloneID (non-polyA)
169	NM_003400	Exportin 1 (CRM1 homolog, yeast)	XPO1	7514	T
173	NM_014325	Coronin, actin binding protein, 1C	CORO1C	23603	T
183	NM_024766	Chromosome 2 open reading frame 34	C2orf34	79823	T
189	NM_030626	Leucine rich repeat containing 27	LRRC27	80313	T		CloneID (non-polyA)
190	NM_030626	Leucine rich repeat containing 27	LRRC27	80313	T
193	NM_016144	COMM domain containing 10	COMMD10	51397	T
195	NM_003299	Heat shock protein 90kDa beta (Grp94), member 1	HSP90B1	7184	T
197	NM_005828	WD repeat domain 68	WDR68	10238	T
198	NM_025240	CD276 molecule	CD276	80381			CloneID (non-polyA)
209	NM_006531	Intraflagellar transport 88 homolog (Chlamydomonas)	IFT88	8100	T
223	NM_183415	Ubiquitin protein ligase E3B	UBE3B	89910	T
225	NM_005969	Nucleosome assembly protein 1-like 4	NAP1L4	4676	T
226	NM_005969	Nucleosome assembly protein 1-like 4	NAP1L4	4676	T
228	NM_006011	ST8 alpha-N-acetyl-neuraminide alpha-2,8-sialyltransferase 2	ST8SIA2	8128	T
230	NM_198526	Zinc finger protein 710	ZNF710	374655	T		CloneID (non-polyA)
232	NM_001037328	Staufen, RNA binding protein, homolog 1 (Drosophila)	STAU1	6780	T
234	NM_016118	Negative regulator of ubiquitin-like proteins 1	NUB1	51667	T
235	NM_016118	Negative regulator of ubiquitin-like proteins 1	NUB1	51667	T
237	NM_016118	Negative regulator of ubiquitin-like proteins 1	NUB1	51667	T
239	NM_020662	MRS2-like, magnesium homeostasis factor (S. cerevisiae)	MRS2L	57380	T		CloneID (non-polyA)
241	NM_001416	Eukaryotic translation initiation factor 4A, isoform 1	EIF4A1	1973			CloneID (non-polyA)
242	NM_005675	DiGeorge syndrome critical region gene 6	DGCR6	8214	T
243	NM_001080539	Hypothetical protein FLJ39660	FLJ39660	284992	T
244	NM_001018009	SH3-domain binding protein 5 (BTK-associated)	SH3BP5	9467	T
246	NM_183238	Zinc finger protein 605	ZNF605	90462	T
248	NM_015948	Solute carrier family 35, member B3	SLC35B3	51000	T
249	NM_015948	Solute carrier family 35, member B3	SLC35B3	51000	T
250	NM_014798	Pleckstrin homology domain containing, family M (with RUN domain) member 1	PLEKHM1	9842	T
251	NM_014798	Pleckstrin homology domain containing, family M (with RUN domain) member 1	PLEKHM1	9842	T
254	NM_003828	Myotubularin related protein 1	MTMR1	8776	T		CloneID (non-polyA)
258	NM_138336	Myeloma overexpressed 2	MYEOV2	150678	T
262	NM_001430	Endothelial PAS domain protein 1	EPAS1	2034	T
263	NM_001430	Endothelial PAS domain protein 1	EPAS1	2034	T
272	NM_014390	Staphylococcal nuclease and tudor domain containing 1	SND1	27044	T
273	NM_014390	Staphylococcal nuclease and tudor domain containing 1	SND1	27044	T
276	NM_014390	Staphylococcal nuclease and tudor domain containing 1	SND1	27044	T
278	NM_014883	Family with sequence similarity 13, member A1	FAM13A1	10144	T
279	NM_014883	Family with sequence similarity 13, member A1	FAM13A1	10144	T		CloneID (non-polyA)
280	NM_014883	Family with sequence similarity 13, member A1	FAM13A1	10144	T
283	NM_145177	Dehydrogenase/reductase (SDR family) X-linked	DHRSX	207063	T
284	NM_014312	V-set and immunoglobulin domain containing 2	VSIG2	23584	T
285	NM_183245	Inversin	INVS	27130	T
288	NM_018218	Ubiquitin specific peptidase 40	USP40	55230	T
289	NM_004901	Ectonucleoside triphosphate diphosphohydrolase 4	ENTPD4	9583			CloneID (non-polyA)
291	NM_024923	Nucleoporin 210kDa	NUP210	23225	T
298	NM_024770	Methyltransferase like 8	METTL8	79828	T
299	NM_024770	Methyltransferase like 8	METTL8	79828	T
300	NM_001034838	Kv channel interacting protein 1	KCNIP1	30820	T
303	NM_015246	Mahogunin, ring finger 1	MGRN1	23295	T
310	NM_170601	Sialic acid acetylesterase	SIAE	54414	T
315	NM_007075	WD repeat domain 45	WDR45	11152	T
319	NM_018650	MAP/microtubule affinity-regulating kinase 1	MARK1	4139	T		CloneID (non-polyA)
322	NM_144628	TBC1 domain family, member 20	TBC1D20	128637	T
323	NM_018313	Polybromo 1	PBRM1	55193	T
325	NM_004641	Myeloid/lymphoid or mixed-lineage leukemia (trithorax homolog, Drosophila); translocated to, 10	MLLT10	8028	T
326	NM_004641	Myeloid/lymphoid or mixed-lineage leukemia (trithorax homolog, Drosophila); translocated to, 10	MLLT10	8028	T
327	NM_198241	Eukaryotic translation initiation factor 4 gamma, 1	EIF4G1	1981			CloneID (non-polyA)
334	NM_001433	Endoplasmic reticulum to nucleus signaling 1	ERN1	2081	T
335	NM_003816	ADAM metallopeptidase domain 9 (meltrin gamma)	ADAM9	8754	T
340	NM_001033057	Membrane associated guanylate kinase, WW and PDZ domain containing 1	MAGI1	9223	T
344	NM_153810	Chromosome 10 open reading frame 46	C10orf46	143384	T
346	NM_006506	RAS p21 protein activator 2	RASA2	5922	T
347	NM_002811	Proteasome (prosome, macropain) 26S subunit, non-ATPase, 7	PSMD7	5713			CloneID (non-polyA)
348	NM_006310	Aminopeptidase puromycin sensitive	NPEPPS	9520			CloneID (non-polyA)
351	NM_030948	Phosphatase and actin regulator 1	PHACTR1	221692	T
353	NM_053274	Glomulin, FKBP associated protein	GLMN	11146	T
354	NM_001478	Beta-1,4-N-acetyl-galactosaminyl transferase 1	B4GALNT1	2583	T		CloneID (non-polyA)
355	NM_001478	Beta-1,4-N-acetyl-galactosaminyl transferase 1	B4GALNT1	2583	T		CloneID (non-polyA)
356	NM_001009955	Single stranded DNA binding protein 3	SSBP3	23648	T
357	NM_001009955	Single stranded DNA binding protein 3	SSBP3	23648	T
361	NM_006743	RNA binding motif (RNP1, RRM) protein 3	RBM3	5935			CloneID (non-polyA)
368	NM_020207	Chromosome 9 open reading frame 102	C9orf102	56959	T
371	NM_020207	Chromosome 9 open reading frame 102	C9orf102	56959	T
373	NM_020207	Chromosome 9 open reading frame 102	C9orf102	56959	T
374	NM_020207	Chromosome 9 open reading frame 102	C9orf102	56959	T
375	NM_020207	Chromosome 9 open reading frame 102	C9orf102	56959	T
376	NM_014673	Tetratricopeptide repeat domain 35	TTC35	9694	T
378	NM_030579	Cytochrome b5 type B (outer mitochondrial membrane)	CYB5B	80777	T
384	NM_004481	UDP-N-acetyl-alpha-D-galactosamine:polypeptide N-acetylgalactosaminyltransferase 2 (GalNAc-T2)	GALNT2	2590	T
387	NM_032206	NLR family, CARD domain containing 5	NLRC5	84166	T
392	NM_183048	Zinc finger, MYND-type containing 8	ZMYND8	23613	T
393	NM_183048	Zinc finger, MYND-type containing 8	ZMYND8	23613			CloneID (non-polyA)
394	NM_183048	Zinc finger, MYND-type containing 8	ZMYND8	23613	T
395	NM_183048	Zinc finger, MYND-type containing 8	ZMYND8	23613	T
396	NM_183048	Zinc finger, MYND-type containing 8	ZMYND8	23613	T
399	NM_006901	Myosin IXA	MYO9A	4649			CloneID (non-polyA)
401	NM_001080398	KIAA0368	KIAA0368	23392	T
414	NM_005745	B-cell receptor-associated protein 31	BCAP31	10134			CloneID (non-polyA)
415	NM_004206	SEC22 vesicle trafficking protein homolog C (S. cerevisiae)	SEC22C	9117	T		CloneID (non-polyA)
416	NM_018443	Zinc finger protein 302	ZNF302	55900	T		CloneID (non-polyA)
417	NM_018230	Nucleoporin 133kDa	NUP133	55746	T
419	NM_030636	KIAA1706 protein	KIAA1706	80820	T
420	NM_017950	Coiled-coil domain containing 40	CCDC40	55036	T
424	NM_001080394	KIAA0146	KIAA0146	23514	T
428	NM_001080394	KIAA0146	KIAA0146	23514	T		CloneID (non-polyA)
431	NM_018837	Sulfatase 2	SULF2	55959			CloneID (non-polyA)
433	NM_001014432	V-akt murine thymoma viral oncogene homolog 1	AKT1	207	T
434	NM_006751	Sperm specific antigen 2	SSFA2	6744	T		CloneID (non-polyA)
436	NM_006751	Sperm specific antigen 2	SSFA2	6744	T
437	NM_006751	Sperm specific antigen 2	SSFA2	6744	T
438	NM_203456	Peptidylprolyl isomerase E (cyclophilin E)	PPIE	10450	T
439	NM_001010897	Chromosome 13 open reading frame 21	C13orf21	387923	T
440	NM_001010897	Chromosome 13 open reading frame 21	C13orf21	387923	T
441	NM_016080	Glyoxalase domain containing 4	GLOD4	51031	T
445	NM_014365	Heat shock 22kDa protein 8	HSPB8	26353	T
448	NM_020365	Eukaryotic translation initiation factor 2B, subunit 3 gamma, 58kDa	EIF2B3	8891	T
450	NM_001042454	Transforming growth factor beta 1 induced transcript 1	TGFB1I1	7041	T		CloneID (non-polyA)
457	NM_198581	Zinc finger CCCH-type containing 6	ZC3H6	376940	T
458	NM_198581	Zinc finger CCCH-type containing 6	ZC3H6	376940	T
461	NM_001025077	CUG triplet repeat, RNA binding protein 2	CUGBP2	10659	T
462	NM_001025077	CUG triplet repeat, RNA binding protein 2	CUGBP2	10659	T
464	NM_001025076	CUG triplet repeat, RNA binding protein 2	CUGBP2	10659	T
465	NM_001025076	CUG triplet repeat, RNA binding protein 2	CUGBP2	10659	T
466	NM_001025076	CUG triplet repeat, RNA binding protein 2	CUGBP2	10659	T
467	NM_001025076	CUG triplet repeat, RNA binding protein 2	CUGBP2	10659	T
472	NM_002071	Guanine nucleotide binding protein (G protein), alpha activating activity polypeptide, olfactory type	GNAL	2774			CloneID (non-polyA)
473	NM_002071	Guanine nucleotide binding protein (G protein), alpha activating activity polypeptide, olfactory type	GNAL	2774	T
476	NM_019022	Thioredoxin domain containing 10	TXNDC10	54495	T
480	NM_003795	Sorting nexin 3	SNX3	8724			CloneID (non-polyA)
488	NM_018170	Hypothetical protein FLJ10656	P15RS	55197			CloneID (non-polyA)
489	NM_018170	Hypothetical protein FLJ10656	P15RS	55197	T		CloneID (non-polyA)
490	NM_018170	Hypothetical protein FLJ10656	P15RS	55197	T		CloneID (non-polyA)
495	NM_001085471	Forkhead box N3	FOXN3	1112	T
500	NM_001010895	RAD26L hypothetical protein	LOC375748	375748	T
501	NM_016081	Palladin, cytoskeletal associated protein	PALLD	23022	T
502	NM_021252	RAB18, member RAS oncogene family	RAB18	22931	T
504	NM_013232	Programmed cell death 6	PDCD6	10016	T
508	NM_004388	Chitobiase, di-N-acetyl-	CTBS	1486	T
509	NM_005628	Solute carrier family 1 (neutral amino acid transporter), member 5	SLC1A5	6510			CloneID (non-polyA)
511	NM_004514	Forkhead box K2	FOXK2	3607			CloneID (non-polyA)
515	NM_001081	Cubilin (intrinsic factor-cobalamin receptor)	CUBN	8029			CloneID (non-polyA)
516	NM_003589	Cullin 4A	CUL4A	8451	T		CloneID (non-polyA)
518	NM_002074	Guanine nucleotide binding protein (G protein), beta polypeptide 1	GNB1	2782	T
519	NM_002074	Guanine nucleotide binding protein (G protein), beta polypeptide 1	GNB1	2782	T
533	NM_001098538	Proline rich 4 (lacrimal)	PRR4	11272	T		CloneID (non-polyA)
536	NM_014992	Dishevelled associated activator of morphogenesis 1	DAAM1	23002	T
537	NM_014992	Dishevelled associated activator of morphogenesis 1	DAAM1	23002	T
540	NM_001113755	Thymidine phosphorylase, transcript variant 1, mrna.	TYMP	1890	T		CloneID (non-polyA)
546	NM_004593	Splicing factor, arginine/serine-rich 10 (transformer 2 homolog, Drosophila)	SFRS10	6434	T		CloneID (non-polyA)
547	NM_004593	Splicing factor, arginine/serine-rich 10 (transformer 2 homolog, Drosophila)	SFRS10	6434	T
549	NM_014409	TAF5-like RNA polymerase II, p300/CBP-associated factor (PCAF)-associated factor, 65kDa	TAF5L	27097	T
553	NM_001253	CDC5 cell division cycle 5-like (S. pombe)	CDC5L	988			CloneID (non-polyA)
556	NM_001031711	Endoplasmic reticulum-golgi intermediate compartment (ERGIC) 1	ERGIC1	57222	T
557	NM_001031711	Endoplasmic reticulum-golgi intermediate compartment (ERGIC) 1	ERGIC1	57222	T		CloneID (non-polyA)
561	NM_015164	Pleckstrin homology domain containing, family M (with RUN domain) member 2	PLEKHM2	23207	T
562	NM_001894	Casein kinase 1, epsilon	CSNK1E	1454	T		CloneID (non-polyA)
563	NM_001894	Casein kinase 1, epsilon	CSNK1E	1454	T		CloneID (non-polyA)
564	NM_001894	Casein kinase 1, epsilon	CSNK1E	1454	T		CloneID (non-polyA)
566	NM_015060	KIAA0241	KIAA0241	23080	T
568	NM_014287	NODAL modulator 1	NOMO1	23420	T
570	NM_001105567	Kinesin family member 13A, transcript variant 3, mrna.	KIF13A	63971	T
571	NM_001105567	Kinesin family member 13A, transcript variant 3, mrna.	KIF13A	63971	T
573	NM_018100	EF-hand domain (C-terminal) containing 1	EFHC1	114327	T		CloneID (non-polyA)
576	NM_024298	Leukocyte receptor cluster (LRC) member 4	LENG4	79143	T
577	NM_024298	Leukocyte receptor cluster (LRC) member 4	LENG4	79143	T
579	NM_001114093	LSM14A, SCD6 homolog A (S. Cerevisiae), transcript variant 1, mrna.	LSM14A	26065	T
581	NM_002719	Protein phosphatase 2, regulatory subunit B', gamma isoform	PPP2R5C	5527	T
583	NM_001005474	Nuclear factor of kappa light polypeptide gene enhancer in B-cells inhibitor, zeta	NFKBIZ	64332	T
589	NM_000386	Bleomycin hydrolase	BLMH	642			CloneID (non-polyA)
592	NM_007250	Kruppel-like factor 8	KLF8	11279	T
593	NM_145019	Family with sequence similarity 124A	FAM124A	220108	T
594	NM_145019	Family with sequence similarity 124A	FAM124A	220108	T
598	NM_021955	Guanine nucleotide binding protein (G protein), gamma transducing activity polypeptide 1	GNGT1	2792	T
600	NM_005783	Thioredoxin domain containing 9	TXNDC9	10190	T		CloneID (non-polyA)
601	NM_005783	Thioredoxin domain containing 9	TXNDC9	10190	T		CloneID (non-polyA)
602	NM_014803	Zinc finger protein 518	ZNF518	9849	T
603	NM_014516	CCR4-NOT transcription complex, subunit 3	CNOT3	4849	T		CloneID (non-polyA)
606	NM_001015055	Rhotekin	RTKN	6242			CloneID (non-polyA)
607	NM_001093758	Similar to ribosomal protein L23A	hCG_16001	647099			CloneID (non-polyA)
608	NM_153353	Leucine rich repeat containing 34	LRRC34	151827	T
615	NM_017733	Phosphatidylinositol glycan anchor biosynthesis, class G	PIGG	54872	T		CloneID (non-polyA)
620	NM_001098512	Protein kinase, cGMP-dependent, type I	PRKG1	5592	T
640	NM_001080396	Similar to transmembrane protein 28	LOC728215	728215	T
643	NM_007027	Topoisomerase (DNA) II binding protein 1	TOPBP1	11073			CloneID (non-polyA)
645	NM_001003698	Ras responsive element binding protein 1	RREB1	6239	T
646	NM_001003698	Ras responsive element binding protein 1	RREB1	6239	T
648	NM_012081	Elongation factor, RNA polymerase II, 2	ELL2	22936	T
651	NM_198563	Transmembrane protein 110	TMEM110	375346	T
653	NM_017972	Chromosome 14 open reading frame 118	C14orf118	55668	T
654	NM_017972	Chromosome 14 open reading frame 118	C14orf118	55668	T
655	NM_017972	Chromosome 14 open reading frame 118	C14orf118	55668	T
659	NM_000829	Glutamate receptor, ionotrophic, AMPA 4	GRIA4	2893	T		CloneID (non-polyA)
662	NM_016354	Solute carrier organic anion transporter family, member 4A1	SLCO4A1	28231	T
666	NM_016008	Dynein, cytoplasmic 2, light intermediate chain 1	DYNC2LI1	51626	T
670	NM_021831	ATP/GTP binding protein-like 5	AGBL5	60509	T
672	NM_032350	Chromosome 7 open reading frame 50	C7orf50	84310	T
675	NM_032350	Chromosome 7 open reading frame 50	C7orf50	84310	T
683	NM_016252	Baculoviral IAP repeat-containing 6 (apollon)	BIRC6	57448	T
685	NM_006073	Triadin	TRDN	10345	T
689	NM_001008273	Transgelin 3	TAGLN3	29114			CloneID (non-polyA)
690	NM_002822	Twinfilin, actin-binding protein, homolog 1 (Drosophila)	TWF1	5756			CloneID (non-polyA)
692	NM_012287	Centaurin, beta 2	CENTB2	23527	T
695	NM_000093	Collagen, type V, alpha 1	COL5A1	1289	T
696	NM_001005852	Chromosome Y open reading frame 15A	CYorf15A	246126	T
700	NM_032289	Pleckstrin and Sec7 domain containing 2	PSD2	84249	T
704	NM_012414	RAB3 GTPase activating protein subunit 2 (non-catalytic)	RAB3GAP2	25782	T
706	NM_012124	Cysteine and histidine-rich domain (CHORD)-containing 1	CHORDC1	26973	T		CloneID (non-polyA)
713	NM_001040619	Activating transcription factor 3	ATF3	467	T		CloneID (non-polyA)
719	NM_007192	Suppressor of Ty 16 homolog (S. cerevisiae)	SUPT16H	11198	T
720	NM_013234	Eukaryotic translation initiation factor 3, subunit K	EIF3K	27335	T
724	NM_017643	Mbt domain containing 1	MBTD1	54799	T
725	NM_000860	Hydroxyprostaglandin dehydrogenase 15-(NAD)	HPGD	3248	T
734	NM_175709	Chromobox homolog 7	CBX7	23492	T
736	NM_015058	KIAA0564 protein	RP11-125A7.3	23078			CloneID (non-polyA)
738	NM_020771	HECT domain and ankyrin repeat containing, E3 ubiquitin protein ligase 1	HACE1	57531	T
739	NM_024663	Aminopeptidase-like 1	NPEPL1	79716	T
742	NM_017785	Coiled-coil domain containing 99	CCDC99	54908	T
746	NM_001003396	Tumor protein D52-like 1	TPD52L1	7164	T
749	NM_001037536	Sex comb on midleg-like 1 (Drosophila)	SCML1	6322	T
752	NM_018155	Solute carrier family 25, member 36	SLC25A36	55186	T
753	NM_018155	Solute carrier family 25, member 36	SLC25A36	55186	T
754	NM_020725	Ataxin 7-like 1, transcript variant 1, mrna.	ATXN7L1	222255	T
756	NM_006578	Guanine nucleotide binding protein (G protein), beta 5	GNB5	10681	T
757	NM_006578	Guanine nucleotide binding protein (G protein), beta 5	GNB5	10681	T
759	NM_024725	Coiled-coil domain containing 82	CCDC82	79780	T
762	NM_006113	Vav 3 guanine nucleotide exchange factor	VAV3	10451	T		CloneID (non-polyA)
766	NM_015072	Tubulin tyrosine ligase-like family, member 5	TTLL5	23093	T
767	NM_015072	Tubulin tyrosine ligase-like family, member 5	TTLL5	23093	T
768	NM_181726	Ankyrin repeat domain 37	ANKRD37	353322	T
769	NM_016533	Ninjurin 2	NINJ2	4815	T
776	NM_012090	Microtubule-actin crosslinking factor 1	MACF1	23499	T
779	NM_144966	FRAS1 related extracellular matrix 1	FREM1	158326	T
781	NM_144966	FRAS1 related extracellular matrix 1	FREM1	158326			CloneID (non-polyA)
782	NM_016320	Nucleoporin 98kDa	NUP98	4928			CloneID (non-polyA)
784	NM_016587	Chromobox homolog 3 (HP1 gamma homolog, Drosophila)	CBX3	11335	T
785	NM_017849	Transmembrane protein 127	TMEM127	55654			CloneID (non-polyA)
792	NM_003584	Dual specificity phosphatase 11 (RNA/RNP complex 1-interacting)	DUSP11	8446	T		CloneID (non-polyA)
793	NM_004396	DEAD (Asp-Glu-Ala-Asp) box polypeptide 5	DDX5	1655	T		CloneID (non-polyA)
795	NM_024718	Chromosome 9 open reading frame 86	C9orf86	55684	T
800	NM_006721	Adenosine kinase	ADK	132	T
806	NM_004854	Carbohydrate sulfotransferase 10	CHST10	9486			CloneID (non-polyA)
807	NM_133496	Solute carrier family 30 (zinc transporter), member 7	SLC30A7	148867	T
809	NM_001105251	Zinc finger, FYVE domain containing 16, transcript variant 2, mrna.	ZFYVE16	9765			CloneID (non-polyA)
810	NM_138423	Cancer susceptibility candidate 4	CASC4	113201	T
812	NM_001037343	Cyclin-dependent kinase-like 5	CDKL5	6792	T
817	NM_031844	Heterogeneous nuclear ribonucleoprotein U (scaffold attachment factor A)	HNRNPU	3192			CloneID (non-polyA)
818	NM_080607	V-set and transmembrane domain containing 2 like	VSTM2L	128434	T
819	NM_002609	Platelet-derived growth factor receptor, beta polypeptide	PDGFRB	5159	T		CloneID (non-polyA)
822	NM_182692	SFRS protein kinase 2	SRPK2	6733	T
824	NM_032164	Zinc finger protein 394	ZNF394	84124	T
831	NM_015440	Methylenetetrahydrofolate dehydrogenase (NADP+ dependent) 1-like	MTHFD1L	25902	T
840	NM_030957	ADAM metallopeptidase with thrombospondin type 1 motif, 10	ADAMTS10	81794			CloneID (non-polyA)
841	NM_032231	Family with sequence similarity 96, member A	FAM96A	84191			CloneID (non-polyA)
844	NM_001078	Vascular cell adhesion molecule 1	VCAM1	7412	T
847	NM_013261	Peroxisome proliferator-activated receptor gamma, coactivator 1 alpha	PPARGC1A	10891	T
848	NM_013261	Peroxisome proliferator-activated receptor gamma, coactivator 1 alpha	PPARGC1A	10891	T
849	NM_013261	Peroxisome proliferator-activated receptor gamma, coactivator 1 alpha	PPARGC1A	10891	T
855	NM_004643	Poly(A) binding protein, nuclear 1	PABPN1	8106	T		CloneID (non-polyA)
857	NM_025263	Proline rich 3	PRR3	80742	T
858	NM_025263	Proline rich 3	PRR3	80742	T
859	NM_025263	Proline rich 3	PRR3	80742	T
861	NM_203477	Similar to RPL23AP7 protein	MGC70863	284942	T
862	NM_203477	Similar to RPL23AP7 protein	MGC70863	284942	T
867	NM_001076786	Glutamine and serine rich 1	QSER1	79832	T		CloneID (non-polyA)
868	NM_022098	X-prolyl aminopeptidase (aminopeptidase P) 3, putative	XPNPEP3	63929	T
869	NM_022098	X-prolyl aminopeptidase (aminopeptidase P) 3, putative	XPNPEP3	63929	T		CloneID (non-polyA)
873	NM_024598	Chromosome 16 open reading frame 57	C16orf57	79650	T		CloneID (non-polyA)
879	NM_001112717	LIM and calponin homology domains 1, transcript variant 2, mrna.	LIMCH1	22998	T
880	NM_001112717	LIM and calponin homology domains 1, transcript variant 2, mrna.	LIMCH1	22998	T
881	NM_001112717	LIM and calponin homology domains 1, transcript variant 2, mrna.	LIMCH1	22998	T
887	NM_032226	Zinc finger, CCHC domain containing 7	ZCCHC7	84186	T
888	NM_138962	Musashi homolog 2 (Drosophila)	MSI2	124540	T
889	NM_138962	Musashi homolog 2 (Drosophila)	MSI2	124540	T
901	NM_033430	Phosphodiesterase 5A, cGMP-specific	PDE5A	8654	T
903	NM_181785	Solute carrier family 46, member 3	SLC46A3	283537	T
908	NM_014914	Centaurin, gamma 2	CENTG2	116987	T
912	NM_014914	Centaurin, gamma 2	CENTG2	116987	T
923	NM_003559	Phosphatidylinositol-5-phosphate 4-kinase, type II, beta	PIP4K2B	8396			CloneID (non-polyA)
924	NM_003559	Phosphatidylinositol-5-phosphate 4-kinase, type II, beta	PIP4K2B	8396	T
926	NM_020844	Chromosome 8 open reading frame 79	C8orf79	57604	T
928	NM_014686	KIAA0355	KIAA0355	9710			CloneID (non-polyA)
929	NM_017774	CDK5 regulatory subunit associated protein 1-like 1	CDKAL1	54901			CloneID (non-polyA)
931	NM_017774	CDK5 regulatory subunit associated protein 1-like 1	CDKAL1	54901	T
936	NM_017940	Neuroblastoma breakpoint family, member 1	NBPF1	55672	T
937	NM_017940	Neuroblastoma breakpoint family, member 1	NBPF1	55672	T
938	NM_017940	Neuroblastoma breakpoint family, member 1	NBPF1	55672	T
942	NM_017586	Chromosome 9 open reading frame 7	C9orf7	11094			CloneID (non-polyA)
944	NM_207363	Nck-associated protein 5	NAP5	344148	T
945	NM_018689	KIAA1199	KIAA1199	57214	T
947	NM_018689	KIAA1199	KIAA1199	57214	T
951	NM_014900	COBL-like 1	COBLL1	22837	T
959	NM_080629	Collagen, type XI, alpha 1	COL11A1	1301	T
960	NM_018322	Chromosome 6 open reading frame 64	C6orf64	55776			CloneID (non-polyA)
963	NM_018343	RIO kinase 2 (yeast)	RIOK2	55781	T
971	NM_001112707	Tousled-like kinase 2, transcript variant B, mrna.	TLK2	11011	T
973	NM_001112707	Tousled-like kinase 2, transcript variant B, mrna.	TLK2	11011	T
974	NM_001037954	DIX domain containing 1	DIXDC1	85458	T
976	NM_001827	CDC28 protein kinase regulatory subunit 2	CKS2	1164			CloneID (non-polyA)
979	NM_018717	Mastermind-like 3 (Drosophila)	MAML3	55534	T
980	NM_018717	Mastermind-like 3 (Drosophila)	MAML3	55534	T
981	NM_018717	Mastermind-like 3 (Drosophila)	MAML3	55534	T
986	NM_018717	Mastermind-like 3 (Drosophila)	MAML3	55534	T
987	NM_018717	Mastermind-like 3 (Drosophila)	MAML3	55534	T
995	NM_016200	LSM8 homolog, U6 small nuclear RNA associated (S. cerevisiae)	LSM8	51691	T
1003	NM_000332	Ataxin 1	ATXN1	6310	T
1004	NM_000332	Ataxin 1	ATXN1	6310	T
1005	NM_000332	Ataxin 1	ATXN1	6310	T
1007	NM_001179	ADP-ribosyltransferase 3	ART3	419	T
1012	NM_001225	Caspase 4, apoptosis-related cysteine peptidase	CASP4	837	T
1013	NM_001225	Caspase 4, apoptosis-related cysteine peptidase	CASP4	837			CloneID (non-polyA)
1016	NM_138559	B-cell CLL/lymphoma 11A (zinc finger protein)	BCL11A	53335	T
1019	NM_001033925	TIA1 cytotoxic granule-associated RNA binding protein-like 1	TIAL1	7073	T
1023	NM_000862	Hydroxy-delta-5-steroid dehydrogenase, 3 beta- and steroid delta-isomerase 1	HSD3B1	3283			CloneID (non-polyA)
1027	NM_153712	Tubulin tyrosine ligase	TTL	150465	T
1030	NM_001113511	Rho guanine nucleotide exchange factor (GEF) 7, transcript variant 3, mrna.	ARHGEF7	8874	T
1036	NM_004435	Endonuclease G	ENDOG	2021	T
1042	NM_000908	Natriuretic peptide receptor C/guanylate cyclase C (atrionatriuretic peptide receptor C)	NPR3	4883	T
1045	NM_004723	Rho/rac guanine nucleotide exchange factor (GEF) 2	ARHGEF2	9181	T
1048	NM_174902	Low density lipoprotein receptor class A domain containing 3	LDLRAD3	143458	T
1051	NM_139276	Signal transducer and activator of transcription 3 (acute-phase response factor)	STAT3	6774	T
1052	NM_138690	Glutamate receptor, ionotropic, N-methyl-D-aspartate 3B	GRIN3B	116444	T
1054	NM_020825	Crm, cramped-like (Drosophila)	CRAMP1L	57585	T
1057	NM_004786	Thioredoxin-like 1	TXNL1	9352			CloneID (non-polyA)
1069	NM_014059	Chromosome 13 open reading frame 15	C13orf15	28984	T		CloneID (non-polyA)
1071	NM_012236	Sex comb on midleg homolog 1 (Drosophila)	SCMH1	22955	T
1072	NM_194313	Kinesin family member 24	KIF24	347240	T
1073	NM_001110199	Hypothetical protein FLJ37078, mrna.	FLJ37078	222183	T
1074	NM_001110199	Hypothetical protein FLJ37078, mrna.	FLJ37078	222183	T
1075	NM_206962	Protein arginine methyltransferase 2	PRMT2	3275	T		CloneID (non-polyA)
1076	NM_206962	Protein arginine methyltransferase 2	PRMT2	3275	T		CloneID (non-polyA)
1077	NM_206962	Protein arginine methyltransferase 2	PRMT2	3275	T		CloneID (non-polyA)
1078	NM_206962	Protein arginine methyltransferase 2	PRMT2	3275	T		CloneID (non-polyA)
1079	NM_206962	Protein arginine methyltransferase 2	PRMT2	3275	T		CloneID (non-polyA)
1080	NM_024776	NKF3 kinase family member	SGK269	79834	T
1085	NM_022475	Hedgehog interacting protein	HHIP	64399	T
1088	NM_015239	ATP/GTP binding protein 1	AGTPBP1	23287	T
1090	NM_020251	Arrestin, beta 1	ARRB1	408	T
1093	NM_014893	Neuroligin 4, Y-linked	NLGN4Y	22829	T
1094	NM_003382	Vasoactive intestinal peptide receptor 2	VIPR2	7434	T
1096	NM_018121	Chromosome 10 open reading frame 6	C10orf6	55719	T
1097	NM_016030	Tetratricopeptide repeat domain 15	TTC15	51112	T
1099	NM_016030	Tetratricopeptide repeat domain 15	TTC15	51112	T
1104	NM_004204	Phosphatidylinositol glycan anchor biosynthesis, class Q	PIGQ	9091	T		CloneID (non-polyA)
1108	NM_022913	GC-rich promoter binding protein 1	GPBP1	65056			CloneID (non-polyA)
1109	NM_022913	GC-rich promoter binding protein 1	GPBP1	65056	T		CloneID (non-polyA)
1115	NM_001122679	Odz, odd Oz/ten-m homolog 2 (Drosophila), mrna.	ODZ2	57451	T
1117	NM_014697	Nitric oxide synthase 1 (neuronal) adaptor protein	NOS1AP	9722	T
1118	NM_001010972	Zyxin	ZYX	7791			CloneID (non-polyA)
1122	NM_016531	Kruppel-like factor 3 (basic), mrna.	KLF3	51274	T
1126	NM_015032	PDS5, regulator of cohesion maintenance, homolog B (S. cerevisiae)	PDS5B	23047	T
1129	NM_020729	Outer dense fiber of sperm tails 2-like	ODF2L	57489	T
1131	NM_052818	Hypothetical gene CG018	CG018	90634	T		CloneID (non-polyA)
1133	NM_198834	Acetyl-Coenzyme A carboxylase alpha	ACACA	31			CloneID (non-polyA)
1134	NM_024867	Sperm flagellar 2	SPEF2	79925	T		CloneID (non-polyA)
1135	NM_024867	Sperm flagellar 2	SPEF2	79925	T
1136	NM_172166	MutS homolog 5 (E. coli)	MSH5	4439			CloneID (non-polyA)
1137	NM_172166	MutS homolog 5 (E. coli)	MSH5	4439			CloneID (non-polyA)
1138	NM_172166	MutS homolog 5 (E. coli)	MSH5	4439			CloneID (non-polyA)
1140	NM_152904	Sperm antigen with calponin homology and coiled-coil domains 1	SPECC1	92521	T		CloneID (non-polyA)
1143	NM_001080475	Hypothetical protein LOC389072	LOC389072	389072	T
1145	NM_014418	T-cell leukemia/lymphoma 6	TCL6	27004	T
1149	NM_178509	Syntaxin binding protein 4	STXBP4	252983	T
1151	NM_022844	Myosin, heavy chain 11, smooth muscle	MYH11	4629	T
1154	NM_033452	Tripartite motif-containing 47	TRIM47	91107	T
1155	NM_018117	Bromodomain and WD repeat domain containing 2	BRWD2	55717	T		CloneID (non-polyA)
1157	NM_014942	Ankyrin repeat domain 6	ANKRD6	22881	T
1160	NM_181050	Axin 1	AXIN1	8312	T
1163	NM_198941	Serine incorporator 3	SERINC3	10955			CloneID (non-polyA)
1164	NM_001552	Insulin-like growth factor binding protein 4	IGFBP4	3487			CloneID (non-polyA)
1176	NM_017418	Deleted in esophageal cancer 1	DEC1	50514	T
1177	NM_003863	Dolichyl-phosphate mannosyltransferase polypeptide 2, regulatory subunit	DPM2	8818	T		CloneID (non-polyA)
1181	NM_000859	3-hydroxy-3-methylglutaryl-Coenzyme A reductase	HMGCR	3156			CloneID (non-polyA)
1183	NM_024537	Cysteinyl-tRNA synthetase 2, mitochondrial (putative)	CARS2	79587	T
1184	NM_024537	Cysteinyl-tRNA synthetase 2, mitochondrial (putative)	CARS2	79587	T
1185	NM_024537	Cysteinyl-tRNA synthetase 2, mitochondrial (putative)	CARS2	79587	T
1186	NM_001889	Crystallin, zeta (quinone reductase)	CRYZ	1429	T
1191	NM_014117	Chromosome 16 open reading frame 72	C16orf72	29035	T
1192	NM_014117	Chromosome 16 open reading frame 72	C16orf72	29035	T		CloneID (non-polyA)
1193	NM_014117	Chromosome 16 open reading frame 72	C16orf72	29035	T		CloneID (non-polyA)
1194	NM_014117	Chromosome 16 open reading frame 72	C16orf72	29035	T		CloneID (non-polyA)
1195	NM_014117	Chromosome 16 open reading frame 72	C16orf72	29035	T		CloneID (non-polyA)
1197	NM_001006115	Inositol hexaphosphate kinase 1	IHPK1	9807	T
1200	NM_001031847	Carnitine palmitoyltransferase 1A (liver)	CPT1A	1374	T
1201	NM_144778	Muscleblind-like 2 (Drosophila)	MBNL2	10150	T		CloneID (non-polyA)
1203	NM_144778	Muscleblind-like 2 (Drosophila)	MBNL2	10150	T
1204	NM_144778	Muscleblind-like 2 (Drosophila)	MBNL2	10150	T
1207	NM_199189	Matrin 3	MATR3	9782			CloneID (non-polyA)
1208	NM_018834	Matrin 3	MATR3	9782	T
1210	NM_004760	Serine/threonine kinase 17a	STK17A	9263	T
1212	NM_016309	Leucine carboxyl methyltransferase 1	LCMT1	51451	T
1214	NM_213633	Pregnancy specific beta-1-glycoprotein 4	PSG4	5672	T
1215	NM_014435	N-acylsphingosine amidohydrolase (acid ceramidase)-like	ASAHL	27163	T
1216	NM_014435	N-acylsphingosine amidohydrolase (acid ceramidase)-like	ASAHL	27163	T
1222	NM_138779	Chromosome 13 open reading frame 27	C13orf27	93081	T
1224	NM_145003	T-SNARE domain containing 1	TSNARE1	203062	T
1228	NM_181784	Sprouty-related, EVH1 domain containing 2	SPRED2	200734	T
1230	NM_174978	Chromosome 14 open reading frame 39	C14orf39	317761	T
1234	NM_002518	Neuronal PAS domain protein 2	NPAS2	4862	T
1236	NM_002518	Neuronal PAS domain protein 2	NPAS2	4862	T
1237	NM_002518	Neuronal PAS domain protein 2	NPAS2	4862	T
1241	NM_021214	Family with sequence similarity 108, member C1	FAM108C1	58489	T
1249	NM_053056	Cyclin D1	CCND1	595			CloneID (non-polyA)
1252	NM_018150	Chromosome 1 open reading frame 164	C1orf164	55182			CloneID (non-polyA)
1255	NM_001080512	Bicaudal C homolog 1 (Drosophila)	BICC1	80114	T
1257	NM_032119	G protein-coupled receptor 98	GPR98	84059	T
1258	NM_032119	G protein-coupled receptor 98	GPR98	84059	T
1259	NM_177939	Hypoxia-inducible factor prolyl 4-hydroxylase	PH-4	54681	T
1260	NM_177939	Hypoxia-inducible factor prolyl 4-hydroxylase	PH-4	54681	T
1261	NM_016238	Anaphase promoting complex subunit 7	ANAPC7	51434	T		CloneID (non-polyA)
1263	NM_145307	Pleckstrin homology domain containing, family K member 1	PLEKHK1	219790	T
1264	NM_145307	Pleckstrin homology domain containing, family K member 1	PLEKHK1	219790	T
1266	NM_001004346	Methylenetetrahydrofolate dehydrogenase (NADP+ dependent) 2-like	MTHFD2L	441024	T		CloneID (non-polyA)
1267	NM_001004346	Methylenetetrahydrofolate dehydrogenase (NADP+ dependent) 2-like	MTHFD2L	441024	T		CloneID (non-polyA)
1268	NM_001004346	Methylenetetrahydrofolate dehydrogenase (NADP+ dependent) 2-like	MTHFD2L	441024	T		CloneID (non-polyA)
1269	NM_001004346	Methylenetetrahydrofolate dehydrogenase (NADP+ dependent) 2-like	MTHFD2L	441024	T
1273	NM_007007	Cleavage and polyadenylation specific factor 6, 68kDa	CPSF6	11052	T
1277	NM_001114	Adenylate cyclase 7	ADCY7	113	T
1278	NM_004460	Fibroblast activation protein, alpha	FAP	2191	T
1279	NM_012193	Frizzled homolog 4 (Drosophila)	FZD4	8322	T		CloneID (non-polyA)
1280	NM_006711	RNA binding protein S1, serine-rich domain	RNPS1	10921			CloneID (non-polyA)
1282	NM_014629	Rho guanine nucleotide exchange factor (GEF) 10	ARHGEF10	9639	T
1285	NM_014629	Rho guanine nucleotide exchange factor (GEF) 10	ARHGEF10	9639	T
1286	NM_014629	Rho guanine nucleotide exchange factor (GEF) 10	ARHGEF10	9639			CloneID (non-polyA)
1287	NM_152562	Cell division cycle associated 2	CDCA2	157313	T
1289	NM_016615	Solute carrier family 6 (neurotransmitter transporter, GABA), member 13	SLC6A13	6540	T
1290	NM_182798	EGF-like, fibronectin type III and laminin G domains	EGFLAM	133584	T
1294	NM_017812	Coiled-coil-helix-coiled-coil-helix domain containing 3	CHCHD3	54927	T
1297	NM_001113239	Homeodomain interacting protein kinase 2, transcript variant 2, mrna.	HIPK2	28996	T		CloneID (non-polyA)
1303	NM_138821	Peptidylglycine alpha-amidating monooxygenase	PAM	5066			CloneID (non-polyA)
1310	NM_001004722	NCK adaptor protein 2	NCK2	8440	T
1313	NM_080616	Chromosome 20 open reading frame 112	C20orf112	140688	T		CloneID (non-polyA)
1316	NM_002942	Roundabout, axon guidance receptor, homolog 2 (Drosophila)	ROBO2	6092	T		CloneID (non-polyA)
1325	NM_001297	Cyclic nucleotide gated channel beta 1	CNGB1	1258	T
1327	NM_014395	Dual adaptor of phosphotyrosine and 3-phosphoinositides	DAPP1	27071	T
1328	NM_002017	Friend leukemia virus integration 1	FLI1	2313	T
1331	NM_002017	Friend leukemia virus integration 1	FLI1	2313	T
1340	NM_001122769	Leber congenital amaurosis 5, transcript variant 2, mrna.	LCA5	167691	T
1343	NM_001219	Calumenin	CALU	813	T
1347	NM_004604	Syntaxin 4	STX4	6810			CloneID (non-polyA)
1349	NM_021021	Syntrophin, beta 1 (dystrophin-associated protein A1, 59kDa, basic component 1)	SNTB1	6641	T
1352	NM_001077526	Myotubularin related protein 14	MTMR14	64419	T
1359	NM_020988	Guanine nucleotide binding protein (G protein), alpha activating activity polypeptide O	GNAO1	2775	T
1360	NM_020988	Guanine nucleotide binding protein (G protein), alpha activating activity polypeptide O	GNAO1	2775	T
1365	NM_002349	Lymphocyte antigen 75	LY75	4065	T
1366	NM_020918	Glycerol-3-phosphate acyltransferase, mitochondrial	GPAM	57678	T
1367	NM_001042466	Prosaposin (variant Gaucher disease and variant metachromatic leukodystrophy)	PSAP	5660			CloneID (non-polyA)
1371	NM_020812	Dedicator of cytokinesis 6	DOCK6	57572	T
1373	NM_020856	Teashirt zinc finger homeobox 3	TSHZ3	57616	T
1375	NM_021639	GC-rich promoter binding protein 1-like 1	GPBP1L1	60313	T
1376	NM_001080522	KIAA1345 protein	KIAA1345	57545	T		CloneID (non-polyA)
1377	NM_001080522	KIAA1345 protein	KIAA1345	57545	T
1380	NM_001568	Eukaryotic translation initiation factor 3, subunit E	EIF3E	3646			CloneID (non-polyA)
1381	NM_001568	Eukaryotic translation initiation factor 3, subunit E	EIF3E	3646			CloneID (non-polyA)
1382	NM_001568	Eukaryotic translation initiation factor 3, subunit E	EIF3E	3646	T
1384	NM_016231	Nemo-like kinase	NLK	51701	T
1393	NM_012098	Angiopoietin-like 2	ANGPTL2	23452	T
1395	NM_015332	NudC domain containing 3	NUDCD3	23386			CloneID (non-polyA)
1399	NM_007314	V-abl Abelson murine leukemia viral oncogene homolog 2 (arg, Abelson-related gene)	ABL2	27	T
1403	NM_057159	Endothelial differentiation, lysophosphatidic acid G-protein-coupled receptor, 2	EDG2	1902	T
1404	NM_198129	Laminin, alpha 3	LAMA3	3909	T
1408	NM_005022	Profilin 1	PFN1	5216			CloneID (non-polyA)
1409	NM_001858	Collagen, type XIX, alpha 1	COL19A1	1310	T
1410	NM_000416	Interferon gamma receptor 1	IFNGR1	3459	T
1418	NM_001032284	Thymopoietin	TMPO	7112			CloneID (non-polyA)
1419	NM_003111	Sp3 transcription factor	SP3	6670	T
1421	NM_201253	Crumbs homolog 1 (Drosophila)	CRB1	23418	T
1425	NM_005614	Ras homolog enriched in brain	RHEB	6009	T
1431	NM_014905	Glutaminase	GLS	2744	T		CloneID (non-polyA)
1432	NM_014905	Glutaminase	GLS	2744	T		CloneID (non-polyA)
1433	NM_014905	Glutaminase	GLS	2744	T		CloneID (non-polyA)
1436	NM_021647	Microfibrillar-associated protein 3-like	MFAP3L	9848	T
1438	NM_001033551	Target of myb1-like 2 (chicken)	TOM1L2	146691	T
1441	NM_002877	RAD51-like 1 (S. cerevisiae)	RAD51L1	5890	T
1444	NM_144981	IMP1 inner mitochondrial membrane peptidase-like (S. cerevisiae)	IMMP1L	196294			CloneID (non-polyA)
1447	NM_001014809	Collapsin response mediator protein 1	CRMP1	1400	T
1455	NM_006513	Seryl-tRNA synthetase	SARS	6301			CloneID (non-polyA)
1457	NM_153367	Chromosome 10 open reading frame 56	C10orf56	219654	T
1458	NM_177924	N-acylsphingosine amidohydrolase (acid ceramidase) 1	ASAH1	427			CloneID (non-polyA)
1459	NM_020827	KIAA1430	KIAA1430	57587	T		CloneID (non-polyA)
1460	NM_020774	Mindbomb homolog 1 (Drosophila)	MIB1	57534	T
1463	NM_144635	Family with sequence similarity 131, member A	FAM131A	131408	T
1469	NM_000115	Endothelin receptor type B	EDNRB	1910	T
1473	NM_012466	Tetraspanin 16	TSPAN16	26526	T
1474	NM_001500	GDP-mannose 4,6-dehydratase	GMDS	2762	T
1478	NM_001500	GDP-mannose 4,6-dehydratase	GMDS	2762	T
1487	NM_001500	GDP-mannose 4,6-dehydratase	GMDS	2762	T
1488	NM_001500	GDP-mannose 4,6-dehydratase	GMDS	2762	T
1493	NM_018956	Chromosome 9 open reading frame 9	C9orf9	11092	T
1494	NM_004515	Interleukin enhancer binding factor 2, 45kDa	ILF2	3608			CloneID (non-polyA)
1495	NM_024874	KIAA0319-like	KIAA0319L	79932			CloneID (non-polyA)
1496	NM_024874	KIAA0319-like	KIAA0319L	79932	T
1503	NM_001079669	Transmembrane and tetratricopeptide repeat containing 4	TMTC4	84899	T
1509	NM_000202	Iduronate 2-sulfatase (Hunter syndrome)	IDS	3423	T		CloneID (non-polyA)
1511	NM_002912	REV3-like, catalytic subunit of DNA polymerase zeta (yeast)	REV3L	5980	T
1512	NM_001105531	Family with sequence similarity 135, member A, transcript variant 1, mrna.	FAM135A	57579	T
1514	NM_003971	Sperm associated antigen 9	SPAG9	9043			CloneID (non-polyA)
1517	NM_014288	Integrin beta 3 binding protein (beta3-endonexin)	ITGB3BP	23421			CloneID (non-polyA)
1520	NM_025189	Zinc finger protein 430	ZNF430	80264	T
1521	NM_014501	Ubiquitin-conjugating enzyme E2S	UBE2S	27338			CloneID (non-polyA)
1529	NM_005751	A kinase (PRKA) anchor protein (yotiao) 9	AKAP9	10142	T		CloneID (non-polyA)
1530	NM_000186	Complement factor H	CFH	3075	T		CloneID (non-polyA)
1531	NM_001001521	UDP-glucose pyrophosphorylase 2	UGP2	7360	T
1532	NM_014394	Growth hormone inducible transmembrane protein	GHITM	27069			CloneID (non-polyA)
1538	NM_170672	RAS guanyl releasing protein 3 (calcium and DAG-regulated)	RASGRP3	25780	T		CloneID (non-polyA)
1540	NM_005768	Membrane bound O-acyltransferase domain containing 5	MBOAT5	10162	T
1547	NM_198285	WD repeat domain 86	WDR86	349136			CloneID (non-polyA)
1553	NM_014689	Dedicator of cytokinesis 10	DOCK10	55619	T
1556	NM_001556	Inhibitor of kappa light polypeptide gene enhancer in B-cells, kinase beta	IKBKB	3551	T		CloneID (non-polyA)
1557	NM_001556	Inhibitor of kappa light polypeptide gene enhancer in B-cells, kinase beta	IKBKB	3551	T		CloneID (non-polyA)
1559	NM_004998	Myosin IE	MYO1E	4643	T
1567	NM_006315	Polycomb group ring finger 3	PCGF3	10336	T		CloneID (non-polyA)
1568	NM_006315	Polycomb group ring finger 3	PCGF3	10336	T
1574	NM_005085	Nucleoporin 214kDa	NUP214	8021	T
1577	NM_015950	Mitochondrial ribosomal protein L2	MRPL2	51069	T
1580	NM_015226	C-type lectin domain family 16, member A	CLEC16A	23274	T
1581	NM_015226	C-type lectin domain family 16, member A	CLEC16A	23274			CloneID (non-polyA)
1583	NM_015226	C-type lectin domain family 16, member A	CLEC16A	23274			CloneID (non-polyA)
1584	NM_002203	Integrin, alpha 2 (CD49B, alpha 2 subunit of VLA-2 receptor)	ITGA2	3673	T
1591	NM_030786	Syncoilin, intermediate filament 1	SYNC1	81493	T		CloneID (non-polyA)
1592	NM_001098616	Chromosome 1 open reading frame 43	C1orf43	25912	T
1594	NM_018260	Zinc finger protein 701	ZNF701	55762	T
1595	NM_175038	Contactin 1	CNTN1	1272	T		CloneID (non-polyA)
1597	NM_015274	Mannosidase, alpha, class 2B, member 2	MAN2B2	23324	T		CloneID (non-polyA)
1601	NM_005476	Glucosamine (UDP-N-acetyl)-2-epimerase/N-acetylmannosamine kinase	GNE	10020			CloneID (non-polyA)
1603	NM_152606	Zinc finger protein 540	ZNF540	163255	T		CloneID (non-polyA)
1608	NM_004513	Interleukin 16 (lymphocyte chemoattractant factor)	IL16	3603		T
1614	NM_033317	Dermokine	DMKN	93099	T
1616	NM_001080455	Solute carrier family 35, member F4	SLC35F4	341880			CloneID (non-polyA)
1617	NM_020722	KIAA1211 protein	KIAA1211	57482	T
1618	NM_016142	Hydroxysteroid (17-beta) dehydrogenase 12	HSD17B12	51144	T
1619	NM_020962	Neighbor of Punc E11	NOPE	57722			CloneID (non-polyA)
1622	NM_182472	EPH receptor A5	EPHA5	2044	T		CloneID (non-polyA)
1625	NM_003474	ADAM metallopeptidase domain 12 (meltrin alpha)	ADAM12	8038			CloneID (non-polyA)
1626	NM_003474	ADAM metallopeptidase domain 12 (meltrin alpha)	ADAM12	8038			CloneID (non-polyA)
1633	NM_021641	ADAM metallopeptidase domain 12 (meltrin alpha)	ADAM12	8038	T
1639	NM_021641	ADAM metallopeptidase domain 12 (meltrin alpha)	ADAM12	8038	T
1643	NM_014015	Dexamethasone-induced transcript	DEXI	28955	T
1644	NM_014015	Dexamethasone-induced transcript	DEXI	28955	T
1645	NM_022374	ADP-ribosylation factor-like 6 interacting protein 2	ARL6IP2	64225	T
1652	NM_184234	RNA binding motif protein 39	RBM39	9584			CloneID (non-polyA)
1653	NM_184234	RNA binding motif protein 39	RBM39	9584	T		CloneID (non-polyA)
1658	NM_016178	Ornithine decarboxylase antizyme 3	OAZ3	51686	T
1663	NM_016166	Protein inhibitor of activated STAT, 1	PIAS1	8554	T	T	CloneID (non-polyA)
1666	NM_001020	Ribosomal protein S16	RPS16	6217	T		CloneID (non-polyA)
1676	NM_001007565	TRK-fused gene	TFG	10342	T
1677	NM_001007565	TRK-fused gene	TFG	10342	T		CloneID (non-polyA)
1682	NM_001102426	TBC1 domain family, member 8 (with GRAM domain), mrna.	TBC1D8	11138	T
1683	NM_001513	Glutathione transferase zeta 1 (maleylacetoacetate isomerase)	GSTZ1	2954	T
1684	NM_152417	Transmembrane protein 68	TMEM68	137695	T
1685	NM_005906	Male germ cell-associated kinase	MAK	4117	T
1688	NM_001543	N-deacetylase/N-sulfotransferase (heparan glucosaminyl) 1	NDST1	3340	T		CloneID (non-polyA)
1694	NM_173660	Docking protein 7	DOK7	285489	T
1695	NM_205855	HWKM1940	UNQ1940	389558			CloneID (non-polyA)
1697	NM_015378	Vacuolar protein sorting 13 homolog D (S. cerevisiae)	VPS13D	55187	T		CloneID (non-polyA)
1699	NM_000338	Solute carrier family 12 (sodium/potassium/chloride transporters), member 1	SLC12A1	6557	T
1707	NM_052927	MSTP101	MST101	114825	T
1712	NM_032217	Ankyrin repeat domain 17	ANKRD17	26057	T
1713	NM_032217	Ankyrin repeat domain 17	ANKRD17	26057	T
1725	NM_007221	Polyamine-modulated factor 1	PMF1	11243	T
1727	NM_004172	Solute carrier family 1 (glial high affinity glutamate transporter), member 3	SLC1A3	6507	T
1728	NM_004172	Solute carrier family 1 (glial high affinity glutamate transporter), member 3	SLC1A3	6507	T
1732	NM_016299	Heat shock 70kDa protein 14	HSPA14	51182	T		CloneID (non-polyA)
1733	NM_016299	Heat shock 70kDa protein 14	HSPA14	51182	T
1734	NM_001105078	Ecotropic viral integration site 1, transcript variant 3, mrna.	EVI1	2122	T
1737	NM_000801	FK506 binding protein 1A, 12kDa	FKBP1A	2280	T		CloneID (non-polyA)
1740	NM_005400	Protein kinase C, epsilon	PRKCE	5581	T
1741	NM_005400	Protein kinase C, epsilon	PRKCE	5581	T
1743	NM_005400	Protein kinase C, epsilon	PRKCE	5581	T
1746	NM_004044	5-aminoimidazole-4-carboxamide ribonucleotide formyltransferase/IMP cyclohydrolase	ATIC	471	T		CloneID (non-polyA)
1748	NM_004466	Glypican 5	GPC5	2262	T
1753	NM_006322	Tubulin, gamma complex associated protein 3	TUBGCP3	10426	T
1761	NM_032506	KIAA1841	KIAA1841	84542	T		CloneID (non-polyA)
1762	NM_032639	Pleckstrin homology domain containing, family A (phosphoinositide binding specific) member 8	PLEKHA8	84725	T
1763	NM_032639	Pleckstrin homology domain containing, family A (phosphoinositide binding specific) member 8	PLEKHA8	84725	T
1764	NM_032639	Pleckstrin homology domain containing, family A (phosphoinositide binding specific) member 8	PLEKHA8	84725	T
1765	NM_001040057	Family with sequence similarity 133, member B	FAM133B	257415			CloneID (non-polyA)
1766	NM_014376	Cytoplasmic FMR1 interacting protein 2	CYFIP2	26999	T
1767	NM_014376	Cytoplasmic FMR1 interacting protein 2	CYFIP2	26999	T
1768	NM_017991	Hypothetical protein FLJ10081	FLJ10081	55683	T		CloneID (non-polyA)
1772	NM_182734	Phospholipase C, beta 1 (phosphoinositide-specific)	PLCB1	23236			CloneID (non-polyA)
1776	NM_006321	Ariadne homolog 2 (Drosophila)	ARIH2	10425	T
1777	NM_006321	Ariadne homolog 2 (Drosophila)	ARIH2	10425	T
1778	NM_178234	Tumor suppressor candidate 3	TUSC3	7991	T
1786	NM_000356	Treacher Collins-Franceschetti syndrome 1	TCOF1	6949			CloneID (non-polyA)
1787	NM_023927	GRAM domain containing 3	GRAMD3	65983			CloneID (non-polyA)
1790	NM_001076780	Polycystic kidney disease 1-like 2	PKD1L2	114780	T
1793	NM_016951	Chemokine-like factor	CKLF	51192			CloneID (non-polyA)
1795	NM_170692	RAS protein activator like 2	RASAL2	9462	T
1800	NM_145316	Chromosome 6 open reading frame 128	C6orf128	221468	T
1802	NM_014746	Ring finger protein 144A	RNF144A	9781			CloneID (non-polyA)
1804	NM_003870	IQ motif containing GTPase activating protein 1	IQGAP1	8826			CloneID (non-polyA)
1807	NM_003870	IQ motif containing GTPase activating protein 1	IQGAP1	8826	T
1809	NM_001097612	G protein-coupled receptor 89A	GPR89A	653519	T
1819	NM_005273	Guanine nucleotide binding protein (G protein), beta polypeptide 2	GNB2	2783			CloneID (non-polyA)
1822	NM_172373	E74-like factor 1 (ets domain transcription factor)	ELF1	1997			CloneID (non-polyA)
1823	NM_005632	Small optic lobes homolog (Drosophila)	SOLH	6650	T
1825	NM_000292	Phosphorylase kinase, alpha 2 (liver)	PHKA2	5256	T
1832	NM_012156	Erythrocyte membrane protein band 4.1-like 1	EPB41L1	2036	T
1835	NM_019020	TBC1 domain family, member 16	TBC1D16	125058	T
1837	NM_138635	H2A histone family, member V	H2AFV	94239	T		CloneID (non-polyA)
1840	NM_144661	Chromosome 10 open reading frame 82	C10orf82	143379	T
1841	NM_002227	Janus kinase 1 (a protein tyrosine kinase)	JAK1	3716	T
1844	NM_212535	Protein kinase C, beta 1	PRKCB1	5579	T		CloneID (non-polyA)
1845	NM_212535	Protein kinase C, beta 1	PRKCB1	5579	T		CloneID (non-polyA)
1851	NM_001001555	Growth factor receptor-bound protein 10	GRB10	2887	T
1861	NM_015025	Myelin transcription factor 1-like	MYT1L	23040	T
1871	NM_001005476	Plakophilin 4	PKP4	8502	T
1874	NM_001005476	Plakophilin 4	PKP4	8502			CloneID (non-polyA)
1877	NM_199000	Lipoma HMGIC fusion partner-like 3	LHFPL3	375612	T
1885	NM_177536	Sulfotransferase family, cytosolic, 1A, phenol-preferring, member 1	SULT1A1	6817	T
1892	NM_015542	UPF2 regulator of nonsense transcripts homolog (yeast)	UPF2	26019	T
1893	NM_152280	Synaptotagmin XI	SYT11	23208	T
1895	NM_001033085	Histone acetyltransferase 1	HAT1	8520	T
1896	NM_001033085	Histone acetyltransferase 1	HAT1	8520			CloneID (non-polyA)
1898	NM_001077664	Up-regulated gene 4	URG4	55665	T
1910	NM_018214	Leucine rich repeat containing 1	LRRC1	55227			CloneID (polyA)
1916	NM_017784	Oxysterol binding protein-like 10	OSBPL10	114884	T
1917	NM_018307	Ras homolog gene family, member T1	RHOT1	55288	T
1918	NM_172250	Methylmalonic aciduria (cobalamin deficiency) cblA type	MMAA	166785	T
1919	NM_172250	Methylmalonic aciduria (cobalamin deficiency) cblA type	MMAA	166785	T
1920	NM_172250	Methylmalonic aciduria (cobalamin deficiency) cblA type	MMAA	166785	T
1922	NM_024786	Zinc finger, DHHC-type containing 11	ZDHHC11	79844	T
1923	NM_024786	Zinc finger, DHHC-type containing 11	ZDHHC11	79844	T
1924	NM_001268	Regulator of chromosome condensation (RCC1) and BTB (POZ) domain containing protein 2	RCBTB2	1102	T
1927	NM_177438	Dicer1, Dcr-1 homolog (Drosophila)	DICER1	23405	T		CloneID (non-polyA)
1928	NM_007111	Transcription factor Dp-1	TFDP1	7027	T
1929	NM_007111	Transcription factor Dp-1	TFDP1	7027			CloneID (non-polyA)
1930	NM_007111	Transcription factor Dp-1	TFDP1	7027			CloneID (non-polyA)
1931	NM_020865	DEAH (Asp-Glu-Ala-His) box polypeptide 36	DHX36	170506	T		CloneID (non-polyA)
1933	NM_017881	Chromosome 9 open reading frame 95	C9orf95	54981	T
1934	NM_001039573	SEC14-like 1 (S. cerevisiae)	SEC14L1	6397	T		CloneID (non-polyA)
1936	NM_023079	Ubiquitin-conjugating enzyme E2Z	UBE2Z	65264	T
1943	NM_005667	Ring finger protein 103	RNF103	7844	T
1950	NM_006608	Putative homeodomain transcription factor 1	PHTF1	10745	T
1955	NM_005778	RNA binding motif protein 6	RBM6	10180	T
1957	NM_014949	KIAA0907	KIAA0907	22889			CloneID (non-polyA)
1960	NM_198516	UDP-N-acetyl-alpha-D-galactosamine:polypeptide N-acetylgalactosaminyltransferase-like 4	GALNTL4	374378	T
1965	NM_033220	Tripartite motif-containing 14	TRIM14	9830	T
1966	NM_207578	Protein kinase, cAMP-dependent, catalytic, beta	PRKACB	5567	T
1968	NM_138701	Chromosome 7 open reading frame 11	C7orf11	136647	T		CloneID (non-polyA)
1970	NM_198390	C-Maf-inducing protein	CMIP	80790	T
1978	NM_018486	Histone deacetylase 8	HDAC8	55869	T		CloneID (non-polyA)
1983	NM_001957	Endothelin receptor type A	EDNRA	1909	T
1984	NM_001957	Endothelin receptor type A	EDNRA	1909	T
1985	NM_001957	Endothelin receptor type A	EDNRA	1909	T
1986	NM_001957	Endothelin receptor type A	EDNRA	1909	T
1993	NM_014761	KIAA0174	KIAA0174	9798	T
1994	NM_004859	Clathrin, heavy chain (Hc)	CLTC	1213	T
1995	NM_014048	MKL/myocardin-like 2	MKL2	57496	T
1997	NM_178831	Opposite strand transcription unit to STAG3	GATS	352954	T
2000	NM_004924	Actinin, alpha 4	ACTN4	81	T
2002	NM_004815	Rho GTPase activating protein 29	ARHGAP29	9411	T
2004	NM_018413	Carbohydrate (chondroitin 4) sulfotransferase 11	CHST11	50515	T
2009	NM_006309	Leucine rich repeat (in FLII) interacting protein 2	LRRFIP2	9209			CloneID (non-polyA)
2010	NM_006309	Leucine rich repeat (in FLII) interacting protein 2	LRRFIP2	9209			CloneID (non-polyA)
2011	NM_006309	Leucine rich repeat (in FLII) interacting protein 2	LRRFIP2	9209			CloneID (non-polyA)
2012	NM_014822	SEC24 related gene family, member D (S. cerevisiae)	SEC24D	9871	T
2013	NM_014822	SEC24 related gene family, member D (S. cerevisiae)	SEC24D	9871	T
2014	NM_181646	Zinc finger protein 804B	ZNF804B	219578	T
2018	NM_022459	Exportin 4	XPO4	64328	T
2022	NM_003906	Minichromosome maintenance complex component 3 associated protein	MCM3AP	8888	T
2023	NM_002973	Ataxin 2	ATXN2	6311	T		CloneID (non-polyA)
2024	NM_198567	Chromosome 5 open reading frame 25	C5orf25	375484	T
2025	NM_017871	Cleavage and polyadenylation specific factor 3-like	CPSF3L	54973	T		CloneID (non-polyA)
2031	NM_138468	Islet cell autoantigen 1,69kDa-like	ICA1L	130026	T
2032	NM_002645	Phosphoinositide-3-kinase, class 2, alpha polypeptide	PIK3C2A	5286	T
2033	NM_001012337	Ropporin, rhophilin associated protein 1B	ROPN1B	152015	T
2036	NM_001102657	FLJ16287 protein, mrna.	FLJ16287	162962	T
2043	NM_032560	SMEK homolog 1, suppressor of mek1 (Dictyostelium)	SMEK1	55671	T		CloneID (non-polyA)
2044	NM_005610	Retinoblastoma binding protein 4	RBBP4	5928	T
2045	NM_001042392	Protein tyrosine phosphatase, non-receptor type 20A	PTPN20A	653129	T
2046	NM_001042392	Protein tyrosine phosphatase, non-receptor type 20A	PTPN20A	653129	T
2047	NM_006505	Poliovirus receptor	PVR	5817	T
2048	NM_019012	Pleckstrin homology domain containing, family A member 5	PLEKHA5	54477	T
2051	NM_019012	Pleckstrin homology domain containing, family A member 5	PLEKHA5	54477	T
2052	NM_019012	Pleckstrin homology domain containing, family A member 5	PLEKHA5	54477	T		CloneID (non-polyA)
2053	NM_080598	HLA-B associated transcript 1	BAT1	7919			CloneID (non-polyA)
2054	NM_033305	Vacuolar protein sorting 13 homolog A (S. cerevisiae)	VPS13A	23230	T
2056	NM_178833	Na+/H+ exchanger domain containing 2	NHEDC2	133308			CloneID (non-polyA)
2057	NM_178833	Na+/H+ exchanger domain containing 2	NHEDC2	133308			CloneID (non-polyA)
2058	NM_012080	Haloacid dehalogenase-like hydrolase domain containing 1A	HDHD1A	8226	T
2064	NM_014464	Tubulointerstitial nephritis antigen	TINAG	27283	T
2071	NM_015957	APAF1 interacting protein	APIP	51074	T
2074	NM_001100409	SUMO1/sentrin specific peptidase 6	SENP6	26054	T		CloneID (non-polyA)
2076	NM_001100409	SUMO1/sentrin specific peptidase 6	SENP6	26054	T
2078	NM_016467	ORM1-like 1 (S. cerevisiae)	ORMDL1	94101	T		CloneID (non-polyA)
2080	NM_005470	Abl-interactor 1	ABI1	10006	T
2087	NM_004592	Splicing factor, arginine/serine-rich 8 (suppressor-of-white-apricot homolog, Drosophila)	SFRS8	6433	T
2092	NM_001077269	WAS/WASL interacting protein family, member 1	WIPF1	7456	T		CloneID (non-polyA)
2094	NM_005079	Tumor protein D52	TPD52	7163	T		CloneID (non-polyA)
2099	NM_213646	Tryptophanyl-tRNA synthetase	WARS	7453			CloneID (non-polyA)
2102	NM_006837	COP9 constitutive photomorphogenic homolog subunit 5 (Arabidopsis)	COPS5	10987	T		CloneID (non-polyA)
2103	NM_003324	Tubby like protein 3	TULP3	7289	T
2104	NM_182533	Chromosome 1 open reading frame 86	C1orf86	199990	T		CloneID (non-polyA)
2107	NM_018461	Protein phosphatase 2, regulatory subunit B, delta isoform	PPP2R2D	55844			CloneID (non-polyA)
2108	NM_004577	Phosphoserine phosphatase	PSPH	5723	T		CloneID (non-polyA)
2109	NM_014426	Sorting nexin 5	SNX5	27131	T
2110	NM_014426	Sorting nexin 5	SNX5	27131	T
2115	NM_024585	Armadillo repeat containing 7	ARMC7	79637	T
2122	NM_015132	Sorting nexin 13	SNX13	23161	T
2126	NM_000124	PiggyBac transposable element derived 3	PGBD3	267004	T
2127	NM_000124	PiggyBac transposable element derived 3	PGBD3	267004	T
2132	NM_001035267	Ribosomal protein L41	RPL41	6171			CloneID (non-polyA)
2139	NM_152516	Copper metabolism (Murr1) domain containing 1	COMMD1	150684	T
2141	NM_005467	N-acetylated alpha-linked acidic dipeptidase 2	NAALAD2	10003	T
2144	NM_002758	Mitogen-activated protein kinase kinase 6	MAP2K6	5608	T
2147	NM_003017	Splicing factor, arginine/serine-rich 3	SFRS3	6428	T		CloneID (non-polyA)
2148	NM_032026	TatD DNase domain containing 1	TATDN1	83940	T
2150	NM_018064	Chromosome 6 open reading frame 166	C6orf166	55122			CloneID (non-polyA)
2151	NM_020964	KIAA1632	KIAA1632	57724	T
2157	NM_003612	Semaphorin 7A, GPI membrane anchor (John Milton Hagen blood group)	SEMA7A	8482	T
2179	NM_025181	Solute carrier family 35, member F5	SLC35F5	80255			CloneID (non-polyA)
2181	NM_001012985	Chromosome 1 open reading frame 31	C1orf31	388753	T
2182	NM_001011546	Destrin (actin depolymerizing factor)	DSTN	11034	T
2183	NM_000061	Bruton agammaglobulinemia tyrosine kinase	BTK	695	T
2184	NM_017776	Zinc finger protein 673	ZNF673	55634	T
2185	NM_017776	Zinc finger protein 673	ZNF673	55634	T		CloneID (non-polyA)
2186	NM_004594	Solute carrier family 9 (sodium/hydrogen exchanger), member 5	SLC9A5	6553	T
2189	NM_022340	Zinc finger, FYVE domain containing 20	ZFYVE20	64145	T
2191	NM_001349	Aspartyl-tRNA synthetase	DARS	1615	T
2192	NM_152945	RNA binding motif protein 45	RBM45	129831	T
2198	NM_001754	Runt-related transcription factor 1 (acute myeloid leukemia 1; aml1 oncogene)	RUNX1	861	T
2206	NM_145341	Programmed cell death 4 (neoplastic transformation inhibitor)	PDCD4	27250	T
2207	NM_145341	Programmed cell death 4 (neoplastic transformation inhibitor)	PDCD4	27250	T
2209	NM_020311	Chemokine (C-X-C motif) receptor 7	CXCR7	57007	T
2210	NM_002693	Polymerase (DNA directed), gamma	POLG	5428			CloneID (non-polyA)
2216	NM_004374	Cytochrome c oxidase subunit VIc	COX6C	1345	T		CloneID (non-polyA)
2219	NM_032557	Ubiquitin specific peptidase 38	USP38	84640	T
2232	NM_032199	AT rich interactive domain 5B (MRF1-like)	ARID5B	84159	T
2234	NM_005937	Myeloid/lymphoid or mixed-lineage leukemia (trithorax homolog, Drosophila); translocated to, 6	MLLT6	4302	T
2236	NM_000991	Ribosomal protein L28	RPL28	6158			CloneID (non-polyA)
2237	NM_005741	Zinc finger protein 263	ZNF263	10127	T		CloneID (non-polyA)
2238	NM_003203	Chromosome 2 open reading frame 3	C2orf3	6936	T		CloneID (non-polyA)
2242	NM_002072	Guanine nucleotide binding protein (G protein), q polypeptide	GNAQ	2776	T
2248	NM_001008564	Nucleoporin like 1	NUPL1	9818	T
2250	NM_024835	Gametogenetin binding protein 2	GGNBP2	79893			CloneID (non-polyA)
2251	NM_024835	Gametogenetin binding protein 2	GGNBP2	79893			CloneID (non-polyA)
2252	NM_080829	Chromosome 20 open reading frame 175	C20orf175	140876			CloneID (non-polyA)
2257	NM_020706	Splicing factor, arginine/serine-rich 15	SFRS15	57466	T
2264	NM_014764	DAZ associated protein 2	DAZAP2	9802	T
2271	NM_031922	RALBP1 associated Eps domain containing 1	REPS1	85021			CloneID (non-polyA)
2273	NM_022918	Transmembrane protein 135	TMEM135	65084	T
2278	NM_017771	PX domain containing serine/threonine kinase	PXK	54899			CloneID (non-polyA)
2288	NM_006822	RAB40B, member RAS oncogene family	RAB40B	10966	T
2291	NM_004161	RAB1A, member RAS oncogene family	RAB1A	5861	T		CloneID (non-polyA)
2292	NM_182609	Zinc finger protein 677	ZNF677	342926	T
2296	NM_002919	Regulatory factor X, 3 (influences HLA class II expression)	RFX3	5991	T
2302	NM_007080	LSM6 homolog, U6 small nuclear RNA associated (S. cerevisiae)	LSM6	11157			CloneID (non-polyA)
2303	NM_001011	Ribosomal protein S7	RPS7	6201	T
2306	NM_005385	Natural killer-tumor recognition sequence	NKTR	4820	T
2308	NM_015329	KIAA0892	KIAA0892	23383	T
2310	NM_002969	Mitogen-activated protein kinase 12	MAPK12	6300	T		CloneID (non-polyA)
2315	NM_001005909	Inositol hexaphosphate kinase 2	IHPK2	51447	T
2326	NM_015589	Sterile alpha motif domain containing 4A	SAMD4A	23034	T
2329	NM_015589	Sterile alpha motif domain containing 4A	SAMD4A	23034	T
2330	NM_015681	B9 protein domain 1	B9D1	27077	T
2335	NM_153451	Oral cancer overexpressed 1	ORAOV1	220064	T
2344	NM_002146	Homeobox B3	HOXB3	3213	T
2345	NM_001082959	Ubiquitin C	UBC	7316	T
2346	NM_001082959	Ubiquitin C	UBC	7316	T
2347	NM_001082959	Ubiquitin C	UBC	7316	T
2352	NM_015258	FK506 binding protein 15, 133kDa	FKBP15	23307	T
2354	NM_173200	Nuclear receptor subfamily 4, group A, member 3	NR4A3	8013	T
2355	NM_001010982	Arylformamidase	AFMID	125061	T
2360	NM_006835	Cyclin I	CCNI	10983	T
2361	NM_006835	Cyclin I	CCNI	10983	T
2362	NM_003569	Syntaxin 7	STX7	8417	T		CloneID (non-polyA)
2363	NM_003569	Syntaxin 7	STX7	8417	T		CloneID (non-polyA)
2364	NM_003569	Syntaxin 7	STX7	8417	T
2368	NM_003643	Glial cells missing homolog 1 (Drosophila)	GCM1	8521	T
2369	NM_001904	Catenin (cadherin-associated protein), beta 1, 88kDa	CTNNB1	1499	T
2370	NM_001904	Catenin (cadherin-associated protein), beta 1, 88kDa	CTNNB1	1499			CloneID (non-polyA)
2371	NM_015148	PAS domain containing serine/threonine kinase	PASK	23178	T
2373	NM_148894	Family with sequence similarity 44, member A	FAM44A	259282	T
2375	NM_012294	Rap guanine nucleotide exchange factor (GEF) 5	RAPGEF5	9771	T
2378	NM_014751	Metastasis suppressor 1	MTSS1	9788	T
2386	NM_006813	Proline-rich nuclear receptor coactivator 1	PNRC1	10957			CloneID (non-polyA)
2387	NM_006813	Proline-rich nuclear receptor coactivator 1	PNRC1	10957			CloneID (non-polyA)
2389	NM_015869	Peroxisome proliferator-activated receptor gamma	PPARG	5468	T
2390	NM_015869	Peroxisome proliferator-activated receptor gamma	PPARG	5468	T
2391	NM_000450	Selectin E (endothelial adhesion molecule 1)	SELE	6401	T
2392	NM_005347	Heat shock 70kDa protein 5 (glucose-regulated protein, 78kDa)	HSPA5	3309			CloneID (non-polyA)
2395	NM_145266	NudC domain containing 2	NUDCD2	134492	T
2396	NM_018385	Large subunit GTPase 1 homolog (S. cerevisiae)	LSG1	55341	T
2401	NM_001111018	Neuron navigator 2, transcript variant 3, mrna.	NAV2	89797	T
2405	NM_001099289	SH3 multiple domains 4	SH3MD4	344558	T
2406	NM_015555	Zinc finger protein 451	ZNF451	26036	T
2409	NM_012243	Solute carrier family 35 (UDP-N-acetylglucosamine (UDP-GlcNAc) transporter), member A3	SLC35A3	23443	T
2410	NM_001012339	DnaJ homology subfamily A member 5	DNAJA5	134218	T
2411	NM_001012339	DnaJ homology subfamily A member 5	DNAJA5	134218	T		CloneID (non-polyA)
2419	NM_032827	Atonal homolog 8 (Drosophila)	ATOH8	84913	T
2423	NM_002581	Pregnancy-associated plasma protein A, pappalysin 1	PAPPA	5069	T
2430	NM_015133	Mitogen-activated protein kinase 8 interacting protein 3	MAPK8IP3	23162	T
2431	NM_031267	Cell division cycle 2-like 5 (cholinesterase-related cell division controller)	CDC2L5	8621	T
2435	NM_198896	RAB6A, member RAS oncogene family	RAB6A	5870	T
2436	NM_018431	Docking protein 5	DOK5	55816			CloneID (non-polyA)
2442	NM_000978	Ribosomal protein L23	RPL23	9349			CloneID (non-polyA)
2446	NM_002218	Inter-alpha (globulin) inhibitor H4 (plasma Kallikrein-sensitive glycoprotein)	ITIH4	3700			CloneID (non-polyA)
2448	NM_020536	CSRP2 binding protein	CSRP2BP	57325			CloneID (non-polyA)
2449	NM_020142	NADH dehydrogenase (ubiquinone) 1 alpha subcomplex, 4-like 2	NDUFA4L2	56901			CloneID (non-polyA)
2452	NM_017766	Castor zinc finger 1	CASZ1	54897	T
2458	NM_173681	ATG9 autophagy related 9 homolog B (S. cerevisiae)	ATG9B	285973	T
2459	NM_052873	Chromosome 14 open reading frame 179	C14orf179	112752	T		CloneID (non-polyA)
2470	NM_015367	BCL2-like 13 (apoptosis facilitator)	BCL2L13	23786	T
2471	NM_015367	BCL2-like 13 (apoptosis facilitator)	BCL2L13	23786	T
2472	NM_001080487	Similar to poly(A)binding protein nuclear-like 1	LOC390748	390748	T		CloneID (non-polyA)
2473	NM_153819	RAS guanyl releasing protein 2 (calcium and DAG-regulated)	RASGRP2	10235	T
2478	NM_020449	THO complex 2	THOC2	57187	T
2487	NM_178019	Cation channel, sperm associated 3	CATSPER3	347732	T
2489	NM_178019	Cation channel, sperm associated 3	CATSPER3	347732	T
2490	NM_002435	Mannose phosphate isomerase	MPI	4351	T		CloneID (non-polyA)
2496	NM_148905	Oxysterol binding protein-like 9	OSBPL9	114883	T
2498	NM_001079529	NY-REN-7 antigen	NY-REN-7	285596	T
2499	NM_173663	NY-REN-7 antigen	NY-REN-7	285596	T
2506	NM_002443	Microseminoprotein, beta-	MSMB	4477	T
2509	NM_001040110	Nuclear respiratory factor 1	NRF1	4899	T
2511	NM_145231	Chromosome 14 open reading frame 143	C14orf143	90141	T
2512	NM_145231	Chromosome 14 open reading frame 143	C14orf143	90141	T		CloneID (non-polyA)
2516	NM_031953	Sorting nexin 25	SNX25	83891	T
2518	NM_006919	Serpin peptidase inhibitor, clade B (ovalbumin), member 3	SERPINB3	6317	T
2520	NM_004330	BCL2/adenovirus E1B 19kDa interacting protein 2	BNIP2	663			CloneID (non-polyA)
2524	NM_020205	OTU domain containing 7B	OTUD7B	56957	T
2528	NM_018970	G protein-coupled receptor 85	GPR85	54329	T
2535	NM_005919	Myocyte enhancer factor 2B	MEF2B	4207	T		CloneID (non-polyA)
2540	NM_001332	Catenin (cadherin-associated protein), delta 2 (neural plakophilin-related arm-repeat protein)	CTNND2	1501	T
2542	NM_001034850	Family with sequence similarity 134, member B	FAM134B	54463	T
2545	NM_019600	KIAA1370	KIAA1370	56204			CloneID (non-polyA)
2546	NM_019600	KIAA1370	KIAA1370	56204			CloneID (non-polyA)
2550	NM_001080419	Unkempt homolog (Drosophila)	UNK	85451	T		CloneID (non-polyA)
2553	NM_173683	XK, Kell blood group complex subunit-related family, member 6	XKR6	286046	T
2554	NM_173683	XK, Kell blood group complex subunit-related family, member 6	XKR6	286046	T
2556	NM_018474	Chromosome 20 open reading frame 19	C20orf19	55857	T
2557	NM_018474	Chromosome 20 open reading frame 19	C20orf19	55857	T
2559	NM_018474	Chromosome 20 open reading frame 19	C20orf19	55857	T
2566	NM_012154	Eukaryotic translation initiation factor 2C, 2	EIF2C2	27161	T
2568	NM_080663	Exonuclease domain containing 1	EXOD1	112479	T		CloneID (non-polyA)
2570	NM_032682	Forkhead box P1	FOXP1	27086	T
2571	NM_032682	Forkhead box P1	FOXP1	27086	T
2575	NM_032682	Forkhead box P1	FOXP1	27086	T
2576	NM_032682	Forkhead box P1	FOXP1	27086	T
2580	NM_001012505	Forkhead box P1	FOXP1	27086	T
2582	NM_022346	Non-SMC condensin I complex, subunit G	NCAPG	64151	T
2583	NM_002710	Protein phosphatase 1, catalytic subunit, gamma isoform	PPP1CC	5501	T		CloneID (non-polyA)
2584	NM_003872	Neuropilin 2	NRP2	8828	T		CloneID (non-polyA)
2587	NM_003872	Neuropilin 2	NRP2	8828	T		CloneID (non-polyA)
2588	NM_003872	Neuropilin 2	NRP2	8828	T
2589	NM_018034	WD repeat domain 70	WDR70	55100	T
2594	NM_001032280	Transcription factor AP-2 alpha (activating enhancer binding protein 2 alpha)	TFAP2A	7020			CloneID (non-polyA)
2599	NM_003343	Ubiquitin-conjugating enzyme E2G 2 (UBC7 homolog, yeast)	UBE2G2	7327	T
2600	NM_006049	Small nuclear RNA activating complex, polypeptide 5, 19kDa	SNAPC5	10302			CloneID (non-polyA)
2601	NM_006049	Small nuclear RNA activating complex, polypeptide 5, 19kDa	SNAPC5	10302	T		CloneID (non-polyA)
2605	NM_001031732	YTH domain containing 1	YTHDC1	91746	T
2607	NM_022764	Methenyltetrahydrofolate synthetase domain containing	MTHFSD	64779	T
2608	NM_022764	Methenyltetrahydrofolate synthetase domain containing	MTHFSD	64779	T		CloneID (non-polyA)
2610	NM_144725	Hypothetical protein FLJ25439	FLJ25439	153657	T
2613	NM_005692	ATP-binding cassette, sub-family F (GCN20), member 2	ABCF2	10061	T		CloneID (non-polyA)
2614	NM_031924	Radial spoke head 3 homolog (Chlamydomonas)	RSPH3	83861	T
2616	NM_006595	Apoptosis inhibitor 5	API5	8539	T		CloneID (non-polyA)
2620	NM_031885	Bardet-Biedl syndrome 2	BBS2	583	T
2621	NM_003921	B-cell CLL/lymphoma 10	BCL10	8915	T
2625	NM_012137	Dimethylarginine dimethylaminohydrolase 1	DDAH1	23576	T
2627	NM_002578	P21 (CDKN1A)-activated kinase 3	PAK3	5063	T
2628	NM_002578	P21 (CDKN1A)-activated kinase 3	PAK3	5063	T
2629	NM_002578	P21 (CDKN1A)-activated kinase 3	PAK3	5063	T
2631	NM_001083613	Hypothetical protein BC017488	LOC124446	124446			CloneID (non-polyA)
2632	NM_022118	RNA binding motif protein 26	RBM26	64062	T
2633	NM_018967	Syntrophin, gamma 1	SNTG1	54212	T
2636	NM_018967	Syntrophin, gamma 1	SNTG1	54212	T
2639	NM_020693	Down syndrome cell adhesion molecule like 1	DSCAML1	57453	T
2642	NM_015074	Kinesin family member 1B	KIF1B	23095	T
2649	NM_001110	ADAM metallopeptidase domain 10	ADAM10	102	T
2650	NM_138959	Vang-like 1 (van gogh, Drosophila)	VANGL1	81839	T
2655	NM_003592	Cullin 1	CUL1	8454	T
2656	NM_000893	Kininogen 1	KNG1	3827			CloneID (non-polyA)
2659	NM_016132	Myelin expression factor 2	MYEF2	50804	T
2667	NM_001010	Ribosomal protein S6	RPS6	6194			CloneID (non-polyA)
2669	NM_017614	Betaine-homocysteine methyltransferase 2	BHMT2	23743			CloneID (non-polyA)
2670	NM_001271	Chromodomain helicase DNA binding protein 2	CHD2	1106			CloneID (non-polyA)
2671	NM_012333	C-myc binding protein	MYCBP	26292	T
2675	NM_016417	Glutaredoxin 5	GLRX5	51218	T		CloneID (non-polyA)
2677	NM_013246	Cardiotrophin-like cytokine factor 1	CLCF1	23529	T
2681	NM_016614	TRAF and TNF receptor associated protein	TTRAP	51567			CloneID (non-polyA)
2682	NM_016614	TRAF and TNF receptor associated protein	TTRAP	51567	T		CloneID (non-polyA)
2684	NM_002069	Guanine nucleotide binding protein (G protein), alpha inhibiting activity polypeptide 1	GNAI1	2770	T
2685	NM_138362	Family with sequence similarity 104, member B	FAM104B	90736	T		CloneID (non-polyA)
2686	NM_000777	Cytochrome P450, family 3, subfamily A, polypeptide 5	CYP3A5	1577			CloneID (non-polyA)
2687	NM_000777	Cytochrome P450, family 3, subfamily A, polypeptide 5	CYP3A5	1577	T		CloneID (non-polyA)
2688	NM_020383	X-prolyl aminopeptidase (aminopeptidase P) 1, soluble	XPNPEP1	7511	T
2690	NM_181644	Major facilitator superfamily domain containing 4	MFSD4	148808	T		CloneID (non-polyA)
2691	NM_181644	Major facilitator superfamily domain containing 4	MFSD4	148808	T		CloneID (non-polyA)
2693	NM_015660	GTPase, IMAP family member 2	GIMAP2	26157	T
2695	NM_152447	Leucine rich repeat and fibronectin type III domain containing 5	LRFN5	145581	T
2699	NM_054027	Ankylosis, progressive homolog (mouse)	ANKH	56172	T
2701	NM_054027	Ankylosis, progressive homolog (mouse)	ANKH	56172	T
2703	NM_006251	Protein kinase, AMP-activated, alpha 1 catalytic subunit	PRKAA1	5562	T
2705	NM_183006	Discs, large (Drosophila) homolog-associated protein 4	DLGAP4	22839	T
2706	NM_003565	Unc-51-like kinase 1 (C. elegans)	ULK1	8408	T
2711	NM_000021	Presenilin 1 (Alzheimer disease 3)	PSEN1	5663	T
2715	NM_139119	YY1 associated protein 1	YY1AP1	55249	T		CloneID (non-polyA)
2718	NM_000478	Alkaline phosphatase, liver/bone/kidney	ALPL	249	T
2719	NM_012215	Meningioma expressed antigen 5 (hyaluronidase)	MGEA5	10724	T		CloneID (non-polyA)
2720	NM_012215	Meningioma expressed antigen 5 (hyaluronidase)	MGEA5	10724			CloneID (non-polyA)
2721	NM_012215	Meningioma expressed antigen 5 (hyaluronidase)	MGEA5	10724	T		CloneID (non-polyA)
2725	NM_002207	Integrin, alpha 9	ITGA9	3680	T
2738	NM_001011554	Solute carrier family 13 (sodium-dependent dicarboxylate transporter), member 3	SLC13A3	64849	T
2740	NM_001011554	Solute carrier family 13 (sodium-dependent dicarboxylate transporter), member 3	SLC13A3	64849	T
2743	NM_001011554	Solute carrier family 13 (sodium-dependent dicarboxylate transporter), member 3	SLC13A3	64849	T		CloneID (non-polyA)
2745	NM_001011554	Solute carrier family 13 (sodium-dependent dicarboxylate transporter), member 3	SLC13A3	64849	T
2746	NM_198449	Embigin homolog (mouse)	EMB	133418	T
2748	NM_000282	Propionyl Coenzyme A carboxylase, alpha polypeptide	PCCA	5095	T
2750	NM_000282	Propionyl Coenzyme A carboxylase, alpha polypeptide	PCCA	5095	T
2753	NM_005663	Wolf-Hirschhorn syndrome candidate 2	WHSC2	7469	T
2754	NM_001013438	Fragile X mental retardation, autosomal homolog 1	FXR1	8087			CloneID (non-polyA)
2756	NM_015252	EH domain binding protein 1	EHBP1	23301	T
2758	NM_015252	EH domain binding protein 1	EHBP1	23301	T		CloneID (non-polyA)
2760	NM_032208	Anthrax toxin receptor 1	ANTXR1	84168	T
2763	NM_005596	Nuclear factor I/B	NFIB	4781	T
2766	NM_005596	Nuclear factor I/B	NFIB	4781	T
2768	NM_021141	X-ray repair complementing defective repair in Chinese hamster cells 5 (double-strand-break rejoining; Ku autoantigen, 80kDa)	XRCC5	7520	T
2773	NM_001077207	SEC31 homolog A (S. cerevisiae)	SEC31A	22872	T		CloneID (non-polyA)
2776	NM_022158	Fructosamine 3 kinase	FN3K	64122			CloneID (non-polyA)
2780	NM_173531	Zinc finger protein 100	ZNF100	163227	T
2781	NM_173531	Zinc finger protein 100	ZNF100	163227	T
2783	NM_024617	Zinc finger, CCHC domain containing 6	ZCCHC6	79670	T		CloneID (non-polyA)
2785	NM_024617	Zinc finger, CCHC domain containing 6	ZCCHC6	79670	T
2786	NM_024617	Zinc finger, CCHC domain containing 6	ZCCHC6	79670	T
2787	NM_024617	Zinc finger, CCHC domain containing 6	ZCCHC6	79670	T
2788	NM_003235	Thyroglobulin	TG	7038			CloneID (non-polyA)
2789	NM_003235	Thyroglobulin	TG	7038			CloneID (non-polyA)
2790	NM_000175	Glucose phosphate isomerase	GPI	2821	T
2792	NM_203282	Zinc finger protein 254	ZNF254	9534	T
2794	NM_006096	N-myc downstream regulated gene 1	NDRG1	10397	T
2801	NM_005876	SPEG complex locus, mrna.	SPEG	10290	T		CloneID (non-polyA)
2803	NM_024731	Chromosome 16 open reading frame 44	C16orf44	79786	T
2804	NM_138356	Src homology 2 domain containing F	SHF	90525	T		CloneID (non-polyA)
2806	NM_004855	Phosphatidylinositol glycan anchor biosynthesis, class B	PIGB	9488	T
2812	NM_007357	Component of oligomeric golgi complex 2	COG2	22796	T
2814	NM_007357	Component of oligomeric golgi complex 2	COG2	22796	T
2816	NM_020189	Enhancer of yellow 2 homolog (Drosophila)	ENY2	56943	T
2818	NM_018342	Transmembrane protein 144	TMEM144	55314	T
2820	NM_133343	RAD17 homolog (S. pombe)	RAD17	5884			CloneID (non-polyA)
2821	NM_133343	RAD17 homolog (S. pombe)	RAD17	5884			CloneID (non-polyA)
2823	NM_005885	Membrane-associated ring finger (C3HC4) 6	MARCH6	10299	T
2825	NM_002224	Inositol 1,4,5-triphosphate receptor, type 3	ITPR3	3710	T		CloneID (non-polyA)
2826	NM_002224	Inositol 1,4,5-triphosphate receptor, type 3	ITPR3	3710	T		CloneID (non-polyA)
2830	NM_015064	ELKS/RAB6-interacting/CAST family member 1	ERC1	23085	T
2832	NM_001008391	Coiled-coil domain containing 73	CCDC73	493860	T		CloneID (non-polyA)
2833	NM_000345	Synuclein, alpha (non A4 component of amyloid precursor)	SNCA	6622	T
2838	NM_004737	Like-glycosyltransferase	LARGE	9215	T
2845	NM_033290	Midline 1 (Opitz/BBB syndrome)	MID1	4281	T
2848	NM_015198	Cordon-bleu homolog (mouse)	COBL	23242	T
2849	NM_015198	Cordon-bleu homolog (mouse)	COBL	23242	T
2851	NM_015198	Cordon-bleu homolog (mouse)	COBL	23242	T
2857	NM_183352	SEC13 homolog (S. cerevisiae)	SEC13	6396	T
2864	NM_001064	Transketolase (Wernicke-Korsakoff syndrome)	TKT	7086	T
2865	NM_018011	Hypothetical protein FLJ10154	FLJ10154	55082	T
2874	NM_004755	Ribosomal protein S6 kinase, 90kDa, polypeptide 5	RPS6KA5	9252	T
2875	NM_021130	Peptidylprolyl isomerase A (cyclophilin A)	PPIA	5478	T		CloneID (non-polyA)
2876	NM_002116	Major histocompatibility complex, class I, A	HLA-A	3105			CloneID (non-polyA)
2880	NM_013265	Chromosome 11 open reading frame2	C11orf2	738			CloneID (non-polyA)
2881	NM_012257	HMG-box transcription factor 1	HBP1	26959	T
2882	NM_020828	Zinc finger protein 28 homolog (mouse)	ZFP28	140612	T
2890	NM_144713	Family with sequence similarity 82, member A	FAM82A	151393	T
2892	NM_005585	SMAD family member 6	SMAD6	4091	T
2896	NM_001037872	REV1 homolog (S. cerevisiae)	REV1	51455			CloneID (non-polyA)
2897	NM_015979	Mediator complex subunit 23	MED23	9439	T
2898	NM_015979	Mediator complex subunit 23	MED23	9439	T
2899	NM_025027	Zinc finger protein 606	ZNF606	80095	T		CloneID (non-polyA)
2902	NM_017794	KIAA1797	KIAA1797	54914	T
2904	NM_005831	Calcium binding and coiled-coil domain 2	CALCOCO2	10241	T
2907	NM_002506	Nerve growth factor, beta polypeptide	NGFB	4803	T
2912	NM_000362	TIMP metallopeptidase inhibitor 3 (Sorsby fundus dystrophy, pseudoinflammatory)	TIMP3	7078	T
2919	NM_003174	Supervillin	SVIL	6840	T
2926	NM_002084	Glutathione peroxidase 3 (plasma)	GPX3	2878			CloneID (non-polyA)
2934	NM_030751	Zinc finger E-box binding homeobox 1	ZEB1	6935			CloneID (non-polyA)
2937	NM_021008	Deformed epidermal autoregulatory factor 1 (Drosophila)	DEAF1	10522			CloneID (non-polyA)
2939	NM_017825	ADP-ribosylhydrolase like 2	ADPRHL2	54936			CloneID (non-polyA)
2944	NM_021149	Coactosin-like 1 (Dictyostelium)	COTL1	23406	T
2945	NM_012399	Phosphatidylinositol transfer protein, beta	PITPNB	23760			CloneID (non-polyA)
2947	NM_138732	Neurexin 2	NRXN2	9379	T
2949	NM_031206	LAS1-like (S. cerevisiae)	LAS1L	81887	T
2950	NM_198252	Gelsolin (amyloidosis, Finnish type)	GSN	2934	T
2952	NM_001040657	Tetratricopeptide repeat domain 23	TTC23	64927	T
2954	NM_001831	Clusterin	CLU	1191	T		CloneID (non-polyA)
2956	NM_014341	Mitochondrial carrier homolog 1 (C. elegans)	MTCH1	23787	T		CloneID (non-polyA)
2957	NM_001039919	Zinc finger protein 384	ZNF384	171017			CloneID (non-polyA)
2962	NM_198225	Rho-related BTB domain containing 1	RHOBTB1	9886	T
2963	NM_198225	Rho-related BTB domain containing 1	RHOBTB1	9886	T		CloneID (non-polyA)
2964	NM_032709	Chromosome 10 open reading frame 33	C10orf33	84795	T
2965	NM_012176	F-box protein 4	FBXO4	26272	T
2968	NM_017433	Myosin IIIA	MYO3A	53904	T
2971	NM_001040060	Secreted phosphoprotein 1 (osteopontin, bone sialoprotein I, early T-lymphocyte activation 1)	SPP1	6696			CloneID (non-polyA)
2973	NM_032263	IQ motif containing G	IQCG	84223	T
2974	NM_032263	IQ motif containing G	IQCG	84223	T
2975	NM_001031684	Splicing factor, arginine/serine-rich 7, 35kDa	SFRS7	6432	T
2977	NM_000409	Guanylate cyclase activator 1A (retina)	GUCA1A	2978	T
2980	NM_018084	Coiled-coil domain containing 88A	CCDC88A	55704			CloneID (non-polyA)
2981	NM_018084	Coiled-coil domain containing 88A	CCDC88A	55704	T		CloneID (non-polyA)
2984	NM_018084	Coiled-coil domain containing 88A	CCDC88A	55704	T
2985	NM_018084	Coiled-coil domain containing 88A	CCDC88A	55704	T
2986	NM_003164	Syntaxin 5	STX5	6811			CloneID (non-polyA)
2987	NM_003164	Syntaxin 5	STX5	6811			CloneID (non-polyA)
2991	NM_207360	Zinc finger CCCH-type containing 12D	ZC3H12D	340152	T
2998	NM_015347	RIMS binding protein 2	RIMBP2	23504	T
3000	NM_006718	Pleiomorphic adenoma gene-like 1	PLAGL1	5325	T
3002	NM_006718	Pleiomorphic adenoma gene-like 1	PLAGL1	5325	T
3003	NM_006475	Periostin, osteoblast specific factor	POSTN	10631	T
3004	NM_006475	Periostin, osteoblast specific factor	POSTN	10631	T
3005	NM_006475	Periostin, osteoblast specific factor	POSTN	10631	T
3006	NM_006475	Periostin, osteoblast specific factor	POSTN	10631	T
3011	NM_005973	Papillary renal cell carcinoma (translocation-associated)	PRCC	5546	T
3013	NM_025057	Chromosome 14 open reading frame 45	C14orf45	80127	T
3024	NM_018056	Transmembrane protein 39B	TMEM39B	55116	T		CloneID (non-polyA)
3025	NM_014161	Mitochondrial ribosomal protein L18	MRPL18	29074			CloneID (non-polyA)
3027	NM_030918	Sorting nexin family member 27	SNX27	81609	T
3029	NM_024827	Histone deacetylase 11	HDAC11	79885			CloneID (non-polyA)
3033	NM_002585	Pre-B-cell leukemia homeobox 1	PBX1	5087	T
3037	NM_002585	Pre-B-cell leukemia homeobox 1	PBX1	5087	T
3041	NM_002585	Pre-B-cell leukemia homeobox 1	PBX1	5087	T
3042	NM_015127	Chloride channel CLIC-like 1	CLCC1	23155	T		CloneID (non-polyA)
3043	NM_001112706	Scinderin, transcript variant 1, mrna.	SCIN	85477	T
3044	NM_000560	CD53 molecule	CD53	963			CloneID (non-polyA)
3045	NM_002739	Protein kinase C, gamma	PRKCG	5582			CloneID (non-polyA)
3050	NM_138412	Retinol dehydrogenase 13 (all-trans/9-cis)	RDH13	112724			CloneID (non-polyA)
3053	NM_003845	Dual-specificity tyrosine-(Y)-phosphorylation regulated kinase 4	DYRK4	8798			CloneID (non-polyA)
3054	NM_005021	Ectonucleotide pyrophosphatase/phosphodiesterase 3	ENPP3	5169			CloneID (non-polyA)
3055	NM_012247	Selenophosphate synthetase 1	SEPHS1	22929	T
3058	NM_022003	FXYD domain containing ion transport regulator 6	FXYD6	53826			CloneID (non-polyA)
3059	NM_022003	FXYD domain containing ion transport regulator 6	FXYD6	53826	T
3061	NM_019098	Cyclic nucleotide gated channel beta 3	CNGB3	54714	T		CloneID (non-polyA)
3065	NM_004887	Chemokine (C-X-C motif) ligand 14	CXCL14	9547	T		CloneID (non-polyA)
3067	NM_002745	Mitogen-activated protein kinase 1	MAPK1	5594			CloneID (non-polyA)
3069	NM_001495	GDNF family receptor alpha 2	GFRA2	2675	T
3070	NM_144563	Ribose 5-phosphate isomerase A (ribose 5-phosphate epimerase)	RPIA	22934	T
3072	NM_001017395	Transmembrane and coiled-coil domain family 1	TMCC1	23023	T		CloneID (non-polyA)
3086	NM_001115113	WD repeat domain 26, transcript variant 2, mrna.	WDR26	80232			CloneID (non-polyA)
3090	NM_017864	Integrator complex subunit 8	INTS8	55656	T		CloneID (non-polyA)
3096	NM_015187	KIAA0746 protein	KIAA0746	23231			CloneID (non-polyA)
3100	NM_014250	High-mobility group protein 2-like 1	HMG2L1	10042	T
3102	NM_138357	Coiled-coil domain containing 109A	CCDC109A	90550	T
3105	NM_032169	Acyl-Coenzyme A dehydrogenase family, member 11	ACAD11	84129	T
3109	NM_001619	Adrenergic, beta, receptor kinase 1	ADRBK1	156	T
3110	NM_001031803	Lethal giant larvae homolog 2 (Drosophila)	LLGL2	3993	T		CloneID (non-polyA)
3113	NM_000320	Quinoid dihydropteridine reductase	QDPR	5860	T
3114	NM_007120	UDP glucuronosyltransferase 1 family, polypeptide A6	UGT1A6	54578	T
3116	NM_138610	H2A histone family, member Y	H2AFY	9555	T		CloneID (non-polyA)
3117	NM_138610	H2A histone family, member Y	H2AFY	9555	T		CloneID (non-polyA)
3118	NM_138610	H2A histone family, member Y	H2AFY	9555	T
3119	NM_138610	H2A histone family, member Y	H2AFY	9555	T
3120	NM_138610	H2A histone family, member Y	H2AFY	9555	T
3122	NM_144974	Coiled-coil domain containing 122	CCDC122	160857	T
3125	NM_024066	Prion protein interacting protein	PRNPIP	79033	T
3129	NM_001122731	Microtubule associated monoxygenase, calponin and LIM domain containing 3, mrna.	MICAL3	57553	T
3139	NM_015055	SWAP-70 protein	SWAP70	23075	T
3141	NM_024667	Vacuolar protein sorting 37 homolog B (S. cerevisiae)	VPS37B	79720	T
3142	NM_018371	Chondroitin beta1,4 N-acetylgalactosaminyltransferase	ChGn	55790	T
3144	NM_022773	Transmembrane protein 112	TMEM112	64788	T
3145	NM_022773	Transmembrane protein 112	TMEM112	64788	T
3147	NM_014189	Adducin 1 (alpha)	ADD1	118	T
3149	NM_014189	Adducin 1 (alpha)	ADD1	118	T
3151	NM_003619	Protease, serine, 12 (neurotrypsin, motopsin)	PRSS12	8492			CloneID (non-polyA)
3153	NM_003638	Integrin, alpha 8	ITGA8	8516			CloneID (non-polyA)
3160	NM_003097	Small nuclear ribonucleoprotein polypeptide N	SNRPN	6638			CloneID (non-polyA)
3162	NM_001743	Calmodulin 2 (phosphorylase kinase, delta)	CALM2	805			CloneID (non-polyA)
3164	NM_018484	Solute carrier family 22 (organic anion/cation transporter), member 11	SLC22A11	55867			CloneID (non-polyA)
3176	NM_000898	Monoamine oxidase B	MAOB	4129	T
3178	NM_001259	Cyclin-dependent kinase 6	CDK6	1021	T
3181	NM_033254	Boc homolog (mouse)	BOC	91653	T		CloneID (non-polyA)
3185	NM_001098620	Poly(rC) binding protein 2	PCBP2	5094	T		CloneID (non-polyA)
3191	NM_139045	SWI/SNF related, matrix associated, actin dependent regulator of chromatin, subfamily a, member 2	SMARCA2	6595	T
3197	NM_002399	Meis homeobox 2	MEIS2	4212	T
3198	NM_001025300	RAB12, member RAS oncogene family	RAB12	201475	T
3201	NM_001105244	Protein tyrosine phosphatase, receptor type, M, transcript variant 1, mrna.	PTPRM	5797			CloneID (non-polyA)
3202	NM_001002292	G protein-coupled receptor 177	GPR177	79971	T
3203	NM_003916	Adaptor-related protein complex 1, sigma 2 subunit	AP1S2	8905			CloneID (non-polyA)
3205	NM_002332	Low density lipoprotein-related protein 1 (alpha-2-macroglobulin receptor)	LRP1	4035	T
3213	NM_001001548	CD36 molecule (thrombospondin receptor)	CD36	948			CloneID (non-polyA)
3224	NM_016300	Cyclic AMP-regulated phosphoprotein, 21 kD	ARPP-21	10777	T		CloneID (non-polyA)
3230	NM_014572	LATS, large tumor suppressor, homolog 2 (Drosophila)	LATS2	26524	T
3247	NM_001007157	PHD finger protein 14	PHF14	9678			CloneID (non-polyA)
3251	NM_004610	T-complex 10 (mouse)	TCP10	6953	T
3252	NM_003730	Ribonuclease T2	RNASET2	8635	T
3253	NM_181351	Neural cell adhesion molecule 1	NCAM1	4684	T
3255	NM_015215	Calmodulin binding transcription activator 1	CAMTA1	23261	T
3256	NM_015215	Calmodulin binding transcription activator 1	CAMTA1	23261	T
3261	NM_019021	Chromosome 11 open reading frame 71	C11orf71	54494	T
3268	NM_004863	Serine palmitoyltransferase, long chain base subunit 2	SPTLC2	9517	T
3269	NM_005336	High density lipoprotein binding protein (vigilin)	HDLBP	3069			CloneID (non-polyA)
3270	NM_005336	High density lipoprotein binding protein (vigilin)	HDLBP	3069			CloneID (non-polyA)
3273	NM_005336	High density lipoprotein binding protein (vigilin)	HDLBP	3069	T
3276	NM_017905	Transmembrane and coiled-coil domains 3	TMCO3	55002	T
3277	NM_020821	Vacuolar protein sorting 13 homolog C (S. cerevisiae)	VPS13C	54832	T
3278	NM_020821	Vacuolar protein sorting 13 homolog C (S. cerevisiae)	VPS13C	54832	T
3280	NM_017714	Taspase, threonine aspartase, 1	TASP1	55617	T
3282	NM_133474	Zinc finger protein 721	ZNF721	170960	T
3286	NM_015670	SUMO1/sentrin/SMT3 specific peptidase 3	SENP3	26168	T		CloneID (non-polyA)
3288	NM_005532	Interferon, alpha-inducible protein 27	IFI27	3429	T
3295	NM_002409	Mannosyl (beta-1,4-)-glycoprotein beta-1,4-N-acetylglucosaminyltransferase	MGAT3	4248	T
3297	NM_173602	DIP2 disco-interacting protein 2 homolog B (Drosophila)	DIP2B	57609	T
3299	NM_005183	Calcium channel, voltage-dependent, L type, alpha 1F subunit	CACNA1F	778	T
3312	NM_012307	Erythrocyte membrane protein band 4.1-like 3	EPB41L3	23136	T
3315	NM_001080391	SP100 nuclear antigen	SP100	6672	T		CloneID (non-polyA)
3316	NM_001080391	SP100 nuclear antigen	SP100	6672	T
3318	NM_032328	EF-hand calcium binding domain 2	EFCAB2	84288	T
3319	NM_006327	Translocase of inner mitochondrial membrane 23 homolog (yeast)	TIMM23	10431	T
3320	NM_030816	Ankyrin repeat domain 13C	ANKRD13C	81573	T
3323	NM_001880	Activating transcription factor 2	ATF2	1386			CloneID (non-polyA)
3328	NM_001077263	Transmembrane protease, serine 13	TMPRSS13	84000	T		CloneID (non-polyA)
3349	NM_017868	Tetratricopeptide repeat domain 12	TTC12	54970	T
3350	NM_017868	Tetratricopeptide repeat domain 12	TTC12	54970	T
3354	NM_016232	Interleukin 1 receptor-like 1	IL1RL1	9173	T
3357	NM_173550	Chromosome 9 open reading frame 93	C9orf93	203238	T
3358	NM_178276	Serine incorporator 5	SERINC5	256987	T
3359	NM_178276	Serine incorporator 5	SERINC5	256987	T
3365	NM_005766	FERM, RhoGEF (ARHGEF) and pleckstrin domain protein 1 (chondrocyte-derived)	FARP1	10160	T
3366	NM_005766	FERM, RhoGEF (ARHGEF) and pleckstrin domain protein 1 (chondrocyte-derived)	FARP1	10160	T
3367	NM_005766	FERM, RhoGEF (ARHGEF) and pleckstrin domain protein 1 (chondrocyte-derived)	FARP1	10160	T
3368	NM_005766	FERM, RhoGEF (ARHGEF) and pleckstrin domain protein 1 (chondrocyte-derived)	FARP1	10160	T
3373	NM_194320	Zinc finger protein 169	ZNF169	169841	T
3375	NM_014965	Trafficking protein, kinesin binding 1	TRAK1	22906	T
3378	NM_182898	CAMP responsive element binding protein 5	CREB5	9586	T
3380	NM_207292	Muscleblind-like (Drosophila)	MBNL1	4154	T
3384	NM_207292	Muscleblind-like (Drosophila)	MBNL1	4154	T
3387	NM_012175	F-box protein 3	FBXO3	26273	T		CloneID (non-polyA)
3388	NM_014679	Centrosomal protein 57kDa	CEP57	9702	T		CloneID (non-polyA)
3389	NM_020432	Putative homeodomain transcription factor 2	PHTF2	57157	T
3390	NM_018428	UTP6, small subunit (SSU) processome component, homolog (yeast)	UTP6	55813			CloneID (non-polyA)
3393	NM_002613	3-phosphoinositide dependent protein kinase-1	PDPK1	5170	T
3394	NM_058180	Chromosome 21 open reading frame 58	C21orf58	54058	T		CloneID (non-polyA)
3395	NM_015475	Family with sequence similarity 98, member A	FAM98A	25940	T		CloneID (non-polyA)
3397	NM_016122	Coiled-coil domain containing 41	CCDC41	51134	T		CloneID (non-polyA)
3399	NM_207332	Glutamate-rich 1	ERICH1	157697	T
3408	NM_033395	KIAA1731, mrna.	KIAA1731	85459	T		CloneID (non-polyA)
3409	NM_006098	Guanine nucleotide binding protein (G protein), beta polypeptide 2-like 1	GNB2L1	10399			CloneID (non-polyA)
3410	NM_002525	Nardilysin (N-arginine dibasic convertase)	NRD1	4898			CloneID (non-polyA)
3414	NM_032432	Actin binding LIM protein family, member 2	ABLIM2	84448	T
3419	NM_001099220	Hypothetical protein LOC643641	LOC643641	643641			CloneID (non-polyA)
3420	NM_014773	KIAA0141	KIAA0141	9812	T		CloneID (non-polyA)
3421	NM_033244	Promyelocytic leukemia	PML	5371	T
3424	NM_003249	Thimet oligopeptidase 1	THOP1	7064	T
3425	NM_007202	A kinase (PRKA) anchor protein 10	AKAP10	11216	T		CloneID (non-polyA)
3428	NM_177963	Synaptotagmin XII	SYT12	91683	T
3429	NM_030936	Ring finger protein 32	RNF32	140545	T
3431	NM_030936	Ring finger protein 32	RNF32	140545			CloneID (non-polyA)
3434	NM_020121	UDP-glucose ceramide glucosyltransferase-like 2	UGCGL2	55757	T		CloneID (non-polyA)
3435	NM_020121	UDP-glucose ceramide glucosyltransferase-like 2	UGCGL2	55757	T
3436	NM_020121	UDP-glucose ceramide glucosyltransferase-like 2	UGCGL2	55757	T
3446	NM_015059	Talin 2	TLN2	83660	T		CloneID (non-polyA)
3447	NM_015059	Talin 2	TLN2	83660	T
3451	NM_005845	ATP-binding cassette, sub-family C (CFTR/MRP), member 4	ABCC4	10257	T
3452	NM_025112	ZXD family zinc finger C	ZXDC	79364	T
3453	NM_025112	ZXD family zinc finger C	ZXDC	79364	T
3455	NM_030803	ATG16 autophagy related 16-like 1 (S. cerevisiae)	ATG16L1	55054	T		CloneID (non-polyA)
3456	NM_004269	Mediator complex subunit 27	MED27	9442	T
3457	NM_001111077	Ezrin, transcript variant 2, mrna.	EZR	7430	T
3459	NM_017829	Cat eye syndrome chromosome region, candidate 5	CECR5	27440			CloneID (non-polyA)
3461	NM_024889	Chromosome 10 open reading frame 81	C10orf81	79949	T
3462	NM_003690	Protein kinase, interferon-inducible double stranded RNA dependent activator	PRKRA	8575	T
3463	NM_003690	Protein kinase, interferon-inducible double stranded RNA dependent activator	PRKRA	8575	T
3464	NM_003430	Zinc finger protein 91	ZNF91	7644	T
3466	NM_006365	Chromosome 1 open reading frame 61	C1orf61	10485	T		CloneID (non-polyA)
3467	NM_006365	Chromosome 1 open reading frame 61	C1orf61	10485	T
3470	NM_020300	Microsomal glutathione S-transferase 1	MGST1	4257	T
3473	NM_002864	Pregnancy-zone protein	PZP	5858	T
3475	NM_012331	Methionine sulfoxide reductase A	MSRA	4482			CloneID (non-polyA)
3479	NM_001065	Tumor necrosis factor receptor superfamily, member 1A	TNFRSF1A	7132		T
3481	NM_022140	Erythrocyte membrane protein band 4.1 like 4A	EPB41L4A	64097	T
3483	NM_207325	Dpy-19-like 3 (C. elegans)	DPY19L3	147991	T
3484	NM_152437	Zinc finger protein 664	ZNF664	144348	T
3491	NM_004853	Syntaxin 8	STX8	9482	T
3492	NM_144598	Leucine rich repeat containing 28	LRRC28	123355			CloneID (non-polyA);CloneID (polyA)
3494	NM_033397	KIAA1754	KIAA1754	85450			CloneID (non-polyA)
3497	NM_016060	Mediator complex subunit 31	MED31	51003	T
3510	NM_021132	Protein phosphatase 3 (formerly 2B), catalytic subunit, beta isoform	PPP3CB	5532	T		CloneID (non-polyA)
3515	NM_014141	Contactin associated protein-like 2	CNTNAP2	26047	T
3517	NM_004753	Dehydrogenase/reductase (SDR family) member 3	DHRS3	9249	T
3518	NM_133465	KIAA1958	KIAA1958	158405	T
3519	NM_133465	KIAA1958	KIAA1958	158405	T
3521	NM_020200	Phosphoribosyl transferase domain containing 1	PRTFDC1	56952			CloneID (non-polyA)
3523	NM_000875	Insulin-like growth factor 1 receptor	IGF1R	3480	T
3529	NM_134447	Chromosome 19 open reading frame 2	C19orf2	8725	T		CloneID (non-polyA)
3530	NM_134447	Chromosome 19 open reading frame 2	C19orf2	8725	T		CloneID (non-polyA)
3533	NM_175856	Chondroitin synthase-2	CHSY-2	337876	T
3546	NM_003196	Transcription elongation factor A (SII), 3	TCEA3	6920			CloneID (non-polyA)
3549	NM_018052	Vac14 homolog (S. cerevisiae)	VAC14	55697			CloneID (non-polyA)
3550	NM_000669	Alcohol dehydrogenase 1C (class I), gamma polypeptide	ADH1C	126	T
3559	NM_174910	T-complex-associated-testis-expressed 3	TCTE3	6991	T
3560	NM_174910	T-complex-associated-testis-expressed 3	TCTE3	6991	T
3561	NM_015077	Sterile alpha and TIR motif containing 1	SARM1	23098			CloneID (non-polyA)
3571	NM_015147	Centrosomal protein 68kDa	CEP68	23177			CloneID (non-polyA)
3572	NM_032918	RAS-like, estrogen-regulated, growth inhibitor	RERG	85004	T
3574	NM_022166	Xylosyltransferase I	XYLT1	64131	T
3577	NM_022166	Xylosyltransferase I	XYLT1	64131			CloneID (non-polyA)
3581	NM_020307	Cyclin L1	CCNL1	57018	T		CloneID (non-polyA)
3583	NM_003677	Density-regulated protein	DENR	8562			CloneID (non-polyA)
3584	NM_000391	Tripeptidyl peptidase I	TPP1	1200			CloneID (non-polyA)
3585	NM_006878	Mdm2, transformed 3T3 cell double minute 2, p53 binding protein (mouse)	MDM2	4193	T
3593	NM_021982	SEC24 related gene family, member A (S. cerevisiae)	SEC24A	10802	T		CloneID (non-polyA)
3594	NM_001025101	Myelin basic protein	MBP	4155	T		CloneID (non-polyA)
3598	NM_130797	Dipeptidyl-peptidase 6	DPP6	1804	T
3603	NM_174917	Hypothetical protein LOC197322	LOC197322	197322	T
3604	NM_018981	DnaJ (Hsp40) homolog, subfamily C, member 10	DNAJC10	54431	T
3605	NM_021634	Relaxin/insulin-like family peptide receptor 1	RXFP1	59350	T
3606	NM_138932	Apobec-1 complementation factor	ACF	29974	T
3611	NM_030924	Acyl-CoA synthetase bubblegum family member 2	ACSBG2	81616	T
3613	NM_006856	Activating transcription factor 7	ATF7	11016	T
3618	NM_001006621	Mitogen-activated protein kinase associated protein 1	MAPKAP1	79109	T
3620	NM_001080976	Dermatan sulfate epimerase	DSE	29940	T		CloneID (non-polyA)
3621	NM_012160	F-box and leucine-rich repeat protein 4	FBXL4	26235	T		CloneID (non-polyA)
3623	NM_005559	Laminin, alpha 1	LAMA1	284217	T
3628	NM_025140	Coiled-coil domain containing 92	CCDC92	80212	T
3632	NM_002460	Interferon regulatory factor 4	IRF4	3662	T
3633	NM_005869	Serologically defined colon cancer antigen 10	SDCCAG10	10283	T
3634	NM_005869	Serologically defined colon cancer antigen 10	SDCCAG10	10283	T
3635	NM_005869	Serologically defined colon cancer antigen 10	SDCCAG10	10283	T
3637	NM_022045	Mdm2, transformed 3T3 cell double minute 2, p53 binding protein (mouse) binding protein, 104kDa	MTBP	27085	T
3643	NM_014703	Vpr (HIV-1) binding protein	VPRBP	9730	T		CloneID (non-polyA)
3644	NM_000137	Fumarylacetoacetate hydrolase (fumarylacetoacetase)	FAH	2184	T		CloneID (non-polyA)
3648	NM_014361	Contactin 5	CNTN5	53942	T
3662	NM_006238	Peroxisome proliferator-activated receptor delta	PPARD	5467	T
3666	NM_013992	Paired box 8	PAX8	7849	T
3667	NM_013992	Paired box 8	PAX8	7849	T
3668	NM_013992	Paired box 8	PAX8	7849	T
3670	NM_003011	SET translocation (myeloid leukemia-associated)	SET	6418			CloneID (non-polyA)
3672	NM_002439	MutS homolog 3 (E. coli)	MSH3	4437	T
3674	NM_025154	Unc-84 homolog A (C. elegans)	UNC84A	23353	T
3675	NM_000152	Glucosidase, alpha; acid (Pompe disease, glycogen storage disease type II)	GAA	2548	T
3677	NM_004814	WD repeat domain 57 (U5 snRNP specific)	WDR57	9410			CloneID (non-polyA)
3679	NM_032752	Zinc finger protein 496	ZNF496	84838	T		CloneID (non-polyA)
3686	NM_015902	Ubiquitin protein ligase E3 component n-recognin 5	UBR5	51366	T
3687	NM_015902	Ubiquitin protein ligase E3 component n-recognin 5	UBR5	51366	T
3689	NM_001032296	Serine/threonine kinase 24 (STE20 homolog, yeast)	STK24	8428	T
3692	NM_033215	Protein phosphatase 1, regulatory (inhibitor) subunit 3F	PPP1R3F	89801	T
3693	NM_033215	Protein phosphatase 1, regulatory (inhibitor) subunit 3F	PPP1R3F	89801	T
3694	NM_033215	Protein phosphatase 1, regulatory (inhibitor) subunit 3F	PPP1R3F	89801	T
3696	NM_018396	Hypoxia-inducible protein 2	HIG2	29923	T
3697	NM_014943	Zinc fingers and homeoboxes 2	ZHX2	22882	T
3698	NM_014943	Zinc fingers and homeoboxes 2	ZHX2	22882	T
3700	NM_014943	Zinc fingers and homeoboxes 2	ZHX2	22882	T
3702	NM_012074	D4, zinc and double PHD fingers, family 3	DPF3	8110	T
3708	NM_052847	Guanine nucleotide binding protein (G protein), gamma 7	GNG7	2788	T
3710	NM_032264	Neuroblastoma breakpoint family, member 3	NBPF3	84224	T
3711	NM_032264	Neuroblastoma breakpoint family, member 3	NBPF3	84224	T
3719	NM_181500	Cut-like 1, CCAAT displacement protein (Drosophila)	CUTL1	1523	T
3720	NM_181500	Cut-like 1, CCAAT displacement protein (Drosophila)	CUTL1	1523	T
3721	NM_181500	Cut-like 1, CCAAT displacement protein (Drosophila)	CUTL1	1523	T
3723	NM_020914	Ring finger protein 213	RNF213	57674			CloneID (non-polyA)
3724	NM_020914	Ring finger protein 213	RNF213	57674	T		CloneID (non-polyA)
3727	NM_017629	Eukaryotic translation initiation factor 2C, 4	EIF2C4	192670			CloneID (non-polyA)
3741	NM_021097	Solute carrier family 8 (sodium/calcium exchanger), member 1	SLC8A1	6546	T
3744	NM_032303	Hydroxysteroid dehydrogenase like 2	HSDL2	84263	T
3745	NM_024051	Chromosome 7 open reading frame 24	C7orf24	79017	T
3746	NM_006827	Transmembrane emp24-like trafficking protein 10 (yeast)	TMED10	10972	T
3747	NM_000517	Hemoglobin, alpha 2	HBA2	3040	T		CloneID (non-polyA)
3749	NM_032450	Hypothetical protein KIAA1833	KIAA1833	727957	T
3756	NM_015043	TBC1 domain family, member 9B (with GRAM domain)	TBC1D9B	23061	T
3762	NM_153837	G protein-coupled receptor 114	GPR114	221188	T
3769	NM_152420	Chromosome 9 open reading frame 41	C9orf41	138199	T
3774	NM_003879	CASP8 and FADD-like apoptosis regulator	CFLAR	8837	T
3776	NM_001013031	Sortilin-related VPS10 domain containing receptor 1	SORCS1	114815	T
3777	NM_015401	Histone deacetylase 7A	HDAC7A	51564	T
3781	NM_003105	Sortilin-related receptor, L(DLR class) A repeats-containing	SORL1	6653	T		CloneID (non-polyA)
3782	NM_001010971	Sterile alpha motif domain containing 13	SAMD13	148418	T
3783	NM_018271	Threonine synthase-like 2 (S. cerevisiae)	THNSL2	55258	T
3784	NM_018271	Threonine synthase-like 2 (S. cerevisiae)	THNSL2	55258	T
3785	NM_014677	Regulating synaptic membrane exocytosis 2	RIMS2	9699	T		CloneID (non-polyA)
3788	NM_001004128	Quiescin Q6 sulfhydryl oxidase 1	QSOX1	5768	T
3790	NM_022124	Cadherin-like 23	CDH23	64072	T		CloneID (non-polyA)
3794	NM_033280	SEC11 homolog C (S. cerevisiae)	SEC11C	90701			CloneID (non-polyA)
3797	NM_182470	Pyruvate kinase, muscle	PKM2	5315	T		CloneID (non-polyA)
3800	NM_006544	Exocyst complex component 5	EXOC5	10640			CloneID (non-polyA)
3802	NM_001018108	Small EDRK-rich factor 2	SERF2	10169			CloneID (non-polyA)
3803	NM_016525	Ubiquitin associated protein 1	UBAP1	51271	T
3805	NM_015113	Zinc finger, ZZ-type with EF-hand domain 1	ZZEF1	23140	T
3808	NM_002618	Peroxisome biogenesis factor 13	PEX13	5194	T
3811	NM_003403	YY1 transcription factor	YY1	7528			CloneID (non-polyA)
3813	NM_016510	Selenocysteine lyase	SCLY	51540	T		CloneID (non-polyA)
3816	NM_015653	RIB43A domain with coiled-coils 2	RIBC2	26150			CloneID (non-polyA)
3817	NM_002567	Phosphatidylethanolamine binding protein 1	PEBP1	5037	T
3820	NM_032821	Hydrocephalus inducing homolog (mouse)	HYDIN	54768	T		CloneID (non-polyA)
3821	NM_031284	ADP-dependent glucokinase	ADPGK	83440	T
3822	NM_006206	Platelet-derived growth factor receptor, alpha polypeptide	PDGFRA	5156	T
3823	NM_006206	Platelet-derived growth factor receptor, alpha polypeptide	PDGFRA	5156	T
3826	NM_145663	DBF4 homolog B (S. cerevisiae)	DBF4B	80174	T		CloneID (non-polyA)
3828	NM_014700	RAB11 family interacting protein 3 (class II)	RAB11FIP3	9727	T
3835	NM_020818	KIAA1409	KIAA1409	57578			CloneID (non-polyA)
3836	NM_080284	ATP-binding cassette, sub-family A (ABC1), member 6	ABCA6	23460	T
3838	NM_080284	ATP-binding cassette, sub-family A (ABC1), member 6	ABCA6	23460	T
3839	NM_080284	ATP-binding cassette, sub-family A (ABC1), member 6	ABCA6	23460	T		CloneID (non-polyA)
3844	NM_006364	Sec23 homolog A (S. cerevisiae)	SEC23A	10484	T
3845	NM_024334	Transmembrane protein 43	TMEM43	79188	T
3846	NM_024334	Transmembrane protein 43	TMEM43	79188	T
3847	NM_031990	Polypyrimidine tract binding protein 1	PTBP1	5725	T		CloneID (non-polyA)
3848	NM_031990	Polypyrimidine tract binding protein 1	PTBP1	5725			CloneID (non-polyA)
3849	NM_198992	Synaptotagmin X	SYT10	341359	T
3854	NM_015363	Paternally expressed 3	PEG3	5178	T		CloneID (non-polyA)
3855	NM_015363	Paternally expressed 3	PEG3	5178	T		CloneID (non-polyA)
3856	NM_015363	Paternally expressed 3	PEG3	5178	T		CloneID (non-polyA)
3863	NM_002037	FYN oncogene related to SRC, FGR, YES	FYN	2534	T
3864	NM_002037	FYN oncogene related to SRC, FGR, YES	FYN	2534	T		CloneID (non-polyA)
3865	NM_002037	FYN oncogene related to SRC, FGR, YES	FYN	2534	T
3867	NM_024713	Chromosome 15 open reading frame 29	C15orf29	79768	T
3869	NM_001042369	TROVE domain family, member 2	TROVE2	6738	T
3873	NM_014612	Family with sequence similarity 120A	FAM120A	23196	T
3875	NM_014612	Family with sequence similarity 120A	FAM120A	23196	T
3876	NM_014472	Chromosome 10 open reading frame 28	C10orf28	27291	T
3885	NM_000168	GLI-Kruppel family member GLI3 (Greig cephalopolysyndactyly syndrome)	GLI3	2737	T
3888	NM_203403	Chromosome 9 open reading frame 150	C9orf150	286343	T
3895	NM_007184	Nischarin	NISCH	11188	T		CloneID (non-polyA)
3896	NM_007184	Nischarin	NISCH	11188	T
3899	NM_020343	Chromosome 20 open reading frame 74	C20orf74	57186	T
3900	NM_020343	Chromosome 20 open reading frame 74	C20orf74	57186	T
3903	NM_020343	Chromosome 20 open reading frame 74	C20orf74	57186	T		CloneID (non-polyA)
3912	NM_001048209	Neurotrimin	HNT	50863	T
3917	NM_032978	Dystrobrevin, alpha	DTNA	1837			CloneID (non-polyA)
3919	NM_001011649	CDK5 regulatory subunit associated protein 2	CDK5RAP2	55755	T
3921	NM_198551	Melanoma inhibitory activity family, member 3	MIA3	375056	T
3922	NM_002247	Potassium large conductance calcium-activated channel, subfamily M, alpha member 1	KCNMA1	3778	T
3923	NM_002247	Potassium large conductance calcium-activated channel, subfamily M, alpha member 1	KCNMA1	3778	T
3926	NM_002247	Potassium large conductance calcium-activated channel, subfamily M, alpha member 1	KCNMA1	3778	T
3930	NM_000990	Ribosomal protein L27a	RPL27A	6157			CloneID (non-polyA)
3934	NM_005327	Hydroxyacyl-Coenzyme A dehydrogenase	HADH	3033	T
3936	NM_017775	Tetratricopeptide repeat domain 19	TTC19	54902	T
3939	NM_003362	Uracil-DNA glycosylase	UNG	7374			CloneID (non-polyA)
3945	NM_003666	Basic leucine zipper nuclear factor 1 (JEM-1)	BLZF1	8548	T		CloneID (non-polyA)
3946	NM_003666	Basic leucine zipper nuclear factor 1 (JEM-1)	BLZF1	8548	T		CloneID (non-polyA)
3947	NM_003666	Basic leucine zipper nuclear factor 1 (JEM-1)	BLZF1	8548	T
3950	NM_001172	Arginase, type II	ARG2	384	T		CloneID (non-polyA)
3953	NM_021140	Ubiquitously transcribed tetratricopeptide repeat, X chromosome	UTX	7403	T
3954	NM_001013746	Zinc finger protein 107	ZNF107	51427	T
3956	NM_014694	ADAMTS-like 2	ADAMTSL2	9719	T
3958	NM_013272	Solute carrier organic anion transporter family, member 3A1	SLCO3A1	28232	T
3964	NM_021196	Solute carrier family 4, sodium bicarbonate cotransporter, member 5	SLC4A5	57835			CloneID (non-polyA)
3971	NM_015208	Ankyrin repeat domain 12	ANKRD12	23253			CloneID (non-polyA)
3975	NM_020342	Solute carrier family 39 (zinc transporter), member 10	SLC39A10	57181	T
3976	NM_020342	Solute carrier family 39 (zinc transporter), member 10	SLC39A10	57181	T
3977	NM_015633	FGFR1 oncogene partner 2	FGFR1OP2	26127	T
3980	NM_002290	Laminin, alpha 4	LAMA4	3910	T
3984	NM_017887	Chromosome 1 open reading frame 123	C1orf123	54987			CloneID (non-polyA)
3992	NM_031862	Neighbor of BRCA1 gene 1	NBR1	4077	T
3994	NM_016169	Suppressor of fused homolog (Drosophila)	SUFU	51684	T
3997	NM_003786	ATP-binding cassette, sub-family C (CFTR/MRP), member 3	ABCC3	8714	T
3998	NM_003786	ATP-binding cassette, sub-family C (CFTR/MRP), member 3	ABCC3	8714	T
3999	NM_025045	BAI1-associated protein 2-like 2	BAIAP2L2	80115	T
4000	NM_032347	Zinc finger protein 397	ZNF397	84307	T		CloneID (non-polyA)
4002	NM_145301	Family with sequence similarity 18, member B2	FAM18B2	201158	T
4003	NM_005503	Amyloid beta (A4) precursor protein-binding, family A, member 2 (X11-like)	APBA2	321	T		CloneID (non-polyA)
4005	NM_001100874	Na+/H+ exchanger domain containing 1	NHEDC1	150159	T
4017	NM_018723	Ataxin 2-binding protein 1	A2BP1	54715	T
4018	NM_018723	Ataxin 2-binding protein 1	A2BP1	54715	T
4023	NM_002311	Ligase III, DNA, ATP-dependent	LIG3	3980	T
4025	NM_022824	F-box and leucine-rich repeat protein 17	FBXL17	64839	T
4032	NM_031453	Family with sequence similarity 107, member B	FAM107B	83641	T
4037	NM_001008738	Folliculin interacting protein 1	FNIP1	96459	T
4040	NM_014384	Acyl-Coenzyme A dehydrogenase family, member 8	ACAD8	27034	T		CloneID (non-polyA)
4046	NM_199186	2,3-bisphosphoglycerate mutase	BPGM	669	T
4047	NM_021071	ADP-ribosyltransferase 4 (Dombrock blood group)	ART4	420	T
4050	NM_003110	Sp2 transcription factor	SP2	6668	T
4053	NM_001011553	Septin 7	SEPT7	989	T
4057	NM_003043	Solute carrier family 6 (neurotransmitter transporter, taurine), member 6	SLC6A6	6533	T
4059	NM_139207	Nucleosome assembly protein 1-like 1	NAP1L1	4673	T		CloneID (non-polyA)
4065	NM_024848	MORN repeat containing 1	MORN1	79906	T
4066	NM_024848	MORN repeat containing 1	MORN1	79906	T		CloneID (non-polyA)
4069	NM_016215	EGF-like-domain, multiple 7	EGFL7	51162	T
4077	NM_024056	Transmembrane protein 106C	TMEM106C	79022			CloneID (non-polyA)
4078	NM_001716	Burkitt lymphoma receptor 1, GTP binding protein (chemokine (C-X-C motif) receptor 5)	BLR1	643	T
4082	NM_001078170	RANBP2-like and GRIP domain containing 2	RGPD2	729857	T
4083	NM_182924	MICAL-like 2	MICALL2	79778	T
4084	NM_015199	Ankyrin repeat domain 28	ANKRD28	23243	T
4085	NM_015199	Ankyrin repeat domain 28	ANKRD28	23243	T
4086	NM_178518	Transmembrane protein 102	TMEM102	284114			CloneID (non-polyA)
4094	NM_002285	AF4/FMR2 family, member 3	AFF3	3899	T
4095	NM_002285	AF4/FMR2 family, member 3	AFF3	3899	T
4096	NM_002285	AF4/FMR2 family, member 3	AFF3	3899	T
4097	NM_002285	AF4/FMR2 family, member 3	AFF3	3899	T		CloneID (non-polyA)
4103	NM_015361	R3H domain containing 1	R3HDM1	23518	T
4108	NM_005381	Nucleolin	NCL	4691			CloneID (non-polyA)
4110	NM_145034	Torsin A interacting protein 2	TOR1AIP2	163590	T
4116	NM_144620	Leucine rich repeat containing 39	LRRC39	127495	T
4117	NM_144620	Leucine rich repeat containing 39	LRRC39	127495			CloneID (non-polyA)
4118	NM_015174	KIAA1086	KIAA1086	23217	T		CloneID (non-polyA)
4119	NM_015174	KIAA1086	KIAA1086	23217	T
4120	NM_198976	TH1-like (Drosophila)	TH1L	51497	T		CloneID (non-polyA)
4121	NM_012306	Fas apoptotic inhibitory molecule 2	FAIM2	23017			CloneID (non-polyA)
4125	NM_022131	Calsyntenin 2	CLSTN2	64084	T
4126	NM_022131	Calsyntenin 2	CLSTN2	64084	T
4128	NM_021168	RAB40C, member RAS oncogene family	RAB40C	57799	T
4129	NM_033278	Tripartite motif-containing 3	TRIM3	10612	T
4131	NM_018259	Tetratricopeptide repeat domain 17	TTC17	55761	T		CloneID (non-polyA)
4137	NM_015374	Unc-84 homolog B (C. elegans)	UNC84B	25777	T
4140	NM_032649	Carnosine dipeptidase 1 (metallopeptidase M20 family)	CNDP1	84735	T
4146	NM_139057	ADAM metallopeptidase with thrombospondin type 1 motif, 17	ADAMTS17	170691			CloneID (non-polyA)
4152	NM_003486	Solute carrier family 7 (cationic amino acid transporter, y+ system), member 5	SLC7A5	8140	T
4153	NM_001103154	ADP-ribosylation factor-like 17, transcript variant 2, mrna.	ARL17	641522	T
4154	NM_001103154	ADP-ribosylation factor-like 17, transcript variant 2, mrna.	ARL17	641522	T
4155	NM_000791	Dihydrofolate reductase	DHFR	1719	T
4156	NM_000791	Dihydrofolate reductase	DHFR	1719	T
4157	NM_000791	Dihydrofolate reductase	DHFR	1719	T
4158	NM_000791	Dihydrofolate reductase	DHFR	1719	T
4159	NM_000791	Dihydrofolate reductase	DHFR	1719	T
4160	NM_000791	Dihydrofolate reductase	DHFR	1719	T
4165	NM_016653	Sterile alpha motif and leucine zipper containing kinase AZK	ZAK	51776	T
4167	NM_001001290	Solute carrier family 2 (facilitated glucose transporter), member 9	SLC2A9	56606	T
4169	NM_001001290	Solute carrier family 2 (facilitated glucose transporter), member 9	SLC2A9	56606	T
4171	NM_000670	Alcohol dehydrogenase 4 (class II), pi polypeptide	ADH4	127	T
4172	NM_139247	Adenylate cyclase 4	ADCY4	196883	T
4176	NM_152640	DCP1 decapping enzyme homolog B (S. cerevisiae)	DCP1B	196513			CloneID (polyA)
4179	NM_198427	Brevican	BCAN	63827			CloneID (non-polyA)
4180	NM_080550	AP1 gamma subunit binding protein 1	AP1GBP1	11276	T
4186	NM_182540	DEAD/H (Asp-Glu-Ala-Asp/His) box polypeptide 26B	DDX26B	203522	T
4187	NM_015963	THAP domain containing 4	THAP4	51078	T
4188	NM_015963	THAP domain containing 4	THAP4	51078	T
4197	NM_182916	TRNA nucleotidyl transferase, CCA-adding, 1	TRNT1	51095	T
4201	NM_017637	Basonuclin 2	BNC2	54796	T
4202	NM_017637	Basonuclin 2	BNC2	54796	T
4204	NM_015189	Exocyst complex component 6B	EXOC6B	23233	T
4206	NM_015189	Exocyst complex component 6B	EXOC6B	23233	T
4208	NM_015189	Exocyst complex component 6B	EXOC6B	23233	T
4219	NM_015210	KIAA0802	KIAA0802	23255	T
4220	NM_015210	KIAA0802	KIAA0802	23255	T
4223	NM_001100391	RALY RNA binding protein-like	RALYL	138046	T
4226	NM_004229	Mediator complex subunit 14	MED14	9282	T		CloneID (non-polyA)
4229	NM_020782	Kelch domain containing 5	KLHDC5	57542			CloneID (non-polyA)
4232	NM_014985	Centrosomal protein 152kDa	CEP152	22995	T
4233	NM_012455	Pleckstrin and Sec7 domain containing 4	PSD4	23550	T
4240	NM_005575	Leucyl/cystinyl aminopeptidase	LNPEP	4012	T		CloneID (non-polyA)
4242	NM_007118	Triple functional domain (PTPRF interacting)	TRIO	7204	T
4250	NM_007118	Triple functional domain (PTPRF interacting)	TRIO	7204	T
4253	NM_017815	Chromosome 14 open reading frame 94	C14orf94	54930	T
4254	NM_017815	Chromosome 14 open reading frame 94	C14orf94	54930	T
4256	NM_001013703	Eukaryotic translation initiation factor 2 alpha kinase 4	EIF2AK4	440275			CloneID (non-polyA)
4257	NM_004536	NLR family, apoptosis inhibitory protein	NAIP	4671	T
4258	NM_004536	NLR family, apoptosis inhibitory protein	NAIP	4671	T
4259	NM_004536	NLR family, apoptosis inhibitory protein	NAIP	4671	T
4260	NM_004536	NLR family, apoptosis inhibitory protein	NAIP	4671	T
4263	NM_018359	Chromosome 4 open reading frame 20	C4orf20	55325			CloneID (non-polyA)
4264	NM_152441	F-box and leucine-rich repeat protein 14	FBXL14	144699	T
4265	NM_152441	F-box and leucine-rich repeat protein 14	FBXL14	144699	T
4268	NM_004181	Ubiquitin carboxyl-terminal esterase L1 (ubiquitin thiolesterase)	UCHL1	7345	T		CloneID (non-polyA)
4269	NM_001118887	Angiopoietin 2, transcript variant 2, mrna.	ANGPT2	285	T
4273	NM_030623	SPHK1 (sphingosine kinase type 1) interacting protein	SKIP	80309	T
4278	NM_022495	Chromosome 14 open reading frame 135	C14orf135	64430	T		CloneID (non-polyA)
4279	NM_032345	Within bgcn homolog (Drosophila)	WIBG	84305	T
4281	NM_012341	GTP binding protein 4	GTPBP4	23560			CloneID (non-polyA)
4283	NM_005338	Huntingtin interacting protein 1	HIP1	3092	T
4284	NM_003081	Synaptosomal-associated protein, 25kDa	SNAP25	6616	T
4285	NM_003081	Synaptosomal-associated protein, 25kDa	SNAP25	6616	T
4288	NM_020734	Family with sequence similarity 80, member B	FAM80B	57494	T
4289	NM_002264	Karyopherin alpha 1 (importin alpha 5)	KPNA1	3836			CloneID (non-polyA)
4291	NM_005239	V-ets erythroblastosis virus E26 oncogene homolog 2 (avian)	ETS2	2114	T
4293	NM_001098484	Solute carrier family 4, sodium bicarbonate cotransporter, member 4	SLC4A4	8671			CloneID (non-polyA)
4299	NM_018703	Retinoblastoma binding protein 6	RBBP6	5930	T		CloneID (non-polyA)
4300	NM_018703	Retinoblastoma binding protein 6	RBBP6	5930			CloneID (non-polyA)
4301	NM_018703	Retinoblastoma binding protein 6	RBBP6	5930	T		CloneID (non-polyA)
4304	NM_018330	KIAA1598	KIAA1598	57698	T
4305	NM_004564	PET112-like (yeast)	PET112L	5188	T
4308	NM_145206	Vesicle transport through interaction with t-SNAREs homolog 1A (yeast)	VTI1A	143187	T
4314	NM_018078	La ribonucleoprotein domain family, member 2	LARP2	55132			CloneID (non-polyA)
4316	NM_006100	ST3 beta-galactoside alpha-2,3-sialyltransferase 6	ST3GAL6	10402	T
4317	NM_001077351	RNA binding motif protein 23	RBM23	55147			CloneID (non-polyA)
4320	NM_152598	Membrane-associated ring finger (C3HC4) 10	MARCH10	162333	T
4331	NM_018243	Septin 11	SEPT11	55752			CloneID (non-polyA)
4332	NM_018243	Septin 11	SEPT11	55752			CloneID (non-polyA)
4335	NM_181333	Proline rich 5 (renal)	PRR5	55615			CloneID (non-polyA)
4338	NM_001017526	Proline rich 5 (renal)	PRR5	55615	T
4345	NM_020946	DENN/MADD domain containing 1A	DENND1A	57706			CloneID (non-polyA)
4359	NM_024751	Glutathione S-transferase, C-terminal domain containing	GSTCD	79807	T
4361	NM_033394	Tetratricopeptide repeat, ankyrin repeat and coiled-coil containing 1	TANC1	85461	T
4365	NM_004318	Aspartate beta-hydroxylase	ASPH	444	T
4367	NM_004318	Aspartate beta-hydroxylase	ASPH	444	T
4370	NM_004318	Aspartate beta-hydroxylase	ASPH	444	T
4371	NM_004318	Aspartate beta-hydroxylase	ASPH	444	T		CloneID (non-polyA)
4375	NM_014476	PDZ and LIM domain 3	PDLIM3	27295	T
4376	NM_015076	Cell division cycle 2-like 6 (CDK8-like)	CDC2L6	23097	T
4379	NM_020859	Shroom family member 3	SHROOM3	57619	T
4380	NM_015892	B cell RAG associated protein	GALNAC4S-6ST	51363			CloneID (non-polyA)
4381	NM_015892	B cell RAG associated protein	GALNAC4S-6ST	51363	T
4385	NM_178013	Proline rich membrane anchor 1	PRIMA1	145270	T
4396	NM_002221	Inositol 1,4,5-trisphosphate 3-kinase B	ITPKB	3707	T
4399	NM_003369	UV radiation resistance associated gene	UVRAG	7405	T
4401	NM_003953	Myelin protein zero-like 1	MPZL1	9019	T
4404	NM_018204	Cytoskeleton associated protein 2	CKAP2	26586	T
4405	NM_138971	Beta-site APP-cleaving enzyme 1	BACE1	23621			CloneID (non-polyA)
4411	NM_000071	Cystathionine-beta-synthase	CBS	875	T		CloneID (non-polyA)
4412	NM_001336	Cathepsin Z	CTSZ	1522	T		CloneID (non-polyA)
4414	NM_024570	Ribonuclease H2, subunit B	RNASEH2B	79621	T		CloneID (non-polyA)
4417	NM_006599	Nuclear factor of activated T-cells 5, tonicity-responsive	NFAT5	10725	T
4421	NM_004456	Enhancer of zeste homolog 2 (Drosophila)	EZH2	2146	T
4422	NM_004456	Enhancer of zeste homolog 2 (Drosophila)	EZH2	2146	T
4424	NM_012214	Mannosyl (alpha-1,3-)-glycoprotein beta-1,4-N-acetylglucosaminyltransferase, isozyme A	MGAT4A	11320	T
4425	NM_052964	Mast cell immunoreceptor signal transducer	MIST	116449	T
4427	NM_015547	Acyl-CoA thioesterase 11	ACOT11	26027	T
4433	NM_022900	CAS1 domain containing 1	CASD1	64921	T
4438	NM_015052	HECT, C2 and WW domain containing E3 ubiquitin protein ligase 1	HECW1	23072	T
4440	NM_138458	WD repeat domain 92	WDR92	116143	T
4444	NM_181524	Phosphoinositide-3-kinase, regulatory subunit 1 (p85 alpha)	PIK3R1	5295	T
4451	NM_001008660	Phosphatidylinositol binding clathrin assembly protein	PICALM	8301	T
4455	NM_003487	TAF15 RNA polymerase II, TATA box binding protein (TBP)-associated factor, 68kDa	TAF15	8148	T
4456	NM_003487	TAF15 RNA polymerase II, TATA box binding protein (TBP)-associated factor, 68kDa	TAF15	8148	T
4457	NM_172349	Nuclear receptor binding SET domain protein 1	NSD1	64324			CloneID (non-polyA)
4459	NM_172349	Nuclear receptor binding SET domain protein 1	NSD1	64324	T
4460	NM_024947	Polyhomeotic homolog 3 (Drosophila)	PHC3	80012	T
4462	NM_002486	Nuclear cap binding protein subunit 1, 80kDa	NCBP1	4686	T		CloneID (non-polyA)
4466	NM_001007026	Atrophin 1	ATN1	1822			CloneID (non-polyA)
4481	NM_138394	Heterogeneous nuclear ribonucleoprotein L-like	HNRPLL	92906	T
4482	NM_005032	Plastin 3 (T isoform)	PLS3	5358	T
4483	NM_005032	Plastin 3 (T isoform)	PLS3	5358			CloneID (non-polyA)
4486	NM_005019	Phosphodiesterase 1A, calmodulin-dependent	PDE1A	5136	T
4489	NM_001006932	Ribosomal protein S6 kinase, 90kDa, polypeptide 2	RPS6KA2	6196	T
4492	NM_001032387	Sulfite oxidase	SUOX	6821	T
4495	NM_181786	GLI-Kruppel family member HKR1	HKR1	284459	T
4496	NM_181786	GLI-Kruppel family member HKR1	HKR1	284459	T
4497	NM_153002	G protein-coupled receptor 156	GPR156	165829	T
4498	NM_001100411	Chromosome 6 open reading frame 60	C6orf60	79632	T
4500	NM_001100411	Chromosome 6 open reading frame 60	C6orf60	79632	T
4502	NM_000082	Excision repair cross-complementing rodent repair deficiency, complementation group 8	ERCC8	1161			CloneID (non-polyA)
4505	NM_001003792	RNA binding motif, single stranded interacting protein	RBMS3	27303	T
4506	NM_001098577	Ribosomal protein L31	RPL31	6160	T		CloneID (non-polyA)
4507	NM_001098577	Ribosomal protein L31	RPL31	6160	T		CloneID (non-polyA)
4509	NM_015107	PHD finger protein 8	PHF8	23133	T
4510	NM_014393	Staufen, RNA binding protein, homolog 2 (Drosophila)	STAU2	27067	T
4519	NM_170746	Chromosome 11 open reading frame 31	C11orf31	280636	T		CloneID (non-polyA)
4522	NM_015163	Tripartite motif-containing 9	TRIM9	114088	T
4527	NM_001005743	Numb homolog (Drosophila)	NUMB	8650			CloneID (non-polyA)
4528	NM_001005743	Numb homolog (Drosophila)	NUMB	8650	T		CloneID (non-polyA)
4529	NM_006313	Ubiquitin specific peptidase 15	USP15	9958	T
4530	NM_006313	Ubiquitin specific peptidase 15	USP15	9958	T		CloneID (non-polyA)
4532	NM_002015	Forkhead box O1	FOXO1	2308	T
4534	NM_030790	Integrin alpha FG-GAP repeat containing 1	ITFG1	81533	T
4536	NM_014967	Myotubularin related protein 15	MTMR15	22909	T		CloneID (non-polyA)
4537	NM_014967	Myotubularin related protein 15	MTMR15	22909	T
4541	NM_025135	Formin homology 2 domain containing 3	FHOD3	80206	T
4550	NM_001113561	Ring finger protein 180, transcript variant 1, mrna.	RNF180	285671	T
4553	NM_001343	Disabled homolog 2, mitogen-responsive phosphoprotein (Drosophila)	DAB2	1601	T		CloneID (non-polyA)
4558	NM_025074	Fraser syndrome 1	FRAS1	80144	T
4563	NM_005993	Tubulin folding cofactor D	TBCD	6904	T
4569	NM_001005374	Leucine rich repeat and sterile alpha motif containing 1	LRSAM1	90678	T
4570	NM_033198	Phosphatidylinositol glycan anchor biosynthesis, class S	PIGS	94005	T
4571	NM_032124	Haloacid dehalogenase-like hydrolase domain containing 2	HDHD2	84064	T
4573	NM_032324	Chromosome 1 open reading frame 57	C1orf57	84284	T		CloneID (non-polyA)
4574	NM_018464	CDGSH iron sulfur domain 1	CISD1	55847	T
4575	NM_021649	Toll-like receptor adaptor molecule 2	TICAM2	353376			CloneID (non-polyA)
4576	NM_021649	Toll-like receptor adaptor molecule 2	TICAM2	353376			CloneID (non-polyA)
4577	NM_021649	Toll-like receptor adaptor molecule 2	TICAM2	353376			CloneID (non-polyA)
4578	NM_006515	SET domain and mariner transposase fusion gene	SETMAR	6419	T		CloneID (non-polyA)
4579	NM_173566	Chromosome 22 open reading frame 30	C22orf30	253143	T		CloneID (non-polyA)
4580	NM_173566	Chromosome 22 open reading frame 30	C22orf30	253143	T		CloneID (non-polyA)
4581	NM_001002843	Suppressor of hairy wing homolog 4 (Drosophila)	SUHW4	54816	T
4582	NM_001002843	Suppressor of hairy wing homolog 4 (Drosophila)	SUHW4	54816			CloneID (non-polyA)
4583	NM_030756	Transcription factor 7-like 2 (T-cell specific, HMG-box)	TCF7L2	6934	T
4584	NM_030756	Transcription factor 7-like 2 (T-cell specific, HMG-box)	TCF7L2	6934	T
4586	NM_030756	Transcription factor 7-like 2 (T-cell specific, HMG-box)	TCF7L2	6934	T
4587	NM_030756	Transcription factor 7-like 2 (T-cell specific, HMG-box)	TCF7L2	6934	T
4591	NM_080805	Collagen, type XIII, alpha 1	COL13A1	1305	T
4592	NM_001777	CD47 molecule	CD47	961	T
4593	NM_001777	CD47 molecule	CD47	961	T
4594	NM_001777	CD47 molecule	CD47	961	T
4599	NM_178026	Gamma-glutamyltransferase-like 3	GGTL3	2686	T		CloneID (non-polyA)
4602	NM_024811	Pre-mRNA cleavage factor I, 59 kDa subunit	FLJ12529	79869			CloneID (non-polyA)
4603	NM_024811	Pre-mRNA cleavage factor I, 59 kDa subunit	FLJ12529	79869			CloneID (non-polyA)
4604	NM_182481	B melanoma antigen	BAGE	574	T
4605	NM_003470	Ubiquitin specific peptidase 7 (herpes virus-associated)	USP7	7874			CloneID (non-polyA)
4611	NM_018992	Potassium channel tetramerisation domain containing 5	KCTD5	54442	T
4614	NM_017650	Protein phosphatase 1, regulatory (inhibitor) subunit 9A	PPP1R9A	55607	T
4615	NM_014616	ATPase, Class VI, type 11B	ATP11B	23200			CloneID (non-polyA)
4617	NM_152493	FLJ25476 protein	FLJ25476	149076	T
4618	NM_002791	Proteasome (prosome, macropain) subunit, alpha type, 6	PSMA6	5687			CloneID (non-polyA)
4621	NM_206862	Transforming, acidic coiled-coil containing protein 2	TACC2	10579	T
4629	NM_001706	B-cell CLL/lymphoma 6 (zinc finger protein 51)	BCL6	604	T
4631	NM_006187	2'-5'-oligoadenylate synthetase 3, 100kDa	OAS3	4940	T
4632	NM_006187	2'-5'-oligoadenylate synthetase 3, 100kDa	OAS3	4940	T
4638	NM_014371	A kinase (PRKA) anchor protein 8-like	AKAP8L	26993			CloneID (non-polyA)
4640	NM_015697	Coenzyme Q2 homolog, prenyltransferase (yeast)	COQ2	27235	T
4642	NM_080604	Tight junction associated protein 1 (peripheral)	TJAP1	93643	T
4644	NM_006536	Chloride channel, calcium activated, family member 2	CLCA2	9635			CloneID (non-polyA)
4647	NM_002019	Fms-related tyrosine kinase 1 (vascular endothelial growth factor/vascular permeability factor receptor)	FLT1	2321	T
4648	NM_002019	Fms-related tyrosine kinase 1 (vascular endothelial growth factor/vascular permeability factor receptor)	FLT1	2321	T		CloneID (non-polyA)
4655	NM_182961	Spectrin repeat containing, nuclear envelope 1	SYNE1	23345	T
4658	NM_001100408	Chromosome 17 open reading frame 62	C17orf62	79415	T
4660	NM_013391	Dimethylglycine dehydrogenase	DMGDH	29958	T
4662	NM_015382	HECT domain containing 1	HECTD1	25831	T
4663	NM_015382	HECT domain containing 1	HECTD1	25831	T
4665	NM_152400	Chromosome 4 open reading frame 32	C4orf32	132720	T
4667	NM_002097	General transcription factor IIIA, mrna.	GTF3A	2971	T
4669	NM_001658	ADP-ribosylation factor 1	ARF1	375	T
4674	NM_002827	Protein tyrosine phosphatase, non-receptor type 1	PTPN1	5770			CloneID (non-polyA)
4675	NM_002229	Jun B proto-oncogene	JUNB	3726			CloneID (non-polyA)
4676	NM_016021	Ubiquitin-conjugating enzyme E2, J1 (UBC6 homolog, yeast)	UBE2J1	51465			CloneID (non-polyA)
4679	NM_014399	Tetraspanin 13	TSPAN13	27075	T
4680	NM_014399	Tetraspanin 13	TSPAN13	27075	T		CloneID (non-polyA)
4682	NM_020843	S phase cyclin A-associated protein in the ER	SCAPER	49855	T
4687	NM_001001349	NFKB inhibitor interacting Ras-like 2	NKIRAS2	28511	T
4688	NM_178126	Family with sequence similarity 134, member C	FAM134C	162427	T
4689	NM_001097634	Glucosaminyl (N-acetyl) transferase 1, core 2 (beta-1,6-N-acetylglucosaminyltransferase)	GCNT1	2650	T
4690	NM_181789	Gliomedin	GLDN	342035	T
4691	NM_181789	Gliomedin	GLDN	342035	T		CloneID (non-polyA)
4696	NM_053275	Ribosomal protein, large, P0	RPLP0	6175	T		CloneID (non-polyA)
4700	NM_001774	CD37 molecule	CD37	951	T		CloneID (non-polyA)
4703	NM_033407	Dedicator of cytokinesis 7	DOCK7	85440	T		CloneID (non-polyA)
4704	NM_033407	Dedicator of cytokinesis 7	DOCK7	85440	T
4706	NM_003449	Tripartite motif-containing 26	TRIM26	7726			CloneID (non-polyA)
4712	NM_000138	Fibrillin 1	FBN1	2200	T
4713	NM_000138	Fibrillin 1	FBN1	2200	T
4716	NM_020235	Bobby sox homolog (Drosophila)	BBX	56987	T
4718	NM_020235	Bobby sox homolog (Drosophila)	BBX	56987	T
4729	NM_021005	Nuclear receptor subfamily 2, group F, member 2	NR2F2	7026	T
4730	NM_014574	Striatin, calmodulin binding protein 3	STRN3	29966	T
4731	NM_181839	Protein kinase (cAMP-dependent, catalytic) inhibitor alpha	PKIA	5569	T
4732	NM_181839	Protein kinase (cAMP-dependent, catalytic) inhibitor alpha	PKIA	5569	T
4734	NM_015585	Chromosome 20 open reading frame 26	C20orf26	26074			CloneID (non-polyA)
4736	NM_002558	Purinergic receptor P2X, ligand-gated ion channel, 1	P2RX1	5023	T
4737	NM_002558	Purinergic receptor P2X, ligand-gated ion channel, 1	P2RX1	5023	T
4738	NM_032870	Splicing factor, arginine/serine-rich 18	SFRS18	25957	T		CloneID (non-polyA)
4742	NM_017553	INO80 complex homolog 1 (S. cerevisiae)	INOC1	54617	T
4743	NM_021151	Carnitine O-octanoyltransferase	CROT	54677	T		CloneID (non-polyA)
4748	NM_016612	Solute carrier family 25, member 37	SLC25A37	51312	T		CloneID (non-polyA)
4753	NM_018361	1-acylglycerol-3-phosphate O-acyltransferase 5 (lysophosphatidic acid acyltransferase, epsilon)	AGPAT5	55326	T
4754	NM_018361	1-acylglycerol-3-phosphate O-acyltransferase 5 (lysophosphatidic acid acyltransferase, epsilon)	AGPAT5	55326	T
4757	NM_003079	SWI/SNF related, matrix associated, actin dependent regulator of chromatin, subfamily e, member 1	SMARCE1	6605			CloneID (non-polyA)
4758	NM_003079	SWI/SNF related, matrix associated, actin dependent regulator of chromatin, subfamily e, member 1	SMARCE1	6605	T
4760	NM_178554	Kyphoscoliosis peptidase	KY	339855	T
4762	NM_003979	G protein-coupled receptor, family C, group 5, member A	GPRC5A	9052	T
4767	NM_001024660	Kalirin, RhoGEF kinase	KALRN	8997	T		CloneID (non-polyA)
4770	NM_007064	Kalirin, RhoGEF kinase	KALRN	8997	T		CloneID (non-polyA)
4775	NM_080597	Oxysterol binding protein-like 1A	OSBPL1A	114876	T
4777	NM_001007227	Speckle-type POZ protein	SPOP	8405			CloneID (non-polyA)
4778	NM_017664	Ankyrin repeat domain 10	ANKRD10	55608	T		CloneID (non-polyA)
4779	NM_017664	Ankyrin repeat domain 10	ANKRD10	55608	T		CloneID (non-polyA)
4780	NM_017664	Ankyrin repeat domain 10	ANKRD10	55608	T		CloneID (non-polyA)
4782	NM_017664	Ankyrin repeat domain 10	ANKRD10	55608	T		CloneID (non-polyA)
4783	NM_017664	Ankyrin repeat domain 10	ANKRD10	55608	T
4784	NM_017664	Ankyrin repeat domain 10	ANKRD10	55608	T		CloneID (non-polyA)
4786	NM_002055	Glial fibrillary acidic protein	GFAP	2670	T		CloneID (non-polyA)
4788	NM_015278	SAM and SH3 domain containing 1	SASH1	23328	T
4792	NM_014834	Leucine rich repeat containing 37A	LRRC37A	9884	T
4793	NM_014834	Leucine rich repeat containing 37A	LRRC37A	9884	T
4794	NM_018061	PRP38 pre-mRNA processing factor 38 (yeast) domain containing B	PRPF38B	55119	T		CloneID (non-polyA)
4795	NM_005243	Ewing sarcoma breakpoint region 1	EWSR1	2130	T		CloneID (non-polyA)
4796	NM_005243	Ewing sarcoma breakpoint region 1	EWSR1	2130	T		CloneID (non-polyA)
4804	NM_032680	EF-hand calcium binding domain 4B	EFCAB4B	84766	T		CloneID (non-polyA)
4805	NM_025126	Ring finger protein 34	RNF34	80196	T
4809	NM_018475	Transmembrane protein 165	TMEM165	55858	T
4810	NM_018475	Transmembrane protein 165	TMEM165	55858	T
4820	NM_001624	Absent in melanoma 1	AIM1	202	T
4825	NM_173473	Chromosome 10 open reading frame 104	C10orf104	119504	T
4826	NM_198828	Microtubule associated serine/threonine kinase family member 4	MAST4	375449	T
4830	NM_001896	Casein kinase 2, alpha prime polypeptide	CSNK2A2	1459	T		CloneID (non-polyA)
4831	NM_001896	Casein kinase 2, alpha prime polypeptide	CSNK2A2	1459	T		CloneID (non-polyA)
4832	NM_001896	Casein kinase 2, alpha prime polypeptide	CSNK2A2	1459	T		CloneID (non-polyA)
4833	NM_005097	Leucine-rich, glioma inactivated 1	LGI1	9211	T
4834	NM_181453	GRIP and coiled-coil domain containing 2	GCC2	9648			CloneID (non-polyA)
4836	NM_000947	Primase, DNA, polypeptide 2 (58kDa)	PRIM2	5558	T
4838	NM_006405	Transmembrane 9 superfamily member 1	TM9SF1	10548	T		CloneID (non-polyA)
4839	NM_032816	Coiled-coil domain containing 123	CCDC123	84902	T
4840	NM_032816	Coiled-coil domain containing 123	CCDC123	84902	T
4842	NM_002863	Phosphorylase, glycogen; liver (Hers disease, glycogen storage disease type VI)	PYGL	5836	T
4845	NM_016559	Peroxisomal biogenesis factor 5-like	PEX5L	51555	T
4847	NM_004386	Neurocan	NCAN	1463	T
4849	NM_001015877	PHD finger protein 6	PHF6	84295	T
4852	NM_012204	General transcription factor IIIC, polypeptide 4, 90kDa	GTF3C4	9329	T
4854	NM_152720	NIMA (never in mitosis gene a)-related kinase 3	NEK3	4752	T
4856	NM_006703	Nudix (nucleoside diphosphate linked moiety X)-type motif 3	NUDT3	11165			CloneID (non-polyA)
4860	NM_207585	Interferon (alpha, beta and omega) receptor 2	IFNAR2	3455	T
4864	NM_021110	Collagen, type XIV, alpha 1 (undulin)	COL14A1	7373	T		CloneID (non-polyA)
4866	NM_016593	Cytochrome P450, family 39, subfamily A, polypeptide 1	CYP39A1	51302	T
4867	NM_020939	Copine V	CPNE5	57699	T
4868	NM_020939	Copine V	CPNE5	57699	T		CloneID (non-polyA)
4869	NM_032444	BTB (POZ) domain containing 12	BTBD12	84464	T
4878	NM_001104631	Phosphodiesterase 4D, camp-specific (phosphodiesterase E3 dunce homolog, Drosophila), transcript variant 1, mrna.	PDE4D	5144	T
4879	NM_001104631	Phosphodiesterase 4D, camp-specific (phosphodiesterase E3 dunce homolog, Drosophila), transcript variant 1, mrna.	PDE4D	5144	T
4886	NM_014705	Dedicator of cytokinesis 4	DOCK4	9732	T
4888	NM_058243	Bromodomain containing 4	BRD4	23476	T
4890	NM_031314	Heterogeneous nuclear ribonucleoprotein C (C1/C2)	HNRNPC	3183	T
4891	NM_031314	Heterogeneous nuclear ribonucleoprotein C (C1/C2)	HNRNPC	3183	T
4892	NM_031314	Heterogeneous nuclear ribonucleoprotein C (C1/C2)	HNRNPC	3183	T
4896	NM_018368	LMBR1 domain containing 1	LMBRD1	55788	T
4897	NM_018368	LMBR1 domain containing 1	LMBRD1	55788	T
4899	NM_001001787	ATPase, Na+/K+ transporting, beta 1 polypeptide	ATP1B1	481	T
4900	NM_207418	Gastric cancer up-regulated-2	GCUD2	653573	T
4908	NM_006037	Histone deacetylase 4	HDAC4	9759	T
4912	NM_025247	Acyl-Coenzyme A dehydrogenase family, member 10	ACAD10	80724			CloneID (non-polyA)
4913	NM_025247	Acyl-Coenzyme A dehydrogenase family, member 10	ACAD10	80724	T		CloneID (non-polyA)
4919	NM_001033723	Zinc finger protein 704	ZNF704	619279	T
4927	NM_024532	Sperm associated antigen 16	SPAG16	79582	T
4929	NM_004333	V-raf murine sarcoma viral oncogene homolog B1	BRAF	673	T
4937	NM_172311	Stonin 1	STON1	11037	T
4939	NM_203417	Regulator of calcineurin 1	RCAN1	1827	T
4940	NM_203417	Regulator of calcineurin 1	RCAN1	1827	T
4942	NM_001103147	GRB10 interacting GYF protein 2, transcript variant 1, mrna.	GIGYF2	26058	T
4945	NM_007211	Ras association (RalGDS/AF-6) domain family 8	RASSF8	11228	T
4946	NM_007211	Ras association (RalGDS/AF-6) domain family 8	RASSF8	11228	T
4947	NM_003858	Cyclin K	CCNK	8812	T
4950	NM_213569	Nebulette	NEBL	10529	T
4953	NM_014808	FERM, RhoGEF and pleckstrin domain protein 2	FARP2	9855	T		CloneID (non-polyA)
4954	NM_014808	FERM, RhoGEF and pleckstrin domain protein 2	FARP2	9855	T		CloneID (non-polyA)
4959	NM_002859	Paxillin	PXN	5829	T
4965	NM_005633	Son of sevenless homolog 1 (Drosophila)	SOS1	6654	T
4968	NM_001100594	SNF related kinase	SNRK	54861	T
4974	NM_000218	Potassium voltage-gated channel, KQT-like subfamily, member 1	KCNQ1	3784	T
4975	NM_000218	Potassium voltage-gated channel, KQT-like subfamily, member 1	KCNQ1	3784	T
4978	NM_024045	DEAD (Asp-Glu-Ala-Asp) box polypeptide 50	DDX50	79009	T
4979	NM_018040	G patch domain containing 2	GPATCH2	55105	T		CloneID (non-polyA)
4981	NM_018040	G patch domain containing 2	GPATCH2	55105	T		CloneID (non-polyA)
4982	NM_018040	G patch domain containing 2	GPATCH2	55105	T		CloneID (non-polyA)
4984	NM_022970	Fibroblast growth factor receptor 2 (bacteria-expressed kinase, keratinocyte growth factor receptor, craniofacial dysostosis 1, Crouzon syndrome, Pfeiffer syndrome, Jackson-Weiss syndrome)	FGFR2	2263	T
4990	NM_016442	Type 1 tumor necrosis factor receptor shedding aminopeptidase regulator	ARTS-1	51752	T
4994	NM_001013399	Cyclin C	CCNC	892			CloneID (non-polyA)
5002	NM_033409	Chromosome 20 open reading frame 54	C20orf54	113278			CloneID (non-polyA)
5004	NM_003095	Small nuclear ribonucleoprotein polypeptide F	SNRPF	6636	T
5005	NM_022474	Membrane protein, palmitoylated 5 (MAGUK p55 subfamily member 5)	MPP5	64398	T
5008	NM_001042517	Diaphanous homolog 3 (Drosophila)	DIAPH3	81624	T
5012	NM_152505	Chromosome 21 open reading frame 13	C21orf13	150082	T		CloneID (non-polyA)
5014	NM_002123	Major histocompatibility complex, class II, DQ beta 1	HLA-DQB1	3119	T
5023	NM_015460	Myosin VIIA and Rab interacting protein	MYRIP	25924	T
5025	NM_015338	Additional sex combs like 1 (Drosophila)	ASXL1	171023	T
5035	NM_145863	Ankyrin repeat and SOCS box-containing 3	ASB3	51130			CloneID (non-polyA)
5036	NM_145863	Ankyrin repeat and SOCS box-containing 3	ASB3	51130	T
5038	NM_006108	Spondin 1, extracellular matrix protein	SPON1	10418	T
5041	NM_194302	Coiled-coil domain containing 108	CCDC108	255101	T		CloneID (non-polyA)
5042	NM_006241	Protein phosphatase 1, regulatory (inhibitor) subunit 2	PPP1R2	5504	T
5045	NM_006403	Neural precursor cell expressed, developmentally down-regulated 9	NEDD9	4739	T
5049	NM_006281	Serine/threonine kinase 3 (STE20 homolog, yeast)	STK3	6788			CloneID (non-polyA)
5051	NM_006281	Serine/threonine kinase 3 (STE20 homolog, yeast)	STK3	6788	T
5054	NM_182552	WD repeat domain 27	WDR27	253769	T
5057	NM_182552	WD repeat domain 27	WDR27	253769	T
5061	NM_014575	Schwannomin interacting protein 1	SCHIP1	29970	T
5063	NM_022916	Vacuolar protein sorting 33 homolog A (S. cerevisiae)	VPS33A	65082	T
5065	NM_014432	Interleukin 20 receptor, alpha	IL20RA	53832	T
5068	NM_013293	Transformer-2 alpha	TRA2A	29896	T		CloneID (non-polyA)
5069	NM_013293	Transformer-2 alpha	TRA2A	29896	T		CloneID (non-polyA)
5070	NM_032776	Jumonji domain containing 1C	JMJD1C	221037	T		CloneID (non-polyA)
5076	NM_016302	Cereblon	CRBN	51185			CloneID (non-polyA)
5077	NM_020379	Mannosidase, alpha, class 1C, member 1	MAN1C1	57134	T
5081	NM_130809	Proline-rich coiled-coil 1	PRRC1	133619	T
5082	NM_001010989	Homocysteine-inducible, endoplasmic reticulum stress-inducible, ubiquitin-like domain member 1	HERPUD1	9709	T
5083	NM_001714	Bicaudal D homolog 1 (Drosophila)	BICD1	636	T
5086	NM_001714	Bicaudal D homolog 1 (Drosophila)	BICD1	636	T
5087	NM_001714	Bicaudal D homolog 1 (Drosophila)	BICD1	636	T
5089	NM_001714	Bicaudal D homolog 1 (Drosophila)	BICD1	636	T
5090	NM_017552	ATPase family, AAA domain containing 2B	ATAD2B	54454	T
5092	NM_001048198	Regulator of chromosome condensation 1	RCC1	1104	T		CloneID (non-polyA)
5104	NM_003072	SWI/SNF related, matrix associated, actin dependent regulator of chromatin, subfamily a, member 4	SMARCA4	6597	T
5106	NM_004262	Transmembrane protease, serine 11D	TMPRSS11D	9407	T
5112	NM_006965	Zinc finger protein 24	ZNF24	7572			CloneID (non-polyA)
5114	NM_198324	Citrate synthase	CS	1431			CloneID (non-polyA)
5117	NM_033632	F-box and WD repeat domain containing 7	FBXW7	55294	T
5122	NM_033632	F-box and WD repeat domain containing 7	FBXW7	55294			CloneID (non-polyA)
5124	NM_018424	Erythrocyte membrane protein band 4.1 like 4B	EPB41L4B	54566	T
5127	NM_014480	Zinc finger protein 544	ZNF544	27300	T
5131	NM_001033515	Similar to hypothetical protein MGC27019	LOC389833	389833	T		CloneID (non-polyA)
5132	NM_001033515	Similar to hypothetical protein MGC27019	LOC389833	389833	T
5133	NM_001033515	Similar to hypothetical protein MGC27019	LOC389833	389833	T		CloneID (non-polyA)
5134	NM_001033515	Similar to hypothetical protein MGC27019	LOC389833	389833	T
5135	NM_002091	Gastrin-releasing peptide	GRP	2922			CloneID (non-polyA)
5138	NM_058172	Anthrax toxin receptor 2	ANTXR2	118429	T
5144	NM_018225	Smu-1 suppressor of mec-8 and unc-52 homolog (C. elegans)	SMU1	55234			CloneID (non-polyA)
5147	NM_001113528	Methyltransferase 5 domain containing 1, transcript variant 1, mrna.	METT5D1	196074	T
5149	NM_001113528	Methyltransferase 5 domain containing 1, transcript variant 1, mrna.	METT5D1	196074	T
5150	NM_001098517	Cell adhesion molecule 1	CADM1	23705	T
5152	NM_001098517	Cell adhesion molecule 1	CADM1	23705	T
5153	NM_001098517	Cell adhesion molecule 1	CADM1	23705	T
5156	NM_001098517	Cell adhesion molecule 1	CADM1	23705			CloneID (non-polyA)
5158	NM_002541	Oxoglutarate (alpha-ketoglutarate) dehydrogenase (lipoamide)	OGDH	4967	T
5170	NM_002806	Proteasome (prosome, macropain) 26S subunit, ATPase, 6	PSMC6	5706	T
5175	NM_030978	Actin related protein 2/3 complex, subunit 5-like	ARPC5L	81873	T
5176	NM_018290	Phosphoglucomutase 2	PGM2	55276			CloneID (non-polyA)
5177	NM_001077350	Chromosome 16 open reading frame 35	C16orf35	8131	T
5184	NM_006454	MAX dimerization protein 4	MXD4	10608	T
5185	NM_199181	Chromosome 20 open reading frame 117	C20orf117	140710	T		CloneID (non-polyA)
5186	NM_199181	Chromosome 20 open reading frame 117	C20orf117	140710	T
5188	NM_004225	Malignant fibrous histiocytoma amplified sequence 1	MFHAS1	9258	T
5189	NM_020361	Carboxypeptidase A6	CPA6	57094	T
5191	NM_173664	ADP-ribosylation factor-like 10	ARL10	285598	T
5193	NM_004587	Ribosome binding protein 1 homolog 180kDa (dog)	RRBP1	6238	T
5195	NM_018132	Centromere protein Q	CENPQ	55166	T
5198	NM_002024	Fragile X mental retardation 1	FMR1	2332	T
5200	NM_058181	Chromosome 21 open reading frame 57	C21orf57	54059	T
5201	NM_058181	Chromosome 21 open reading frame 57	C21orf57	54059	T
5205	NM_016018	PHD finger protein 20-like 1	PHF20L1	51105	T		CloneID (non-polyA)
5207	NM_016018	PHD finger protein 20-like 1	PHF20L1	51105	T
5210	NM_015221	Dynamin binding protein	DNMBP	23268	T
5217	NM_016441	Cysteine rich transmembrane BMP regulator 1 (chordin-like)	CRIM1	51232	T
5219	NM_001001485	ATPase, Ca++ transporting, type 2C, member 1	ATP2C1	27032	T
5224	NM_001003680	Leptin receptor	LEPR	3953			CloneID (non-polyA)
5225	NM_001003680	Leptin receptor	LEPR	3953			CloneID (non-polyA)
5226	NM_001003680	Leptin receptor	LEPR	3953	T		CloneID (non-polyA)
5230	NM_181336	LEM domain containing 2	LEMD2	221496	T
5232	NM_001025616	Rho GTPase activating protein 24	ARHGAP24	83478	T
5235	NM_001924	Growth arrest and DNA-damage-inducible, alpha	GADD45A	1647			CloneID (non-polyA)
5243	NM_176786	Interleukin 9 receptor	IL9R	3581			CloneID (non-polyA)
5244	NM_176786	Interleukin 9 receptor	IL9R	3581			CloneID (non-polyA)
5245	NM_019044	Coiled-coil domain containing 93	CCDC93	54520	T		CloneID (non-polyA)
5247	NM_000103	Cytochrome P450, family 19, subfamily A, polypeptide 1	CYP19A1	1588			CloneID (non-polyA)
5248	NM_000103	Cytochrome P450, family 19, subfamily A, polypeptide 1	CYP19A1	1588	T
5257	NM_018224	Chromosome 7 open reading frame 44	C7orf44	55744	T
5258	NM_018224	Chromosome 7 open reading frame 44	C7orf44	55744	T
5260	NM_005486	Target of myb1 (chicken)-like 1	TOM1L1	10040	T
5264	NM_004599	Sterol regulatory element binding transcription factor 2	SREBF2	6721			CloneID (non-polyA)
5267	NM_000388	Calcium-sensing receptor (hypocalciuric hypercalcemia 1, severe neonatal hyperparathyroidism)	CASR	846	T
5271	NM_000113	Torsin family 1, member A (torsin A)	TOR1A	1861	T
5275	NM_175611	Glutamate receptor, ionotropic, kainate 1	GRIK1	2897	T
5280	NM_006156	Neural precursor cell expressed, developmentally down-regulated 8	NEDD8	4738	T
5281	NM_001356	DEAD (Asp-Glu-Ala-Asp) box polypeptide 3, X-linked	DDX3X	1654	T		CloneID (non-polyA)
5283	NM_012063	Dynamin 1-like	DNM1L	10059	T
5284	NM_012063	Dynamin 1-like	DNM1L	10059	T		CloneID (non-polyA)
5286	NM_053028	Myosin, light chain kinase	MYLK	4638	T
5287	NM_053028	Myosin, light chain kinase	MYLK	4638	T
5289	NM_014950	Zinc finger and BTB domain containing 1	ZBTB1	22890	T
5290	NM_014950	Zinc finger and BTB domain containing 1	ZBTB1	22890	T
5299	NM_022103	Zinc finger protein 667	ZNF667	63934	T
5306	NM_002451	Methylthioadenosine phosphorylase	MTAP	4507	T
5307	NM_024693	Enoyl Coenzyme A hydratase domain containing 3	ECHDC3	79746	T		CloneID (non-polyA)
5315	NM_134259	Transducin (beta)-like 1Y-linked	TBL1Y	90665	T
5316	NM_003034	ST8 alpha-N-acetyl-neuraminide alpha-2,8-sialyltransferase 1	ST8SIA1	6489	T
5319	NM_053042	KIAA1729 protein	KIAA1729	85460	T		CloneID (non-polyA)
5320	NM_053042	KIAA1729 protein	KIAA1729	85460	T		CloneID (non-polyA)
5324	NM_003315	DnaJ (Hsp40) homolog, subfamily C, member 7	DNAJC7	7266			CloneID (non-polyA)
5325	NM_201995	Splicing factor 1	SF1	7536	T
5326	NM_152655	Zinc finger protein 585A	ZNF585A	199704	T
5327	NM_080686	HLA-B associated transcript 2	BAT2	7916			CloneID (non-polyA)
5328	NM_080686	HLA-B associated transcript 2	BAT2	7916			CloneID (non-polyA)
5329	NM_080686	HLA-B associated transcript 2	BAT2	7916			CloneID (non-polyA)
5331	NM_012334	Myosin X	MYO10	4651	T
5339	NM_001914	Cytochrome b5 type A (microsomal)	CYB5A	1528	T
5340	NM_152624	DCP2 decapping enzyme homolog (S. cerevisiae)	DCP2	167227	T
5341	NM_152624	DCP2 decapping enzyme homolog (S. cerevisiae)	DCP2	167227	T		CloneID (non-polyA)
5342	NM_152624	DCP2 decapping enzyme homolog (S. cerevisiae)	DCP2	167227			CloneID (non-polyA)
5345	NM_003195	Transcription elongation factor A (SII), 2	TCEA2	6919	T
5349	NM_173627	Hypothetical protein FLJ35220	FLJ35220	284131	T		CloneID (non-polyA)
5350	NM_173627	Hypothetical protein FLJ35220	FLJ35220	284131	T
5351	NM_173627	Hypothetical protein FLJ35220	FLJ35220	284131	T
5358	NM_017668	NudE nuclear distribution gene E homolog 1 (A. nidulans)	NDE1	54820	T		CloneID (non-polyA)
5359	NM_001006623	WD repeat domain 33	WDR33	55339	T		CloneID (non-polyA)
5362	NM_001032293	Zinc finger protein 207	ZNF207	7756			CloneID (non-polyA)
5364	NM_006469	Influenza virus NS1A binding protein	IVNS1ABP	10625			CloneID (non-polyA)
5365	NM_006469	Influenza virus NS1A binding protein	IVNS1ABP	10625			CloneID (non-polyA)
5366	NM_003877	Suppressor of cytokine signaling 2	SOCS2	8835	T
5367	NM_003877	Suppressor of cytokine signaling 2	SOCS2	8835			CloneID (non-polyA)
5375	NM_004801	Neurexin 1	NRXN1	9378	T
5376	NM_153354	Transmembrane protein 161B	TMEM161B	153396	T
5380	NM_017742	Zinc finger, CCHC domain containing 2	ZCCHC2	54877	T
5389	NM_005556	Keratin 7	KRT7	3855	T
5390	NM_019884	Glycogen synthase kinase 3 alpha	GSK3A	2931	T
5394	NM_213622	STAM binding protein	STAMBP	10617	T	T
5395	NM_006579	TBC1 domain family, member 25	TBC1D25	4943	T
5402	NM_006386	DEAD (Asp-Glu-Ala-Asp) box polypeptide 17	DDX17	10521	T		CloneID (non-polyA)
5403	NM_006386	DEAD (Asp-Glu-Ala-Asp) box polypeptide 17	DDX17	10521	T		CloneID (non-polyA)
5405	NM_148173	Phosphatidylethanolamine N-methyltransferase	PEMT	10400			CloneID (non-polyA)
5406	NM_015245	Ankyrin repeat and sterile alpha motif domain containing 1A	ANKS1A	23294	T
5410	NM_001114661	Phospholipase C-like 1, transcript variant 1, mrna.	PLCL1	5334	T
5416	NM_147182	Kv channel interacting protein 4	KCNIP4	80333	T
5420	NM_016056	Transmembrane BAX inhibitor motif containing 4	TMBIM4	51643	T
5425	NM_006699	Mannosidase, alpha, class 1A, member 2	MAN1A2	10905	T
5432	NM_018071	Hypothetical protein FLJ10357	FLJ10357	55701	T		CloneID (non-polyA)
5434	NM_012171	Tetraspanin 17	TSPAN17	26262	T
5436	NM_024322	Centromere protein O	CENPO	79172			CloneID (non-polyA)
5441	NM_014960	Arylsulfatase G	ARSG	22901	T
5445	NM_002965	S100 calcium binding protein A9	S100A9	6280			CloneID (non-polyA)
5447	NM_005968	Heterogeneous nuclear ribonucleoprotein M	HNRPM	4670	T
5448	NM_005968	Heterogeneous nuclear ribonucleoprotein M	HNRPM	4670	T
5450	NM_002300	Lactate dehydrogenase B	LDHB	3945	T
5453	NM_002893	Retinoblastoma binding protein 7	RBBP7	5931	T
5457	NM_032704	Tubulin, alpha 1c	TUBA1C	84790	T		CloneID (non-polyA)
5460	NM_032109	Orthopedia homeobox	OTP	23440			CloneID (non-polyA)
5466	NM_181690	V-akt murine thymoma viral oncogene homolog 3 (protein kinase B, gamma)	AKT3	10000	T		CloneID (non-polyA)
5467	NM_181690	V-akt murine thymoma viral oncogene homolog 3 (protein kinase B, gamma)	AKT3	10000	T		CloneID (non-polyA)
5472	NM_032291	SH3-domain GRB2-like (endophilin) interacting protein 1	SGIP1	84251			CloneID (non-polyA)
5473	NM_032291	SH3-domain GRB2-like (endophilin) interacting protein 1	SGIP1	84251	T
5478	NM_004684	SPARC-like 1 (mast9, hevin)	SPARCL1	8404	T
5483	NM_015061	Jumonji domain containing 2C	JMJD2C	23081	T
5484	NM_015061	Jumonji domain containing 2C	JMJD2C	23081	T
5491	NM_002957	Retinoid X receptor, alpha	RXRA	6256	T
5495	NM_138386	Hypothetical protein BC008207	LOC92345	92345	T
5498	NM_007270	FK506 binding protein 9, 63 kDa	FKBP9	11328	T
5499	NM_012305	Adaptor-related protein complex 2, alpha 2 subunit	AP2A2	161	T
5504	NM_000440	Phosphodiesterase 6A, cGMP-specific, rod, alpha	PDE6A	5145			CloneID (non-polyA)
5505	NM_000440	Phosphodiesterase 6A, cGMP-specific, rod, alpha	PDE6A	5145	T		CloneID (non-polyA)
5508	NM_006614	Cell adhesion molecule with homology to L1CAM (close homolog of L1)	CHL1	10752	T		CloneID (non-polyA)
5509	NM_006614	Cell adhesion molecule with homology to L1CAM (close homolog of L1)	CHL1	10752	T
5512	NM_133264	WAS/WASL interacting protein family, member 2	WIPF2	147179	T
5513	NM_031306	DEAD (Asp-Glu-Ala-Asp) box polypeptide 59	DDX59	83479	T		CloneID (non-polyA)
5515	NM_032373	Polycomb group ring finger 5	PCGF5	84333	T		CloneID (non-polyA)
5516	NM_145649	Glucosaminyl (N-acetyl) transferase 2, I-branching enzyme (I blood group)	GCNT2	2651	T
5523	NM_004707	ATG12 autophagy related 12 homolog (S. cerevisiae)	ATG12	9140	T
5526	NM_198926	Chromosome 1 open reading frame 183	C1orf183	55924	T
5527	NM_174937	Transcription elongation regulator 1-like	TCERG1L	256536			CloneID (non-polyA)
5533	NM_001112808	TNNI3 interacting kinase, transcript variant 1, mrna.	TNNI3K	51086	T		CloneID (non-polyA)
5534	NM_001112808	TNNI3 interacting kinase, transcript variant 1, mrna.	TNNI3K	51086	T
5535	NM_001112808	TNNI3 interacting kinase, transcript variant 1, mrna.	TNNI3K	51086	T
5539	NM_181787	Dpy-19-like 4 (C. elegans)	DPY19L4	286148	T
5540	NM_021238	Family with sequence similarity 60, member A	FAM60A	58516	T
5542	NM_005108	Xylulokinase homolog (H. influenzae)	XYLB	9942	T
5546	NM_134265	WD repeat and SOCS box-containing 1	WSB1	26118	T		CloneID (non-polyA)
5550	NM_144709	Coiled-coil domain containing 139	CCDC139	150962	T
5553	NM_019083	Coiled-coil domain containing 76	CCDC76	54482			CloneID (non-polyA)
5557	NM_005316	General transcription factor IIH, polypeptide 1, 62kDa	GTF2H1	2965			CloneID (non-polyA)
5558	NM_000317	6-pyruvoyltetrahydropterin synthase	PTS	5805	T
5561	NM_003898	Synaptojanin 2	SYNJ2	8871	T
5562	NM_006648	WNK lysine deficient protein kinase 2	WNK2	65268	T
5564	NM_006648	WNK lysine deficient protein kinase 2	WNK2	65268	T
5568	NM_003850	Succinate-CoA ligase, ADP-forming, beta subunit	SUCLA2	8803	T		CloneID (non-polyA)
5569	NM_004762	Pleckstrin homology, Sec7 and coiled-coil domains 1(cytohesin 1)	PSCD1	9267	T		CloneID (non-polyA)
5570	NM_004762	Pleckstrin homology, Sec7 and coiled-coil domains 1(cytohesin 1)	PSCD1	9267			CloneID (non-polyA)
5573	NM_020528	Poly(rC) binding protein 3	PCBP3	54039	T
5574	NM_144565	Dual oxidase maturation factor 1	DUOXA1	90527	T		CloneID (non-polyA)
5575	NM_153023	Spermatogenesis associated 13	SPATA13	221178	T
5578	NM_152912	Mitochondrial translational initiation factor 3	MTIF3	219402			CloneID (non-polyA)
5579	NM_181305	Mitochondrial ribosomal protein L52	MRPL52	122704	T		CloneID (non-polyA)
5580	NM_181305	Mitochondrial ribosomal protein L52	MRPL52	122704	T
5582	NM_198524	Testis expressed 9	TEX9	374618			CloneID (non-polyA)
5583	NM_003580	Neutral sphingomyelinase (N-SMase) activation associated factor	NSMAF	8439	T
5584	NM_001796	Cadherin 8, type 2	CDH8	1006			CloneID (non-polyA)
5585	NM_001796	Cadherin 8, type 2	CDH8	1006	T		CloneID (non-polyA)
5589	NM_004416	Deltex homolog 1 (Drosophila)	DTX1	1840	T
5591	NM_014880	CD302 molecule	CD302	9936	T		CloneID (non-polyA)
5595	NM_001846	Collagen, type IV, alpha 2	COL4A2	1284	T
5596	NM_001846	Collagen, type IV, alpha 2	COL4A2	1284	T
5598	NM_139312	YME1-like 1 (S. cerevisiae)	YME1L1	10730			CloneID (non-polyA)
5599	NM_016410	Chromatin modifying protein 5	CHMP5	51510	T
5600	NM_017706	WD repeat domain 55	WDR55	54853			CloneID (non-polyA)
5607	NM_001002018	Host cell factor C1 regulator 1 (XPO1 dependent)	HCFC1R1	54985			CloneID (non-polyA)
5608	NM_004837	Geranylgeranyl diphosphate synthase 1	GGPS1	9453	T
5615	NM_002598	Programmed cell death 2	PDCD2	5134	T
5616	NM_014362	3-hydroxyisobutyryl-Coenzyme A hydrolase	HIBCH	26275			CloneID (non-polyA)
5619	NM_022073	Egl nine homolog 3 (C. elegans)	EGLN3	112399	T		CloneID (non-polyA)
5621	NM_024632	SAP30-like	SAP30L	79685	T
5622	NM_001372	Dynein, axonemal, heavy chain 9	DNAH9	1770	T		CloneID (non-polyA)
5623	NM_001372	Dynein, axonemal, heavy chain 9	DNAH9	1770	T
5629	NM_006939	Son of sevenless homolog 2 (Drosophila)	SOS2	6655			CloneID (non-polyA)
5630	NM_006939	Son of sevenless homolog 2 (Drosophila)	SOS2	6655	T		CloneID (non-polyA)
5632	NM_016337	Enah/Vasp-like	EVL	51466	T
5634	NM_198220	Small nuclear ribonucleoprotein polypeptide B''	SNRPB2	6629			CloneID (non-polyA)
5635	NM_000375	Uroporphyrinogen III synthase (congenital erythropoietic porphyria)	UROS	7390	T
5637	NM_017515	Solute carrier family 35, member F2	SLC35F2	54733	T
5639	NM_007200	A kinase (PRKA) anchor protein 13	AKAP13	11214	T
5640	NM_007200	A kinase (PRKA) anchor protein 13	AKAP13	11214	T
5644	NM_016239	Myosin XVA	MYO15A	51168	T
5646	NM_152545	RasGEF domain family, member 1B	RASGEF1B	153020	T
5647	NM_001001586	ATPase, Na+/K+ transporting, alpha 1 polypeptide	ATP1A1	476	T
5653	NM_015090	Neurofascin homolog (chicken)	NFASC	23114	T
5656	NM_173829	P18SRP protein	P18SRP	285672	T
5658	NM_001012	Ribosomal protein S8	RPS8	6202			CloneID (non-polyA)
5659	NM_001378	Dynein, cytoplasmic 1, intermediate chain 2	DYNC1I2	1781	T
5667	NM_003121	Spi-B transcription factor (Spi-1/PU.1 related)	SPIB	6689			CloneID (non-polyA)
5674	NM_206853	Quaking homolog, KH domain RNA binding (mouse)	QKI	9444	T
5679	NM_004336	BUB1 budding uninhibited by benzimidazoles 1 homolog (yeast)	BUB1	699	T
5681	NM_004565	Peroxisomal biogenesis factor 14	PEX14	5195	T
5682	NM_001001390	CD44 molecule (Indian blood group)	CD44	960	T
5684	NM_001001390	CD44 molecule (Indian blood group)	CD44	960	T
5685	NM_001001390	CD44 molecule (Indian blood group)	CD44	960	T
5687	NM_001001390	CD44 molecule (Indian blood group)	CD44	960			CloneID (non-polyA)
5688	NM_172170	Calcium/calmodulin-dependent protein kinase (CaM kinase) II gamma	CAMK2G	818			CloneID (non-polyA)
5689	NM_014730	KIAA0152	KIAA0152	9761	T
5692	NM_001018075	Nuclear receptor subfamily 3, group C, member 1 (glucocorticoid receptor)	NR3C1	2908	T		CloneID (non-polyA)
5700	NM_001030049	Kallikrein-related peptidase 3	KLK3	354	T
5701	NM_006706	Transcription elongation regulator 1	TCERG1	10915			CloneID (non-polyA)
5702	NM_018227	Ubiquitin-activating enzyme E1-like 2	UBE1L2	55236	T
5713	NM_012201	Golgi apparatus protein 1	GLG1	2734	T		CloneID (non-polyA)
5718	NM_017917	Protein phosphatase 2 (formerly 2A), regulatory subunit B'', gamma	PPP2R3C	55012	T
5722	NM_178272	Paired immunoglobin-like type 2 receptor alpha	PILRA	29992	T
5723	NM_015303	Vacuolar protein sorting 8 homolog (S. cerevisiae)	VPS8	23355	T
5726	NM_021977	Solute carrier family 22 (extraneuronal monoamine transporter), member 3	SLC22A3	6581			CloneID (polyA)
[truncated: 1,576 more rows]
