# Supplementary material for: Discovery of novel human transcript variants by analysis of intronic single-block EST with polyadenylation site
Source: BMC Genomics. 2009 Nov 12;10:518. doi: 10.1186/1471-2164-10-518 (PMC2784480; doi:10.1186/1471-2164-10-518)
Supplement: Additional file 2 — Supporting evidence for all 3'-end exon sites. The headings are defined as follows: "SupportESTs" are the supporting ESTs for each sites; "SupportCount" is the number of sequence counts in "SupportESTs"; "AffyArraySupport" reveals which cell lines support each site and their expression fragment number; "AffyCount" is the total number of detected expression fragments in all cell lines; and, "CloneIDSupport" are the corresponding clone IDs to the "SupportEST" that are used for tracing end sequences. If the traced sequences have multiple blocks that align with the genome and these blocks overlapped with known reference sequence for the same genes, "CloneIDSupport" is recorded. For each site, the serial position is separated into three parts, the clone and both end sequences, respectively. "CloneCount" is the total number of clones in "CloneIDSupport". "If_BlastHit" marks whether there is a blast hit in the all known mRNA database. [file 1471-2164-10-518-S2.xls]

## Sheet: Sheet1
ExonSiteNo	Locuslink	SupportEST	SupportCount	AffyArraySupport	AffyCount	CloneIDSupport	CloneCount	If_BlastHit
1	8434	DR763630 AA287217 BF571090 BM716440 BX392754 AA284328 Z20144 AA642499 AA634361 W56602 AW979107 AA829168 W74026 W72365 AA016218	15	HDF:3|HeLaCyto:3|HepG2Cyto:1|Jurkat:2|NCCIT:1	10	BX392754,BX392754,;CS0DI043YD23,CS0DI043YD23,;BX344999,BX358781,	1	T
2	3074	BQ364567 BE161883 BG007665 BX412163	4			BX412163,;CS0DE007YA07,;BX439122,	1	T
3	81846	AU148251 AA598451 AI800340 DW416748 BG483772 AU122739	6	HeLaNuclear:1	1			T
4	81846	AI394552	1
5	81846	T62612 AV646500 BG573550 BG572199	4
6	3163
7	4863
8	56243	AW364178	1
9	56243	BQ188277 R45730	2
10	56243	F23218 BQ358208 BF858790 BF373569 EB360859 AI674411 AI810577	7					T
11	56243	AU147519 AU146732 AU148195 T48446 AI242639 AI783682 AA526235 AA244461 T48447	9	HepG2Cyto:1|Jurkat:1|NCCIT:1|PC3:1|U87MG:1	5			T
12	56243
13	56243	N76242 AA777639 N54539 AA700983 AA693995 AA699434 AI468472 AA659501 AA651629	9	HeLaNuclear:1|NCCIT:1|SK_N_AS:1	3
14	56243			Jurkat:1|PC3:1	2
15	56243			HepG2Nuclear:1	1
16	56243	BF091043 CV417009 BF330339 BF962253 BF962973	5
17	56243	DR005782 BX952791 AA299641 BY799568 DB000503 BF335337 AW998442 DB080873 DB164876 BF355340 BX499536 BE159275 BF332414 T58915 DB062991 CN371740 DA434815 EB360750 BE181383 DA462259 BG998770 BG996999 BI000439 BQ358976 CN371739 BQ358924 AW631123 BF332605 BE091738 BE091573 BQ355782 CV364404 DB183240 CV359490 AW167170 AW997586 AW177456 AW177460 AA962788 BX415322 AW849156 AW848711 DA341699 DA175063 AW373…	128	HeLaCyto:1|HeLaNuclear:1|HepG2Cyto:1|HepG2Nuclear:3|Jurkat:1|NCCIT:2|PC3:2|SK_N_AS:1|U87MG:1	13	AI751752,;NHTBC_cn11f12,;AI751751,	1	T
18	4628	AA906857	1					T
19	4628	R40174 H17325 Z38959	3
20	1387			HeLaNuclear:3|HepG2Cyto:1|HepG2Nuclear:2|NCCIT:1|SK_N_AS:1	8
21	146894	BX356361 AA412588	2	HeLaCyto:1|HeLaNuclear:1|HeLaTopStrand:1|HepG2Cyto:1|HepG2Nuclear:1|HepG2TopStrand:1|Jurkat:1|NCCIT:1|PC3:1|SK_N_AS:1|U87MG:1	11	BX356361,;CS0DI011YE10,;BX356362,	1	T
22	55854	AW235579 R99354 T77519 BE699027 BE676044 BE813694 BG950082 DA383823 U46432 AV712141 AA321996 AW999106	12	HeLaNuclear:2|HepG2Nuclear:2	4
23	79572	AI640734 AI633991 BF941143 AI367279 BG232012 AI479305 AI818244 AI800265 AA864946 AI473728 AI687660 H11591 AW516955 AI358596 AI918716 R34075 AW167193 AI656377 BE501905 BG231613 AA029944 N24176 AI572139 AW978179 AI743460 DB295632 AA639643 BE501687 T03633 T35984 AI809784 AW148614 AW117372 AI673801 AI285749 AA278903 AA632121 AA724237 BF000669 H02032 EB387682 AI810973 AW270015 AI471316 AW182662 DB3314…	331	HepG2Nuclear:2	2	AA505173,DB373531,;IMAGE:825721,PLACE1001949,;AA504846,DA828909,	2
24	79572	CF887577 CV425826 BE173225	3	HeLaNuclear:1|U87MG:1	2
25	2634	BQ719017	1
26	1785	AA704213	1
27	8419
28	8419	BM714484 BM701618 BM693678	3	HeLaCyto:1|HeLaNuclear:1|HepG2Cyto:1|HepG2Nuclear:2|NCCIT:3|PC3:1|SK_N_AS:2|U87MG:1	12			T
29	83548	BF438378 AI799942	2	HDF:1|HeLaCyto:2|HeLaNuclear:1|HepG2BottomStrand:1|HepG2Cyto:1|HepG2Nuclear:1|Jurkat:1|NCCIT:1|PC3:1|SK_N_AS:2|U87MG:2	14			T
30	10097
31	5521	AU310973 EC526915 EC491599 EC461173 EC483565 EC497210 EC499508 EC521501 EC557496 EC529114 EC451525 EC546704 EC584911 EC584643 EC570083 EC476143 EC449537 EC457782 AW603569 AU310972 EC488243 EC497846 EC468574	23
32	5521	AA019131	1
33	5521
34	5521
35	5521
36	5521							T
37	9363			HeLaCyto:1|HeLaNuclear:1|HepG2Cyto:1|HepG2Nuclear:1|Jurkat:2|NCCIT:1|PC3:1|SK_N_AS:1|U87MG:1	10			T
38	84859	AI804629 BE676862 BE085166 BF876339 BG999468	5	HeLaCyto:2|HeLaNuclear:1|HepG2Nuclear:2|U87MG:2	7
39	9736	AL046524 DA281558 BE767727 BE767696 BE938825 BE767677 BE767697 BE767718 BE767702 BE767676 BG483528 AA405898 DA353352 BE768550 BF372117 BE768516 BQ441306 DR155666 AA878188 DA639070 DB291209 AV699473 C02709 AW104608 D63092 AW512908 AA886431 AA665890 R75885 AI984713 AW103740 AW271183 AA837436 N79060 AI284052 AA160138 AL703560 AL703557 AI215394 BF374441 EC558466 AI636364 AI831431 AI620315 AI830084 EB…	309	HeLaCyto:2|HeLaNuclear:2|HepG2Cyto:3|HepG2Nuclear:2|Jurkat:2|NCCIT:2|PC3:1|SK_N_AS:3	17	AU150552,AU156278,AU153154,AA099306,AU156430,F08940,F02058,R51240,Z38249,BE748869,AA173427,AU148817,R99125,R99125,AA001824,Z40765,H90424,AU158756,;NT2RP2003051,PLACE1002882,NT2RP3002545,IMAGE:510806,PLACE1003367,c-2uh03,c-0nc01,IMAGE:38621,c-04d06,IMAGE:3839046,IMAGE:595230,NT2RM4001002,IMAGE:201471,IMAGE:201471,IMAGE:427958,c-2fb12,IMAGE:241488,PLACE4000558,;DA733493,DA829352,AU131420,AA099816,A…	17	T
40	9736	AA937975	1
41	284001	AW882248 AW882264 BF746065 BE782404	4	HeLaNuclear:1|SK_N_AS:1	2
42	284001	CA773167 CK902521 BE206711 CB069375	4	HDF:1|HeLaNuclear:2|HepG2Cyto:1|HepG2Nuclear:1|Jurkat:1|NCCIT:2|PC3:1|U87MG:1	10
43	79618
44	283755
45	283755	DA360238 N90954 AV706160 DB310339	4
46	1630
47	51474	BF909657	1	HepG2Nuclear:1|NCCIT:1|U87MG:1	3			T
48	51474	AI206215 AI634429	2
49	84071	AW936548	1	Jurkat:1	1
50	6531	AI671222 BE466186 AA164301 BM719800 AA164300 BI037947 CR742556	7	HeLaCyto:1|HeLaNuclear:1|HepG2Cyto:1|HepG2Nuclear:1|Jurkat:1|NCCIT:1|U87MG:1	7
51	79813	AA640363	1
52	79813	CK818072 CK818071 BI467031	3
53	79813	BG961177 AA609138 AI800478 DB337881	4	HDF:1|HeLaCyto:1|HeLaNuclear:2|HepG2Cyto:1|HepG2Nuclear:1|Jurkat:1|NCCIT:1|PC3:1|SK_N_AS:2|U87MG:1	12			T
54	3185	BE545030 AI368100 AU149752 N34311 AI354622 AW166223 N91778 CB852296 EC482918 BQ084347 AI813877 AI377397 AI858284 AI678404 AA745949 W84874 BP426082 DB514110 AA133106 AW572440 AW515230 AW172891 D20639 EC478608 CA773672 CN288313 BE896885 AI583091 AI445001 AU150873 AW130467 AU152369 AU159650 DB312502 AU157743 AW148542 AW518999 AA099415 AA099409 N72978 AA059060 AA468561 AI270206 AW969247 AA617785 BX45…	658	HDF:1|HeLaCyto:1|HeLaNuclear:1|HepG2Cyto:1|Jurkat:1|NCCIT:1|PC3:1|SK_N_AS:1|U87MG:1	9	AU149752,AU150873,AU152369,AU159650,AU157743,N72978,AA059060,AL566217,BG745010,AU150361,AU150800,AU151027,DB318895,AU159212,AA114170,DB331263,AU157299,AU158265,AA100365,AU152843,DB353769,AU155088,DB377734,AU147729,DB329307,DB379187,N74536,AA227442,BE241939,AL581532,AL581532,AL568948,BX324842,BX406601,AL575429,BX411682,BX411682,BQ632503,N81030,T11980,;NT2RP2000414,NT2RP2003814,NT2RP3000777,Y79AA10…	38
55	3109	BI009661 CD701438 BF946342 BF946294 BM472648 BF380846 BF380849 BF380907 BG758304 BF364332 BI820445 BF364332	12					T
56	3109	BI009661 CD701438 BF946342 BF946294 BM472648 BG758304 BF380846 BF380849 BF380907 BF364332 BI820445 BF364332	12					T
57	3109	BI009661 CD701438 BF946342 BF946294 BM472648 BF380846 BG758304 BF380907 BF380849 BF364332 BI820445 BF364332	12					T
58	11083	AW957046 AA436547 AA368811 AA436574 CR740741 BG998884 BF377078 AA769074 AA815013 AA808585 BE742357 BE743607 BE745237 AA570769 AW838544 AW753063 BF934365 AA190742 AA190742 BF755405	20	HeLaNuclear:2|HepG2Nuclear:2	4
59	11083	AW957046 AA436547 AA368811 AA436574 CR740741 BG998884 BF377078 AA769074 AA815013 AA808585 BE742357 BE743607 BE745237 AA570769 AW838544 AW753063 BF934365 AA190742 AA190742 BF755405	20	HeLaNuclear:1|Jurkat:1|PC3:2	4
60	11083	BE222450 AI457529 DB364162 AI457523 AA454803 BE245147 BE244246 BE244216	8	HDF:1|HeLaNuclear:4|HepG2Cyto:1|HepG2Nuclear:4|Jurkat:4|NCCIT:3|PC3:1|SK_N_AS:2	20
61	25953	BG202982 BG188007 BG212390	3	HeLaCyto:1|HeLaNuclear:2|HepG2Cyto:1|HepG2Nuclear:3|Jurkat:2|NCCIT:3|PC3:3	15
62	3936	BU428675 AA781939 AI424836 AA926758 DB145968 DA948856	6	HeLaNuclear:1|HepG2Nuclear:2|Jurkat:1|NCCIT:1|SK_N_AS:1	6
63	29	BF753948	1	HDF:1|HeLaCyto:1|HeLaNuclear:1|HepG2Cyto:1|HepG2Nuclear:1|Jurkat:1|NCCIT:1|PC3:1|SK_N_AS:1|U87MG:1	10
64	10376	AA585158 BQ310192 BE514309 DB342097 AI956154 BU955069 BM040841 DB359208 AA058372 AL531574 AL515370 AL515369 BQ222346 BQ227015 BG686095 AL532774 BM466301 AL514609 BG284401 AL515255 BG120074 BG762412 AI816404 BX425688 BI226980 BI870203 BX403482 BQ670822 AL515313 AW089871 AA554600 BG754163 BG576760 BI223673 BI222314 BU196258 BI856482 AW162397 AW162620 BF338966 BE795002 AI608979 BM826481 BE677358 BE5…	3254			DB342097,DB359208,AA058372,AL514609,AL515255,AI816404,AL515313,AA173040,CA865528,BG939265,AW162223,AA148233,AA113871,AW732220,AW615452,BU069144,AW615778,BE206555,N39035,N39035,AA486409,BE205958,BE208034,BE207960,BE206104,BE206177,AA449751,AA223737,AA181786,AA113181,DB364475,AA113279,AA207107,AA186927,AA191327,AA223505,AA074256,AA580789,DB366081,AW673194,DB357374,AA181760,AW731942,H44937,AA112356,…	19	T
65	4087	AI749005 AI354219 AI880382 AA904198 AW628243 BE501585 BM313774 AA541757 CF456552 AI525940 BF831052 AA508885 AA191483 CV361652 AI749086 BP432484 AA649585 EC494934 EC492778 EC457709 CV313779 EC575345 EC516132 EC561986 BE171570 EC507607 EC474999 CV381696 EC542334 EC576686 EC457444 EC537774 EC520632 BF803866 EC467964 EC582090 CV313908 CV385069 BE927542 W19190 CV402309 CV415226 AW945257 BF348986 AA664…	76					T
66	145781	BM856295 AI809938 AI808768 AV711317 AI240593 AI915771	6
67	399687			HeLaTopStrand:1	1
68	203074			HDF:1|HeLaCyto:1|HeLaNuclear:1|HepG2Cyto:1|HepG2Nuclear:1|Jurkat:1|NCCIT:1|SK_N_AS:1|U87MG:1	9
69	64127			HeLaNuclear:1|HepG2Cyto:1|NCCIT:1|PC3:1	4
70	22876
71	728302	AA470076 AA629035 DB511895 AI745318 CD671484 AW801156 BM716897 BX113932 BM713031 BF736473 BF920109	11					T
72	728302	BF920109 BF736473 BM716897 BM713031 CD671484 BX113932 AW801156 DB511895 AI745318 AA470076 AA629035	11					T
73	90627							T
74	90627	AA609746	1
75	90627
76	90627	CV573608	1
77	2994
78	9208	CD299388 AA256756 U46254 BQ325732 H78505 H52278 H12716 AW967934 AI435397 AW971639 AW752289 DB346932 H12717 BJ995226 AA262583 AU185879 H78407	17	HeLaNuclear:1|Jurkat:1	2
79	9208	R91782 R15605 AV720845 AV719157 AI792255 AA632442 AA632429 AA573692 R91783	9	HeLaNuclear:2|HepG2Nuclear:1|Jurkat:1|SK_N_AS:2	6
80	9208	AA847421 DB356185 T94015 T93337 AI637636 AW082668 AI332352 T93337 AI565225	9	HeLaCyto:1|HeLaNuclear:1|HepG2Cyto:1|PC3:1	4			T
81	54971	CB961560 CD110284 BQ652448 BM852926 AA902510 AI680137 AI276231 AI914673 AI791221	9	HDF:1|HeLaCyto:1|HeLaNuclear:1|HepG2Cyto:3|HepG2Nuclear:1|Jurkat:1|NCCIT:2|PC3:1|SK_N_AS:1|U87MG:2	14
82	54971
83	84626	AA418743 BF594261 AI524015	3	U87MG:1	1	AA418743,AA418743,;IMAGE:767843,IMAGE:767843,;AA418808,BX109932,	1
84	8850			HeLaCyto:1|HeLaNuclear:1|NCCIT:1	3
85	825	BX104586 DB311456 AA806505 AA766867	4
86	84939	H92365 BE172779 AA352877 AW954188 BE669475 BE502869 BF432906 BE464730 BF940515 AI076530 AI860326 N51475 AI248813 AI076664 AA953986 N21175 AA143178 AA143060 AA291374 AA464205 W69258 BG149731 AW514373 DB547420 AA405883 AA402976 AA464138 AA405192 CN293076 BG413461 AA403301 BE502320 AA548070 AW514516 AI289509 N53616	36	HDF:1|HeLaBottomStrand:1|HeLaCyto:2|HeLaNuclear:5|HepG2BottomStrand:2|HepG2Cyto:1|HepG2Nuclear:3|HepG2TopStrand:1|Jurkat:1|NCCIT:2|SK_N_AS:4|U87MG:1	24	W69258,AA402976,;IMAGE:343704,IMAGE:741764,;W69171,AA402033,	2	T
87	6003	BX092313 AI809213 AI419982 AI221768 AI018153	5	SK_N_AS:1	1
88	6003	AW976209 BX109337 AI911745 AW183771 AA897452 AA747845 AA731926	7
89	6003	AA262656 AW976284 AA488781	3
90	6003	AA805581 AA721165 AA505184 AW971857 AI017954	5
91	4501	DA013913 DB231591 DA430449 DA827763 DA426960 DA812698 DA824345 DB258761 DA890948 DW460577 BG997080 BM923250 BQ067382 BM925369 BI821822 AA370490 DA430245 BM920306 F33756 BG929040 N45239 F30014 AI457092 BI769333 BG927742 BQ347220 BQ347229 AW804615 AV649273 D45659 AI094264 AI796584 R10990 AI750037 N69995 AA229769	36			N69995,;IMAGE:296085,;W00804,	1
92	90806	AI289489 DB517255 AA948664 N30792 H94109 AI292076 AA781949 AA812523	8	Jurkat:1	1	H94109,H94109,;IMAGE:256483,IMAGE:256483,;BX111493,H94108,	1	T
93	57658	BI856204 BG949999 BG950017 BF093608 AW001295	5
94	7337
95	200558			NCCIT:1	1
96	9399	DA195209 BM875750 BQ130260 CK903244 BM272983 BU070000 BF922030 BM564943 BI677327	9					T
97	4293	AW903422 BF962347	2	Jurkat:1	1
98	79679
99	56666			HDF:1|HeLaBottomStrand:1|HeLaCyto:1|HeLaNuclear:4|HeLaTopStrand:1|HepG2BottomStrand:1|HepG2Cyto:2|HepG2Nuclear:3|HepG2TopStrand:2|Jurkat:1|NCCIT:2|PC3:3|SK_N_AS:1	23			T
100	55137	H13176	1
101	26002	BG998062	1	HDF:3|SK_N_AS:1	4
102	26986	AL042304 DA931193 DA573289 AI878964 CN337354 BM465536 CN337483 CN337359 BM460450 BM474996 CN337510 BP333063 BP282817 BP357194 DA026610 DA021933 BP334683 BP235894 DA766730 DA463784 BP221024 DA882503 BF974345 CN337397 AA248355 BE336734 BQ221815 BU179524 CN337403 BQ231296 BM461000 CO249747 DA024514 DB099829 CN337433 BQ230322 BG956529 BP220839 DA424552 BQ436603 AU127143 DA437938 CN337484 AA358393 CN3…	879	HDF:1|HeLaCyto:1|HeLaNuclear:1|HeLaTopStrand:1|HepG2Cyto:1|HepG2Nuclear:1|HepG2TopStrand:1|Jurkat:1|NCCIT:1|PC3:1|SK_N_AS:1|U87MG:1	12			T
103	3475	AA484250 AA483748 AW341725 AI808979	4	HeLaBottomStrand:2|HeLaNuclear:1|U87MG:1	4
104	3475	BX644232 BE004322 CD242577 CV367996 AL597142 AA405151	6	HeLaNuclear:1|HepG2Nuclear:2	3
105	65059	BG231790 BX094704	2	HDF:1|HeLaCyto:1|HeLaNuclear:1|HepG2Nuclear:1|Jurkat:1|SK_N_AS:1	6
106	51742	R40663 AW592870 AI424238 AA651605 R27406 BF875064 AW265256	7
107	27072	AW090067 AI826319 AI680855 AI681406 AA935129 BY798851 BF832581 BE741913 R56227 H10306 BP390091 DB358187 DB372142 DB368009 CN336003 AW850999 AA772903 BF858323 CD625638 CD625639 BG252564 AW377100 BQ317019 AW851138 AW752857 N44770 BF821492 AW367695 AW377185 BM829488 BE901432 BG419595 AU119697 AU144483 BE144129 H10305 AA780432 R56309 BX324551 AW009393 AA558467 DB312175 DB308254 AW263987 AI207195 BM80…	92	SK_N_AS:1	1	DB372142,DB368009,AU144483,AU151671,DB382745,AU149344,AU149841,DB379542,AA143559,DB341440,AU148813,BJ996274,;OVARC1001990,NT2RP3001617,HEMBA1002059,NT2RP2005833,VESEN1000069,NT2RM4002118,NT2RP2000696,PLACE1010307,IMAGE:588598,TESTI4040695,NT2RM4000994,hyst-1043,;AU134448,AU130888,AU117727,AU129583,DB292808,AU125744,AU127158,AU139291,AA143558,DB091371,AU125078,BJ996273,	12
108	27072	DB217981 DA098889 AA813392	3	HepG2TopStrand:1	1
109	5873	AW969923	1	HeLaNuclear:1	1
110	5873	AW468621 DB550686	2	HeLaNuclear:2|HepG2Nuclear:1|SK_N_AS:1|U87MG:1	5
111	51109	AI698220 AI805291 AI699409 H82681 AW976428 AA249119 H82421 AU129484	8					T
112	57685	BE828389 AI565327	2
113	29922	AA629015	1
114	29922	AI610319	1
115	2134			HepG2Nuclear:2	2
116	200403
117	10390
118	10390	DN916832 AA748599 AA811987	3	HepG2Nuclear:1|NCCIT:1	2			T
119	10390	BF361746 BF361781 BF361786 DB148328 AA969084 BG529341 BF103890 CN414526 AA749396 CK430074 BE085936 AL699596 BE087066	13	Jurkat:1	1			T
120	10390	BX507277 BM984202 BU677064 BX500994 DB345920 DA857186 AA809860 AW197822 AA255896 DB087522 BF851724 AA424803 AI913334 AA495875 AW968089 AA550801 DA433369 AA256094 BE710467 BX478473 T92541 T91582 AI821365 R27814 CK430789 BU189375 R27909 AW377453 DA817636 BF085796 BF367514 BF939031 BF212288 N32019 AU155330 AW842926 H84561 AW615294 BQ365520 AW838477 AI820517 AI635981 EC440653 DB559074 AI273556 BE3273…	145	HeLaNuclear:1|HepG2Nuclear:1|Jurkat:3	5	AU155330,BJ996023,BX479672,DB366057,N21515,;OVARC1001610,hyst-0479,DKFZp686J20213,NT2RP2004294,IMAGE:266021,;AU134261,BJ996022,BX479671,AU128822,N31533,	5	T
121	2359	BX504019 AI825032 AI652721 AI825435	4
122	10611	BF376937 BX501404 CN267399 AA922628 AI444971 AA371103 DR422817 DB311422 DA376144	9	HeLaCyto:1|HeLaNuclear:3|HepG2Cyto:1|HepG2Nuclear:1|PC3:1|SK_N_AS:1	8	DB311422,;BRTHA2014600,;DA381128,	1	T
123	10611	BF367962 AW802901 BF832002	3	HeLaNuclear:1	1
124	10611			HDF:1|HeLaCyto:1|HepG2Cyto:1|Jurkat:1|NCCIT:1|PC3:1|SK_N_AS:1|U87MG:1	8			T
125	10611
126	91862	BP359663 AI420156 AW275749 AI744740 AW074432 AW515153 BP220915 AA156476 BU078971 BQ333057 CN414797 AI261284 AW970222 AA534680 AI241360 AI493046	16	HepG2Cyto:1|HepG2Nuclear:1	2
127	686	AW665733	1
128	23048	DA232166 DA095300 DA107664 BE937611 AW976295 T74566 BF674232 AI056413 AI800016 BE247050 AI360858 BF593730 AA426404 BM725380 BM677808 BE932687 BM802597 H19889 BG542267 T73844 AW801405 CB054336 AA482387 AA381979 AV749267 AI126297 BE832134 AW876617 AW608963 AW608919 AW876635 AA883530	32	HeLaCyto:1|HepG2Cyto:2|Jurkat:3|NCCIT:1|PC3:3|SK_N_AS:2|U87MG:2	14			T
129	23048	BF870988 BF870767 BI052222 AW820966 CF135923 AA766353 CF136089 BG542292 AI707568 W33154 AI880870 AU153999 AI333720 N50622 AW087770 EH346325 AW804024 BQ356625 BF327566 BE814965 BE815059 BE814993 AW407353 BG461038 BX376698 BX366293 AW887699 AA828277 BQ312792 EL953176 BQ710418 AA206843 EC524508 BG542292	34	HDF:2|HeLaCyto:3|HeLaNuclear:1|HepG2Cyto:3|Jurkat:2|NCCIT:3|PC3:2|SK_N_AS:2|U87MG:3	21	W33154,AU153999,AW407353,;IMAGE:321770,NT2RP3004544,IMAGE:3062275,;W37119,AU132483,AW575478,	3	T
130	23048
131	23048	AW373646 BX643541 AW373645	3
132	8493
133	943
134	56910	AW604221 AW850691 AW376867 AW367572 AW850556 AW367596 AW604286 AW752756 AW752791 AW377033 AW850188 BM504456 AW811599 CK905503	14	HeLaNuclear:3|HepG2Nuclear:3|Jurkat:1|NCCIT:1|SK_N_AS:1	9
135	9683
136	347734
137	253558	AW020936 BF476269	2
138	55758	AI024651 AI340256 BE551745 AI023806	4	HDF:1|HeLaBottomStrand:1|HeLaCyto:1|HeLaNuclear:2|HeLaTopStrand:1|HepG2BottomStrand:1|HepG2Cyto:2|HepG2Nuclear:2|HepG2TopStrand:1|Jurkat:1|NCCIT:2|PC3:1|SK_N_AS:3|U87MG:1	20
139	55758	DA412758 DA324503 AA436380 DA263303 AL596969 DC343090 DC309451 DC309758 BX102111 DC308398 DA934913 DA103196 DA223491 DA078633 DA800757 DA224160 AW975989 BE246074 DB308577 AI392795 AI380424 DB327943 BE536604 BF091851 BE181963 AW897106 BX504271 BF197963 DA190837 AA481313 AA831517 DB094797 DA832628 DB306753 DA868268 AA058489 AL600116 DA370797 BQ362386 BX391591 BX391590 BG676097 BX479891 DA256326 BE7…	178	HeLaNuclear:1|HepG2Nuclear:1|Jurkat:1|SK_N_AS:1	4	BX391591,BX391591,BX391590,BX391590,AU154690,;CS0DC025YF20,CS0DC025YF20,CS0DC025YF20,CS0DC025YF20,NT2RP4001838,;BX327684,BX354820,BX327684,BX354820,AU133327,	2	T
140	8611	AW948578 AW948573 AW948569	3
141	55520	AI627553 AI765917 AI984916 BX096854 BF843774	5	Jurkat:2	2
142	5825	AI151218	1	HDF:1|HeLaNuclear:2|HepG2Cyto:2|HepG2Nuclear:3|NCCIT:4|PC3:1|U87MG:1	14
143	8577
144	55209	BQ309939 BQ309952	2	HDF:2|HeLaBottomStrand:1|HeLaCyto:1|HeLaNuclear:3|HepG2BottomStrand:1|HepG2Cyto:1|HepG2Nuclear:1|Jurkat:1|NCCIT:1|PC3:1|SK_N_AS:1|U87MG:1	15
145	55209	CF887790	1	HeLaNuclear:2	2
146	55209	BG193756 AL047440	2	HeLaCyto:1|HeLaNuclear:2|PC3:2|SK_N_AS:1	6
147	55209	BE092966 BE502648 AI458499 AI692673 AI693332 BE218630 AI693161 H89113 H89219 H89237 AA626235	11	HeLaCyto:3|HeLaNuclear:2|PC3:1	6
148	57533	BU929886 AW883890	2
149	23397			HeLaNuclear:1|HepG2Nuclear:1	2
150	51322	BX118174 N49527 CR744997 AI733467 AW805509 AI982694	6
151	51322	BP393710	1
152	51322	BF355801 BM692586	2
153	55968	DA183236	1
154	57338			HDF:1|HeLaCyto:1|HeLaNuclear:1|HepG2Cyto:2|HepG2Nuclear:3|HepG2TopStrand:1|Jurkat:1|NCCIT:1|PC3:1|SK_N_AS:1	13			T
155	57338	DA104617 BM931953	2	HepG2Cyto:1|HepG2Nuclear:1|SK_N_AS:1	3			T
156	200844			HeLaCyto:1	1
157	200844	AA251549 AW978563	2	Jurkat:1	1			T
158	200844
159	4704	BM709863 BU734224 DA764280 DA042325 BQ082180 DA831753 AI638014 AI867576 DA851444 DA382788 AA155700	11	HeLaNuclear:1|NCCIT:1	2
160	79956			HeLaNuclear:1	1
161	23157	T91323 N53965 T92047 R02188 BG259325 BX115598 BE885599 BE179036 AI968333 AI968130 T84843 R00945 T84906 N59049 DB160234 AA836279	16	HeLaNuclear:2|Jurkat:2|NCCIT:5|SK_N_AS:2	11
162	23157			HDF:1|HeLaCyto:1|HeLaNuclear:1|HepG2Cyto:1|HepG2Nuclear:1|Jurkat:1|NCCIT:1|PC3:1|SK_N_AS:1|U87MG:1	10
163	286097	BX112183 AA287978	2
164	260425	BX482388 CR994978 BI032651 BI032661 BI818561 AW853884 BE144165 BE144056 BX115216 BF061992 AI738585 AW511200 AA620614 AI634790 AA884200 AI352360 AA812598	17	HeLaCyto:1|HeLaNuclear:1|HepG2Cyto:1|HepG2Nuclear:1|NCCIT:1|SK_N_AS:1	6
165	4784	DB298678 DB330116 BF923658	3	HeLaNuclear:1|HepG2Cyto:1|HepG2Nuclear:1|HepG2TopStrand:1	4
166	26234	AI858616 DB512306 DB362563 AI803614 AW057620 AI291722 DB304462 DB552072 AI393726 DB544705 DB521262 BF432189 R43944 DB359274 AA911057 AI560233 AA045510 AA058683 BE621786 DN918505 EH320385 BE620974 AA040633 N79918 AI188314 AI693931 AW082226 AW275123 AA885238 AI127521 AA600827 AI347306 AA806447 AI819648 AI352677 AI245489 AW269885 AA768000 H08739 AI074850 AA588347 D20147 AA877438 T52044 AA814461 AW19…	186	HeLaNuclear:1	1	DB362563,DB359274,W38388,AA279508,DB358983,DB361626,DB320355,DB369932,Z38808,DB369413,DB373482,DB365010,CK825366,BU789429,BQ270886,BX366539,H60835,;NT2RM4000487,HEMBB1000886,IMAGE:302942,IMAGE:704510,HEMBB1000395,MAMMA1002000,KIDNE1000168,NT2RP4000908,c-0qb06,NT2RP3004369,PLACE1001875,NT2RP2002375,IMAGE:5780071,IMAGE:6128887,IMAGE:5780071,CS0DC028YI18,IMAGE:205259,;DA730647,DA572279,N90106,AA2795…	16	T
167	26234	DB556328	1
168	7514	AW576864 BF804912 AI679024 AW576871 AW576869 AW372057 BE065864	7	HeLaNuclear:2|HepG2Nuclear:1	3
169	7514	BE328472 AI795929 CN295082 BE709279 BE350122 AI341843 AU185572 BF223611 AI367585 DB358331 AW590961 BX107081 AW275754 DW428775 DR760292 DW423301 AA082667 DA571474 BY795829 CD698601 AF448512	21					T
170	151790			HDF:2|HeLaCyto:1|HeLaNuclear:1|HepG2Cyto:1|HepG2Nuclear:2|Jurkat:1|NCCIT:1|SK_N_AS:2|U87MG:1	12
171	151790	AI916068 CB852427	2	HepG2Cyto:1|NCCIT:1	2
172	93210	CA843981 CK903033 CK903032 CA843230 BM712121 CV368913	6	HDF:1|HeLaCyto:1|HeLaNuclear:1|HepG2Cyto:2|HepG2Nuclear:1|Jurkat:1|NCCIT:1|PC3:1|SK_N_AS:1|U87MG:1	11
173	23603	DA494755 DB225466 AW062324 DA113127 DA323762 BF106272 N31505 N50837 AI051943 AA764873 AA737678 AA633787 BE672186 BX505025 BG110640 AI300097 BE008161 AL707916 BG953323 DW421154	20					T
174	131965	AI280022 BF063782 DB551581 DB549176 R79251 R79523 N56311 CN265967 BG109646	9	HDF:1|HeLaBottomStrand:1|HeLaCyto:2|HeLaNuclear:1|HepG2Cyto:1|Jurkat:1|PC3:1|SK_N_AS:1|U87MG:1	10
175	558			HDF:2|HeLaCyto:2|HeLaNuclear:2|HepG2Nuclear:1|Jurkat:1|PC3:1|U87MG:2	11
176	148641	AI401517	1	HepG2Cyto:1	1
177	286053	BF929929 CB046636	2	HDF:1|HeLaBottomStrand:1|HepG2BottomStrand:1	3
178	286053	AA764836 CD699179 BG484429	3
179	286053	CK004743 H54903 BX103515 AW674675 AW797241 AI799577 AW070994 AI581047	8
180	79823	CF891140 CB854101	2
181	79823	H58934 H60593 H60288 H58981 CB265639	5
182	79823
183	79823	AW974782 AA689527 AA689470 AW974778	4					T
184	79823
185	79823	H64341	1	HepG2Nuclear:1|NCCIT:1	2
186	79823	AI459058	1
187	79823	DB527158	1	HeLaCyto:1|NCCIT:1	2
188	25854	BQ270405 W27308 T40006 AI017666 BM805879 AA886370 T89347	7
189	80313	DB521850 BI832530 H11472	3	HeLaCyto:3|HeLaNuclear:2|HepG2Cyto:2|HepG2Nuclear:1|Jurkat:1|NCCIT:1|PC3:1|SK_N_AS:2|U87MG:2	15	H11472,;IMAGE:47773,;H11578,	1	T
190	80313	AA340592	1	HDF:1|HeLaCyto:2|HeLaNuclear:2|HepG2Cyto:1|HepG2Nuclear:2|Jurkat:3|NCCIT:3|PC3:1|SK_N_AS:2|U87MG:1	18			T
191	8091	CV415679	1
192	51397
193	51397	N79866 N62963	2					T
194	2710	BQ189706	1	HepG2Nuclear:2	2
195	7184	DB348964 AI684643 AI337159 AA621267 AA634524 H28719 AA936145	7	HeLaNuclear:1	1			T
196	54845	DB314278 AW080213	2
197	10238	DB034716 H49195 CV325142 AW975100 AA658438 BF892776 AA769995 AA719279 AA770023 H49384 AA770084	11	HDF:1|HeLaCyto:2|HeLaNuclear:1|HepG2Cyto:3|HepG2Nuclear:2|Jurkat:2|NCCIT:1|PC3:1|SK_N_AS:1|U87MG:1	15			T
198	80381	AW936159 AW605173 AW608712 AW937890 BG986793 T71435 BE717999 AW580406 T69625 AW375570 AW390780 AW375699 BF355612 AW608713 AW937902 BE763203 BM824511 AW373397 AW608803 AW875534 AW937893 BG027543 AW875470 DN999386 AW937904 BG959972 AW937888 AW875465 BE019800 AI660011 DA537405 BE539121 AW608708 BF741721 BF105926 BF356464 BI914718 CX762514 BF798292 CX872921 BX505928 BX505927 DT218594 BG260349 CN40017…	188	HDF:1|HeLaBottomStrand:1|HeLaCyto:1|HepG2Cyto:1|NCCIT:1|PC3:1|SK_N_AS:1|U87MG:1	8	AL537690,AL521595,AL545218,DB316417,DB369665,DB328122,N26284,DB324425,DB368140,DB368140,BX351749,N21264,DB369605,AA478053,;CS0DF026YL01,CS0DB003YB01,CS0DI028YF05,FEBRA1000039,NT2RP4000261,PLACE5000158,IMAGE:256818,NT2RP6000023,NT2RP3001861,NT2RP3001861,CS0DI037YJ16,IMAGE:265022,NT2RP4000096,IMAGE:740487,;AL537691,AL521596,AL545252,DA512631,DA737096,DA834578,N39463,DA738450,DA735795,DR003242,BX337…	13
199	5324	DB373718 AI202274	2	HeLaNuclear:1|HepG2Nuclear:1	2
200	83605	BP424737 AI970185 AI651382 BE501373 BF872360 BF870434	6	HDF:1|HeLaCyto:2|HeLaNuclear:4|HepG2BottomStrand:1|HepG2Cyto:2|HepG2Nuclear:2|HepG2TopStrand:1|Jurkat:1|NCCIT:2|PC3:1|SK_N_AS:1|U87MG:1	19
201	83605	AW971756 AI377227 AA811367 AA459118 AU185104	5
202	64844	AL707498 BX643883 DA243357 BX508824 AL698895 AL700778 DB130647 AL706667 CN285421 DB141729	10	HeLaNuclear:2	2
203	23362
204	23362	BU151472 AI149091 BE833410 BF952603	4
205	23362
206	23362	AW152236	1
207	23362	BM712967	1
208	23318
209	8100	BX117657	1					T
210	8100	BF915851 BF916037 BF111216 AA402405 BF446501 BF223826 AW242589 AA886452 AA737290	9	HeLaNuclear:1|HepG2Nuclear:1	2
211	203245	AI082568	1	HepG2Nuclear:1|NCCIT:1	2
212	9873	BX493521 BF369360 BF369362	3
213	9873	CA771016 T53670 AI354473 CK826453 CA771316 AI282548 AW993510 BU663844	8
214	83860
215	10075	BX116674 AA004295 R02411 AA004296	4	HeLaNuclear:1	1
216	2719	BG002921	1
217	2719			HepG2Nuclear:1	1
218	2719	AI248850 AI241487 T67043 T67044 T70771	5	HeLaCyto:1|HeLaNuclear:1|HepG2Cyto:1|HepG2Nuclear:1|Jurkat:1|NCCIT:1|PC3:1|U87MG:1	8
219	23105			HeLaCyto:2|HeLaNuclear:2	4
220	23105			HeLaNuclear:1	1
221	23105	AI690395	1
222	51195	CN335102	1	HDF:1|HeLaCyto:1|HeLaNuclear:1|HepG2Cyto:1|HepG2Nuclear:2|Jurkat:2|NCCIT:2|SK_N_AS:1|U87MG:2	13
223	89910	AI202717 DB350381 AI992031 AU120548 AW073935	5					T
224	89910	BI004364 DB134796 W00862 CV355206 DA409231 DB093802	6	HDF:1|HepG2Nuclear:1|HepG2TopStrand:1|PC3:1	4
225	4676	CN412871 CB265726 BE170144 DA442613 BI767042 BF960295 BE935883 BI034949 BQ343185 BF960827 DB204514 BE008190 BQ342962 BF953969 DA257223 BE008121 DB239687 BF959776 DA817799 DA832639 DB236999 DB163417 DB149368 DB151209 CR739171 DB138691 BE087543 DB329487 AI590790 DA414264 DA317039 DA923127 BE466882 AI872102 AI022077 AA702914 AA676892 CN411681 AW387619	39	HeLaNuclear:2|HepG2Nuclear:2|Jurkat:2|SK_N_AS:1	7			T
226	4676	CN412871 CB265726 BE170144 DA442613 BI767042 BF960295 BE935883 BI034949 BQ343185 BF960827 DB204514 BE008190 BQ342962 BF953969 DA257223 BE008121 DB239687 BF959776 DA817799 DA832639 DB236999 DB163417 DB149368 DB151209 CR739171 DB138691 BE087543 DB329487 AI590790 DA414264 DA317039 DA923127 BE466882 AI872102 AI022077 AA702914 AA676892 CN411681 AW387619	39	HeLaCyto:1|HeLaNuclear:3|HeLaTopStrand:1|HepG2Nuclear:2|Jurkat:2|NCCIT:1|SK_N_AS:1|U87MG:1	12			T
227	4676			HDF:1|HeLaNuclear:1	2
228	8128	AI061290 F10985	2					T
229	4200
230	374655	AA402104 AA112467 AW009791 BE502656 AI671257 AW856090 BE858194 AI468156 AI278457 DB322755 DB324892 AI378912 AI422098 AI493670 AA907113 T95349 BG116719 AA095422 BE928519 F21502 BE931138 CK004467 BG115918 N58556 BG059753 Z39988 DB302970 T33650 F01734 AI089836 BQ188183 BE718285 N78153 CF457405 AW953316 BQ359874 T33651 BQ638012 BG740288 BF527709 DA133458 Z42205 T31225 CN360081 AI860945 DA139695 CF265…	63	HepG2Cyto:1|Jurkat:1|NCCIT:2	4	AA402104,;IMAGE:741757,;AA401929,	1	T
231	6780	BQ314446	1	HeLaTopStrand:1|HepG2Cyto:1|HepG2Nuclear:1|HepG2TopStrand:1	4
232	6780	W92033 W88542 BE076322 BG540255	4					T
233	1975	BU198220 AI831231	2	HeLaNuclear:1	1
234	51667	AL711328	1	HeLaNuclear:1|HepG2Cyto:1|HepG2Nuclear:1|Jurkat:1|PC3:1	5			T
235	51667	AW473005	1					T
236	51667	AW024005 W44804 AA860454 T48029 AI672218 T48084 AA077463 DB139528 T55335	9	HeLaCyto:1|HepG2Nuclear:1|NCCIT:1|PC3:1|U87MG:1	5
237	51667	DB322807 DB325532 DA309831 DA683839 CA389927 AA077034 AA078228 AA078572 BG620971 AA284047 DB345265 AA243743 DA767874 BE818768 AI193175 AA077727 AI580327 AI758980 BE503936 CR745909 CN304201 CN304200 BF511152 AW971226 AI669302 AA493492 AA076777	27	HDF:1|HeLaCyto:1|HeLaNuclear:1|HeLaTopStrand:1|HepG2Cyto:1|HepG2Nuclear:1|HepG2TopStrand:2|Jurkat:1|NCCIT:2|PC3:1|SK_N_AS:1|U87MG:1	14			T
238	57380
239	57380	CN415267 CN415268 DA103211 CD655028 CX786630 H47411 T99562 AW835446 AW835449 AW603655 AW835456 AW835401 DB350998 DB294945 AI631209 AW026181 AW979119 AA729029 AI188501 AI767419 CN293424 AI291967 AW572646 AI206137 BQ315512 BX504477 AI624310 DB273695 AW504090 BE168062 BI334375 AW022662 BM311121 BJ989497 BE168420 BM311710 AI582633 AI798695 BI758970 BF433240 AA193403 AI215921 AI298868 BE709668 C06457 …	115	HDF:1|HeLaCyto:1|HeLaNuclear:1|HepG2Cyto:1|HepG2Nuclear:1|Jurkat:1|NCCIT:1|PC3:1|SK_N_AS:1|U87MG:1	10	DB294945,BJ989497,AA086431,W68643,AA171895,H95351,DB370165,;3NB692001040,hkmt-0088,IMAGE:562776,IMAGE:342762,IMAGE:610363,IMAGE:234456,NT2RP4001493,;DA000980,BJ989496,AA112726,W68644,AA171910,H94814,DA737556,	7	T
240	1973	AW453032 AI024143 DB455054 AU076396 AA155662	5	HeLaNuclear:1|HepG2Nuclear:1	2
241	1973	CN482312 CB155845 AA190439 AA147417 AA218815 T72064 AA190475 R19656 BI335476 AA373641 AW246280 AW250606 F06737 AA211195 AA126393 AA159225 AA064745 BE018295 AA306777 AA054381 R35697 H09589 ES313220 H57011 R51790 BE707695 BE075775 R17407 AA001691 W40391 R18532 AA055594 EH340987 EH345611 R35634 DB278310 DW423404 DW424680 DW463899 DA940967 T77288 Z45994 DW465114 EH328707 H56918 AW884358 ES315524 DC40…	536			AU145613,BX412560,BU950181,BM041483,R28173,H81523,BX434400,AA187187,AA114240,AW162329,AI937906,AW162721,AW163076,AW157186,AA161127,AA155676,AA158261,AA456911,BU951521,AA489359,AA158934,AA131043,AI929209,AA195945,AA186749,AA131360,AA053100,AA188211,AA121791,BX456167,AA182414,AA195466,AA157558,AA132511,AA179319,AA084929,AA122163,BU790043,AA113163,BQ269766,BX455652,AA150601,AA079071,AU145740,AA14341…	19
242	8214	AA890284 F35084 EC484991 BM687015 DB539623	5	HeLaBottomStrand:1|HepG2BottomStrand:1	2			T
243	284992	BQ435838 AU119044 AI986099 AI797563 AI825349 AW087412 AI203069	7	HeLaCyto:1|HeLaNuclear:1|HepG2Cyto:1|HepG2Nuclear:1|Jurkat:1|NCCIT:1|SK_N_AS:1	7			T
244	9467	BQ925896 BQ111232 BF373998 BM929949 BI030583 BG533933 CA397419 BI029053	8	HeLaCyto:1|HeLaNuclear:2|NCCIT:1|SK_N_AS:1	5			T
245	9467	BF115603 BF058355 BF906024	3	HDF:2|HeLaCyto:2|HeLaNuclear:2|HepG2Cyto:2|HepG2Nuclear:1|Jurkat:2|NCCIT:2|PC3:2|SK_N_AS:2|U87MG:2	19
246	90462	R78010 BQ309709 H73653 AA211807 AA278171 N71597	6					T
247	55527	DB091843 DA319460 DA336596 DA886117 DA338187 DA339030 DA102176 DB060905 DA859178 DB072013 DA127112 DA118033 DA765846 DB094691 DA093047 DB063238 DB072012 DA093170 DA579077 DA054239 BP258936 DB098334 CB960421 DA236492 DB472401 DA103554 BG772352 DA100817 DA315678 AL530855 DA502376 DB126024 DA724563 BP314175 DB232383 BP270183 DA303477 DB222152 DB238781 DA385827 DA125705 DA233254 DA028442 DA249106 DB1…	314	Jurkat:1	1
248	51000	BF852778 DB518812 AL541247 AI038099 AI262759 BM785985 AI703480 BE220680 AI280721 AI299914 BM793417 BP395677 AL541246	13					T
249	51000	AW627445	1	HeLaNuclear:1|HeLaTopStrand:1|Jurkat:2	4			T
250	9842	DB154752 DB240951 BM855024 BE729805 BU526644 BF361132 BQ960860 DB142998 DA463132 AW194140 BX478176 BI029275 BF926312	13	Jurkat:1|PC3:1|SK_N_AS:1	3			T
251	9842	BG759255 AA480154 DB347977 AI076681 AW972119 BQ300959 BQ300905 BI768689	8					T
252	652			HDF:1|HeLaCyto:1|HeLaNuclear:1|HepG2Cyto:2|HepG2Nuclear:2|Jurkat:1|PC3:1|SK_N_AS:1	10
253	652	BM721920	1	HDF:1|HeLaCyto:1|HeLaNuclear:1|HeLaTopStrand:1|HepG2Cyto:2|HepG2Nuclear:2|HepG2TopStrand:2|PC3:1	11
254	8776	BF968208 BG401298 AA347357 AA346650 AW953089 CV340051 BE733256 DN993931 DA542681 AW904292 BX505077 DB343893 Z45128 R21458 BI259046 BQ218729 DB210880 DA832839 BX500654 DB002081 BQ921340 BF907315 BF092513 BE843886 DA137839 H10265 H08456 BE938415 BF991348 Z45596 H58177 BF907326 EH342580 BI021636 BI021657 DT220227 BG679632 BF095756 BI022365 BX094582 AA368724 AA490802 CB853401 BF110703 BI003453 AA2037…	84	HDF:2|HeLaCyto:1|HeLaNuclear:2|HepG2Cyto:3|HepG2Nuclear:3|HepG2TopStrand:1|Jurkat:2|NCCIT:1|PC3:1|SK_N_AS:3|U87MG:3	22	DC426681,AU155604,;SYNOV4008293,PLACE1000383,;DC296543,AU134734,	2	T
255	11332			HeLaNuclear:1|PC3:1	2
256	11332	AA868459	1
257	118932
258	150678	AI266408 AI919022 AI620492 D19979 AA532830 AI765023 AA577122 DB301060 AW972027 CA337834 BG319561 BM821433 AW582772 BE670268 R28768 AA976867	16	HDF:1|HeLaCyto:1|HeLaNuclear:1|HepG2BottomStrand:1|HepG2Cyto:1|HepG2Nuclear:1|Jurkat:1|NCCIT:1|PC3:1|SK_N_AS:1|U87MG:2	12			T
259	2034	AW295106 CA950435 CK903127 BX099751 R24494 R26251 CK903128 AW188059 R26252 AI741471 CA950205 AI252666 BE504088 AI452426 AW271742 BF341250 BF340971 BE926088 R24495 AI784266 AA058532 AA001549 AI685680 AI279373 AA017450 AI243394 AA027092 AA973108 AI168739 N78992 AL695782 AI800889 BF996559 R81130 R67900 R77408 R73602 AI300429 R70921 R70968 BQ187209 R66800 R77407 R72992 DA833928 BF365602 DW466470 AA01…	52	HDF:1|HeLaCyto:1|HeLaNuclear:1|HepG2BottomStrand:1|HepG2Cyto:1|HepG2Nuclear:1|Jurkat:1|NCCIT:1|U87MG:1	9
260	2034	T70158 BQ369803 CV383617 H84651 AA838165 AA838164 AA834082 AA610695 BF329565	9
261	2034	AI989808 BE504926 AI652241 AI652690 BE504914	5	HeLaCyto:1|HepG2Nuclear:1	2
262	2034	AA806794 BX099650 AI240588	3	HeLaNuclear:1	1			T
263	2034	BG483684 BG537959 BF197110 N73322 DB351886 DB314148 AA777349 DW414510 AV720505 AU156887 AA694333 W84753 H61549 AA680163 AI817281 AI033432 BP392303 N53826	18	HeLaCyto:1|HeLaNuclear:2|HepG2Cyto:2|HepG2Nuclear:3|Jurkat:1|NCCIT:2|PC3:3|SK_N_AS:1|U87MG:3	18			T
264	131669			HeLaCyto:1|HeLaNuclear:1|HepG2Nuclear:2|Jurkat:1|NCCIT:1|PC3:1|SK_N_AS:2|U87MG:1	10
265	7745	BF734759 AA975017 AW630202 BX953189 BE080168 BE080235 BU078184 BP417635 AA502687 BU077939	10	HeLaNuclear:1|HepG2BottomStrand:1	2
266	9197
267	9197
268	9197	BX479861	1	HeLaNuclear:1|Jurkat:1	2
269	9197
270	27044	AJ705165	1	HepG2Nuclear:1|PC3:1	2
271	27044
272	27044	CD559070 BX117227 AA018859 H83491 AA405837 AA017581 DA570627 AA019471 DB357411 AA405838 AA017523 H83492 AA019547	13	HeLaNuclear:1|HepG2Nuclear:1	2			T
273	27044	DA595773 BF336013 BF336009 BG698314 BE386870 AU253956 DA646698 BX094036 Z41986 H08501 BF371893 CN414606 AA001266 H02366 BF083902 BM690994 BE937126 BF374147 AW001186 DB319678 DB361431 AA343124 AW966387 BG236464 AW118739 AI056975 BE857387 H02268 AW303807 BF594070 Z38271 AW028310 AA164720 R60161 CD709728	35	HDF:1|HeLaNuclear:2|HepG2Cyto:1|HepG2Nuclear:2|PC3:1|U87MG:1	8			T
274	27044	BX100448 H16886 AW373988 N58185 DW407838 BJ997521 AI023325 BE044260 R60162 DW416733 DW420168 AL695996 BF986337 AI680276	14	HepG2Cyto:1|PC3:2	3
275	27044	BF858174	1
276	27044	BF772229 BX118768 W90794 BG014035 AV718839 AA694148 AA701489 W90324	8					T
277	27044	AA077284	1
278	10144	AU156460 BU853498 BU570702 BX105380 DA067780 BX641765 AU137389 AU136066	8	HeLaNuclear:1	1			T
279	10144	DB144446 BF195814 BX334024 BX348741 BF431913 BF687663	6	HeLaCyto:3|NCCIT:1	4	BX334024,;CS0DD005YJ23,;BX334025,	1	T
280	10144	H49509 H39651 H23937 H51424 H40027 H30409 H30356 H49737 H23936	9	HeLaNuclear:1	1			T
281	131831			HDF:1|Jurkat:1|PC3:1	3
282	131831	AA382538 AA382537	2
283	207063							T
284	23584	AA992910 AI432586 AI984296 AI971099 AI201858	5	HeLaCyto:1|HeLaNuclear:1|HepG2Cyto:1|HepG2Nuclear:1|NCCIT:1|PC3:1|SK_N_AS:1|U87MG:1	8			T
285	27130	T87413 T87309 AW369624	3					T
286	4552	AW468287	1
287	272	BF446197 BI021584	2	HDF:1|HeLaCyto:1|HeLaNuclear:1|HepG2Cyto:1|HepG2Nuclear:1|Jurkat:1|NCCIT:1|PC3:1|SK_N_AS:1|U87MG:1	10
288	55230	DB335487 AA917073	2					T
289	9583	H27056 AU144884 DB538141 AU148416 AI581131 N50961 AI074791 AA452541 DB306104 AI078544 DB554991 AI000009 CK430581 AI653564 AU158418 AW190999 BI771798 AI357649 BE677060 AI761364 AI288495 CB852990 H80072 CN313723 H95920 BF799502 AA911534 CN313727 AW885055 CN313726 BG567402 CN313725 AU118285 AA689411 CD722343 BG742963 CN313715 CN483999 AA262392 AW966914 AA223089 CB141261 BQ719743 AW967534 CN313722 AA…	133	HeLaCyto:1|HeLaNuclear:1|HepG2Cyto:1|HepG2Nuclear:1|Jurkat:1|NCCIT:1|PC3:1|SK_N_AS:1|U87MG:1	9	BM152665,BM152001,BE247573,BM152400,BE246789,BE246923,BE247576,BM153210,AL571541,AU159337,AA158919,BX391671,BJ990671,;TCBAP9528,,TCBAP1184,,TCBAP4326,,TCBAP8890,,TCBAP4491,,TCBAP5543,,TCBAP4330,,TCBAP1416,,CS0DI024YK18,THYRO1001413,IMAGE:592531,CS0DI024YK18,hkmt-1157,;BM151512,BM153432,BE246793,BM151404,BE246749,BE247651,BE246795,BM153497,AL546023,AU141895,AA158918,AL546023,BJ990670,	12
290	23225	AW499686 CF143007 CF147473 CF143408 AA694103 AW502027 CF143034 BE541732	8	HeLaBottomStrand:1|HeLaNuclear:2|HepG2BottomStrand:1|HepG2Cyto:1|HepG2Nuclear:3|NCCIT:2|PC3:1|U87MG:1	12
291	23225			HeLaCyto:1|HeLaNuclear:2|HepG2Cyto:1|Jurkat:1|NCCIT:1|PC3:1|SK_N_AS:1|U87MG:1	9			T
292	51138	DA261307 BX641638	2	HDF:4|HeLaBottomStrand:1|HeLaCyto:1|HeLaNuclear:2|HepG2Nuclear:2|HepG2TopStrand:1|Jurkat:3|NCCIT:2|PC3:2|SK_N_AS:2|U87MG:2	22
293	54504	AW299248 AI971601	2	HepG2Nuclear:1|Jurkat:1|NCCIT:1	3
294	775	AA678028	1
295	775			HeLaNuclear:1	1
296	775	BG540669 N54447	2
297	775			Jurkat:1	1
298	79828	AA805209	1					T
299	79828			HDF:1|HeLaCyto:1|HeLaNuclear:1|HepG2Cyto:2|HepG2Nuclear:1|HepG2TopStrand:1|Jurkat:1|NCCIT:1|PC3:1|SK_N_AS:1|U87MG:1	12			T
300	30820	N43957	1	HeLaCyto:1|Jurkat:1|NCCIT:1|U87MG:1	4			T
301	30820	BX091489	1
302	23295	BF330669 AA743081	2	HDF:2|HeLaBottomStrand:2|HeLaCyto:1|HeLaNuclear:2|HepG2BottomStrand:2|HepG2Cyto:1|HepG2Nuclear:1|Jurkat:1|NCCIT:2|PC3:1|SK_N_AS:2|U87MG:2	19
303	23295	BQ637371 CN314783 DB322865 AI830351 AA570481 BF062812 CN314778 AW614063 AW271179 DW414882 BI768796 BE281112	12	HDF:1|HeLaNuclear:2|HepG2Nuclear:2|Jurkat:2|NCCIT:1|U87MG:1	9			T
304	9705	AI192105 BF432416 AW055050 AI939305	4
305	9705			Jurkat:1|PC3:1|U87MG:1	3
306	80760			HDF:1|HeLaCyto:1|HepG2Cyto:1|HepG2Nuclear:2|Jurkat:1|NCCIT:1|PC3:1|SK_N_AS:2|U87MG:1	11
307	80760
308	80760
309	59277	AI688618	1
310	54414	AW473582	1					T
311	124842	AI243162	1	HDF:1|HeLaCyto:1|HeLaNuclear:1|HeLaTopStrand:1|HepG2Cyto:1|HepG2Nuclear:1|HepG2TopStrand:1|Jurkat:1|NCCIT:1	9
312	7750	AI820781 AI820734 R48057 BX114530 AA481223 H28379 AA481145 AW853730 AI910885 AA280839 AA864903 AA809397 H72847 AI668604 H28356 BX508430 R47948 BG426996 BE003724 BF332324 T07195 CN413916 AV751656 AL706357 CD655188 AL704229 BX641928 CV366527 CN279149 BF926418 DA803307 CD651979 CN279148 DB144290 DB292745 CN288188 BG401567 DA215566 DA313361	39
313	64786	AF150163 BF360172 BX486201 BE089972 BF906286 BI021365	6	HeLaNuclear:1|Jurkat:1|NCCIT:1|U87MG:1	4
314	64786	BQ269525 CV385818 CV385824 BQ631919 BQ286162 CK902174 AW469355 AA382255 BQ632217 AL602604 AL599825 DB158171 BX505268 CA942051	14	HeLaNuclear:1|Jurkat:1	2
315	11152	BQ353083 BE159789	2					T
316	157680	AI240817	1
317	157680			HeLaCyto:1|HeLaNuclear:1|SK_N_AS:1|U87MG:1	4
318	26469	AI619627 AA262885 EC560174 EC458167 BF925319 EC486698 AI668897 AA775582 AW968029 AA252750 CV375487 R73783 BF925313 BF925315 R73782	15	HeLaNuclear:1|HepG2Nuclear:1|Jurkat:1|PC3:1|SK_N_AS:1|U87MG:1	6
319	4139	DB348217 AW104629	2	HeLaCyto:2	2	DB348217,DB348217,;TRACH2006331,TRACH2006331,;DB198445,DR000697,	1	T
320	84376
321	84376
322	128637	H77361 H77371 BF772827 AW439272 BG190810 CD679402 AI394591	7					T
323	55193	CA844277 DB362303 AA001802 R30883 CN273694 AA205385 BY799444 DA647417 CA848958 AA205384	10					T
324	55193	BE677267 BE221303 AW770989 BF110692	4
325	8028	BF819080 BI043860 AA788876 D59490 AI680782 AI377823 AA983713 AA514543 AW970165 D59489 D59299	11	HeLaNuclear:1|SK_N_AS:1	2			T
326	8028	AI023295 AI377726 BX104292 AI693537 AW169963	5					T
327	1981	CA847855 DB490563 DB490478 BX505924 BE077006 CX760269 BM825218 BM792025 BM825742 DB560934 DB560816 CB267724 BG177454 AW166839 AI913046 AW088568 BE617514 BM823726 AW190332 AW674372 BQ435277 AI474262 H01346 CN332398 AL044193 H50624 AI935924 AI986156 BQ291876 EC532757 AI921809 BE250507 BE206792 AW027399 AW273752 BF940785 BI056037 AW473411 AW080973 AI963350 BQ216403 EC448495 EC501667 EC516443 EC44269…	260	HDF:1|HeLaCyto:1|HeLaNuclear:1|HepG2Cyto:1|HepG2Nuclear:1|Jurkat:1|NCCIT:1|PC3:1|SK_N_AS:1|U87MG:1	10	H01346,BE250507,AA211497,BX455742,AU150614,AU152041,DB321632,AA176799,DB365916,AU148934,AU144890,AU153767,AU146347,DB365775,BE302054,AU148592,DB364916,AA149933,BE207439,DB364953,DB369262,AU149733,AI750272,AU154976,AU150097,BX434385,AU149651,BE206679,AA019097,AA257083,F04229,H85878,;IMAGE:147419,IMAGE:2960012,IMAGE:562104,CS0DG001YF22,NT2RP2003197,NT2RP3000043,MESAN2001770,IMAGE:611181,NT2RP200405…	32
328	9697	DB340546 R74496 AW080754 R74609	4
329	9697
330	9697
331	2081	AA620765 AA620764	2
332	2081
333	2081	BF222480 BX497606 AI950065 D20835 BE219389 AA676952 AI267982 BE219597 AI298828 BQ364518 BI047782 BQ431487 AI379264 BQ876437 CR741665 AI299780 BU077751 BQ130256	18	HepG2Cyto:1	1
334	2081	DW446560 DB319106 AI972997 AI693335 BE645591 AI792619 BX117163 BM543731 BI912495 DA254477 BM146095 CR992863 DA581020	13	HeLaCyto:1|HeLaNuclear:1|HepG2Cyto:2|HepG2Nuclear:3|Jurkat:2|NCCIT:2|PC3:2|SK_N_AS:1|U87MG:2	16			T
335	8754	N56734	1					T
336	8754	CD298844	1
337	8754	AI559209	1
338	9223	BM719746	1	HepG2Nuclear:1	1
339	9223	D81015 AW169747 AA960834 D81016	4
340	9223	DB329707 DB351284 CB963356	3	HeLaCyto:1|HeLaNuclear:1|HepG2Cyto:1|HepG2Nuclear:2|HepG2TopStrand:1|Jurkat:1|NCCIT:1|SK_N_AS:1|U87MG:1	10			T
341	9223	BF367175 BF367199 H83209	3
342	9223
343	143384	BQ375950 BQ375958 BP396395 AI140570 DN913546 AW615038 AA778783 T97534 BQ375960 AA203529 BU568151 T97533 BU853728 CB158244 DN913545 AW663336	16	HeLaNuclear:1|HepG2Cyto:1|HepG2Nuclear:1|PC3:1	4
344	143384	BX504291 CN275312 AI560163	3	HeLaNuclear:1|Jurkat:1	2			T
345	64761	DB282500 DB286216 AI685756 AI972841 DB160089 DA807680 DB158155	7	HepG2Nuclear:1	1
346	5922	R02458 T85826 R02354 T90935	4					T
347	5713	AW205308 AU102702 BM829050 CF994280 BM798462 BF170328 AI916066 D82595 T48563 AW976646 AI831974 AA568221 BE674686 AI828899 AW167592 AA742338 DW412185 AL135253 AA741110 AA804206 AA618603 W94853 AA160805 EC477142	24	HeLaBottomStrand:1|HeLaCyto:1|HeLaNuclear:1|HepG2Cyto:2|HepG2Nuclear:2|HepG2TopStrand:1|Jurkat:1|SK_N_AS:2	11	AA160805,;IMAGE:591299,;AA159209,	1
348	9520	BG661294 AI907733 H41942 BE153810 BE706782 AW383460 BE154037 BE153811 AW382860 AW382861 AW606202 BE706589 AW382841 DB325712 DA040387 CN278000 AA488024 AL600621 AI922696 BF807669 BQ325840 BJ997488 AW084189 AA487910 BQ719994 AW418772 AI952713 AI201527 AA889307 BP349898 CV314489 AI241288 AA514686 AW972001 CF265037 AI219289 AA654057 AI358780 AW276194 AI915384 AW593091 BE859000 AI468893 AA053549 AI686…	221	HDF:1|HeLaCyto:1|HeLaNuclear:1|HepG2Cyto:1|HepG2Nuclear:1|Jurkat:1|NCCIT:1|PC3:1|SK_N_AS:1|U87MG:1	10	AA053549,AU150077,BX359408,DN917014,AU153244,AU151245,AA216452,H99098,;IMAGE:510307,NT2RP2001443,CS0DI057YC08,MCF7_RNA_L_22_L09,,NT2RP3002716,NT2RP2004761,IMAGE:626749,IMAGE:262128,;AA053733,AU127507,BX359409,DN917013,AU131519,AU129063,AA191370,N26972,	8
349	10787	BM686357	1
350	221692
351	221692	CD639878 AV713035 R99333 H67505 BF197298	5					T
352	708			HepG2BottomStrand:1|HepG2Nuclear:1	2
353	11146	AA814383 AA988787 AI246415 AI382809 DB300386	5					T
354	2583	DA116953 AW858239 BF090350 DA394319 R48319 AI913075 AI360246 D80050 BX376114	9	Jurkat:1|U87MG:1	2	R48319,BX376114,;IMAGE:153539,CS0DC022YH10,;R48425,BX376115,	2	T
355	2583	DA116953 AW858239 BF090350 DA394319 R48319 AI913075 AI360246 D80050 BX376114	9			R48319,BX376114,;IMAGE:153539,CS0DC022YH10,;R48425,BX376115,	2	T
356	23648							T
357	23648			HeLaCyto:1|HeLaNuclear:1|HepG2Cyto:1	3			T
358	23648	AI825592 AA676314 BX102614	3	HeLaNuclear:4|HepG2Nuclear:4|Jurkat:1|NCCIT:1|PC3:1|U87MG:2	13
359	166979	AI696537 AW169495 AW196408 AI962635 AW196259 AW590364	6
360	9217	AA719394 AA777067 DW418964 AI907667	4	HeLaNuclear:1	1
361	5935	AA081437 CN264596 CR985986 BF759981 AJ973563 BM848518 BM468372 BU539942 CD641801 DA092865 CB132529 CB123736 AV693522 CK824919 AW389541 BF792108 BQ220100 CB996201 BF213344 BP203679 DB373576 CB108090 AA484019 AA662613 AA514035 AI299859 BP388087 BG928955 AA481823 R68298 CB111794 H42711 AA662551 CD705957 AA491638 EC518803 BE087119 AW088446 BM271704 AA775730 R77052 R78695 AA369721 BE833491 BE780083 BE…	138	HDF:1|HeLaCyto:1|HeLaNuclear:1|HepG2Cyto:1|HepG2Nuclear:1|Jurkat:1|NCCIT:1|PC3:1|SK_N_AS:1|U87MG:1	10	CK824919,DB373576,AU156891,DB376155,;IMAGE:5593297,PLACE1002014,PLACE1005153,PLACE1005805,;CK824918,AU135422,AU136835,AU137115,	4
362	51642
363	9423			HeLaNuclear:1	1
364	92017	BM719049 T17229	2	HeLaCyto:1|HeLaNuclear:1|HepG2Cyto:1|HepG2Nuclear:1|Jurkat:1|NCCIT:1|PC3:1|SK_N_AS:1|U87MG:1	9
365	92017	DB344902	1
366	401145
367	401145	CR735907	1
368	56959	DB302424 AI700656 AI300611 BX119187 R06574 Z42803 F07866 R24994 R52321 BU101532 BU101533 AI038028 R54485 R45002 Z38947 F04122	16					T
369	56959	DB302424 AI700656 AI300611 BX119187 R06574 Z42803 F07866 R24994 R52321 BU101532 BU101533 AI038028 R54485 R45002 Z38947 F04122	16	HeLaCyto:1|HeLaNuclear:1|Jurkat:1|NCCIT:1|PC3:1	5
370	56959			HeLaNuclear:1	1
371	56959	AI090921	1	HDF:1|HeLaCyto:1|HeLaNuclear:1|HepG2Cyto:1|HepG2Nuclear:1|Jurkat:1|NCCIT:1|PC3:1|SK_N_AS:1|U87MG:1	10			T
372	56959	AI684840 BQ429515	2
373	56959	BX645225 BF982081 DA302423 AA994526 BF921975 BF208563 BE564590 BE567959 CN278225 AW977351 AA873011 AI042114 AI806284 AV731567 CR746213 W19733 N41907 BX103226 AW183232 N32566 AI693726 AI379902 AW001744 AA629877 AI684883 AI052478 BQ186666 AI080764 W15500 DA803476 AA993164 N89990 AW241737 AA775897 AI381270 DB308091 AA983934	37	HDF:2|HeLaCyto:1|HeLaNuclear:2|HepG2Cyto:1|HepG2Nuclear:2|Jurkat:2|NCCIT:1|PC3:2|SK_N_AS:1|U87MG:1	15			T
374	56959	BX645225 BF982081 DA302423 AA994526 BF921975 BF208563 BE564590 BE567959 CN278225 AW977351 AA873011 AI042114 AI806284 AV731567 CR746213 W19733 N41907 BX103226 AW183232 N32566 AI693726 AI379902 AW001744 AA629877 AI684883 AI052478 BQ186666 AI080764 W15500 DA803476 AA993164 N89990 AW241737 AA775897 AI381270 DB308091 AA983934	37	HDF:1|HeLaCyto:2|HeLaNuclear:3|HepG2Cyto:2|Jurkat:1|NCCIT:2|PC3:1|SK_N_AS:1	13			T
375	56959	BX645225 BF982081 DA302423 AA994526 BF921975 BF208563 BE564590 BE567959 CN278225 AW977351 AA873011 AI042114 AI806284 AV731567 CR746213 W19733 N41907 BX103226 AW183232 N32566 AI693726 AI379902 AW001744 AA629877 AI684883 AI052478 BQ186666 AI080764 W15500 DA803476 AA993164 N89990 AW241737 AA775897 AI381270 DB308091 AA983934	37	HeLaCyto:1|HepG2Cyto:1|NCCIT:2	4			T
376	9694	W19663 W19591 N99221 N66252	4					T
377	55437	BM727542 DA628936	2
378	80777	Z43709 R05654 DW414457 DW424965 T88910 BQ880077 AI809274 BF334374	8	HeLaNuclear:2|HepG2Cyto:1|HepG2Nuclear:1|Jurkat:2	6			T
379	9543	BQ189124	1	HDF:1|HeLaCyto:1|HeLaNuclear:1|HepG2BottomStrand:1|HepG2Cyto:1|HepG2Nuclear:2|Jurkat:3|NCCIT:2|PC3:3|SK_N_AS:2|U87MG:2	19
380	10458			HDF:1|HeLaCyto:1|HeLaNuclear:2|HeLaTopStrand:1|HepG2Cyto:1|HepG2Nuclear:2|Jurkat:1|NCCIT:2|SK_N_AS:1|U87MG:1	13
381	343702	W27424 W26916 BG395289 BM715868 BM701095 AI793320 AI733292 AI298186 AW131698 AA932560 BE222196 AV752514	12
382	2590	DW427869 BF001289 DW460010	3	HeLaNuclear:1	1
383	2590	EC581182	1	HDF:1|HeLaCyto:1|HeLaNuclear:1|HepG2Cyto:1|HepG2Nuclear:1|Jurkat:1|NCCIT:1|PC3:1|SK_N_AS:1|U87MG:1	10
384	2590	BQ337601 DB343666 DW440406 DW407893 AA604126 DW409063 AW058157 DA800031 DW440809 DW421765	10	HDF:2|HeLaCyto:3|HeLaNuclear:3|HepG2BottomStrand:1|HepG2Cyto:3|HepG2Nuclear:2|Jurkat:3|NCCIT:2|PC3:1|SK_N_AS:1|U87MG:2	23			T
385	55020	BF374287	1	HDF:1|HeLaBottomStrand:2|HeLaCyto:1|HeLaNuclear:1|HepG2BottomStrand:2|HepG2Cyto:1|HepG2Nuclear:1|Jurkat:1|NCCIT:1|PC3:1|SK_N_AS:1|U87MG:1	14
386	79989	AA159799 AI732577 AA159903	3
387	84166	AW971913 BE156112	2	HeLaCyto:1|HeLaNuclear:1|HepG2Cyto:1|HepG2Nuclear:1|Jurkat:1|NCCIT:1|PC3:1|SK_N_AS:1|U87MG:1	9			T
388	159989
389	10158	AA699567 T86719 T86541 AL699722 BG431174 BG427227 BG429810 EL594870 EL594910 EL594925 BX642811	11	HepG2Cyto:1|HepG2Nuclear:1|NCCIT:2|PC3:1|U87MG:2	7
390	5337
391	9255	AW502187 DB237985 AA504594 DA722623 BX089781 AW968550 DA265857 BF110276 BE871496 BM792864 AW968724 AA280695 AA286971 AA828405 BF963788 BF961847 AA485242 DB309790 AW138610 CF619252 DB050567	21	HDF:1|HeLaCyto:1|HeLaNuclear:1|HepG2Cyto:1|HepG2Nuclear:1|Jurkat:1|NCCIT:1|PC3:1|SK_N_AS:1|U87MG:1	10
392	23613	AW090230 N58046 DB322915 AA700325 T71540 T65756 AW963936 T81987 AW963939 AA379621 T65831 AA379500	12	HeLaCyto:1|HeLaNuclear:1|HepG2Cyto:1|HepG2Nuclear:1|Jurkat:1|NCCIT:1|PC3:1|SK_N_AS:1	8			T
393	23613	DB368582	1	HeLaNuclear:1|HepG2Nuclear:2|Jurkat:1|NCCIT:1	5	DB368582,;NT2RP3002778,;DA736154,	1
394	23613	AI793151 AI792724	2	HepG2Nuclear:1	1			T
395	23613	CF887079 CB854700	2	HDF:1|HeLaCyto:1|HeLaNuclear:1|HepG2Cyto:1|HepG2Nuclear:2|Jurkat:1|NCCIT:1|PC3:1|SK_N_AS:1|U87MG:1	11			T
396	23613	AI241473 AA134965 N52837 AA488637 DB318983 AI885757 AA005131 AA705676 AA135046 DW419953 H56907 H57758 BX105072 AA486018 AA005417 H56995	16	HeLaCyto:1|HeLaNuclear:1|HepG2Cyto:1|HepG2Nuclear:2|NCCIT:1|PC3:1|SK_N_AS:1|U87MG:1	9			T
397	56672	DA163539 DA774259 DA146597	3	HDF:1|HeLaNuclear:2|Jurkat:1	4
398	84280
399	4649	AI436089 T57042	2			AI436089,;IMAGE:2126103,;CR735850,	1
400	4649
401	23392	AA761378 DB309546 BF059292 AI700856 BM090985 AI278663 AA505281 DB308509 BM090769	9	HeLaNuclear:1|HepG2Nuclear:1|Jurkat:1|U87MG:1	4			T
402	23392	AI571627 BQ776532	2
403	286133	BE294888	1	HDF:1|HeLaCyto:2|HeLaNuclear:1|HepG2Cyto:1|HepG2Nuclear:1|Jurkat:1|PC3:1|U87MG:1	9
404	2099	CR745721 BF573665 BF571160 N31971	4
405	11112			HeLaNuclear:1|HepG2Cyto:1|HepG2Nuclear:1|Jurkat:1|NCCIT:1|PC3:1|SK_N_AS:1|U87MG:1	8
406	11112	BG538240	1
407	167153	BE069108	1
408	5745			HDF:1|HeLaBottomStrand:1|HeLaCyto:2|HeLaNuclear:1|HeLaTopStrand:1|HepG2BottomStrand:2|HepG2Cyto:3|HepG2Nuclear:2|HepG2TopStrand:2|Jurkat:2|NCCIT:2|PC3:2|SK_N_AS:2|U87MG:2	25
409	25921	DB457625 BM702101 BU170819 DB523117	4
410	6513	H02328 AI022196 BX111861 H02430 R23842 R27525 BF816517 CV385662 BF368088	9
411	23247
412	23247			HepG2Cyto:2|Jurkat:1|NCCIT:1|PC3:1|SK_N_AS:1	6
413	91351	AI224626	1
414	10134	AI123868 AW079022 W94930 BF436625 AA411106 DB525604 AA190989 T79609 AI149283 AI131122 AI042097 AW050615 AA707810 AI025098 AA552048 AA862364 BE744697 AI339513 AW768428 N35305 AA552047 AA293178 AA988113 AI001123 BF445715 AI289982 AI272779 AA453107 AI185359 AA852120 BP389092 BE708246 AA689227 AV710978 AI432034 AA689504 AA127599 AA515801 N89804 N21025 DB575787 AU154218 DB347840 N33111 DB567787 AI3554…	208	HepG2Cyto:1|Jurkat:1|NCCIT:1|PC3:1|SK_N_AS:1|U87MG:1	6	W94930,AA190989,T79609,N35305,AA852120,N89804,N21025,AU154218,DB347840,N33111,H99644,T84092,DB301111,R46684,AA055842,H20168,H20168,DB372332,W35373,T54125,N70515,AA053114,AA076550,AA190795,F03296,F03289,H82749,T72927,R88241,H25310,H39641,H44064,;IMAGE:358979,IMAGE:627027,IMAGE:113685,IMAGE:271947,NHTBCae10d05,,IMAGE:305478,IMAGE:264769,NT2RP4000462,TRACH1000063,IMAGE:273163,IMAGE:262845,IMAGE:1112…	31
415	9117	R50122 DB532210 AI949448 AA682478 AI824456 AI934110 W80734 DB310452 N30898 DB564373 Z38740 AW172956 BI760244 BQ287938 BQ416791 AI767321 BF055344 AI972857 AI804647 AI378664 AI338708 AA700696 AA421011 AW614723 BP390435 BM310340 AI016424 AI015148 AI373234 T66792 DB357991 BM713700 DB337740 DB352250 DB332212 DB356203 AI799985 DB301130 AW611774 DB357734 H98990 AI142871 AI436137 AI244653 DB518379 AI3048…	166	HDF:5|HeLaCyto:2|HeLaNuclear:4|HepG2Cyto:3|HepG2Nuclear:5|Jurkat:2|NCCIT:3|PC3:2|SK_N_AS:4|U87MG:2	32	R50122,BQ287938,BQ287938,BQ416791,DB357991,DB356203,DB357734,AA026152,H59608,BX412029,;IMAGE:152591,IMAGE:5783100,IMAGE:5783100,IMAGE:5783588,HEMBA1006107,HEMBA1003045,HEMBA1005698,IMAGE:469172,IMAGE:207251,CS0DA010YM05,;R50121,BQ417394,CK825984,BQ417096,DA571161,DA569556,DA570924,AA026151,H59647,BX416659,	9	T
416	55900	AA295368 AW959252 AA247132 BG400608 AW962089 AA354369 DA286138 BE093417 AA663660 AW801892 DB355453 AI660078 AA814000 AA814044 DB309332 AA830976 AA972118 T80574 CN348877 BF378720 AW956796 AI033615 DA763087 CF596818 BQ379134 BG165782 CB156559 AA199832 AV749163 BJ991360 BQ216187 BI764854 DT218691 BQ344706 AW369718 DA835453 BE175797 BG622784 DB169483 BF965094 H56725 BX452056 BF245464 BG564386 CD72183…	135	HeLaCyto:1|HeLaNuclear:1|Jurkat:2|NCCIT:2|SK_N_AS:2	8	AL515740,DB314921,DB325057,DB323783,DB368884,DB367359,AA086082,;CS0DA001YG16,DFNES2011192,NT2RP7015328,NT2RI2005589,NT2RP3003357,NT2RP3000232,IMAGE:562963,;AL515741,DA480771,DA749741,DA702647,DA736407,DA735162,AA086081,	7	T
417	55746	H77432 DB330132 H72305 BG150517 BX093053 H71742 H77431	7	HDF:1|HeLaCyto:1|HeLaNuclear:2|HepG2Cyto:2|HepG2Nuclear:1|Jurkat:1|NCCIT:1|PC3:1|SK_N_AS:1|U87MG:1	12			T
418	80820	BM743036 BM743035 BM783600 BM746452 BM753783 BP251182 BX414567 CB152172 BQ688309 H23333 DA255927 H11371 BM784076 BM746050 BM748197 BM753569	16	PC3:1	1
419	80820	AW957712 AA351687 R19347 DA242186 R76654 DA834415	6					T
420	55036	BF062469 AW591511 DA344523	3	HeLaCyto:1|HepG2Nuclear:1|SK_N_AS:2|U87MG:1	5			T
421	55973
422	55973	AA292405 BF111060 AI393960 BE043011 AW903425 AI821637 DN918416 AA394241 AA478283 BF758990	10	HeLaCyto:1|HeLaNuclear:1	2
423	3694	R49894	1
424	23514	AI623567 N63513 CV368438 BE004394 CV410482	5					T
425	23514	AI935371 BG214875	2
426	23514	BX090106 BQ189384 AA868333 AA813249	4	HeLaNuclear:1	1
427	23514	BI909349 BX113410	2	HDF:1|HeLaNuclear:1|HepG2Cyto:1|HepG2Nuclear:1|Jurkat:1|NCCIT:1|PC3:2|SK_N_AS:1|U87MG:1	10
428	23514	DA779402 DA524297 DA397229 BU149249 T92096 BM146364 CD516802 AI378479 AA703092 AI032734 AA479408 BE178539 AA776425 T92010 BQ267557 AA479307 BF855118 BG004441 BI793165 BI792896 BG928668 W92536 BQ355618 AI985900 BP394938 AI982631 AA887592 BI713480 AA131271 AU149393 AA292017 AU151125 DB298628 DB312237 BU596723 DB313958 BM690045 AU159724 DB320009 DB349644 DB326153 W24118 AU148728 DB347514 AW794609 BP…	860	HDF:1|HeLaNuclear:2|HepG2Cyto:1|Jurkat:2|PC3:1|U87MG:1	8	BI713480,AA131271,AU149393,AU151125,DB298628,AU159724,DB320009,AU148728,N27288,AU152252,AU150240,AU148384,AA055104,DB354460,AA017233,AA019095,BX400274,T65442,R77778,R62164,AU156924,R68751,R44924,AA013423,;IMAGE:5086108,IMAGE:503578,NT2RM4002220,NT2RP2004440,BRACE3004862,Y79AA1000251,IMR322000656,NT2RM4000822,IMAGE:257659,NT2RP3000508,NT2RP2002095,NT2RM4000190,IMAGE:377154,HEMBA1000035,IMAGE:36110…	24	T
429	55959			HeLaTopStrand:1|HepG2TopStrand:1	2
430	55959
431	55959	AI362702 DB307982	2	HDF:1|HeLaCyto:1|HeLaNuclear:1|HeLaTopStrand:1|HepG2Cyto:2|HepG2Nuclear:1|Jurkat:2|NCCIT:1|PC3:2|SK_N_AS:1|U87MG:1	14	AI362702,;IMAGE:2017348,;BX092539,	1
432	84057
433	207	BQ370905 BQ370951 CV419888 AA234994 AW130813 AA962189 AA234009 BM716960 DA058375 AV741469 BQ923155 DB155722 BQ946670	13	HDF:1|HeLaCyto:1|HeLaNuclear:2|HeLaTopStrand:2|HepG2BottomStrand:1|HepG2Cyto:1|HepG2Nuclear:2|HepG2TopStrand:2|Jurkat:1|NCCIT:1|PC3:1|SK_N_AS:1|U87MG:1	17			T
434	6744	DB455803 DB455116 DB460982 DA437809 DB462183 DB209076 DA650626 DW453855 DA155927 DA964888 BM718769 BG432416 CN272207 BM474252 AV746645 AV746646 BX345629 AA312084 AL556611 DB334504 BE644906 DB336393 AI088086 C00254 BP426208 AW001658 AI476064 DW452677 T19035	29	HDF:2|HeLaCyto:3|HeLaNuclear:3|HepG2Cyto:1|Jurkat:2|PC3:1	12	BX345629,DB336393,;CS0DI025YI01,TESTI2006341,;BX345630,DB024739,	2	T
435	6744	AI633405	1	HeLaNuclear:3	3
436	6744	DB132599 CA389156 AW855745 DA108450 CN419436 BF375525 CU456105 BF991860 DA121565 CN419437 BF724824 BI222756 DA403385 DA902835 CD557313 DB296129 BG956427 CV802352 EC522594 CD654864 AA334551 BE008229 DA817862 DA913248 AA307537 CD359620 CD707049 BG957341 BG957345 BI057369 DA504098 CN287101 DA103972 DB159634 DB096100 DA113703 CN278296 BI834284 BF379215 DA434500 AL703209 AL600287 AL600148	43	HDF:1|HeLaCyto:2|HeLaNuclear:2|HepG2Nuclear:2|Jurkat:2|NCCIT:1|PC3:1|SK_N_AS:1|U87MG:1	13			T
437	6744	AI189863 N26410 BI553192 BE158487	4	HeLaNuclear:4|SK_N_AS:1	5			T
438	10450	CK823239 BM893553 BU943744 DB549289 DB532779 AI198365 AU252455 BG028929 AL596615 BM728875 AW385393 BM714708 BM966774 AL121254 BF173053 CK823240 BX104584 AW754069 CB141860 BU176255 BQ678141 BQ883060 BU149638 BQ877793 BU196821 BQ888513 BQ958141 BQ680708 BU180446 BU173528 BQ435087 CB104652 DA811835 BF237699 DA402152 AU252454 CU452406 AL042319 DA319512 BG478270 AW752665	41	HeLaCyto:1|HeLaNuclear:1|Jurkat:1|NCCIT:1|SK_N_AS:2	6			T
439	387923	BI041210 AA284254 AW579312 CD513225 AW968522 CV370811 AA485112 AA485162 BU951187	9	HDF:2|HeLaCyto:1|HepG2Nuclear:1|PC3:1|SK_N_AS:2|U87MG:1	8			T
440	387923	AA251575 DA079180 AW967590 BX090890 BF195265 BG149210 BF446707 AI703066 BE219604 BE468144 BG054503 DB319648 AA436708 AA251005 DA143107	15					T
441	51031	BG231748 AA458873 AA235636 AA235392 AI821570 AI821572 AI865114 AA410701 AA410860 AA459063	10					T
442	5795	AW603944 AI085068 AA004768 AW847694 AW847760	5	HeLaNuclear:2|HeLaTopStrand:1	3
443	154214
444	154214
445	26353	BX098967 DB349640 BE856833 AU155689 F19066	5					T
446	4128	BG985346 DB311004	2
447	57586
448	8891			HeLaCyto:1|HeLaNuclear:1|NCCIT:1|PC3:1|SK_N_AS:1|U87MG:1	6			T
449	157574	AI636539 AW026753 AI953207 BE551915 CA948847	5
450	7041	BQ361261 BI085881 CV362564 AW613033 DA890554 AI669663 DB273004 AA629077 DB267798	9	HeLaNuclear:1|U87MG:1	2	BI085881,;IMAGE:5013589,;BI085236,	1	T
451	56288
452	56288	AA653958 AA635404 AA653889	3
453	56288			HDF:1|HeLaCyto:1|HeLaNuclear:1|HepG2Cyto:1|HepG2Nuclear:1|Jurkat:1|NCCIT:1|PC3:1|SK_N_AS:1|U87MG:1	10
454	57221
455	9955
456	9955
457	376940	H01578 BE644953 H01479 H84132 BF833096	5					T
458	376940							T
459	56955
460	81502			HeLaNuclear:1	1
461	10659	DB319361 BE814227 Z39484	3	HepG2Nuclear:1	1			T
462	10659	H91876 DB296791	2	SK_N_AS:1	1			T
463	10659	BF852148 BF349862 AW834428 BG818189	4
464	10659	BP388078 AV702305	2	HeLaCyto:1|HepG2Cyto:1|NCCIT:1|PC3:1|U87MG:1	5			T
465	10659	W57752 W57745 R46263 R46660 H23011 AA758155 R45436 T10210 R56068 Z39941	10	HDF:1|HepG2Nuclear:1|SK_N_AS:1	3			T
466	10659	BF362471 BF362465 BI027393 BF927350 BF678290 BI023716 AI064950 BE675311 AV755636 AI866631	10					T
467	10659	DA646873 BX644203 DA058506 CD655465	4					T
468	10659	BM729023 AW844443 T85966 AA677963 T86982 CB963984 AI038388 DA670331 AA339646 AA339189 AW966286	11	Jurkat:1|SK_N_AS:1	2
469	10659	AW593858 AA922748	2	Jurkat:2	2
470	659	BQ364487 BG546867 BQ364363 AW939584 AW939537	5
471	659
472	2774	CX782590 AI283428	2	HDF:1|HeLaBottomStrand:1|HeLaCyto:2|HeLaNuclear:3|HepG2Cyto:1|HepG2Nuclear:1|Jurkat:1|NCCIT:1|PC3:1|SK_N_AS:1|U87MG:1	14	AI283428,;IMAGE:1854535,;BX107392,	1
473	2774	DW413147 BG898734 BX494191 DB248933 AL709086 EB385997 DN994267 BM451314 C04706 BG171863 BQ777864 BI760616 BM839878 BI598112 BF339373 CB995541 BM791754 BP244770 BP193090 BP282774 BP244728 CB997270 BM829776 DB500456 DB501719 CD252491 BM840834 BM844154 DA566346 AA173253 AL531038 CT005078 BF795852 CN429093 BM923937 BU161231 BQ889608 BM460477 DB455441 BI761900 BX423825 BX427848 BI763375 AL546791 CN429…	210	HDF:3|HeLaCyto:3|HeLaNuclear:3|HepG2Cyto:3|HepG2Nuclear:1|Jurkat:3|NCCIT:3|PC3:3|SK_N_AS:3|U87MG:3	28			T
474	2774	DW413147 BG898734 BX494191 DB248933 AL709086 EB385997 DN994267 BM451314 C04706 BG171863 BQ777864 BI760616 BM839878 BI598112 BF339373 CB995541 BM791754 BP244770 BP193090 BP282774 BP244728 CB997270 BM829776 DB500456 DB501719 CD252491 BM840834 BM844154 DA566346 AA173253 AL531038 CT005078 BF795852 CN429093 BM923937 BU161231 BQ889608 BM460477 DB455441 BI761900 BX423825 BX427848 BI763375 AL546791 CN429…	210	SK_N_AS:1	1
475	54495	BX484104 AI453678 BQ433483 BX951006 DA220914 DA239012	6	HeLaNuclear:2|Jurkat:1	3
476	54495			HeLaNuclear:2|Jurkat:2	4			T
477	6815
478	83591	DA029107 BI518497 EL736982 BI964807 CK903427 DA676732 CV030139 CF147455 AU252587 BG481241 CN303335 BP396281 BP362344 CN303336 DA042496 BF796542 BX645730 DB167969 DA587636 BX471274 AI015547 AL710249 AV725331 AL710042 AL704524 AW118073 BF172694 BP371303 CD522401 DB068539 AA382836 DA754646 DB476029 DB470206 EH336759 CN366158 BP230134 AA445909 AV727063 CD638856 AA770521 AA428282 AI276457 CD641556 D79…	50	HeLaCyto:1|HeLaNuclear:1|HepG2Cyto:1|HepG2Nuclear:1|Jurkat:1|NCCIT:2|PC3:1|SK_N_AS:1|U87MG:2	11
479	144402	DB350401	1	HeLaBottomStrand:1|HepG2Nuclear:1	2
480	8724	W68739 DB561252 DB561044 AI499470 CD240442 BQ632188 DB572911 AI094840 AI347551 H11066 R60579 AI350173 BF477428 AW827246 BU960786 AA426027 AW303843 AA779584 AI248893 BP392794 AA877704 N70741 AA594630 BP418552 AI092117 T91700 N90053 AI002427 AI289330 BG291251 CA952565 DB536827 T71905 DB577477 DB570885 DB552162 N33397 DB534295 BF740140 AA343361 AW959949 BE613071 BE738451 CA502894 BQ631894 CK002856 W…	231	HDF:1|HeLaCyto:1|HeLaNuclear:1|HepG2Cyto:1|Jurkat:1|NCCIT:1|PC3:1|SK_N_AS:1|U87MG:1	9	W68739,H11066,R60579,R60579,T71905,BE613071,W37537,BQ631239,CA843389,CA950833,N91130,H93461,T79787,R14874,T96119,AA171689,N80943,CA946826,AA129440,T98951,R82075,Z41526,BX504786,AA228042,T65222,F09867,N71717,;IMAGE:342867,IMAGE:47107,IMAGE:37753,IMAGE:37753,IMAGE:85356,IMAGE:3855785,IMAGE:322133,IMAGE:6030411,IMAGE:6548469,IMAGE:6610179,IMAGE:302986,IMAGE:230207,IMAGE:113984,IMAGE:129540,IMAGE:120…	26
481	8724	AW021655 AA682865 R08391 H58055 AA702851	5	HeLaBottomStrand:1|HeLaNuclear:1|HepG2BottomStrand:1	3
482	5238	DB213381 AW026893 DB097520 AI758883 AI032167 AA384103 AA136525 AA367086 AW955851 N79296 BE672546 N52341 AA835899 AI453281 AI222079 AA129407 F03679 F02219 H45431 AA911485	20	HepG2Nuclear:1	1
483	8848
484	8848	BP394896 AI809519 AI700619 DB326809 BE219581 AI216153 F03428 F04852 AW444492 AW865973 AW865863 AW023153 AW865963 BE045699 AW614523 BE549772 BF573801 BF131394 BG547254 CD244588 CA335394 BE085075 BX119556 H09383 Z44285	25
485	8848	BP394896 AI809519 AI700619 DB326809 BE219581 AI216153 F03428 F04852 AW444492 AW865973 AW865863 AW023153 AW865963 BE045699 AW614523 BE549772 BF573801 BF131394 BG547254 CD244588 CA335394 BE085075 BX119556 H09383 Z44285	25	NCCIT:1|PC3:1|SK_N_AS:1	3
486	79645	AW628338 CN413993	2	PC3:1|SK_N_AS:1	2
487	375347	AI963558	1
488	55197	AI339968 DB540496 CD237563 BM690753 AA778694 AW235583 AW263646 AW662877 AI796265 AW631310 N51563 AI797954 AI798516 BE673219 DB331512 AW080330 DB329255 DB374055 BU853467 DN915330 AA287861 BJ989590 BI918501 BX095372 AW964471 BQ720597 DN915329 AA310417 AA318881 CB121734 BM013953 DB237534 N50338 AV723604 CD299709 R57462 CA407587 BF351885 CR736497	39	Jurkat:1|SK_N_AS:1	2	DB331512,DB374055,BJ989590,;SMINT1000043,PLACE1002752,hkmt-0182,;DA915703,AU135720,BJ989589,	3
489	55197	AI339968 DB540496 CD237563 BM690753 AA778694 AW235583 AW263646 AW662877 AI796265 AW631310 N51563 AI797954 AI798516 BE673219 DB331512 AW080330 DB329255 DB374055 BU853467 DN915330 AA287861 BJ989590 BI918501 BX095372 AW964471 BQ720597 DN915329 AA310417 AA318881 CB121734 BM013953 DB237534 N50338 AV723604 CD299709 R57462 CA407587 BF351885 CR736497	39	HeLaNuclear:6|HepG2Cyto:4|HepG2Nuclear:6|Jurkat:5|NCCIT:5|SK_N_AS:5|U87MG:5	36	DB331512,DB374055,BJ989590,;SMINT1000043,PLACE1002752,hkmt-0182,;DA915703,AU135720,BJ989589,	3	T
490	55197	AI339968 DB540496 CD237563 BM690753 AA778694 AW235583 AW263646 AW662877 AI796265 AW631310 N51563 AI797954 AI798516 BE673219 DB331512 AW080330 DB329255 DB374055 BU853467 DN915330 AA287861 BJ989590 BI918501 BX095372 AW964471 BQ720597 DN915329 AA310417 AA318881 CB121734 BM013953 DB237534 N50338 AV723604 CD299709 R57462 CA407587 BF351885 CR736497	39	HDF:1|HeLaCyto:1|HeLaNuclear:2|HepG2Cyto:2|HepG2Nuclear:2|Jurkat:2|NCCIT:2|PC3:1|SK_N_AS:2|U87MG:2	17	DB331512,DB374055,BJ989590,;SMINT1000043,PLACE1002752,hkmt-0182,;DA915703,AU135720,BJ989589,	3	T
491	1112
492	1112	BI837307 AI964016	2
493	1112	CD656049	1	HDF:1|HeLaCyto:1|SK_N_AS:1	3
494	1112	R01198 T80844 BF516064 T80918 R01310	5	HeLaCyto:2|HeLaNuclear:2|HepG2Cyto:2|HepG2Nuclear:3|Jurkat:1|NCCIT:1|SK_N_AS:3	14
495	1112	AW972724 AA522631 AA877998 DB331969 AU185388	5					T
496	9044	BE326783 DN915129	2
497	9044
498	9044			HDF:1|HeLaBottomStrand:1|HepG2Nuclear:1|Jurkat:1	4
499	9044	CV376119 CV376114 CV376116	3
500	375748							T
501	23022	DB277359 AL119384 DB326611 DB350733	4	HeLaBottomStrand:1|HeLaNuclear:2|Jurkat:1|PC3:1	5			T
502	22931	DA833385 DB236083 DA162096 AA481125 AW966941 AW966945 AA250984 AV747646 AV747275 H91733 AA305761 BM668549 H21669 BX105414 AV754596 AV754832 AV754642 AW967559 DB302199 DB347151 DB380094 AA928141 AI302742 AW977533 AA481068 AA995129 AI089138 AA837169 AA250985 AA768621	30					T
503	10016	BG676668 CN357229 AI435073 BE503499 BG979830 BQ376621	6	HeLaNuclear:1|HepG2Cyto:1|HepG2Nuclear:1|NCCIT:1|PC3:1	5
504	10016	DB068903 DB135416 DA378074 DA524055 DB251734 DA219161 DB198274 AW855058 AW855051 AW855078 DA170973 CX785650 CN430310 AW844461	14	HDF:2|HeLaCyto:1|HeLaNuclear:1|HepG2Cyto:1|HepG2Nuclear:2|Jurkat:3|NCCIT:1|PC3:2|SK_N_AS:2|U87MG:1	16			T
505	10016			HDF:1|HeLaCyto:3|HeLaNuclear:3|HepG2Cyto:3|HepG2Nuclear:2|HepG2TopStrand:1|Jurkat:3|NCCIT:3|PC3:3|SK_N_AS:3|U87MG:3	28
506	10016			HDF:1|HeLaCyto:1|HeLaNuclear:2|HepG2Cyto:1|HepG2Nuclear:1|Jurkat:1|NCCIT:1|PC3:1|U87MG:1	10
507	25934	DA944485 AA161259 DA512405 AL706220	4
508	1486	AI494136 AI478176 AI719168 CN294805	4	HepG2Cyto:1	1			T
509	6510	AA977438 AA989620 BI789194 CK821242 AI674510 BE465612 CX762028 BM005714 BG285822 BG058612 AI660215 AA503541 AA845686 AI288924 AI184170 AI955727 BG232005 BE300996 AI446031 AI357188 AI498985 BX393491 AI824519 N75549 AI248317 BE208054 AI916491 AI932648 AI921556 BU960254 AA862570 AI685640 AI865744 D20937 AW778797 BE208366 AW054876 BG057834 BE042532 AI698310 BG236867 AI826683 AU148418 DB319893 DB31839…	146	HeLaCyto:1|HeLaNuclear:1|HepG2Cyto:1|HepG2Nuclear:1|NCCIT:1|PC3:1|SK_N_AS:1|U87MG:1	8	BE208366,DB318391,AU154978,AU159691,AU147682,W90118,W90118,AA098963,BE208096,;IMAGE:3030495,HCHON2001712,OVARC1000632,Y79AA1000195,MAMMA1001350,IMAGE:418137,IMAGE:418137,IMAGE:510658,IMAGE:2958045,;BE207598,DA552192,AU133774,AU142353,AU121957,BX092159,W90214,AA099481,BE336692,	8
510	3607	BE066322 BE764064 AI042186 BF590214 AI079779 AI077802 BF436270 AI078636 AA883073 AW630250	10
511	3607	BQ331992 CV373216 BQ306339 AA380149 BP327258 BM744062 BM743607 BF527871 H45084 BU073683 BE762898 AL577802 BE881652 EC561483 H03294 BX115616 EC445124 BF902547 BF901724 CA336366 CN284368 AA355110 AW965712 BF765434 AI079577 AA086083 DB565488 BE828110 BE562875 BE831779 AI084794 AW247256 AW248351 BX472666 DB314577 BI914660 AU129623 AA953658 DB330146 BP429391 CA774180 AI445507 BM855342 AW149506 AW16599…	329	SK_N_AS:1	1	AL577802,AA136472,T66290,;CS0DK007YD21,IMAGE:491067,IMAGE:21980,;AL555260,AA136963,T66343,	3
512	781			HDF:1	1
513	781	AI825330	1
514	8029
515	8029	AI766216 AI793188	2			AI793188,AI793188,;IMAGE:2029228,IMAGE:2029228,;AI793020,BX090941,	1
516	8451	AV681516 BQ315579 AJ707001 H95248 BF836268 BF224100 BI021099 AI652302 AW589836 AW593819 AW389415 AI341444 AW182841 BG982672 AI239954 BF223793 BX351263 BF838005 BG982600 AA628254 AA758667 AW389415	22	HDF:3|HeLaCyto:4|HeLaNuclear:1|HepG2BottomStrand:1|HepG2Cyto:2|HepG2Nuclear:1|Jurkat:4|NCCIT:3|PC3:1|SK_N_AS:1|U87MG:3	24	H95248,;IMAGE:234325,;H95295,	1	T
517	1950
518	2782	DW409955 BF831898 BF830208	3	HepG2Cyto:1|HepG2Nuclear:1|Jurkat:2|U87MG:1	5			T
519	2782	DB314428	1	HepG2Cyto:1|HepG2Nuclear:1|Jurkat:2|U87MG:1	5			T
520	2782	BF380864 BF367440 BF477590	3	HeLaNuclear:1|HepG2BottomStrand:1|HepG2Cyto:1|HepG2Nuclear:1|Jurkat:1|NCCIT:2|SK_N_AS:1	8
521	2782	BG230764 AI671177 AW193803 AI825528 BM693051 BG461651 BX090682 BM739370 BX643995	9
522	2782	AA416986 AA417140 AU076564 DA062345	4	HDF:1|HeLaCyto:1|HeLaNuclear:1|HepG2Cyto:1|HepG2Nuclear:1|Jurkat:1|NCCIT:1|PC3:1|SK_N_AS:1|U87MG:1	10
523	2782	AA577845 AW182292 AA769924 AI743466 AA907565 DW412807	6	HeLaNuclear:4|HepG2Cyto:2|HepG2Nuclear:2|NCCIT:1|U87MG:1	10
524	128611
525	2037	DB048306 AL712292 CK820593 AI760942 AA252703 BI791500 AW971672 AA565583 AA252830 AA773637 CR741739 BI712911	12	HeLaNuclear:1|HepG2Nuclear:1	2
526	2037	BG979382 BG979240 BQ188425 CX781277	4	HDF:1|U87MG:1	2
527	57118	AA325097	1	HeLaCyto:2|HeLaNuclear:2|HepG2Cyto:1|HepG2Nuclear:2|HepG2TopStrand:1|Jurkat:1|NCCIT:1|PC3:1|SK_N_AS:1|U87MG:1	13
528	57118	BM696148	1
529	57118
530	57118	BX954875	1	HeLaCyto:1|HepG2Nuclear:1|Jurkat:1|NCCIT:1|SK_N_AS:1|U87MG:1	6
531	11272	AA927175 DA411414 BY798465	3	HeLaNuclear:2|HepG2Nuclear:1|NCCIT:1	4
532	11272	DB539817 AW172449 AA435716 AA397979 CR746857	5
533	11272	DA103080 AI458566 DB313030 DB728142 DB350214 DB564486 DB531708 AW976433 CD241904 BE350724 AI954132 AA830804 CO926522 CD558711 CO926496 CF147793 DN693348 CD631770 CD631772 CD631773 CD631771 CD631775 CD631774 CD631769 CD631768	25			DB313030,;COLON2005772,;DA429691,	1	T
534	11272
535	5578			HeLaNuclear:1|Jurkat:1	2
536	23002	BQ710196 BF908111 AU159022 AI270521	4	HepG2Nuclear:1	1			T
537	23002	DB349561 AI688825 AW628555 AI452880 DA532745 AA146676	6	HeLaNuclear:2	2			T
538	55	AI821927 AI821879 AA658831 AW974899 AA228983 AA654483 AI791192	7
539	55	BF674163 AA641092 BF964545	3	HepG2Nuclear:1|Jurkat:1|SK_N_AS:1|U87MG:1	4
540	1890	BF898669 BF827682 BE939501 BG998590 BF834908 BF875572 BQ312502 BE939633 DB361457 DA940137 BF059112 AW613387 AW801716 AW801713 BP384299 BF880457 BG951812 AW272114 BF829604 AW177785 AV693534 AV689604 BG991709 BX368665 AV693525 AV688379 AV692641 BF884829 BI015701 T29204 BF767341 BQ332238 BF325921 BQ329048 BQ329049 BM725987 BX377853 BP231131 BX349533 EC464922 AA102207 BE078144 BE001970 DA646716 DA462…	73	HeLaNuclear:2|HepG2Nuclear:2|HepG2TopStrand:1|Jurkat:2|NCCIT:1|SK_N_AS:1	9	AW613387,;IMAGE:2968254,;AW629833,	1	T
541	8723			HeLaNuclear:1|HepG2Nuclear:1|Jurkat:1|NCCIT:1|PC3:1|SK_N_AS:1	6
542	6281	BF126155 BG675291 AI190416 AI740621 BF852992 AA347361 AW183311 BE933948 CD512664 CB145425 BG926461 CB121282 AA347362 DA373517 DA370858	15	HDF:1|HeLaCyto:1|HeLaNuclear:1	3
543	26031
544	8801
545	8801			U87MG:1	1
546	6434	BX956334 BF837835 CV339794 BX496595 EH351191 AW275080 AA883496 AA741147 AW609078 BX476114 BI963879 BU074479 CK903804 AL704405 DA587757 DA518366 BE811858 BE168959 AW992820 BE169020 BE169010 BE767041 AW805648	23	HeLaNuclear:1|HepG2Nuclear:1	2	BI963879,BI963879,CK903804,CK903804,;IMAGE:5671589,IMAGE:5671589,IMAGE:5671589,IMAGE:5671589,;BI964188,CK903805,BI964188,CK903805,	1	T
547	6434	CB267091 CN266088 CA335886 BF355677 AW515680 BF380537 BE932939 CN264059 DB325237 AV755596 AW130938 AI220028 AI983126 AI630157 CN293196 BX507661	16	HDF:1|HeLaCyto:1|HeLaNuclear:2|HepG2Cyto:1|HepG2Nuclear:1|Jurkat:1|NCCIT:2|PC3:1|SK_N_AS:1|U87MG:1	12			T
548	6434	AA367592	1	HeLaNuclear:1|HepG2Nuclear:1|NCCIT:3|SK_N_AS:1	6
549	27097	BF110217 AA703006 AI824317 BE670062	4					T
550	89978			HeLaNuclear:2|HepG2Nuclear:1|HepG2TopStrand:1|Jurkat:1|NCCIT:1|SK_N_AS:2	8
551	395	AA194219	1
552	395
553	988	AI344426 N62813 AI350912 DB375804 AU150261 AW263335 DB374392 DV459175 C75554 BE004788 AA576220 DV459158 BP390003 BF084475 BF084549 BQ318550 BF084458 BQ318474 BF084578 BQ318503 BF084602 BP422217 AA604824 BQ318460 BQ318487 N74285 AA173821 AA219672 AW768408 DB512526 AA483343 BM512418 AI673792 T17294 BF327552 AA352511 BE962200	37			DB375804,AU150261,DB374392,N74285,AA219672,BE962200,;PLACE1005339,NT2RP2002175,PLACE1003289,IMAGE:298612,IMAGE:650033,IMAGE:3846172,;AU136923,AU127833,AU135978,W04385,AA219720,BE617311,	6
554	8910	AA233987	1
555	57222	AA740636 AW976739 AA046255 AA046374	4	HDF:1|HeLaCyto:1|HeLaNuclear:1|HepG2Cyto:1|HepG2Nuclear:1|Jurkat:1|SK_N_AS:1|U87MG:1	8
556	57222	BF951502	1	HeLaNuclear:1|Jurkat:1|NCCIT:1	3			T
557	57222	BQ707321 AV761452 DB325638 BJ993872	4	HDF:1|HeLaCyto:1|HeLaNuclear:2|HepG2Nuclear:2|Jurkat:1|PC3:1|SK_N_AS:1|U87MG:1	10	BJ993872,;hmfn-2134,;BJ993871,	1	T
558	132671	CF887142	1	HepG2Cyto:1|HepG2Nuclear:1|NCCIT:1|PC3:1|U87MG:1	5
559	158158	AI820648 AA923092 AA988036 AI792043	4	HepG2Cyto:1	1
560	158158
561	23207	AA985152 DA082314 BM909461 BF894467 CA406647 CA841227 DR423758 CK902904 BF995976 AW972553 AW771055 CA840970 DW413150 AA279956 DW467500 DW411416 AA505974 DW440515 DB297975	19	HDF:2|HeLaBottomStrand:1|HeLaCyto:1|HeLaNuclear:4|HepG2Cyto:1|HepG2Nuclear:1|Jurkat:3|NCCIT:1|PC3:2|SK_N_AS:1|U87MG:1	18			T
562	1454	DB319572 DB558806 AA935456 BU557731 BE255846 CB857855 BF757693 CN418906 CA778221 BF338451 CN418905 AA223173 CD252185 DB311736 AA631554 AI431271 AI961861 AA897740 AW512039 AI802217 AI591325 BM351962 M62263 CN284174 BQ708467 DA062659 BX480131 DA257027 BQ711899 DA064894 CB104961 BF923841 R89019	33			R89019,;IMAGE:166942,;R89018,	1	T
563	1454	BF476693 BF111915 DB531004 AI222199 AI818753 AI244687 DB331508 AI197928 BE673458 AI685630 AI685636 AA932894 BG236866 BE677464 AW149338 AI926439 BX454418 BX453015 BF920761 BX458967 CN311767 BE928238 BM796013 BF915924 AA377477 BE818354 BE717581 BE830030 BE830027 BG982583 BI060025 BG991393 BE152208 BE151985 BE152002 BE818337 CN311768 DA249983 D82544 BE547480 BG768554 AW797128 AW583157 BX449615 AI525…	94	HDF:2|HeLaBottomStrand:1|HeLaCyto:3|HeLaNuclear:2|HepG2BottomStrand:1|HepG2Cyto:1|HepG2Nuclear:2|Jurkat:2|NCCIT:2|PC3:4|SK_N_AS:2|U87MG:2	24	BX454418,BX454418,BX454418,BX454418,BX453015,BX453015,BX453015,BX453015,BX458967,BX458967,N90052,F10003,;CS0DE009YE18,CS0DE009YE18,CS0DE009YE18,CS0DE009YE18,CS0DE009YE18,CS0DE009YE18,CS0DE009YE18,CS0DE009YE18,CS0DE010YN18,CS0DE010YN18,IMAGE:305811,c-39c12,;BX407209,BX439289,BX453016,BX453017,BX407209,BX439289,BX453016,BX453017,BX409285,BX417615,W19862,F12386,	4	T
564	1454	BF476693 BF111915 DB531004 AI222199 AI818753 AI244687 DB331508 AI197928 BE673458 AI685630 AI685636 AA932894 BG236866 BE677464 AW149338 AI926439 BX454418 BX453015 BF920761 BX458967 CN311767 BE928238 BM796013 BF915924 AA377477 BE818354 BE717581 BE830030 BE830027 BG982583 BI060025 BG991393 BE152208 BE151985 BE152002 BE818337 CN311768 DA249983 D82544 BE547480 BG768554 AW797128 AW583157 BX449615 AI525…	94	HDF:1|HeLaCyto:3|HeLaNuclear:3|HepG2BottomStrand:1|HepG2Cyto:1|HepG2Nuclear:2|Jurkat:1|PC3:2|SK_N_AS:1|U87MG:3	18	BX454418,BX454418,BX454418,BX454418,BX453015,BX453015,BX453015,BX453015,BX458967,BX458967,N90052,F10003,;CS0DE009YE18,CS0DE009YE18,CS0DE009YE18,CS0DE009YE18,CS0DE009YE18,CS0DE009YE18,CS0DE009YE18,CS0DE009YE18,CS0DE010YN18,CS0DE010YN18,IMAGE:305811,c-39c12,;BX407209,BX439289,BX453016,BX453017,BX407209,BX439289,BX453016,BX453017,BX409285,BX417615,W19862,F12386,	4	T
565	23080	AI793286 CR740044 AI733262 AI301822 AA970405 AI435973	6	U87MG:1	1
566	23080	AI863746 BF221690 AA431348 AW082410 BE503042 AA431632	6	SK_N_AS:1	1			T
567	23420
568	23420	BI491769 AW020810 BQ360089 BI056858 C20865	5					T
569	63971
570	63971	BQ002519 CD237940	2					T
571	63971	DB530647 BF907994 BF907977 BF907995 BF907975 BF854474 BF853571	7	HepG2Cyto:1|PC3:4	5			T
572	63971	AW979009	1	HeLaNuclear:1|HepG2Nuclear:1	2
573	114327	BF834595 AW384626 AW373109 BF350901 AW749503 AU253618 AI564473 DB310997 BX414969 CB067304 AA844734 AW664003 AI609176 DB574743 AI613236 AA757033 DB573905 DB548987 AW168922 DB537153 AA774082 AI963736 AI081858 AI610094 R01898 BE048965 DA145874 AA897435 BG271696 N47541 BM836789 AW601999	32			AU253618,BX414969,;Nbla10262,CS0CAP003YL09,;AU253617,BX436796,	2	T
574	114327
575	7982	N78558 N73711	2	HeLaNuclear:1	1
576	79143	BM688504 BM687668 AI732820 AI732766 AA485432 AA443115 AI827432 AI149632 BU845028 BU557409 BU931402 BQ938152 BQ712381 BE879983 BE275903 BG285820 AA425986 BM050192 BE747091 BF037056 BG831098 CB153657 BF971320 DA170013 BI160612 BM460151 Z43208 AA427502 CN256909 DA203677 BI771833 BU539749 BE905798 BE162772 BM561223 BI030716 BI031744 BI031750 BF767057 AI247636 BM561015 BM010136 BG403736 AI734199 BQ961…	104	HDF:1|HeLaCyto:1|HeLaNuclear:1|HepG2Cyto:1|HepG2Nuclear:1|Jurkat:1|NCCIT:1|PC3:1|SK_N_AS:1|U87MG:1	10			T
577	79143	BM688504 BM687668 AI732820 AI732766 AA485432 AA443115 AI827432 AI149632 BU845028 BU557409 BU931402 BQ938152 BQ712381 BE879983 BE275903 BG285820 AA425986 BM050192 BE747091 BF037056 BG831098 CB153657 BF971320 DA170013 BI160612 BM460151 Z43208 AA427502 CN256909 DA203677 BI771833 BU539749 BE905798 BE162772 BM561223 BI030716 BI031744 BI031750 BF767057 AI247636 BM561015 BM010136 BG403736 AI734199 BQ961…	104	HDF:3|HeLaCyto:2|HeLaNuclear:2|HepG2Cyto:2|HepG2Nuclear:2|Jurkat:2|NCCIT:2|PC3:2|SK_N_AS:2|U87MG:2	21			T
578	9187	BM714327 W27800	2
579	26065	H40274 AW364737 EH338215	3					T
580	5527	DA958819 AA833868 CA848023 BQ272027 CV336540 BF367626 BF367483 CA847751 BQ271703	9
581	5527	DB346011 AA236880 AI498261 AI538505 BU587335 AL598673 C02062 AI332402 AI383105 AA625824 AW393391 BG427000 BI002388	13	HDF:1|HeLaCyto:1|HeLaNuclear:1|HepG2Cyto:1|HepG2Nuclear:1|Jurkat:2|NCCIT:2|PC3:2|SK_N_AS:2|U87MG:2	15			T
582	5527	BQ639486	1
583	64332	R76513 R76514 BF111920	3	HDF:1	1			T
584	64332	CA393564 AV723988 BP398236 DA314533	4
585	64332	BE717295 BX492096 BQ580382	3	HeLaNuclear:2|HepG2Nuclear:1	3
586	81848	CA865737	1	HDF:1|Jurkat:1|NCCIT:1|PC3:1|SK_N_AS:1|U87MG:1	6
587	171019	CN293180	1
588	171019	Z38421 F01704	2	PC3:1	1
589	642	AI056959 R96721 BE180765	3			R96721,;IMAGE:199678,;R96720,	1
590	8704	BQ423244 CF243116 AL138200 T71828 T71830	5	HDF:3|HeLaCyto:1|HeLaNuclear:2|HepG2Cyto:2|HepG2Nuclear:2|Jurkat:2|NCCIT:2|PC3:2|SK_N_AS:2|U87MG:3	21
591	90324	AI625802 BF434261 CD102432 BM713037	4	HDF:2|HeLaCyto:1|HeLaNuclear:1|HepG2Nuclear:2|Jurkat:1|NCCIT:1	8
592	11279	BX100707	1	NCCIT:3	3			T
593	220108	R23419 R23408 CN342023 BX093918 AW594521 AI657085 AI968671	7	HDF:1|HeLaCyto:1|HeLaNuclear:1|Jurkat:2|NCCIT:2|SK_N_AS:1|U87MG:1	9			T
594	220108	T94478 T94496 AI198118 T94406 T94390 AA366478 AW966084	7	NCCIT:3	3			T
595	220108			PC3:1	1
596	23216			HDF:1|HeLaCyto:1|HeLaNuclear:2|HepG2Cyto:2|HepG2Nuclear:2|Jurkat:3|NCCIT:1|PC3:1|SK_N_AS:2|U87MG:1	16
597	23216	BE832081 DB135654 AI401659 DB213175 DB153653	5	HeLaCyto:1|HepG2Nuclear:1	2
598	2792	DB378695 BQ187492 AI686076	3					T
599	54919	BF793636 AA883885	2
600	10190	CA949367 AI123196 AI393748 DB133460 CB053391 CB053413 CB052347 AA573751 N32417 AW973292 BM313815 BU071830 BU788152 CK905190 BU073348 BM314096 BU787412 BU787690 AA328302 ES308792	20	HeLaCyto:1|HepG2Nuclear:1|Jurkat:2|SK_N_AS:1	5	AI123196,N32417,;IMAGE:1566428,IMAGE:258819,;CR740237,N56838,	2	T
601	10190	CA949367 AI123196 AI393748 DB133460 CB053391 CB053413 CB052347 AA573751 N32417 AW973292 BM313815 BU071830 BU788152 CK905190 BU073348 BM314096 BU787412 BU787690 AA328302 ES308792	20	HeLaCyto:2|Jurkat:2	4	AI123196,N32417,;IMAGE:1566428,IMAGE:258819,;CR740237,N56838,	2	T
602	9849	DB313780 BQ358314 AW086373 BM352432 CK822391 AI311170 CR740788 AI862276 AW302797 BM352112 AI254027	11					T
603	4849	BF761673 BQ323471 AW582288 R94407 W31863 BE045330 BQ067117 BI521427 AA601013 AI422385 AI201987 AA971472 AW591962 AA977757 AW517652 BE857283 H38529 R88786 H38538 H38541 CB109015 BM821992 BM822312 CV384261 BX464004 CR738495 T79667 AW578255 W78710 H79701 N46968 T79588 N34048 AI553767 AI688525 AA961141 AI160489 AI798377 AA953906 AI277742 AI191879 BP390470 AI341511 BF941471 H79702 AI684229 BE552032 BX…	72	HDF:2|HeLaCyto:2|HeLaNuclear:4|HepG2Cyto:2|HepG2Nuclear:4|Jurkat:3|NCCIT:1|PC3:1|SK_N_AS:2|U87MG:1	22	W31863,BX464004,BX464004,AA449841,AA449841,AA029448,R71793,DB363513,;IMAGE:328280,CS0DF023YA05,CS0DF023YA05,IMAGE:788672,IMAGE:788672,IMAGE:366840,IMAGE:155664,NT2RM4002482,;W39291,BX441878,BX464005,AA449897,BX101990,AA029513,R71843,DA731364,	6	T
604	55666	BQ347150 BX101643 AI791943 AA830200 DB296042 BE084570 N62055	7
605	55666	AA704396	1	HeLaCyto:1|HeLaNuclear:2|HepG2Cyto:1|HepG2Nuclear:1|Jurkat:1|PC3:1|U87MG:1	8
606	6242	AI936859 AW474354 DB332032 AI061102 AA678719	5	HepG2Nuclear:2|SK_N_AS:1	3	DB332032,;SMINT2009642,;DA923392,	1
607	647099	AW857918 AW857921 BQ300200 AW467278 D82086 T47402 T50281 AA580788 AW576781 AW794222 EC569616 EC518812 EC576674 AW936677 AW936724 AW936649 AW936725 BF348845 AW936795 EC579945 H03404 AA318667 EC487623 BF745869 EC507812 EC551583 EC470999 BF375590 EC490188 EC530342 BQ334996 BI022383 EC538845 EC562250 R11519 AW582579 EH323347 EH326584 EC470457 AW800061 EC463337 EC478130 EC509995 EC488455 AI217874 EC46…	176			T50281,AA580788,H88161,BE206484,W35406,AA457664,H56936,;IMAGE:71109,IMAGE:797163,IMAGE:252577,IMAGE:3030715,IMAGE:321711,IMAGE:838721,IMAGE:204639,;T47450,AA580820,H87981,BE336937,W33041,AA457663,H57027,	7
608	151827	D59624 D59618 D59472 D59791 D59451 D59708 D59672 D59719 D59718 D59745 D59608 D59824 D59617 D59784 D59734 D59560 D59742 D59544 D59698 D59760 D59759 D59823 D59559 D59471 D59733 D59623 D80284 C14422 D59743 D59757 D59450	31					T
609	151827
610	9731	AA432150	1	Jurkat:1	1
611	55144	AI656040 AI651613 AI917426	3	HeLaNuclear:1	1
612	51201	AI547049 BE220473 BF196194	3
613	51201	W03320 BX110827 AA702172 AI022741	4
614	54872	AA354254 EL593739	2	HeLaBottomStrand:1|HeLaNuclear:1|HepG2BottomStrand:1|HepG2Cyto:1|HepG2Nuclear:2|Jurkat:1|NCCIT:1|U87MG:1	9
615	54872	BG927822 BM844459 DA101336 BX377108 CR983785 CU454821 BF746141 DB333492 BX377107 AI521101 AA687924 BQ360060	12	HDF:2|HeLaCyto:2|HeLaNuclear:3|HepG2Cyto:1|HepG2Nuclear:3|Jurkat:3|NCCIT:3|PC3:1|SK_N_AS:3|U87MG:3	24	DB333492,DB333492,;SPLEN2021122,SPLEN2021122,;DA945598,DN999865,	1	T
616	54872	CF785952 BM707015 AW390808 AA480314 BF930949	5	HDF:1|HeLaNuclear:1|HepG2Nuclear:4|Jurkat:1|NCCIT:1|PC3:1|SK_N_AS:1	10
617	54872	BP425940 CN291088 EB388670 DB127220 DB268654	5	HeLaCyto:1|HeLaNuclear:1|HeLaTopStrand:1|HepG2Cyto:1|HepG2Nuclear:3|HepG2TopStrand:1|Jurkat:3|NCCIT:1|SK_N_AS:4	16
618	5592	R26204	1
619	5592	CD299077 AA570405	2
620	5592	CV391953 CV392668 CV391386 BF961658 CV392467 BF961670 BF963184 BF957469 CV391302 CV392138 BF962048 CV391614 BF963519 BF947587 AF017711 CV393012 DA570745 BQ185932 DB357540	19	HDF:1|NCCIT:1|PC3:1|SK_N_AS:1|U87MG:1	5			T
621	5592	AA602759	1
622	5592
623	5592
624	5592	AA130739	1	HDF:1	1
625	5592	BX642184 AA130636 N66796 AW196385	4
626	5592
627	5592	AA193543 AA193495	2
628	5592
629	5592
630	119587			HeLaNuclear:1|Jurkat:1|NCCIT:1|PC3:1|SK_N_AS:1|U87MG:1	6
631	23194
632	23194	AI821089 AI791199 AA228465 AW316760 BF062302 BE671800 AA228464 CD518596	8
633	23194	AW241482 AI955075 AI206222 AW241425 AA947709 AW002922 AI365521	7
634	23194
635	776	BX092736 CA943595 AI680744 AI697633 AA458692	5
636	23160	DB340265 AI609327	2	HepG2Nuclear:1	1
637	728215	AI733472 AI820606 BE327209 AA995392 AA995754 AI791873	6	HDF:1|HeLaCyto:1|HeLaNuclear:1|Jurkat:2|NCCIT:1|PC3:1|SK_N_AS:1|U87MG:2	10
638	728215
639	728215			HeLaCyto:1|HeLaNuclear:1|HepG2Nuclear:1|U87MG:1	4
640	728215	DB299787 AW300826 AI803655	3					T
641	94120			HeLaCyto:1|HeLaNuclear:1|HepG2Cyto:1|HepG2Nuclear:1|HepG2TopStrand:1|Jurkat:1|NCCIT:2|SK_N_AS:1|U87MG:1	10
642	343990			HDF:1|HeLaCyto:1|HeLaNuclear:2|HepG2Nuclear:2|Jurkat:1|NCCIT:1|SK_N_AS:2|U87MG:1	11
643	11073	BM147983 BE244367 AA405517 BI457669 DA519984 BI599631 R84827 BI599739 DB127956 DB499294 DB496807 AA019931 AA436759 CV379650 BE832117 BE832116 DB484397 DB490604 BF677901 AW978277 CN346340 AI349010	22	HeLaNuclear:4|HepG2Nuclear:1|Jurkat:3	8	BM147983,BE244367,;TCAAP1591,,TCBAP1057,,;BM145207,BE243607,	2
644	6239	DW418955 BF358724 AA573671 BF743734 AA824401 AI003808	6	HDF:1|HeLaCyto:1|HeLaNuclear:2|HepG2Nuclear:1|Jurkat:1|PC3:2	8
645	6239			HeLaNuclear:2|HepG2Cyto:2|HepG2Nuclear:2|Jurkat:1|NCCIT:1|PC3:1|SK_N_AS:1|U87MG:2	12			T
646	6239	AI679131 CB119436 CB123935 BF475814 AI679705 BQ321326 AW857002 AW856978 AW857142 AA533428 BF904033 CB164048 AW802719	13					T
647	22936	Z36736	1	HeLaNuclear:3|HepG2Nuclear:1	4
648	22936	AA548594 AA860226 DB342443 H56561 H49362 T90840 R97507 H90159 R97506 AA487503 AA367069 AW798614 BG928580 BG928593 AA707219 N63876 R06672 H56560 T85748 N92020 BG899650 H90265 AA487719 AA487719 CD656036 DA385383 BG897739 DB101471	28	HeLaNuclear:2|HepG2Nuclear:1	3			T
649	22936	BX644117 AI377281 BQ288001 DW415427 DW416566 DW443217 AA361431	7	HDF:2|HeLaCyto:3|HeLaNuclear:4|HeLaTopStrand:1|HepG2BottomStrand:1|HepG2Cyto:2|HepG2Nuclear:1|HepG2TopStrand:1|Jurkat:2|NCCIT:3|PC3:2|SK_N_AS:2|U87MG:2	26
650	375346	BF673706 AI300937 BI024132	3	HeLaCyto:2|HeLaNuclear:1|HepG2Nuclear:2|Jurkat:1|PC3:1	7
651	375346	AI792754 AI792000 AW272853	3	Jurkat:2|PC3:1|U87MG:1	4			T
652	284323
653	55668	BX491421 BQ358285 BF357291 BX415517 AA282858 AW082211 AW592928 CN361223 AL597294 AW891830	10	HDF:1|HeLaCyto:1|HeLaNuclear:1|Jurkat:1|NCCIT:1|SK_N_AS:1	6			T
654	55668	AA283740 AI741920 AA347549 CR748162 AV738169 BG341986 AA282762 AA290844 BG119484 AA290831 BX104579 CN360923 BF246782 AI732825 AA372890 AW963645 AV697968 AI821529 AA485455 DB071993 AA284990 AW946835 BU567596 AW189154 DB522409 DB535808 AW189198 DB535297 AA968877 AI420286 BQ276782 AA347548 BE160515	33	HDF:3|HeLaCyto:7|HeLaNuclear:7|HepG2Cyto:3|Jurkat:8|NCCIT:2|SK_N_AS:7|U87MG:6	43			T
655	55668	AA283740 AI741920 AA347549 CR748162 AV738169 BG341986 AA282762 AA290844 BG119484 AA290831 BX104579 CN360923 BF246782 AI732825 AA372890 AW963645 AV697968 AI821529 AA485455 DB071993 AA284990 AW946835 BU567596 AW189154 DB522409 DB535808 AW189198 DB535297 AA968877 AI420286 BQ276782 AA347548 BE160515	33	HeLaCyto:1|HeLaNuclear:1|Jurkat:1	3			T
656	830
657	8476	N32301 AI803671 AI400333 AA478592	4
658	8476	DB326937 CB218152 AI492132 DB498983 DB488566	5
659	2893	DB542471 R93820	2			R93820,;IMAGE:275771,;R93859,	1	T
660	2893	AA983956	1
661	28231	BG821271 CR990731 BF085098 BQ185764	4	HeLaCyto:3|HeLaNuclear:3|HepG2Cyto:3|HepG2Nuclear:2|Jurkat:1|PC3:2|SK_N_AS:2|U87MG:1	17
662	28231	BQ278609 BM713525 AI832288 BF800567	4	HDF:1|HepG2Cyto:2|HepG2Nuclear:2|Jurkat:1|PC3:1|U87MG:1	8			T
663	79573	BM967222 AI873372 AA279485 CK823471 AA279924 AI476686 AL708144	7	HeLaCyto:1|HeLaNuclear:1|HepG2Cyto:1|HepG2Nuclear:1|Jurkat:1|NCCIT:1|PC3:1|SK_N_AS:1|U87MG:1	9
664	50484
665	51626	BU659117	1	HeLaBottomStrand:1|HeLaCyto:1|HeLaNuclear:1|HepG2Cyto:1|HepG2Nuclear:1|NCCIT:1|U87MG:1	7
666	51626	DB150970 BX112913 R23165 DR423413	4	HeLaNuclear:1|HepG2Nuclear:1	2			T
667	9688			HeLaTopStrand:1|HepG2Cyto:1|HepG2Nuclear:1|U87MG:1	4
668	9063	DA386193 BG568900 AL691920 AW195579 DB526298 AA809072 AW190202 BY799825 AA932597 CN274873 BU561316 BG541571 CB145901 BG540928	14	HeLaBottomStrand:1|HeLaNuclear:2|HepG2BottomStrand:1|HepG2Cyto:1|HepG2Nuclear:1|Jurkat:2|NCCIT:2|PC3:1|SK_N_AS:3	14
669	9063			HeLaNuclear:1|HepG2Nuclear:1|Jurkat:2|SK_N_AS:1	5
670	60509	BE771894 BE771940 BE700978 BE771877 BF329935 BF330692 BE838087 AI970861 AA059456 AA040649 AA058951 AA662962 DA386802 AA385743 BI711705 CK820548	16	HDF:2|HeLaCyto:2|HeLaNuclear:1|HepG2Cyto:2|HepG2Nuclear:2|Jurkat:2|NCCIT:2|PC3:2|SK_N_AS:2|U87MG:2	19			T
671	84310	DB300216 CR745161	2	HepG2Cyto:1|HepG2Nuclear:1	2
672	84310	AA215436 BG056328 AW072842 BG236515 DA533296 AA215615 H23521 BF791529 BG337729 BF800077 CB104846 CB104841 CB104842 CB104844 CB104840 CB104662 CB104848 CB104630 BQ230026 BX390532 CB104724	21	HDF:1|HeLaCyto:4|HeLaNuclear:4|HeLaTopStrand:1|HepG2BottomStrand:1|HepG2Cyto:2|HepG2Nuclear:3|Jurkat:2|NCCIT:3|PC3:2|SK_N_AS:3|U87MG:2	28			T
673	84310	BP432418 DA400471 AI352061 BM715773	4	HeLaBottomStrand:1|HeLaCyto:1|HeLaNuclear:1|HepG2Cyto:1|HepG2Nuclear:2|Jurkat:1|NCCIT:1|PC3:1|SK_N_AS:1|U87MG:1	11
674	84310			HepG2Nuclear:1|NCCIT:1	2
675	84310			HeLaTopStrand:1|HepG2TopStrand:1	2			T
676	84310	AI670776 Z38742 AA077716 AA077455 DA361878 BF511824 CD172114 BM016792 BI259114 BG338329 BG337179 CO927439 CO959144 CV027870 CO932009 BM686490 H14301 CO959139 CF147801 CO927497 DB328999 BM016871 CD671944 R11954 BX101291 R96674 AL561950 BQ278731 BU857553 BU857973 BU859747 AI936924 AI934511 AA693923 AA879444 BF446164 BF224421 AW026183 AA078587 AI432432 AI991372	41	HeLaCyto:1|HeLaNuclear:3|HepG2Cyto:2|HepG2Nuclear:3|Jurkat:2|NCCIT:2|PC3:1|SK_N_AS:1|U87MG:1	16
677	146456	AW978469 BF809705	2
678	6660	CA337549	1
679	6660	AI366368	1
680	6660			HDF:1|HeLaCyto:1|HeLaNuclear:1	3
681	6660			HeLaBottomStrand:1|HeLaNuclear:1|HepG2BottomStrand:1	3
682	84871	AW589343	1	HeLaTopStrand:1|HepG2TopStrand:1|Jurkat:1|PC3:1|U87MG:1	5
683	57448	AI700405	1					T
684	57448	T87049 BG944065 AW972780	3
685	10345	F00196 AW975262 AW969675 CR744756 F00556 Z19289 AA483648 AA664536 BF825463 BF790431 BF574269 BF574225 BF575251 BF671523 BF672750 Z24891 BF575184 BF576970 BF791125 BF671160 BF825294 BF790327 BF575045 BI850305 BF672930 BF670688 BF577277 BF790664 BF672237 DA568739 Z24922 BF670828 BX500830 BF694419 BX500542 BX501062 BX500836 Z28623 BX500536 BG183727 BG200922 BG197722 Z24891 AA716595 BG184643	45					T
686	5362			HepG2Cyto:1|NCCIT:1|PC3:1	3
687	5362	CB163840 BF955032 BF950559	3	HDF:1|HeLaCyto:2|HeLaNuclear:2|HepG2Cyto:3|HepG2Nuclear:3|Jurkat:1|NCCIT:1|PC3:1|SK_N_AS:2|U87MG:2	18
688	26499	AI472511	1
689	29114	AV748499 BM706871 AI801870 BE326481 DB567516 BG150116 AV726801 AI741980 DB573175 DB571476 EL948777 BX455323 AI796827 DB543988 DB543528 DB544109 AI969105 DB566736 DB571865 DB568334 DB552288 DB528900 H20135 DB558560 DB569353 DB547542 DB557946 DB539304 DB554887 AI084120 AI334702 AI032263 AI002922 AA988913 DB539274 AW770626 AI572449 T33516 T23580 F02711 F03634 BE699646 W49799 R45416 H38550	45			BX455323,BX455323,H20135,F02711,W49799,W49799,;CS0DF021YN12,CS0DF021YN12,IMAGE:172430,c-17h02,IMAGE:325160,IMAGE:325160,;BX409827,BX419907,H20227,F06424,BX096730,W48780,	4
690	5756	AU151520 DB345488 BQ431612 AU310230 N57560 BF589166 AI887720 AI554224 AI913112 BE674014 AI580801 AI370837 BI791924 AI089124 AA165259 AI624199 AW264917 AI473947 AI141998 BF111584 BE350489 AI208160 BM128471 AV731431 AA164550 AI478473 AA443955 AI830750 AA452407 BP385469 AA689233 AI023021 AA689232 AA878091 BF222634 AA708792 AA608767 BE139189 AA434210 BG033611 BF446126 AW130495 AW571724 AI920961 AI420…	348			AU310230,AA165259,AU153490,AU152056,AU157666,BE244864,BE244864,BE244560,BE245094,BE244790,AI752021,BJ998058,;Nbla-22480,IMAGE:594621,NT2RP3003304,NT2RP3000069,PLACE1008855,TCBAP1572,,TCBAP1572,,TCBAP1170,,TCBAP2526,,TCBAP1170,,NHTBC_cn13c01,WKID-23105,;AU310229,AA165260,AU131819,AU130002,AU138579,BE243924,BE244831,BE244759,BE245149,BE244759,AI752022,BJ998057,	10
691	5756	DA290614	1
692	23527	AL706810 AL706746 DA568049 AA826198 AA207094 AW978975 BM548638 CR738241 R15979 H16058 AL698246 BM456094 DA097472 R15980 H16057	15					T
693	23527	AW663439 AW593931 AI651376 AI218380	4
694	161835			HeLaNuclear:1	1
695	1289	BG111738 BX116973 W46611 AI141224 AA284301 AI819751 W46612 DW463928	8	HeLaCyto:1|HeLaNuclear:2|HepG2Nuclear:1|Jurkat:1|NCCIT:1|PC3:2|SK_N_AS:1|U87MG:1	10			T
696	246126	AI809466 AA292627 DA019269 AA504338 AA489191 AA284176 BE769255	7	HepG2Nuclear:1|Jurkat:1	2			T
697	8111			HDF:1|HeLaCyto:1|HeLaNuclear:2|HepG2Nuclear:1|Jurkat:1|PC3:1|SK_N_AS:1|U87MG:1	9
698	55610	BQ325979	1
699	80895			HeLaCyto:1|HeLaNuclear:1|HepG2Cyto:1|HepG2Nuclear:1|Jurkat:1|PC3:1|SK_N_AS:1	7
700	84249			HepG2Cyto:1|PC3:1|U87MG:1	3			T
701	54856	BE072516	1	HeLaNuclear:1	1
702	25782	AI521289	1
703	25782	AI216539 BG055286 CF453846 AW956180 H38344 AA374185	6
704	25782							T
705	91	BG951785 BG951747 R20939 H09832 BE769408	5
706	26973	DB159616 DB139551 AA417345 N92790 DB301899 DB547632 AA417341 BX491649 BX470972 AA441846 DB278404 AA444389 BE246424 BG571459 DB097127 DB139818	16			N92790,;IMAGE:303220,;W20519,	1	T
707	53354	R12374 AI651166 AI206042 BE465472 AA704241 AI478441 AA779290 AI651068 AA676444 AI026649 BF064089 AI953223 AW271728 BE503324 AW236445 AI990234 AI990233 AI271705 AI262233 AI702892 AI701643 AA913518 AI916232 AW614380 AW058488 AA913081 BF000071 AI653381 H94452 R02123 BM853761 BF155404 AW974258 H94544 BE156490 AW579849 AA588134 R02236 R09782	39	HepG2Cyto:3|HepG2Nuclear:1|Jurkat:1	5
708	7402	AI033703	1
709	7402
710	400746	BX103841 T63995	2
711	400746
712	400746			HDF:1|HeLaNuclear:1|U87MG:1	3
713	467	DB287489 BX507220 DB284930 DB236531 DA587510 BG008690 BG008689 DB319506 AL047272 BQ314281 DB254294 DB267002 BQ880720 BG425871 BG950408 DA594043 DA627605 BE171243 BF985310 BF985256 BE168216 BF829167 CD107641 BQ328041 BF000702 BE839979 BE839835 BE839983 BE839913 BE826999 BQ371501 BE839986 BE839995 BE839909 BE839990 BE839999 BE839927 CD520739 AA085958 BG402187 AW992691 AW992690 DW441882 W39522 AW601…	222	HDF:1|HeLaNuclear:1|HepG2Cyto:1|HepG2Nuclear:1|Jurkat:1|PC3:1|U87MG:1	7	BX381291,BX360974,AL580437,AL520148,BX361543,BX454222,BX454597,BX454330,BX330827,BX337932,AA490485,AU159124,DB354156,AU158988,DB374162,BQ416776,DB375195,DB371647,AU154491,DB382612,AU159085,AU159140,N33114,AA165367,;CS0DI063YF08,CS0DI078YA12,CS0DJ004YO15,CS0DB005YB04,CS0DI087YC21,CS0DE001YD13,CS0DE013YA14,CS0DE006YP14,CS0DJ006YH15,CS0DI053YC04,IMAGE:823885,THYRO1000891,NT2RM2002831,THYRO1000553,PL…	24	T
714	2121
715	27115	AI014521 AA971251	2
716	27115			HDF:1|HeLaCyto:1|HeLaNuclear:1|NCCIT:1|PC3:1|SK_N_AS:1	6
717	8001
718	387707			HeLaCyto:1|HeLaNuclear:1|HepG2Cyto:1|HepG2Nuclear:1|Jurkat:1|NCCIT:1|PC3:1|SK_N_AS:1|U87MG:1	9
719	11198	AI077932 BP396112 AI807756 DA777370 DB275001 BI116029 EC516979	7	HeLaNuclear:2|HepG2Cyto:2|HepG2Nuclear:2|Jurkat:2|PC3:1|SK_N_AS:1	10			T
720	27335	BF984668 AA714126 BE671477 W53009 AW370789 BE062804 AW370723 EC554615 CD559739 CD559583 BE068786 BQ331486 AI628489 T94873 AI915865 T89602	16					T
721	27335	BX496008 DB274964 DA482853 AW752277 BF764567 BE935539 AI313349 BE138619 AV743539 CV363641 CB217082 BE143914 BE143968 BF857032 BE063326 CB128723 DB352113 BX100465 AW972102 AA470798 AI217118 AI184594 AI150094 AW592780 AW082295 AI669970 EC537923 BX390188 EC502674 BE935420	30	HDF:1|HeLaCyto:1|HeLaNuclear:3|HeLaTopStrand:1|HepG2BottomStrand:1|HepG2Cyto:1|HepG2Nuclear:2|HepG2TopStrand:1|Jurkat:2|NCCIT:1|PC3:1|SK_N_AS:1|U87MG:2	18
722	563	H21753 R72801 BM845764 AA345164 AI536002 H60221 AI536003 AI535789 R72322 BF673977 T73878 R72792 BE766021 T79838 T87572	15	HepG2Cyto:1|HepG2Nuclear:1|SK_N_AS:1	3
723	79625	BQ187667	1
724	54799	BG571827	1					T
725	3248	BF988619 AI654544 BG570800 BX114254	4					T
726	3248
727	55871
728	55871	AL603401 BE718698 BM504553 CD241964	4
729	55871	CD241964 CK822423 H78546 CA778149 DW441881 BM504553 AW338697 DA108165 H79034	9
730	55871
731	22926
732	22926	AW468580 DN920863	2
733	22926	BE780723 BF001103 BF588884 AI923257 C20737 BP417552	6	HeLaNuclear:1|NCCIT:1|PC3:2|SK_N_AS:2	6
734	23492	BX502539	1	HDF:2|HeLaCyto:1|HeLaNuclear:3|HepG2Nuclear:2|HepG2TopStrand:1|Jurkat:3|NCCIT:3|PC3:2|SK_N_AS:1|U87MG:3	21			T
735	256691			HDF:1	1
736	23078	R44562 R42226 AW512241 F10476	4			R44562,R42226,F10476,;IMAGE:33914,IMAGE:29904,c-3ff08,;R24860,R15329,F12872,	3
737	23078	AA846804 AI050950 AI092024 AA838807 AA757581	5
738	57531							T
739	79716	BM794658 BM046974 BM047787 BU509375 CD108701 DA892607 DA675421 BE873589 BE092793 BF800114 AL704756 AA344951 AW963223 AA864964 AA300147 AW262844 AI269366 AW613530 AI292094 AI927947 BF593717 BF798898 AI423904 AI278182 AI097244 BQ723000 AI123143 AI758293 DA063386 BX504481	30	HDF:3|HeLaCyto:3|HeLaNuclear:4|HepG2Cyto:3|HepG2Nuclear:3|NCCIT:4|PC3:4|SK_N_AS:4	28			T
740	8745
741	23151	DA469840 DB122590 AI751948 BI964942 BG911587 BF380854 BM069644 CF131958 BE872065 BE614984 CA393213 BM795421 CV574776 EC533413 EC577272 BG760798 BG761701 R12734 H14673 BM791353 R18977 BG574527 CB046829 BQ223152 BF038826 CX758045 BG912080 BG681488 BQ435166 BQ212854 BF917126 AA287765 H45850 BU170209 BM050076 CN300134 BF529094 AW008037 AI651233 AW962464 BE466856 DB349877 CF142329 CF142331 CF143681 BF…	109
742	54908	DR763045 BF914737 DA511985 CR743129 AA129284 DA311107 BQ336308 DB316354 AA129249 DB123526 DB117751 H29383 BG168830	13	HeLaNuclear:1|NCCIT:1	2			T
743	5081			HDF:1|HepG2TopStrand:1	2
744	7164	DW446430	1
745	7164			HeLaNuclear:1|HepG2Nuclear:1|Jurkat:1|NCCIT:1|SK_N_AS:1	5
746	7164	DA013550 AI695210	2					T
747	5961	BG987318	1
748	10981	AW005005 AI336980 BM798652 CB994188 DN997325 AU122959 AA034201 AA916652 BG413363 H25423 BF925833 BF057453 BF903249 BF903705 BF525638 R09707	16	HDF:1|HeLaCyto:3|HepG2Cyto:2|NCCIT:2|U87MG:2	10
749	6322	AA359510 AA359905 BI496486 AW593093 AI039941 AW629370 AA508734 AA722473	8	HeLaNuclear:1|HepG2Nuclear:1	2			T
750	55186
751	55186	CN360654	1
752	55186	BG115311 CD642346 AL036519 H92209 AA745825 DB539594 DB574319 DB170340	8	NCCIT:1|SK_N_AS:1	2			T
753	55186	BJ997658	1	HDF:1|HeLaCyto:1|HeLaNuclear:2|HepG2Cyto:1|HepG2Nuclear:2|Jurkat:2|NCCIT:2|PC3:1|SK_N_AS:2|U87MG:1	15			T
754	222255	AA361550 DB273644 DB207811 DB113691	4					T
755	54812	AW976673 AA167473 AA743674	3
756	10681	AA766781 DA122340	2					T
757	10681	AA325581	1	HDF:1|HeLaCyto:2|HeLaNuclear:2|HepG2Cyto:2|HepG2Nuclear:1|HepG2TopStrand:1|Jurkat:3|NCCIT:2|PC3:2|SK_N_AS:3|U87MG:3	22			T
758	51227	AA948260 AA961795 AI978578 BM695599 DB073689 AV753487 R82112 EC492062	8	HeLaNuclear:1|HepG2Cyto:1|HepG2Nuclear:1	3
759	79780	BG501336	1					T
760	23235	BM808468 BX494211 BU663132 DW462550 BF983247 AV747221 BM719439 DB352546 BG402305 BF447800	10	Jurkat:1	1
761	23235	BM808468 BX494211 BU663132 DW462550 BF983247 AV747221 BM719439 DB352546 BG402305 BF447800	10
762	10451	AA774731 DB338485 BE466547 AW236962 AI341066 AI824817 AA776171	7	Jurkat:1|U87MG:2	3	DB338485,;TESTI2039225,;DB049821,	1	T
763	10451			HeLaNuclear:1|HepG2Cyto:1|HepG2Nuclear:1	3
764	64283			HeLaBottomStrand:1	1
765	23093	DA393890	1	Jurkat:1	1
766	23093							T
767	23093	BQ342464 BG213692 BG184085 BG114502 BG209364	5	HeLaNuclear:1|HepG2Nuclear:1|PC3:1	3			T
768	353322	BG563226 DA372465 CA407670 DA877609 AA013366 BU149774 BM552612 AA013140 DB372019 AI950798 AI903344 AI903359 BQ707895 W96192 H86475 CD250769 CK003372 AI611680 CK823635 AA443761 BQ129272 AA937181 AI378882 AW953657 BE302372 DB317087 DB572438 AA360242 C21071 AA247908 AA128334 CD299825 AW393401 DB330201 AI452703 DB310968 DB546143 D62593 BF735816 BX455749 AI216877 BF735246 BF735665 BF735655 BF735815 BF…	74					T
769	4815	AI914452 AA888201	2					T
770	4076	AA280223 DB227046 AI478878 AW080498 AA908213 AA281464 AL699267 BM874349 CB856475 AA001496 DW448886 BE813306 EC553217 BE813306	14	HeLaNuclear:2|HepG2Nuclear:1	3
771	54674	AA608883	1
772	54674
773	55690	DB151168 AI188207	2
774	55690
775	23499	CV340369	1
776	23499	DB300740 AI634957	2					T
777	23499
778	23499	BM697852 AA487103	2	HepG2Nuclear:1|NCCIT:1	2
779	158326	AI658649 H20069 H18405 H20179 H27882 H29822 H20693 H19731 H20692 H18404 H40665 H29910 H20369 H23836	14					T
780	158326	BX103843 AI559111 CN293875	3
781	158326	AI554062 AI123513 CK819706 AA883398 BM129716 BM129794 DB351398	7			DB351398,;UTERU2011486,;DB255935,	1
782	4928	AA148536 W94927 AI470228 AA846252 BU950280 BU950167 AA911168 AA348824 AA625826 AA628304 CK904678 AI741120 BM054817 BM023259 AI288947 N49878 AI142679 BF056412 DB311240 BF445827 AW166615 BF109827 AI052679 BF109587 AI688252 AI688185 BE677838 BM874210 AA913474 AW070608 AW081344 AA599121 AI740695 N67976 BX439671 AA481036 R71600 DB525496 AI080658 BF733028 D60711 AA204861 AI370714 AA262731 AA280401 AI81…	123	HDF:1|HeLaCyto:1|HeLaNuclear:1|HepG2Cyto:1|HepG2Nuclear:1|Jurkat:1|NCCIT:1|PC3:1|SK_N_AS:1|U87MG:1	10	W94927,N67976,AA204861,AA262731,AA280401,AI148027,;IMAGE:358973,IMAGE:290486,IMAGE:646123,IMAGE:686110,IMAGE:712274,IMAGE:1839808,;W92198,N80397,AA204865,AA262809,AA280400,AI142311,	6
783	51100	AW901864	1
784	11335	BG957346 BG956816 BG956808 DB109449 R08726 H78468 H78370 BM927130 R08632 DW446315 BG957323 BG957922 BP431579 BG956831 BM083322 BQ374286 AI857622 AV702506 BX115828 DB343222 AI277924 AI291621 AI280251 AI184993 AI282998 AI832522 BF111262 AA214388	28					T
785	55654	DA588132 BF916339 DA024885 BE067520 AL121198 BE247069 DB361258 AI668877 AW469319 C06078 AI659824 AI005146 DB383228 AA915944 AI458238 AI818390 AA826511 AI129806 AI972653 AA613086 AW960569 BF082688 BF082689 H20442 C02241 H13798 BF344231 AA304773 BE740647 AI090166 DA936588 AW888625 BE694556 CT003030 T83650 AA625998 AI191745 AA999786 AI440291 BQ102342 CK822930 R35213 H50639 H20441 C17160 H53733 AA716…	251	HDF:1|HeLaCyto:1|HeLaNuclear:1|HepG2Cyto:1|HepG2Nuclear:1|Jurkat:1|NCCIT:1|PC3:1|SK_N_AS:1|U87MG:1	10	BE247069,AL573227,AL573227,;TCBAP6429,,CS0DI043YB17,CS0DI043YB17,;BE247468,AL548807,BX365040,	2
786	9993	CV420838	1	HDF:1|HeLaCyto:2|HeLaNuclear:3|HepG2Cyto:3|HepG2Nuclear:4|Jurkat:1|NCCIT:2|PC3:2|SK_N_AS:3|U87MG:1	22
787	9993			HeLaBottomStrand:1|HepG2BottomStrand:1|HepG2Nuclear:1	3
788	9993	BF850068 BP417412 DB447670 BG104199 DB212944 DA314175 AA911745 DA189398 AU100561 CN373122 DA192260 DC403434 BM754706 CR979884	14	HDF:1|HeLaNuclear:1|HepG2Nuclear:2|Jurkat:1	5
789	36
790	5150
791	1368	AA904577 AW341871	2	HeLaNuclear:1	1
792	8446	AA114035	1			AA114035,;IMAGE:527063,;AA114034,	1	T
793	1655	AI346438 AI802119 BQ776479 AW043922 AW263668 BP385297 AA551259 AW243456 AI202308 BF941157 AA461264 AA460957 AA156797 BE855990 DB363918 BF432440 AI571764 AI590317 DB570162 DB571537 DB576587 AI271699 DN919941 DB529025 AI280989 BE244563 AA932988 BE244768 Z41210 AU252491 AW614183 AI928434 AA604791 EH327385 AI816049 BM695261 BE328162 AI805784 BX457008 BQ776792 BQ894686 AW891971 CV569934 AL539104 AW891…	981	HDF:5|HeLaCyto:4|HeLaNuclear:4|HepG2Cyto:4|HepG2Nuclear:4|Jurkat:4|NCCIT:4|PC3:4|SK_N_AS:4|U87MG:4	41	AI816049,BX457008,W68530,AA425396,AA430017,AA001454,AI879630,AA015785,AA112695,AA173404,AA016032,R51037,AU150514,AU153180,DB375191,DB295113,DB331346,AU157620,AU152838,AU158519,AU154550,AU144204,AU156105,DB318617,AU153254,AU146035,DB368892,AU156643,DB322617,AU156439,DB328007,DB377452,AU156542,AU151603,AU156114,AU152906,DB353921,DB329275,AU152968,DB334647,AW627658,AU155443,DB294905,DB342143,H99074,…	20	T
794	55684	CN310814 AW501980 BF983947 BF877433 BM193749 BF989220 BF995583	7	HeLaCyto:1|HeLaNuclear:3|HepG2Cyto:2|HepG2Nuclear:3|Jurkat:3|NCCIT:1|PC3:3|SK_N_AS:3|U87MG:2	21
795	55684	DA638886 BF813535 BQ710140 BQ710140 BF800826 BU599001 BF380675 CN343643 AI825652 AI654559 AI963881 BI260174 DA805618 BF918446 AI611221 DB165777	16	HeLaCyto:2|HeLaNuclear:4|HepG2Cyto:2|HepG2Nuclear:4|Jurkat:2|NCCIT:2|PC3:3|SK_N_AS:3|U87MG:3	25			T
796	23376	AI273087	1
797	5077	AA973619 AA885693 BF110383 BF110026 BE551089 AA987591 AI692562 AI733084 AI733280 AI793306 AI791577	11
798	132	CB991752 BF115027 AI700802 BE674244 AW206343 AW139213 AW172277 AW340023 AW419309 AA971540	10	Jurkat:1|NCCIT:2|PC3:1	4
799	132	BF356425	1
800	132							T
801	132	R99584	1
802	132	BM709796 AA757430	2
803	132	BF360074 BF360089 BF196930 AI394143	4
804	114134	AA491365 H86198 H85998	3
805	114134
806	9486	H39022 Z41355 F02341 F01692 AI917694 BF928798 BM717483 BM013664 BM013509 R35101 Z45689 Z42878 F05431	13	HeLaTopStrand:1|HepG2TopStrand:1	2	H39022,H39022,;IMAGE:192289,IMAGE:192289,;BX111863,H39049,	1
807	148867	AA566074 R66046 H87770 AW661667	4					T
808	78991			HeLaTopStrand:1	1
809	9765	BM697825 AW390923 N27795 N20928 N23475 DB333051 H98752 N67745 AL705583 N21588 AW890057	11			N21588,N21588,;IMAGE:266168,IMAGE:266168,;BX106860,N30988,	1
810	113201							T
811	6792	DA320646 DA103907 DA237985 DA232865 DB278238 AL121367 DA338008 DA115180 DA499016 DA777084 DB165373 DA213751 DA192050 BX504287 DA229268 DA205935 AA376231 DA780240 DA735254 DA533384 DA791486 DA205610 DA207365 DA778738 DA250685 DA498412 DA490966 DA305108 DB257740 Z43539 DA516556 DA879567 DB267114 DB179242 DA866576 DA526318 AA095837 CB995633 Z44528 DA361837 AA307182 AW629126 AA332209 AW955806 BE83760…	97	HeLaNuclear:1|HepG2Nuclear:1	2
812	6792	BQ718714 Z44098 BX114435 AW269447 AI807921 AI651826 AW237243 BF059605 BI037287 BE671888 AI273297 AW194477 DA071800 CD000368 F07884	15	NCCIT:1|PC3:1	2			T
813	23240	AA768037 AA824563	2	Jurkat:1	1
814	146712	F04786 AL042583 BF174014 DA271105 BI018189 BI020674 R15935 F13312 DA840823 DA110973 R88956 DA106908 CN288161 DB074238 DR002359 DB081698 DA219956	17	HeLaCyto:1|HepG2Cyto:1|HepG2Nuclear:1|Jurkat:1|NCCIT:1|U87MG:1	6
815	146712
816	51006	BI024573 BQ335072 BI024574 BI024575 BI769287 BI006732 BG982854 BF088397 AA864812 BM126686 BM127221 AW772411 AA478447 BF894557 CU443022 CU445085 CU451200 CU450206 AA347637 AW821860 BI029666	21	HDF:1|HeLaCyto:2|HeLaNuclear:3|HepG2Cyto:3|HepG2Nuclear:3|Jurkat:1|NCCIT:2|PC3:1|SK_N_AS:3|U87MG:2	21
817	3192	BM904623 AA454896 AA993769 T16496 N90430 N48287 BX366029 AW468770 BQ423432 DB315016 N24746 AW003348 AI217537 CR740196 T90726 AW497638 BF673128 AI767457 AA970052 AI290365 AI363018 T51851 AA917526 BE973566 AI333900 AW070518 BF673045 CN310822 N49015 CR744663 BX118430 BM719222 AI968162 AW593826 AI383052 AI634062 W25206 AA639926 AI949160 AI870040 W20090 AA382074 AA382149 AW072906 AI802247 AI570016 AW9…	376	HDF:2|HeLaCyto:2|HeLaNuclear:2|HepG2Cyto:2|HepG2Nuclear:2|Jurkat:2|NCCIT:2|PC3:2|SK_N_AS:2|U87MG:2	20	DN916317,AA053661,BE301969,DB303326,F10295,R43561,W60452,AA228972,AW627630,AA037865,R99599,BX412463,T59710,T94303,;MCF7_RNA_L_21_I18,,IMAGE:510374,IMAGE:3048565,BRAMY3011501,c-3da02,IMAGE:22694,IMAGE:339112,IMAGE:1011398,,IMAGE:2969974,IMAGE:375931,IMAGE:201341,CS0DE013YN11,IMAGE:80609,IMAGE:119932,;DN916318,AA053764,BE018354,DA189579,F12684,T74949,W52972,AA230045,AW630913,AA037864,R99704,BX45918…	14
818	128434			HDF:1|HeLaNuclear:1|HepG2Cyto:1|HepG2Nuclear:2|HepG2TopStrand:1|Jurkat:1|PC3:2|SK_N_AS:1|U87MG:2	12			T
819	5159	DB568243 DB572777 AL561921 BX365787 BX348168	5	HDF:1|HeLaCyto:2|HeLaNuclear:1|HeLaTopStrand:1|HepG2Nuclear:1|Jurkat:1|NCCIT:1|SK_N_AS:2|U87MG:1	11	AL561921,AL561921,BX365787,BX365787,;CS0DB002YB09,CS0DB002YB09,CS0DB002YB09,CS0DB002YB09,;AL520856,BX365788,AL520856,BX365788,	1	T
820	55255	DA294975 BM720688	2
821	55255
822	6733	R58242 AW793765 DA639914 AA976510 DB035675 BF831975	6					T
823	6733
824	84124	AI215497 AI434327	2					T
825	6468	AW869803 BI019772 BF821945	3	HeLaCyto:1|HeLaNuclear:1|HepG2Nuclear:1|Jurkat:1	4
826	255488	CU447769 AV720851 AI492918	3
827	255488	AI224988	1
828	255488			Jurkat:1	1
829	84320	AI669369	1
830	84320
831	25902	DW451577	1					T
832	25902	AI186621 AI215066	2
833	25902
834	56478			HeLaCyto:1|HeLaNuclear:1|HepG2Cyto:1|Jurkat:1|NCCIT:1|PC3:1|SK_N_AS:1|U87MG:1	8
835	3141
836	94240
837	4978			U87MG:1	1
838	4978
839	4978	AA430012	1
840	81794	CA392451 DA854633 AI934923 AA948359 DB307960 Z41090 BF526795 BM709180 BX116258 DB279646 CB963266 AA386319 BF346342 DA234086 DA214714 DA229695 DA941772	17	HDF:1|HeLaCyto:1|HeLaNuclear:3|HepG2Nuclear:1|Jurkat:1|U87MG:1	8	DB307960,;BRHIP2013663,;DA299617,	1
841	84191	DB536422 DB555087 BG199840 BG187954 AI091711 AI308130 AI334596 AI193486 AI919095 AI097278 AA857349 BU072316 D11812 BF222492 AI796502 W72625 AA278854 AI051144 AW008869 AI023711 AI368740 AW404882 BP240054 BP240056 AA812709 AA977302 BP384178 AW150629 BU954791 CA868413 T98268 AA864529 AI193334 AI273855 AA906635 BG057450 DB332164 DB309257 AW471122 AI573184 T36289 AA934770 N76262 AI934622 N21163 AW0874…	83			W72625,AA278854,CA868413,N21163,N21163,R36091,;IMAGE:345759,IMAGE:703554,IMAGE:6608703,IMAGE:264879,IMAGE:264879,IMAGE:136813,;W76533,AA278421,CA868171,BX109353,N29122,R36186,	5
842	4253	W88783 T86328 R11642 AA701918 H59449	5
843	7718
844	7412	DB141850 BQ712239 DA372344 DA571649 BF848498	5					T
845	25962	AA825839 AW051936 AI698731	3
846	10891	CF887525	1	HepG2Nuclear:1	1
847	10891			HeLaCyto:1|HeLaNuclear:1|HepG2Cyto:1|HepG2Nuclear:1|PC3:1	5			T
848	10891	DW423144 AA608934	2	HepG2Cyto:1|HepG2Nuclear:3	4			T
849	10891	DA309475 AI677685	2	HDF:1|HeLaCyto:1|HeLaNuclear:2|HepG2Cyto:1|HepG2Nuclear:2|Jurkat:2|NCCIT:2|PC3:1|SK_N_AS:1|U87MG:1	14			T
850	8992	BF801674	1	HeLaNuclear:2|Jurkat:2|NCCIT:1|PC3:2|SK_N_AS:1|U87MG:1	9
851	3918	AI431437 AI587434	2
852	3918	BF836765 BE814139 BG987507 BG987507 BE000082 DA598205 BG987182 BG698599 BF035392 BG998495 CB852739 AA315345 CN288435 AW993056 BF844365 BE145674 BF349693 AW813906	18	PC3:1	1
853	84978	BF326953	1
854	84978			HeLaNuclear:1	1
855	8106	DA630420 CT002214 BM848125 CN355175 BI196932 BU539602 CN276483 CN355170 BI464860 BI117856 BF026955 BG769689 BI252515 CN355162 BE297531 BE294701 CN413395 BF569941 BF569840 BF570345 BE294924 BE396976 BE378332 BF899242 BU146213 BE255289 BF929798 BF928645 BF845145 BI037838 BF848057 AA368001 AA040741 CA487884 EH336464 EC514599 BI037838 BQ894225 BQ355672 BI047003 EC470319 AA347818 AA377551 CN355160 BX4…	176	HDF:2|HeLaCyto:1|HeLaNuclear:3|HepG2Cyto:3|HepG2Nuclear:3|Jurkat:3|NCCIT:2|PC3:3|SK_N_AS:3	23	BX433430,BX433430,BX428960,BX428960,BX463417,BX463417,R10746,N51474,;CS0DN002YK17,CS0DN002YK17,CS0DF022YN14,CS0DF022YN14,CS0DN002YK17,CS0DN002YK17,IMAGE:128570,IMAGE:282049,;BX410195,BX463418,BX408246,BX420009,BX410195,BX463418,R10242,N53615,	4	T
856	81491
857	80742	AI668838 AI810860 AI659312	3					T
858	80742	AI668838 AI659312 AI810860	3					T
859	80742	AI668838 AI659312 AI810860	3					T
860	5270	CA428494 AJ707578 BQ898584 BE001188 W45608	5
861	284942	AA299062 DB306434 BF801933 AI056832 AW081944 AI806678 AA095038 AA919012 AI188180 BP429386	10					T
862	284942	BM704352 AA007236	2					T
863	50939
864	401612	T56007 AA836623 N63430 AW182938 BF438133 AI800552 AI760396 DB358410 DB295396 AW082702 N39067 DB534729 AI094521 N64772 AA996239 AW058256 AA573698 BM692933 H28371 BJ995328	20
865	134957	DN998341 AW274228 AA838709 AI380604 AA135376 H95198 BF174113 H01559 R27733 H01463 H95156	11	HeLaNuclear:1|Jurkat:1	2
866	134957
867	79832	BP228925 CN293793 DA801966 DA189148 CD644067 BX501133 BX489426 CN370402 DB339989 DB373242 CN370404 DA435086 DA248930 BG026723 AI075772 AW469421 AA453019 EL595126 AL699927 EH348107 DA447502 CN292776 DB214820 DA856157 AA525279 DA510657 DB161137 DA409250 DA736736 DA790117 BE535216 U51700 DA795333 DA439268 DA071318 AI904835 DA830682 DA449981 CA397243 BG029448 EH326074 DA177444 DA833462 BU189561 DA483…	136	HDF:1|HeLaCyto:1|HeLaNuclear:1|HepG2Cyto:1|HepG2Nuclear:1|Jurkat:1|NCCIT:1|PC3:1|SK_N_AS:1|U87MG:1	10	DB373242,;PLACE1001515,;DA828663,	1	T
868	63929	DB477602 BX119041 AV737639 CD631190 BE617460 BE617907 BM466568 CB409178 CB409437 BE940681 BQ380466 BE674036 BQ380465 AA775784 AW005574 AI127653 AI471784 AW002166 AI652199 AA398384 DB546196 AW972785 AW593748 AA525786 C21259	25	HDF:1|HeLaCyto:1|HeLaNuclear:1|HeLaTopStrand:1|HepG2Cyto:2|HepG2Nuclear:1|Jurkat:1|NCCIT:2|PC3:2|SK_N_AS:1|U87MG:1	14			T
869	63929	AI239873 DB636645 BU568573 BQ438644 BM697797 BI559578 BU568213 BU187984 BQ435481 BQ435840 BG718627 CR748847 BF724265 CN257898 R12589 DB310473 AA703189 R22532 AI911219 AI635379 AW043558 AW389519 AA603979 R09760 AI620801 R22533	26	HeLaCyto:2|Jurkat:1|PC3:1|U87MG:1	5	R12589,;IMAGE:128387,;R09949,	1	T
870	2553
871	2553	BF224441 AA769919 T91909 BP425841 T83792	5
872	2553	AW173287 AI674092 BE504196 BE467137 AI796753 AI630847 AI936642 AA912547 BE327031 DB325901 BP397309 AI684940 AI246666 DB306631 BX094087 BE218665 AW770932 AA360686 N45611 BX479556	20
873	79650	BF733890 BI020791 BQ223186 BX117268 BE870036 BG163222 BI910866 DB297235 DB382938 AI074863	10	HeLaCyto:1|HeLaNuclear:2|HepG2Cyto:3|HepG2Nuclear:1|Jurkat:1|NCCIT:1|PC3:1|SK_N_AS:1	11	DB382938,;VESEN1000322,;DB293002,	1	T
874	10135	BQ318664 R58104 BF898623 BQ334647 BQ334650 BF325760 BE811230 BX477290 AW816359 BF883670 AL702892 BG562946 BX956630 AL037083 BX497508 BI015199 DB334107 AU185779 AW977197 CN314430 BQ438371 BF874906 DA335597 BG536390 BF916424 BE940024 AI380239 AA927239 AI971479 BI030907 EH613334 AL603084 DA958409 BE940024 BG568717 BG567376 BX109516 BF171481 CD357481	39	HepG2Nuclear:1|U87MG:2	3
875	2979	AA446316 AI198963 AI444827 H38387 AA446497 BM727122 BM714922 BM701316	8
876	2961	BU657218	1
877	55808			Jurkat:1	1
878	55808	AV725958 AA552097	2	HepG2Nuclear:1|Jurkat:1|PC3:1	3
879	22998	BE090530 BE973708 BE090526 CB116550	4	HeLaNuclear:3	3			T
880	22998	AI658842	1	HeLaNuclear:1	1			T
881	22998	AU121993 AU146143 DW416942 DW424087 R51321 BE501804 H22863 Z38277	8	HeLaNuclear:3|NCCIT:1	4			T
882	22998	AI653408 DB513245 AI138830 BX097806 DB337214 AL691602 AW025783 AA018691	8	HeLaNuclear:3|HepG2Nuclear:1|Jurkat:1|U87MG:1	6
883	64478
884	64478
885	64478
886	84186			HeLaNuclear:1|Jurkat:1	2
887	84186	BX096528 H93199 N76847 BE468262 R87159 R00598 AW977929 DB220639 DB135714 AA872187 BE675698 AA699879 AA812887 N28270 AW072260 R87160 R85857	17	HeLaCyto:1|HeLaNuclear:1|HepG2Cyto:1	3			T
888	124540	BE840767 BF812760 BF676261 AA429532 BM700784 AW969154 H90847 AW270384 BX114190 AA521410 BF884520 BI033139 AA521327 BI034212 BE674916 BI032746 H90188 AA428576	18	HeLaNuclear:1	1			T
889	124540							T
890	124540	H38836 H86540 BF874155 AU253142	4	HeLaNuclear:2|PC3:1	3
891	124540	BF932742 AW972881 BQ361976	3	HeLaCyto:1|HeLaNuclear:1	2
892	124540			HDF:1|HeLaCyto:1|HeLaNuclear:1|HepG2Nuclear:1|Jurkat:1|NCCIT:1|PC3:1|U87MG:1	8
893	124540	DW452791 CV356400	2	HeLaCyto:1|HeLaNuclear:1|HepG2Cyto:1|HepG2Nuclear:2|Jurkat:2|NCCIT:1|PC3:1|SK_N_AS:1|U87MG:1	11
894	124540			HeLaNuclear:1	1
895	124540	R06841 AI524124 BQ333085 R06842	4	HeLaNuclear:3|NCCIT:1|U87MG:1	5
896	80179	BG182302 BP344641 Z43294 R07447 AA403066 AW371259 BM797529 BQ348007 BG819037 AA252498 DW417913 DA834012 AA933866 AI650341 AI570337 BE504283 BE694173	17	HeLaNuclear:2|HepG2Nuclear:2|Jurkat:1|NCCIT:1|SK_N_AS:2	8
897	1271			HeLaCyto:1|HeLaNuclear:1|HepG2BottomStrand:1|HepG2Cyto:1|NCCIT:1|U87MG:1	6
898	8654	BX481380 AI918515 AW102720 AI874000 CD356352 BG494416 BG494321 AI821756 AA680006 AA653566 AI792099 AI792083 BU949443 CK902769 BU949203 AW264407	16	HeLaCyto:3|HeLaNuclear:1|Jurkat:3|NCCIT:2|PC3:2|SK_N_AS:1|U87MG:2	14
899	8654	DA727637 DA569838 DB561448 BF334137 CA393314	5	HeLaNuclear:3	3
900	8654	AW088177 AA489525 BE973942 BI836004	4	HeLaNuclear:3|HepG2Cyto:2	5
901	8654	DA331561 DA529754 DA321773 DA321755 DA237031 DA241165 DA221475 BX478557 DA081961 DB261526 AA471143 BX488391 BX488395 CD108548 AA327709 AW962368 BF916149 BX642305 CD104182 DA239563 BU149237 CN271981 BF848361 BX115246 BM698475 EL951367 AU252798 DB304475 DB305862 DB297960 AI742605 AW873604 BE069530 BE069596 AI073835 BE069655 AI220565 BG926493 T80052	39	HeLaNuclear:3|HepG2Cyto:1|HepG2Nuclear:1|Jurkat:3|NCCIT:2|SK_N_AS:1|U87MG:2	13			T
902	51569	AI476329 AA992943 DB558405 AW468194 AA715013	5
903	283537	AA909489 DA101707 BX489263 BM713250	4	HeLaNuclear:1|NCCIT:1	2			T
904	116987			HeLaCyto:1|HeLaNuclear:1|HepG2Nuclear:1|NCCIT:1|PC3:1|U87MG:1	6
905	116987	BM929489 BM354124 AI761309 BQ358694 BQ358701 AW237803	6	HDF:1|HeLaNuclear:2|HepG2Nuclear:1|PC3:1|SK_N_AS:1|U87MG:1	7
906	116987	AW855060 BG997326 BI039307 BI039462 CV325550 BM722396 CV321532 BQ638512 AA632142 BM727710 AA635235 AI611172	12	HeLaBottomStrand:1|HeLaCyto:1|HeLaNuclear:1|HepG2BottomStrand:1|HepG2Nuclear:1|Jurkat:1|NCCIT:1|PC3:1|SK_N_AS:1	9
907	116987	DW439495	1	HeLaNuclear:1|U87MG:1	2
908	116987	AA730631	1					T
909	116987	BG483098 DW462759 BQ322226	3
910	116987			HeLaBottomStrand:1|HepG2BottomStrand:1|Jurkat:1|NCCIT:1	4
911	116987	BF875814	1
912	116987	N63049	1					T
913	116987	AA136725 DW414539 DW457078 AW970579	4	HeLaCyto:1|HeLaNuclear:1|HepG2Nuclear:1|Jurkat:1|PC3:1|SK_N_AS:1|U87MG:1	7
914	10048	AA829991	1	Jurkat:1	1
915	7324	BX098114 R28528 AI354656 AI241947	4	HepG2Nuclear:1	1
916	55843	AF150333	1
917	55843
918	55843
919	55843	AF150319	1	HeLaBottomStrand:1|HeLaCyto:1|HeLaNuclear:1|HepG2Nuclear:1|Jurkat:1|PC3:1	6
920	55843	AW976462 AA700404 AA693769	3	HepG2Cyto:1|HepG2Nuclear:1|NCCIT:2|SK_N_AS:2	6
921	55843	AI510829 AI718172 AI253729 AF150349	4
922	84930	AI368025 CV327683 BE092380	3	Jurkat:4|SK_N_AS:3	7
923	8396	AI917284 AI983580 BE672704 AW872970 AI017109 BE466724 AI276988 AI982873 AI668958 DB375708 CF995375 N66176 AW272096 T30212 AI304869 AA587384 AI554499 AI467946 N50053 AI936824 AW167946 AI949866 AI143861 AI198203 BI493811 BE208317 AI301476 AI926690 AI568658 AI266621 AL079615 AA600246 AI858530 AI699436 BF002546 AA587626 W48841 BF435464 AI445077 AW151205 BF438840 AI830060 AW768450 BF941636 BG222814 BP…	525			AL527663,;CS0DC026YF09,;AL527664,	1
924	8396	DB308393 AW129584 AA449995 DB378720 CB046681 CB046682	6	HeLaBottomStrand:1|HeLaNuclear:2|HepG2BottomStrand:1|HepG2Nuclear:2	6			T
925	375444			HeLaNuclear:1	1
926	57604	DA800614 BX953968 CA842394 BI914169 N73412 CA842918 AW593237 DA227954 BE178331 DB334963 H46193 AA094199 BF351909 CD103708	14	HeLaCyto:1	1			T
927	57604	DA101584 DA119036 AW439543 DA216677 CV390606 BX505569 AI890544 AI400720 AI208568 AI869492 AI339200 DA117913	12
928	9710	BF091380 H96003 BI222465 AW505217 CD657447 CN307845 CF135274 CF142782 AW501941 BI091828 AL047419 CF786085 DA307352 AI801028 AA436495 AI637769 AI824913	17			AI824913,;IMAGE:2304601,;BX092816,	1
929	54901	BJ991149 R64042	2			BJ991149,;hkmt-1577,;BJ991148,	1
930	54901
931	54901			HepG2Cyto:1|HepG2Nuclear:1|Jurkat:4|NCCIT:1|SK_N_AS:1	8			T
932	114786
933	114786	AI125686 BF959207 BU659916	3	HDF:1|HeLaCyto:1|HeLaNuclear:2|HepG2Cyto:1|HepG2Nuclear:2|Jurkat:1|NCCIT:3|PC3:1|SK_N_AS:1	13
934	60312	BI006173 BF823052	2	HeLaCyto:1|HeLaNuclear:1|HepG2Nuclear:1|NCCIT:1|SK_N_AS:1	5
935	60312
936	55672	N50888 N59245 N62721 N50915 N50929 BX098353 N76713	7					T
937	55672	BM695754 AI675806 AI568819 AI678218 AI634549 AW592862 BE218001 AA256559 DB358916 DB358597 AA281364 CR738775 EC503742 EC460546 DA571716 AA280746	16					T
938	55672	AW176595 DA571976 BE834265 AI801509 AJ714765 AI636839 BE466207 AI206351 DB303023 DB295453 BE466778 BF445438 AI652710	13					T
939	6938
940	6938			HeLaNuclear:1	1
941	6938			HepG2Cyto:1|Jurkat:1|NCCIT:1|SK_N_AS:1	4
942	11094	DB276770 BM929604 CR745452 CK819400 BM128484 AA040591	6	HeLaNuclear:1|SK_N_AS:1	2	CK819400,BM128484,;IMAGE:5676439,IMAGE:5676439,;BM128736,BM128736,	1
943	344148
944	344148	AW080018	1					T
945	57214	AW068478	1					T
946	57214	BG952472	1	HDF:3	3
947	57214	AA059381 BU785521 BU952431 BU785438 H85953 BM719108 BM721472 BF194730	8	HepG2Nuclear:1	1			T
948	4191	BM707569 AI394422 BE502002 BI024058 BF813234 AW170163 AI432370 BF907911 BF908539	9	HeLaCyto:1|HepG2Cyto:2|HepG2Nuclear:2|Jurkat:2|NCCIT:2|PC3:1|SK_N_AS:2|U87MG:1	13
949	10954			HeLaCyto:1|HeLaNuclear:1|HepG2BottomStrand:1|HepG2Nuclear:2|Jurkat:3|NCCIT:1|PC3:1|SK_N_AS:2|U87MG:1	13
950	26984
951	22837	AI459110 AI147069 AI742957 AI435441 BF439231 AL698209 R67430	7					T
952	22837	H75663 BF368333	2	NCCIT:1	1
953	22808	BM552199 R72386 CB850953 BE219446 BF448203 BE327282 BE670990 DA805806 DW439733 DB327165	10	HDF:1|HeLaCyto:3|HeLaNuclear:1|HepG2Cyto:3|HepG2Nuclear:1|Jurkat:1|NCCIT:2|PC3:1|SK_N_AS:1|U87MG:1	15
954	22808	BE217808 BE327495	2	HDF:1|HeLaCyto:1|HeLaNuclear:3|HepG2Cyto:1|HepG2Nuclear:2|Jurkat:2|NCCIT:2|PC3:2|U87MG:2	16
955	22808			HeLaCyto:1|HeLaNuclear:1|HepG2Cyto:1|HepG2Nuclear:3|Jurkat:3|NCCIT:2|PC3:2|SK_N_AS:3|U87MG:4	20
956	54925	BX110521	1	HDF:1|HeLaCyto:1|HeLaNuclear:1|HepG2Cyto:1|Jurkat:1|NCCIT:2|PC3:1|SK_N_AS:2|U87MG:1	11
957	1301
958	1301	BG925999	1
959	1301	AU146692	1					T
960	55776	AI770126 AA758092 AI123285 AU156996 DB353592 W74291 DB514665 AW043617 AI221685 AW103188 AA884899 AW072212 AI624834 AA347762 AI827821 AI948509 AI081857 AA905549 AA886775 BE467312 BJ989863 AI765248 AL575529 AA907343 BP318457 AL049086 W79163 ES309707 BJ989862 CD517869 BM699398 R42088 N72712 F04905 BF434422 AI076164 AI001738 CK905049 AI361955 AI361947 D12320 W72784 AI205834 DB304391 DB568946 DB549898…	93			AU156996,DB353592,AL575529,CK905049,CK905049,N93000,N93000,AA131094,N79760,;PLACE1005623,IMR321000252,CS0DI059YE11,IMAGE:5638042,IMAGE:5638042,IMAGE:307745,IMAGE:307745,IMAGE:587088,IMAGE:300302,;AU137041,DA603510,AL552149,AW583171,CK905050,BX094530,W21211,AA130970,W07208,	7
961	10464
962	10464
963	55781							T
964	118987
965	8555	BP397430 AA907817 AA911506 DB478725	4	HeLaNuclear:1|HepG2TopStrand:1	2
966	8496			U87MG:1	1
967	8496	CD675608 AW900398 AI863313 R79425 H00797 BF364214	6	HepG2Nuclear:1|SK_N_AS:1|U87MG:2	4
968	8496
969	11122
970	11122			HepG2Nuclear:1	1
971	11011	AU117926 BF842934	2					T
972	11011	BG956672 AA362751 AW860821 BI031594 BF366440 BF366437 BE003133 CV361861	8
973	11011	BX952931 CK004633	2					T
974	85458	CN281301	1	HeLaCyto:1|NCCIT:1|PC3:3|U87MG:1	6			T
975	9332	AI926935 AI269826 AI652526 AI341167	4
976	1164	AI858358 H89939 AI219021 BI024225 EC490552 AA729539 AA729171 N78673 BU945018 D19699 BX431696 EC482444	12	HeLaCyto:1|SK_N_AS:1	2	H89939,N78673,;IMAGE:221318,IMAGE:300643,;H91988,W15179,	2
977	11261	BG948911 AI970280	2
978	55534			HepG2Nuclear:1	1
979	55534	AI041530 AI041124 DB348488 DB310597 AI263493 AW805458	6	HepG2Cyto:1|HepG2Nuclear:1|Jurkat:1	3			T
980	55534							T
981	55534	BG542645 DA361414 R39066 AA682802 T95637 H63146 T98984 BM698787 AU252706 DB203784	10	HeLaNuclear:1	1			T
982	55534	BM713602 AW792804 AW792795 AW792796	4
983	55534			HeLaNuclear:1|PC3:1	2
984	55534	BF478038 BE673814 BF002613	3	NCCIT:1	1
985	55534			HDF:1|HeLaCyto:1|HeLaNuclear:3|HepG2Cyto:1|HepG2Nuclear:1|Jurkat:1|NCCIT:1|SK_N_AS:1|U87MG:1	11
986	55534	AW973219 N49548	2	HDF:1|HeLaCyto:1|HeLaNuclear:1|HepG2Cyto:1|Jurkat:1|NCCIT:1|PC3:1|SK_N_AS:1|U87MG:1	9			T
987	55534	BX102375 AI248696 AA513536 AI052309 AW076074 AW971297 BE549615 AW105005 AI222991 AA975489 AL532522 CX786486	12	U87MG:1	1			T
988	79731	AA261828	1
989	5450
990	5450	AI807068 AW665623 BX109216	3
991	5450	AI284449 AA278407	2
992	167410			HeLaBottomStrand:1|HeLaNuclear:1|HepG2BottomStrand:1|HepG2Nuclear:1	4
993	2824	DB571790	1
994	10735	AA516249 AW970925 AA702595	3
995	51691	BE161814 AA736960 DB116539 DA297765 DB243565 CX786776 BI907339 BI825263 BM546875 CN264748 CV575840 EH306893 BI765162	13	HeLaNuclear:1|HepG2Nuclear:2|Jurkat:1|SK_N_AS:2	6			T
996	6310
997	6310	BX110967 AI791491	2	HeLaCyto:1|HeLaNuclear:1|HepG2Cyto:1|HepG2Nuclear:1|Jurkat:1|NCCIT:1|PC3:2|SK_N_AS:1|U87MG:2	11
998	6310	BM728208	1
999	6310			HeLaTopStrand:1	1
1000	6310	AW511787	1
1001	6310	BF853508 BU561455 BU852450 BU569212 BU568961 AW197320 BG150274 DB345732 DB356362 DW442391 AW197419 BE162094	12
1002	6310
1003	6310	CV360007 BG985401 BF240433 AA779419 DB326539 AW662381	6	HepG2Cyto:1	1			T
1004	6310	BF438383 AI792170 DA789553 BX112275 AW963181 BE169410 CD520425 AA361601 BG529031 AA361641	10	HeLaCyto:1|HepG2Cyto:3|HepG2Nuclear:1|PC3:2	7			T
1005	6310	BF438383 AI792170 DA789553 BX112275 AW963181 BE169410 CD520425 AA361601 BG529031 AA361641 CX785509 AI040511 R85288 AA677182 N86801	15	HDF:1|HeLaCyto:1|HepG2Cyto:5|HepG2Nuclear:1|Jurkat:1|NCCIT:1|PC3:5|SK_N_AS:1	16			T
1006	670	AW937929 BE151267 BE151296 BF879718	4
1007	419	AA759324 AI698534	2					T
1008	51637	DA497619 DA225294 DA150619 BX952201 DA203327 CR744614 BG429541 DA774010 AA129183 Z42473 AW978180 DA477782 AA805484 AA599763 Z38563	15	HDF:1	1
1009	51637	CB044129 AI219711	2
1010	53615	BI713076 BF930305 BF927088 BF930307 BF303956 CK820690 AW083803 BF371170 DA798720 DB069068	10	HDF:1|HeLaCyto:4|HeLaNuclear:3|HepG2Cyto:4|HepG2Nuclear:3|HepG2TopStrand:1|Jurkat:3|NCCIT:3|PC3:2|SK_N_AS:3|U87MG:3	30
1011	54472	AI420921 BE673168 BE676334 BE676361 BE676369	5	HDF:1|HepG2Nuclear:1|Jurkat:1|NCCIT:1|PC3:1|U87MG:1	6
1012	837	AI381499 AA954293 AA971903 N46120 BU685911 BF056078 AA772355 DB359704 BF435297 AI436274 W15436 AA302957 H21908 H44953 BM855314 EC492175 BG673958 R09466 N46119 BE142051 DA572637 AW956501 AA342115 AA308971 H21700 H45000 BE693637 AW384421 AW363593 AW384410 AW384422 BE067630 BE067523 T53165 AA593563 R97418	36					T
1013	837	DA958503 BE467978 AW770598 BX346217	4			BX346217,;CS0DJ010YJ16,;BX346218,	1
1014	53335	AI240790 AI240798 AI247594 BX092009	4	HDF:1|HeLaCyto:1|HeLaTopStrand:1|HepG2Cyto:1|HepG2Nuclear:1|HepG2TopStrand:1|Jurkat:1|NCCIT:1|PC3:1|U87MG:1	10
1015	53335	AW085046 CB070203 CA867219 CB069703 AA760836	5	HDF:1|NCCIT:1	2
1016	53335	AW339672	1					T
1017	53335	DB125382 BF768347 CR742999	3
1018	79776	AI015747	1
1019	7073	BE247117 DA643438 BF899231 AV657204 DA560287 DB215012 AW265437 DA428326 BI025836 BG994228 BX641572 AL700149 DR422808 BX487119 AL600565 DB157947 AI924569 DB157614 CN273925 DA858268 AW844101 BG011085	22	HeLaNuclear:2|Jurkat:1|SK_N_AS:2	5			T
1020	92691	BI916417 CN304281 BE220866 DA211208 AW613498 BI600332	6	Jurkat:2|U87MG:1	3
1021	6836	BX484236 DB334966 AI313885	3	HDF:1|HeLaCyto:1|HeLaNuclear:4|HepG2Cyto:1|HepG2Nuclear:3|Jurkat:1|PC3:3|SK_N_AS:2|U87MG:1	17
1022	2289
1023	3283	DB380182 AI032819 AA682884 AI033128 AI032852	5			AA682884,;IMAGE:450502,;BX114554,	1
1024	19	Z40310	1
1025	3096
1026	145407	CN355568 BF110221 AI680972	3	PC3:1	1
1027	150465	T06220 AW498857 AI580261 AL537142 AL566677	5	HepG2Nuclear:5|Jurkat:2|NCCIT:1|SK_N_AS:1	9			T
1028	8874
1029	8874	BE175501 BE175580	2	HeLaNuclear:1|NCCIT:1|PC3:1|SK_N_AS:1	4
1030	8874	BX094543 AA327111 AU253100 DB342605 AI479617 AI989386 AW001963 BM153720	8	HDF:2|HeLaCyto:1|HeLaNuclear:1|HepG2Cyto:1|HepG2Nuclear:1|Jurkat:2|NCCIT:2|PC3:1|SK_N_AS:1|U87MG:1	13			T
1031	54622	DB343644 AI038399 EB362362	3
1032	54622	AA400105 AI150245 BX092236 AA401523	4
1033	54622			HeLaNuclear:1|HepG2Nuclear:1	2
1034	54622	T56621	1	HeLaBottomStrand:1	1
1035	54622	AW972160 AA483057	2	HepG2Nuclear:1	1
1036	2021	AI582833 BE669616 BF434005 R15863 AI348145 AI609194 AA826364 BF664489 BU855086 BG025594 BM823761 DA108314 BG025801 BG819825 BU844406 BU844418 BU180316 BG105829 AA094807 BQ948085 BU957382 CN430018 BQ070189 BF036169 R34440 CR978390 BQ923335 AW403759 BM145773 BE246056 BM148701 BM012698 BF974723 BE792549 BE793411 BE299850 BE901649 BE903473 CR996499 AA075808 BU557140 CO249188 AW070438 BE537009 BG38739…	77	HDF:2|HeLaCyto:3|HeLaNuclear:4|HepG2Cyto:2|HepG2Nuclear:2|Jurkat:3|NCCIT:2|PC3:3|SK_N_AS:2|U87MG:3	26			T
1037	26511
1038	570	AI038994	1
1039	57563	T40928 R15994 Z39969 F04171 F03124	5
1040	3123	DB070693 AI243641 AA714020 BX109692	4
1041	3123	DB070693 AI243641 AA714020 BX109692	4
1042	4883	AI126933 AI338906	2					T
1043	4883			HDF:1|HeLaCyto:1|HeLaNuclear:2|HepG2Cyto:2|HepG2Nuclear:2|Jurkat:2|NCCIT:2|PC3:1|SK_N_AS:1|U87MG:2	16
1044	9181	BF172724 BF850910 AW769426 BG471723 R85114 AW664394 AW090220 CA772743 BE906292 BU566388 BM463914 W96126 BG546139 AW878570 BP429270 BQ215094 AA232988 H45226 BP431508 BE825234 AJ709371 BP430073 AA095620 CN333596 AA362216 AW328685 AA318589 BM725497 AW966991 BQ329624 BM727175 BM810190 AI478583 AA476983 T28326 AA334688 AA442659 AW391499 AA427441 AL133991 AA302592 BM710217 AA337820	43	HDF:1|HeLaCyto:1|HepG2Cyto:1|HepG2Nuclear:1|Jurkat:1|NCCIT:1|PC3:1|SK_N_AS:1|U87MG:1	9
1045	9181	BG150054 AW299534 AW299896 BG060019 DB332571 AA505099 AA584753 BF807632 AA504765 AV734688	10					T
1046	1998	AW975156 AA659108 AI052093 AI022066 AI697539	5
1047	1998	AI374874 BF590408	2
1048	143458			HepG2Nuclear:1	1			T
1049	143458
1050	143458			HeLaBottomStrand:1|HeLaCyto:2|HeLaNuclear:2|HepG2BottomStrand:1|HepG2Cyto:1|HepG2Nuclear:2|Jurkat:2|NCCIT:2|PC3:1|SK_N_AS:1|U87MG:2	17
1051	6774	BG617189 BU198367 BM172094 AI867300 AI862465 BX096773 BI481530 BI758456 AI871876 AA316630 AI380045 AL037061 EC557331	13	HeLaNuclear:1	1			T
1052	116444			HDF:1|HeLaCyto:1|HeLaNuclear:1|HepG2Cyto:1|HepG2Nuclear:1|Jurkat:1|NCCIT:1|PC3:1|SK_N_AS:1|U87MG:1	10			T
1053	196394	AW663419 BF110579 BE673641 AI342728 BE503820 BE327628 BI466959 DB454343 BI048572 BI048448 BI048445 BF885417 BI048449 BI048574 BF833513 BF888626	16
1054	57585	AA700155 H80606 AI241528 AI051224 AI248652 AI248349 H80550 R92115 BX117106 AI680997 AI139639 AI057383 AI086202 R92116 AI688319	15	HepG2Nuclear:1	1			T
1055	6667	BF823354 BF823352 BF823336 BF591132 AW511584 BQ212571 BF767001 N41539 N44502 CF552395 AI084535 AI381825 CN359276 BF434304 N33557 N34776 DA759089 BP426011 BE940420 T28334 CN394009 CN394004 DB226575 W90091 AW505139 CX782891 EH325449 BQ440180 DA023114 DB244081 BM463205 AW854039 AW368558 AW368566 AA385034 AW958976 BQ423840 CB049095 AA448535 AW505127 BG622167 CN394003 DB143275 CB162198 H83357 EC458318…	305	HDF:1|HeLaCyto:1|HeLaNuclear:1|HepG2Cyto:1|HepG2Nuclear:1|Jurkat:1|NCCIT:1|PC3:1|SK_N_AS:1|U87MG:1	10
1056	28968	CN367674	1
1057	9352	T16544 AA236288 AI611279 BF593587 AI830539 DB317703 AW087620 AA483577 AW969742 AW607911 BE167253 BE702306 AA308865 BF694684 BG913972 BX952686 BF351365 BF351378 BE167861 DA369044 CD250800 DA430777 DA130639 DA085670 DA531353 AI917463 AA385714 CB986315 N33374 AW885060 BF373623 AL119965 DT219689 F12322 DA217060 AL138235 D61674 EC093939 DA225092 DA233668 BE350157 AW083711 BE566617 CB107912 AA370368 C0…	72	Jurkat:1	1	AW627491,R00302,;IMAGE:2969468,IMAGE:123301,;AW630521,T99955,	2
1058	5236	DA375977	1	HeLaNuclear:1|HepG2Cyto:1|HepG2Nuclear:1|NCCIT:1|PC3:1|U87MG:1	6
1059	5236
1060	338657	DA468009 BG990785 BI909781 DA626605 BG679894 AW836779 AI887619 BF733257 BE644916 BE671099 AA779404 BF109076 BQ377864 BF915543 DB636626 BI602213 DB494918 BF988838 BE772952 CD171823 BF879855 BI009683 DR760563	23	HeLaNuclear:1|HepG2Nuclear:1|Jurkat:1|NCCIT:1|SK_N_AS:1	5
1061	338657	BX108460 BI046678 H54279 AA677412	4	HDF:1|HepG2Nuclear:1|NCCIT:1|SK_N_AS:1|U87MG:1	5
1062	144571	DA257231 BF109432 DB257128 DB167961 R25972	5	HepG2Nuclear:1	1
1063	144571	AI926518	1	HepG2Cyto:3|HepG2Nuclear:2	5
1064	10243			HepG2BottomStrand:1	1
1065	10765			SK_N_AS:2	2
1066	55638	AI018210 AI215485 AA489928	3
1067	55638	H09269 H17921 T23773 R39839 Z39249	5
1068	55638	H09268 R11999 AI206632 Z43168	4
1069	28984	BG435703 BX115567 N99519 R91960 N91319 N78161 N68475 R91961 R97683 N71488 BF768624 BI030632 T47761 BF326809 DA346218 C18175 T47762 D59192 DA268821 AA909799 BI768379 H06319 BQ722448 BF341747 AA171994 BF931002 R64489 DB310242 DB554051 N90227 AA505695 T58767 H01352 CR741984 H13466 R64474 AA330943 BP388458 AA873453 R32147 R66761 AA281486 R65586 AA604916 AA403249 BP393231 AA411298 AV730831 AA487704 R3…	65			N90227,H01352,H13466,R32147,AA281486,AA411298,;IMAGE:305568,IMAGE:147339,IMAGE:148787,IMAGE:135329,IMAGE:712059,IMAGE:754595,;W39013,H01306,H13422,R32148,AA281713,AA406322,	6	T
1070	23186	AI961150	1
1071	22955	AI922754 D20258 AI937036	3					T
1072	347240	AI688916 AU154969	2					T
1073	222183	BM715258 DA097101 BQ270032 BQ286692	4	HepG2Cyto:1|HepG2Nuclear:1|HepG2TopStrand:1|Jurkat:1|NCCIT:1|PC3:1|SK_N_AS:1	7			T
1074	222183	BM715326 BF742432 H29893	3					T
1075	3275	CD642186 R55371 AJ003309 AA666085 R46258 F10920 AJ003310 M96615 BX492915 L25228 AI370343 BE841307 L25504 DR003200 BI261676 DA831710 DB160043 DA517312 DA708321 DB322587 DB377507	21	HDF:1|HeLaCyto:1|HeLaNuclear:2|HepG2Cyto:1|HepG2Nuclear:2|Jurkat:1|NCCIT:1|PC3:1|SK_N_AS:1|U87MG:1	12	R46258,F10920,;IMAGE:36122,c-3lg03,;R21082,F13322,	2	T
1076	3275	CD642186 R55371 AJ003309 AA666085 R46258 F10920 AJ003310 M96615 BX492915 L25228 AI370343 BE841307 L25504 DR003200 BI261676 DA831710 DB160043 DA517312 DA708321 DB322587 DB377507	21			R46258,F10920,;IMAGE:36122,c-3lg03,;R21082,F13322,	2	T
1077	3275	CR744743 W61205 DB379448 T93481 AJ003313 EB388957 CA949751 AI381279 CN314027 CB118129 M96614 L25500 T96319 BF676983 R35175 BU162319 BI032645 DA576904 BG030445 CR981719 CF569048 AA456388 BF929714 CB160783 BM053040 BQ949310 AI739638 CB045876 AL520757 BG997984 AL570294 AL580570 AA430342 BG575424 EL594307 BX393293 AA463336 AA252970 R07559 R07671 CB050210 BX477904 AA195428 N40431 W17100 N90325 W87289 …	175			AL570294,AL580570,BE206319,BX434011,AL520629,;CS0DI004YN01,CS0DJ015YA08,IMAGE:3010819,CS0DE001YD22,CS0DB002YC20,;AL544067,AL558844,BE019547,BX416894,AL520630,	5	T
1078	3275	CR744743 W61205 DB379448 T93481 AJ003313 EB388957 CA949751 AI381279 CN314027 CB118129 M96614 L25500 T96319 BF676983 R35175 BU162319 BI032645 DA576904 BG030445 CR981719 CF569048 AA456388 BF929714 CB160783 BM053040 BQ949310 AI739638 CB045876 AL520757 BG997984 AL570294 AL580570 AA430342 BG575424 EL594307 BX393293 AA463336 AA252970 R07559 R07671 CB050210 BX477904 AA195428 N40431 W17100 N90325 W87289 …	175	HDF:3|HeLaCyto:4|HeLaNuclear:4|HepG2Cyto:5|HepG2Nuclear:5|Jurkat:4|NCCIT:4|PC3:4|SK_N_AS:5|U87MG:5	43	AL570294,AL580570,BE206319,BX434011,AL520629,;CS0DI004YN01,CS0DJ015YA08,IMAGE:3010819,CS0DE001YD22,CS0DB002YC20,;AL544067,AL558844,BE019547,BX416894,AL520630,	5	T
1079	3275	CR744743 W61205 DB379448 T93481 AJ003313 EB388957 CA949751 AI381279 CN314027 CB118129 M96614 L25500 T96319 BF676983 R35175 BU162319 BI032645 DA576904 BG030445 CR981719 CF569048 AA456388 BF929714 CB160783 BM053040 BQ949310 AI739638 CB045876 AL520757 BG997984 AL570294 AL580570 AA430342 BG575424 EL594307 BX393293 AA463336 AA252970 R07559 R07671 CB050210 BX477904 AA195428 N40431 W17100 N90325 W87289 …	175	HDF:1|HeLaCyto:1|HeLaNuclear:1|HepG2Cyto:1|HepG2Nuclear:1|Jurkat:1|NCCIT:1|PC3:1|SK_N_AS:1|U87MG:2	11	AL570294,AL580570,BE206319,BX434011,AL520629,;CS0DI004YN01,CS0DJ015YA08,IMAGE:3010819,CS0DE001YD22,CS0DB002YC20,;AL544067,AL558844,BE019547,BX416894,AL520630,	5	T
1080	79834							T
1081	105
1082	105	BX103298 BG150534 AI632483 AI652003 AW594296 AI962343 AI968084 AW590533 BF056557 AI699934 AI638197 AI654342 AI654700 BE552320 AI654699	15	HeLaCyto:1|HeLaNuclear:1|HepG2Cyto:1|HepG2Nuclear:1|Jurkat:1|NCCIT:1|SK_N_AS:1	7
1083	105	BM702505	1	HDF:1|HeLaCyto:1|HeLaNuclear:1|HepG2Cyto:1|HepG2Nuclear:1|Jurkat:2|NCCIT:2|PC3:1|SK_N_AS:2|U87MG:1	13
1084	105			HDF:1|HeLaCyto:1|HeLaNuclear:1|HepG2BottomStrand:1|HepG2Cyto:1|HepG2Nuclear:1|Jurkat:1|NCCIT:1|PC3:1|SK_N_AS:1|U87MG:3	13
1085	64399	H47045	1	HepG2Nuclear:1|Jurkat:2	3			T
1086	64399			Jurkat:1|NCCIT:1	2
1087	111	AA994393	1	HDF:1|NCCIT:1|PC3:1|U87MG:1	4
1088	23287	DA167070 F10999 Z39021 F04946	4	HeLaNuclear:1|NCCIT:1	2			T
1089	23287	AA830802 AA721624 BX097699	3	HDF:1	1
1090	408	DB360796	1					T
1091	408	AI076097 AI021911 AI141638	3	HeLaCyto:1|HepG2Cyto:2|HepG2Nuclear:2|NCCIT:1|SK_N_AS:1	7
1092	84253	AW867835 T05476	2	HepG2Nuclear:1	1
1093	22829	AU311451	1					T
1094	7434			HDF:1|HeLaCyto:2|HeLaNuclear:2|HepG2Cyto:1|HepG2Nuclear:2|Jurkat:2|NCCIT:1|PC3:3|SK_N_AS:1|U87MG:2	17			T
1095	7434
1096	55719	AA732973 AI187130 BG326388 BG749696 CD244570 CA390090 BM552391 DT220778 BG545126 BM925663 BX111843 CR996601 N76875 AA452651 EC520877 CR996297 BF112155 AA450022 AI523516 N55266	20	HeLaNuclear:1|Jurkat:2|SK_N_AS:2|U87MG:2	7			T
1097	51112							T
1098	51112	AA699722 CK823981	2	HeLaCyto:1|HeLaNuclear:1|NCCIT:1	3
1099	51112	CB149374 DB318220 DB295844 AA215340 AA215414 AI687817	6	HeLaCyto:2|HeLaNuclear:3|HeLaTopStrand:1|HepG2Cyto:2|HepG2Nuclear:2|HepG2TopStrand:1|Jurkat:1|NCCIT:1|PC3:1|U87MG:2	16			T
1100	51112	R84533 AI971596 BE613834 AW003177 AW594663 BE614441 AI634182 R85926	8	HeLaCyto:1|HeLaNuclear:1|HepG2Nuclear:2|Jurkat:1|NCCIT:2	7
1101	51112			HeLaBottomStrand:1|HeLaCyto:2|HeLaNuclear:3|HepG2BottomStrand:1|HepG2Cyto:2|HepG2Nuclear:2|HepG2TopStrand:1|Jurkat:2|NCCIT:2|PC3:1|SK_N_AS:2|U87MG:1	20
1102	51112	W07495 AV723248 AI057509 AA342975 BQ356544 BQ356536	6	HDF:1|HeLaCyto:1|HeLaNuclear:2|HepG2Cyto:2|HepG2Nuclear:3|Jurkat:1|NCCIT:1|SK_N_AS:1|U87MG:1	13
1103	56911	BX339679 AA811692	2
1104	9091	R10118 BX352499 CN368387 AI061227 DA112776 CN265315 DA735328	7	HeLaBottomStrand:1|HeLaCyto:1|HeLaNuclear:1|HepG2Cyto:1|HepG2Nuclear:2|Jurkat:2|NCCIT:1|PC3:1|SK_N_AS:2|U87MG:1	13	BX352499,;CS0DK009YD02,;BX363173,	1	T
1105	9254			HeLaCyto:1|HeLaNuclear:1|HepG2Cyto:1|HepG2Nuclear:1|Jurkat:1|NCCIT:2|PC3:2|SK_N_AS:2|U87MG:1	12
1106	50485			HeLaCyto:1	1
1107	9542	DB544530 BF435400 AW188240 BF434643 AI371043 AI660204 BF059101 BF058845 BF058128 AW297193 AW002861	11
1108	65056	DA369990 AL599742 BG571678 AA366793 AW751957 AW969171 AW003245 AI798791 DB310839 AA521472 AA923293 AA449732 BX482344 AA176474 AW296586	15	Jurkat:1	1	AA449732,;IMAGE:785953,;AA448588,	1
1109	65056	AL599742 BG571678 AA366793 AW751957 AW969171 AW003245 AI798791 DB310839 AA521472 AA923293 AA449732 BX482344 AA176474 AW296586	14	HDF:1|HeLaCyto:1|HeLaNuclear:2|HepG2Cyto:1|HepG2Nuclear:2|Jurkat:3|NCCIT:1|PC3:1|SK_N_AS:1|U87MG:1	14	AA449732,;IMAGE:785953,;AA448588,	1	T
1110	65056	BE929235 BG535400 H55870 H55777	4
1111	51200
1112	57451	CB161955	1
1113	57451
1114	57451
1115	57451			Jurkat:1	1			T
1116	8867
1117	9722	AL041362 AI693526 AI024035 DB338160	4	HDF:1|HeLaBottomStrand:1|HeLaCyto:1|HeLaNuclear:1|HepG2Cyto:1|HepG2Nuclear:1|Jurkat:1|NCCIT:1|PC3:1|SK_N_AS:1|U87MG:1	11			T
1118	7791	BF908434 BF910609 BF813051 H25641 BM724009 CN483500 BE840177 AL545229 AI565251 AA771788 AI027416 AI022500 BI058930 CN290082 AA890191 BF856367 R71743 DB352598 AA150287 AA054668 AI564919 AW950204 BM127272 AI676184 AA565395 AI808854 AI248348 AI055856 AI337977 BG819721 AI923213 BE614163 BQ377426 BF878545 AA302074 AA358885 AA368655 BI023144 W24166 AW375263 BE785049 BI907708 BF748018 AI571884 AI581867 …	234	HDF:1|HeLaCyto:1|HepG2Cyto:1|HepG2Nuclear:1|Jurkat:1|NCCIT:1|PC3:1|SK_N_AS:1|U87MG:1	9	AL545229,BM127272,BE614163,AU148816,AA434234,H46422,AA476946,H24950,H25769,W60430,AU143943,R53601,H28194,AI752697,H18111,R48560,H42741,R81652,AA235516,AA223482,H48112,;CS0DI028YP08,IMAGE:5674656,IMAGE:3905623,NT2RM4001001,IMAGE:770241,IMAGE:177719,IMAGE:740302,IMAGE:160646,IMAGE:161595,IMAGE:338800,HEMBA1000453,IMAGE:154177,IMAGE:162608,NHTBC_cn18c03,IMAGE:171583,IMAGE:153940,IMAGE:183388,IMAGE:1…	21
1119	7049
1120	7049	AI124924	1	HeLaNuclear:1|HepG2Nuclear:1|NCCIT:1|PC3:1|SK_N_AS:1	5
1121	51274	AI459175 AA977256 AA670292 AA939136 BG413522 AW135806 AI469840 AA922824 BE671256 H87779 R67217 AI247404 H87830	13	HDF:1|HeLaCyto:1|HeLaNuclear:2|HepG2BottomStrand:1|HepG2Nuclear:3|Jurkat:1|NCCIT:1|SK_N_AS:1|U87MG:1	12
1122	51274	BF907033 BF908435 BF356890 CB852104 AW389509 AI962476 CR742435 BM745878 AW796043 AI269320 AW864627	11	HeLaNuclear:2|HepG2Cyto:1|HepG2Nuclear:2|NCCIT:1|PC3:2	8			T
1123	23047	R83552 AI522334	2
1124	23047
1125	23047
1126	23047	DA518432	1					T
1127	57099	DB369245	1
1128	57489			HeLaCyto:1|HeLaNuclear:1|NCCIT:1|PC3:1|SK_N_AS:1	5
1129	57489	AA521186 AW969204 N69203 BE082504 R86953 AA921853 CN288830 R87080 N90466	9	HeLaNuclear:1|HepG2Nuclear:1|NCCIT:2|SK_N_AS:1	5			T
1130	57489
1131	90634	AL138055 BF749933 BF061850 BF448287 AI681179 AI017069 AW590485 AA772240 N51599 AI692632 AI879756 W21027 T90891 T79646 BX098059 BF912849 BF433332 AA402305 BE670660 AA765458 N53877 BM698605 BM824051 H17011 AL597891 CB157509 T79732 BF379472 T85897 AW888913	30	HDF:1|HeLaCyto:1|HepG2Cyto:1|HepG2Nuclear:1|Jurkat:1|NCCIT:2|PC3:1|SK_N_AS:1|U87MG:1	10	W21027,;IMAGE:307082,;N93689,	1	T
1132	31			HeLaNuclear:1	1
1133	31	BX354330 AW072667 AA347655	3			BX354330,BX354330,;CS0DC017YN23,CS0DC017YN23,;BX327648,BX354331,	1
1134	79925	CR739552 DB301578 CV409889 EL949424 BE139636	5			DB301578,;BRAMY2005488,;DA148278,	1	T
1135	79925			HeLaCyto:1|HeLaNuclear:1|HepG2Cyto:1|HepG2Nuclear:1|NCCIT:1|SK_N_AS:1	6			T
1136	4439	AI027803	1			AI027803,;IMAGE:1646258,;BX093796,	1
1137	4439	AI027803	1			AI027803,;IMAGE:1646258,;BX093796,	1
1138	4439	AI027803	1			AI027803,;IMAGE:1646258,;BX093796,	1
1139	8546	CK822942 BQ086262	2
1140	92521	AI400557 BE242496 BF949510 CN361555 AI933851 BU182323 BG700098 BE276962 H10506 CF140936 BX412969 CB962071 BF029837 DB510624 BF351847 BE708175 AA489755 AW022097 BE501245 AA489648	20	HeLaCyto:2|HeLaNuclear:3	5	BE242496,BX412969,BX412969,;TCAAP1219,,CS0DF013YA06,CS0DF013YA06,;BE242150,BX440999,BX463877,	2	T
1141	92521	CN312595 DW430275 CN312593 DW462426 DW439512 CN312594	6	HeLaNuclear:1	1
1142	389072	BQ186219 BQ186644 BM725479	3
1143	389072	DB194393 AI821762 AA665576	3	HeLaCyto:1|HepG2Cyto:1|NCCIT:1|PC3:1|SK_N_AS:1|U87MG:1	6			T
1144	389072	BE157285	1	U87MG:1	1
1145	27004	BX952572 AA290959 BF061421 AI168416 AW118886 AI741663 R70887 BX094053 AI215545 R70888	10	HeLaCyto:1|HeLaNuclear:1|HepG2Cyto:1|HepG2Nuclear:2|NCCIT:1|SK_N_AS:1	7			T
1146	79959
1147	8736			HeLaBottomStrand:1|U87MG:1	2
1148	252983
1149	252983							T
1150	348094
1151	4629							T
1152	4629
1153	4629
1154	91107	H30457 DA865555 BM505310 CK822592 CK822591 BX327961 BF929668 BX381755 DN949635 BM847517 BM926000 BM763140 BI193975 AI815951 BM151703 BQ722752 AW161843 AI816084 AW163427 AW161844	20	HeLaNuclear:2|HepG2Cyto:2|HepG2Nuclear:3|HepG2TopStrand:2|Jurkat:1|NCCIT:1|SK_N_AS:2|U87MG:1	14			T
1155	55717	H54749 N45700 AW976440 BU785774 AW976439 BF062828 BU785469 CN371292 AA716492 DA093599 BQ337027 N48983 AI056575 AA743291 H54750 AA284135 CN371291 AA432080	18	HeLaNuclear:2|HepG2Nuclear:1|Jurkat:1|PC3:1|SK_N_AS:3	8	AA432080,;IMAGE:784140,;AA446765,	1	T
1156	22881	T77567 T79135 AA705130 T78648	4	HeLaCyto:1	1
1157	22881	DA106410 N40186 BX119621 AI912712	4					T
1158	8312	BE162424 BE162453 BE162413 BG984073 BQ373518 BM562830 AW806622 BG983979	8	HeLaBottomStrand:1|HeLaNuclear:1|HepG2BottomStrand:1|HepG2Cyto:1|HepG2Nuclear:1|Jurkat:1|NCCIT:1	7
1159	8312	BX103369	1
1160	8312			HDF:1|HeLaCyto:2|HeLaNuclear:2|HepG2Cyto:2|HepG2Nuclear:3|HepG2TopStrand:1|Jurkat:3|NCCIT:3|PC3:2|SK_N_AS:3|U87MG:1	23			T
1161	8807
1162	6529			HeLaCyto:1|HeLaNuclear:1|HepG2BottomStrand:1|HepG2Cyto:2|HepG2Nuclear:1|Jurkat:1|NCCIT:1|PC3:1|SK_N_AS:1|U87MG:1	11
1163	10955	BI832954 W07752 AI401404 N80691 AA873879 AA906771 AA737975 AI041404 AI563920 AI094952 BM505454 AI073381 AA863284 AJ711406 AI370805 AA772710 BQ102424 AI351871 BQ188675 AA665526 AA854570 AI084408 AW044595 AI214656 AA558944 AW514193 BE858565 DB540498 AA683499 AI299818 AA991522 AI707592 DB531037 AA976183 W95681 AA894918 AI887313 AI271532 AA025063 AI679130 AA994580 AA993489 AI023527 AA456325 AW511650 …	396	HDF:1|HeLaCyto:1|HeLaNuclear:1|HepG2Cyto:1|HepG2Nuclear:1|Jurkat:1|NCCIT:1|PC3:1|SK_N_AS:1|U87MG:1	10	DC426456,DB355104,DB369057,DB332428,BX456085,W40317,BX373644,DB378500,DB350859,BX361558,R49654,H23255,T77450,DB379530,DB379246,DB357501,AU157937,DB377909,N26252,BE241468,N54825,AA053110,R21525,R27751,N73500,N73500,H13163,N53856,F01852,T99811,R96216,;PLACE7000356,HEMBA1001162,NT2RP3003712,SPLEN1000136,CS0DH006YG02,IMAGE:328756,CS0DI064YF21,PLACE1008936,UTERU1000164,CS0DI087YC22,IMAGE:37475,IMAGE:5…	30
1164	3487	CN483306 BF313465 BF310689 BQ639887 BQ668959 AA463431 BF879253 BX453638 BF879170 BE707670 BG006855 T67835 CN431518 BE394583 BE392510 AA301850 BE313437 BG015194 BE394685 BQ219788 BU164562 CN431514 CN482144 BE259212 BF833752 BF838930 BF838953 BM887716 CD251364 BF921136 BM706887 BQ344452 BE382958 BG821942 BF833745 BF214488 BE707250 CB215754 CD518855 AA091188 AV656466 BG996400 BU943354 BG400304 BF934…	1121	HDF:2|HeLaCyto:1|HeLaNuclear:1|HepG2Cyto:1|PC3:1|SK_N_AS:1|U87MG:2	9	BX453638,BX453638,AL570490,AL546748,AL526512,BX344906,BX344906,AL570366,AL571946,AL570321,BX427650,AL574822,AL532167,AL532167,AL541318,AL570842,AL527157,AL544828,BI252847,N32923,AI751533,AU157705,N32235,R79194,AI751593,R72742,R47972,BG939299,DB357364,AI752383,AI752777,;CS0DM004YJ09,CS0DM004YJ09,CS0DI019YN14,CS0DI029YC16,CS0DC014YJ19,CS0DD001YB17,CS0DD001YB17,CS0DI020YM08,CS0DI029YF16,CS0DI004YC24…	27
1165	152002	BG112577	1	HDF:1|HeLaCyto:1|HeLaNuclear:2|HepG2Cyto:1|HepG2Nuclear:3|Jurkat:1|NCCIT:2|PC3:1|SK_N_AS:2|U87MG:1	15
1166	152002
1167	4208	AW263527 DB331811 BX091003	3
1168	4208	AI014615 AI222386 AI376839 AW665614 AA954579 AA465208 AW971786 BQ434070 AA465562 DA573136	10
1169	4208	M86092	1
1170	55970			HepG2Cyto:1	1
1171	55970	BQ277051 R82186	2
1172	55970	AA079328	1
1173	9748	AI703137 BF433568	2
1174	64781	AI299424	1
1175	160492	DB304457 N34892 CB853741 BX101341	4
1176	50514							T
1177	8818	BX376503 BM546113 CX164083 W03730 BX350122 BM544985 BI523602 CV365095 BM926762 BQ318232 BQ318231 CN280392 AI919385 BG475425 R70169 BG831505 CB154912 BX460535 AI873108 AI564059 BE718264 AA281746 CN280391 BI760658 T77605 BM809026 BM800561 AA281745 BF801769 AL708365 T66061 BX953113 BI755681 BE295548 DA911158 DA581438 DA958040 CV023506 BX644899 BX644903 DA013305 BE743358 BI522434	43	HDF:2|HeLaCyto:3|HeLaNuclear:3|HepG2Cyto:3|HepG2Nuclear:2|Jurkat:3|NCCIT:3|PC3:3|SK_N_AS:3|U87MG:3	28	BX350122,BX350122,;CS0DI043YG19,CS0DI043YG19,;BX327168,BX358749,	1	T
1178	662	BX646940 CR736154 DB349374	3	HDF:1|HeLaCyto:1|HeLaNuclear:1|HepG2Cyto:1|Jurkat:1|NCCIT:1|PC3:1|SK_N_AS:1|U87MG:1	9
1179	8894			HeLaNuclear:2|HepG2Cyto:1|HepG2Nuclear:1|NCCIT:1|SK_N_AS:2	7
1180	10867	AI364981 DA179559	2
1181	3156	BI822491 R07080 BU600558 CF122172 BE907447 BG257799 BG261189 CN278673 BP261468 DA512485 H57676 R89158 T80866 AI935356 T28047 BF820309 F08192 F06026 F08041 EC533567 EC533866 BG741765 CN278670 AA446053 CN278668 AW513711 BF735976 BQ787118 R56820 H15607 BP432882 H13330 BI010848 BQ887189 BI762723 R07584 BQ229349 R00745 AA203638 BM712253 AA702268 H06155 BM795514 BF968586 BU661921 BM797170 BF854357 BM70…	213	HeLaNuclear:1|HepG2Cyto:2|Jurkat:2|NCCIT:2|SK_N_AS:2|U87MG:1	10	DB370298,DB324568,DB313190,N93874,R51541,F11121,T65127,AL582840,AL582840,BX344452,BX447645,AA427893,AA053028,DB365447,F04395,DB359847,DB369008,BX412561,;NT2RP4001839,NT2RP6000186,CTONG1000665,IMAGE:309255,IMAGE:38798,c-34c01,IMAGE:21759,CS0DL008YG15,CS0DL008YG15,CS0DJ007YA02,CS0DG006YO14,IMAGE:773484,IMAGE:510196,NT2RP2003140,c-2rh03,HEMBB1001814,NT2RP3003608,CS0DF003YD09,;AU133328,DA738601,DA433…	17
1182	79587	BM827516 BF931775 AI619560 AW966246 AA338427 BF914471 BG674416 AA312526 DB352137 BX952501 AV689932 CN288786 DB113443 DA204907 BF359863 AL702898 AW351816 BM544250 DB141143 CR996053 DA091380	21	HepG2Nuclear:1	1
1183	79587	BM827516 BF931775 AI619560 AW966246 AA338427 BF914471 BG674416 AA312526 DB352137 BX952501 AV689932 CN288786 DB113443 DA204907 BF359863 AL702898 AW351816 BM544250 DB141143 CR996053 DA091380	21	HDF:1|HeLaNuclear:1|HepG2Cyto:1|HepG2Nuclear:1|Jurkat:2|PC3:1|SK_N_AS:1|U87MG:1	9			T
1184	79587	DA238552 DA797510 DA119521 BE675735 CN281137 BF920245 AA339660	7	HDF:3|HeLaCyto:1|HeLaNuclear:2|HepG2BottomStrand:1|HepG2Cyto:3|HepG2Nuclear:3|Jurkat:2|NCCIT:2|PC3:3|SK_N_AS:2|U87MG:3	25			T
1185	79587	BE855963 AI828623 AI675466 AI420850	4	HDF:1|HeLaCyto:2|HeLaNuclear:3|HepG2Cyto:2|HepG2Nuclear:2|Jurkat:3|NCCIT:1|PC3:2|SK_N_AS:1|U87MG:3	20			T
1186	1429	DA366500 AA761021 DA371791 DA045679	4					T
1187	9821	R09994 BX485683 BQ439479 BX641400 CB267699 R41896 AW044531 AA427555 BG951661 BG951036 AA427712	11	HeLaCyto:1|HeLaNuclear:1|HepG2Nuclear:1|Jurkat:1	4
1188	9821	BX641400 CB267699 R41896 AW044531 AA427555 BG951661 BG951036 AA427712	8	HeLaTopStrand:1	1
1189	9821
1190	9821	AI801666 AI340245 DB343970 DB350102 AI651120 AI990021 DA070225 BF817683	8
1191	29035			HepG2Nuclear:1	1			T
1192	29035	AL599345 AW957045 AA368808 AA405064 AA629223 H01630 BE698818 BE169720 BE832653 AA326856 AW961238 AA464377 BF916330 BG744519 DA120550 DA459058 AW901237 DR763486 BM789512 BQ292608 BQ372220 BQ372428 BQ372222 CV375523 BQ292609 BQ372223 BQ372092 BQ292606 BQ292605 BQ372429 BQ372219 BQ372397 BQ357250 BQ372217 BQ372224 BQ292607 BQ372221 BQ372225 CV416051 CV381345 BQ372093 BQ357253 BQ357251 BQ372218 BQ357…	297	HDF:5|HeLaCyto:4|HeLaNuclear:5|HepG2Cyto:4|HepG2Nuclear:5|Jurkat:4|NCCIT:5|PC3:5|SK_N_AS:5|U87MG:5	47	H01630,R13371,;IMAGE:149407,IMAGE:28360,;H01522,R40887,	2	T
1193	29035	AL599345 AW957045 AA368808 AA405064 AA629223 H01630 BE698818 BE169720 BE832653 AA326856 AW961238 AA464377 BF916330 BG744519 DA120550 DA459058 AW901237 DR763486 BM789512 BQ292608 BQ372220 BQ372428 BQ372222 CV375523 BQ292609 BQ372223 BQ372092 BQ292606 BQ292605 BQ372429 BQ372219 BQ372397 BQ357250 BQ372217 BQ372224 BQ292607 BQ372221 BQ372225 CV416051 CV381345 BQ372093 BQ357253 BQ357251 BQ372218 BQ357…	297	HDF:1|HeLaNuclear:2	3	H01630,R13371,;IMAGE:149407,IMAGE:28360,;H01522,R40887,	2	T
1194	29035	AL599345 AW957045 AA368808 AA405064 AA629223 H01630 BE698818 BE169720 BE832653 AA326856 AW961238 AA464377 BF916330 BG744519 DA120550 DA459058 AW901237 DR763486 BM789512 BQ292608 BQ372220 BQ372428 BQ372222 CV375523 BQ292609 BQ372223 BQ372092 BQ292606 BQ292605 BQ372429 BQ372219 BQ372397 BQ357250 BQ372217 BQ372224 BQ292607 BQ372221 BQ372225 CV416051 CV381345 BQ372093 BQ357253 BQ357251 BQ372218 BQ357…	297	HDF:3|HeLaCyto:3|HeLaNuclear:3|HepG2Cyto:2|HepG2Nuclear:3|Jurkat:2|NCCIT:3|PC3:3|SK_N_AS:3|U87MG:2	27	H01630,R13371,;IMAGE:149407,IMAGE:28360,;H01522,R40887,	2	T
1195	29035	AL599345 AW957045 AA368808 AA405064 AA629223 H01630 BE698818 BE169720 BE832653 AA326856 AW961238 AA464377 BF916330 BG744519 DA120550 DA459058 AW901237 DR763486 BM789512 BQ292608 BQ372220 BQ372428 BQ372222 CV375523 BQ292609 BQ372223 BQ372092 BQ292606 BQ292605 BQ372429 BQ372219 BQ372397 BQ357250 BQ372217 BQ372224 BQ292607 BQ372221 BQ372225 CV416051 CV381345 BQ372093 BQ357253 BQ357251 BQ372218 BQ357…	297	HDF:1|HeLaCyto:3|HeLaNuclear:3|HepG2Cyto:3|HepG2Nuclear:2|Jurkat:3|NCCIT:2|PC3:2|SK_N_AS:3|U87MG:2	24	H01630,R13371,;IMAGE:149407,IMAGE:28360,;H01522,R40887,	2	T
1196	4259	AI913723	1	HepG2Nuclear:1|Jurkat:1|NCCIT:1|SK_N_AS:2	5
1197	9807	BI861175 AI249465 AU120546 BG534905	4	HeLaBottomStrand:1|HeLaNuclear:1|HepG2Nuclear:1	3			T
1198	10771	BF678888 AA228078 BF196963 AA773782	4	NCCIT:1	1
1199	8394
1200	1374	AA632225 AW149881 BF057781 BF223078 AI825219 AW243325 AI700918 AW471157 AI675018 AW302368 AI494179 EC556109 AI627951 AI675101 EC499940 EC515089 AI971409 BG998004 BP425730 D25967 BE697564 BE938135 BE935327 BE935547 BE697521 AW934735 BE697699 BP424395 F26312 BP421260 BP423695 AA373514 BP419952 AW419060 BP424239 T35884 BP423620 BP421452 BP417390 AI908774 BP425053 BP424822 BP422564 BG912947 AA614647 …	47	HDF:2|HeLaBottomStrand:1|HeLaCyto:2|HeLaNuclear:2|HepG2BottomStrand:1|HepG2Cyto:1|HepG2Nuclear:2|Jurkat:2|NCCIT:1|PC3:2|SK_N_AS:3|U87MG:2	21			T
1201	10150	CB997390 CB993008 CB961678 CB990915 CB995528 CB992891 AV764546 AV732871 BU658960 DB197950 BG701594 DB476717 CB991528 DA293686 AU098662 BE933115 AA248768 AA046909 AA054008 AA016067 BX282624 AI243948 AL536352 AL566294 DB358926 DB545437 DB361555 AA046457 AI373707 AI864613 AA054000 AA015959	32	HeLaCyto:2|HeLaNuclear:1|HepG2Cyto:1|HepG2Nuclear:1|Jurkat:1|NCCIT:2|PC3:2|SK_N_AS:1|U87MG:2	13	DB358926,DB361555,;HEMBB1000309,MAMMA1001900,;DA571986,DA646795,	2	T
1202	10150
1203	10150	H64803 AI631029 R81860 DB299579 N50398 N53749 AW612692 BE467672 N51923 BE217724 H64804 N51665 AA917715	13	HeLaNuclear:1|HepG2Nuclear:2	3			T
1204	10150	AA282765 AW235943 AA811755 AA731129 CA952817 BM685737 BE219297 BM752882 BG619681 AA128302 BX107896 AW081269 BF055546 AA285053 R71233 AW513764 AI393745	17	HeLaNuclear:1|HepG2Cyto:2|HepG2Nuclear:2|Jurkat:1|SK_N_AS:2	8			T
1205	10150	AI537291	1
1206	80227	DA526315 BX956636 R77588	3
1207	9782	DA379493 CN412460 CV575818 BF811475 BM754107 BM847527 BM846900 CB140056 BF817154 AW861353 BF819010 BG977503 BF819020 BG977499 AW861349 BI045749 BI860623 BF215591 M61982 CV359735 AA491766 AI052668 CN361005 AI925264 DB364545 BG744748 AI580201 BF061460	28	HDF:2|HeLaBottomStrand:1|HeLaCyto:4|HeLaNuclear:4|HepG2Cyto:4|HepG2Nuclear:4|Jurkat:4|NCCIT:4|PC3:3|SK_N_AS:4|U87MG:4	38	BG744748,;IMAGE:4849311,;BG744080,	1
1208	9782	AW976430 BM313392 BF590476 AA743204 AW371599 AA905968	6	HeLaNuclear:1	1			T
1209	6098
1210	9263	BG620193 AF202961	2					T
1211	55760	DB078766	1	PC3:1	1
1212	51451	DA834392 BX397437 DA834391 DA834179 BG009920 BG010073 R79112 BF369192 H56204 DA832984 H90545 DA834323 DA834244 DA832392 CN265329 DA878213	16	Jurkat:1|SK_N_AS:1	2			T
1213	5672	R64092 BX098435 R64180	3
1214	5672	AA772680 BX089346 BF998610 BF994148	4					T
1215	27163	R11977 R09547 T87912 BQ051465 AA355427 AL597322 T88006 R09660 AV724512 AI697736 AA974051 AI348673 AA995567 AA888645 CA868440 BE502790 BX089273 AA577141 AI581263 AW770986 DB319363 EL947728 AA157726 BQ367975 BF825536	25	HeLaCyto:1|HepG2Cyto:1|HepG2Nuclear:1|PC3:1|U87MG:1	5			T
1216	27163	AI692724 H62897 H62931	3	HeLaCyto:2	2			T
1217	2259			SK_N_AS:1	1
1218	2259
1219	2259	DB317357 AL601030 BF927399 BI037078	4
1220	123263
1221	10507	AL596697	1	HDF:2|HeLaCyto:1|HeLaNuclear:1|HepG2Cyto:1|HepG2Nuclear:1|Jurkat:2|NCCIT:2|PC3:1|SK_N_AS:1|U87MG:1	13
1222	93081	BG959658 BG959961	2	HeLaNuclear:2|Jurkat:2|SK_N_AS:2	6			T
1223	84034
1224	203062	BF529741 BX115133 CX872896 AA889136 BF437008 AL545248 AW264598 BG057259 AI813428 BG818433 AI792926 AL545211 BM921036 BM727111	14	HDF:3|HeLaCyto:1|HeLaNuclear:1|HepG2BottomStrand:1|HepG2Cyto:3|HepG2Nuclear:2|Jurkat:2|NCCIT:2|PC3:3|SK_N_AS:3|U87MG:2	23			T
1225	203062			HeLaCyto:1|HepG2Cyto:1|NCCIT:1|PC3:1|SK_N_AS:1	5
1226	9627
1227	5294
1228	200734	BX103793 R83479 AI651247	3	HeLaCyto:1|HeLaNuclear:1|HepG2Cyto:1|HepG2Nuclear:1|Jurkat:1|NCCIT:1|PC3:1|SK_N_AS:1	8			T
1229	200734	DB636763 EC470911	2	HeLaCyto:3	3
1230	317761	BM713454	1					T
1231	5607	AA778514 AA608868 AW978993 AW085783 AA907029 BF718428 AA910416	7	HDF:1	1
1232	388135	CK823337 BM127943 BM893696 AI368415 AW007493 AI360739 AI918144 AI085518 AI198017 R60869 CK823338 BM966959 BM128268 AA150624 BM724704 BP418114 DT932571	17	HDF:2|PC3:1	3
1233	256471
1234	4862	R66025 R76969 DA832801 BQ082190 BF920565 BI050255 R81604 BI830101 AI928098 R81348 T49598 BX957038 DB379176	13	HDF:1|HeLaCyto:1|HeLaNuclear:1|HepG2Nuclear:1|Jurkat:1|PC3:2|SK_N_AS:1|U87MG:1	9			T
1235	4862	DB349239 R80351 R64299 AW052195 R80241 R64300 R76551 BI832127	8	HeLaCyto:1|Jurkat:1|PC3:1	3
1236	4862			HeLaBottomStrand:1|HeLaCyto:1|HeLaNuclear:1|HepG2BottomStrand:1|HepG2Cyto:1|HepG2Nuclear:1|Jurkat:1|NCCIT:2|PC3:1|SK_N_AS:2|U87MG:1	13			T
1237	4862	R73925 BM727776 AW612649 BM927068 BF822266	5	HDF:2|HeLaCyto:2|HeLaNuclear:3|HepG2Cyto:2|HepG2Nuclear:4|Jurkat:2|NCCIT:2|PC3:2|SK_N_AS:2|U87MG:2	23			T
1238	4360
1239	4360
1240	6344	AI692164 AI220044 AW779283 AA926629	4
1241	58489	DA944661 DA583372	2					T
1242	10329	AA825982 AW020831	2
1243	10308
1244	351	AA694288 AI085050 AW894654 AW894615 W90233 BF769873 BF769813	7	HepG2Nuclear:1	1
1245	351			HeLaNuclear:1|HeLaTopStrand:1|HepG2Nuclear:1|HepG2TopStrand:1	4
1246	3895	BG497719 BX100210 N59697 BM931855 AI417474 N57730	6
1247	3895	AW237509	1
1248	166824	AW977966	1	HDF:1	1
1249	595	AA160603 BE718798 BE718805 BE718795 BE718794 AI568929 BE772741 BE718788 BE718809 BE772750 BE772733 BQ373002 BE718810 W60289 AA227161 BQ373001 EC445640 EC504248 AI074344 DA655017 CN312414 AI344561 AA453606 AI150778 BP392678 AA852218 BM746177 AA158286 AA622148 AA864225 N20142 AA576367 BQ300616 AW182124 AI758455 T89175 EC578750 AA780573 R81200 N71757 EC484549 BP269140 BP268788 DA863086 CN481230 AI65…	662	HDF:1|HeLaCyto:1|HeLaNuclear:1|HepG2Cyto:1|HepG2Nuclear:1|NCCIT:1|PC3:1|SK_N_AS:1|U87MG:1	9	W60289,AA227161,AA453606,BX329285,BX329285,BF690166,;IMAGE:342048,IMAGE:663931,IMAGE:795227,CS0DK007YJ11,CS0DK007YJ11,IMAGE:4298687,;W60380,AA226806,AA454138,AL555291,BX370468,BF689940,	5
1250	79058	AI784372	1	HDF:1|HeLaCyto:1|HeLaNuclear:1|HeLaTopStrand:1|HepG2Cyto:1|HepG2Nuclear:3|HepG2TopStrand:1|Jurkat:1|NCCIT:1|PC3:1|SK_N_AS:1|U87MG:1	14
1251	55182
1252	55182	BF884600 CV372718 BX380336 BX399455 AL575591 BX325273 BX367150 AL526051 AL518385 AL530670 BG959999 AA424840 BX399089 BX341032 BM792935 AA490297 CD675916 AA047626 BG959991 BI862139 BX440231 CN388988 N43810 BX396347 BX396346 EL952776 BX412880 BM761254 N28371 H81669 BF743719 AA323616 AW960944 BU598346 BI084289 BE782333 BI084771 EC497856 EC512403 BG281649 W79551 AA359310 AA085868 H28181 AA128401 C038…	201			BX380336,BX399455,BX325273,BX367150,AL526051,AL518385,AL530670,BX399089,BX341032,BX412880,H28181,AA130230,AA216633,BM055060,AU151262,DB324630,W80588,AA132317,W67170,AA432245,T85334,AA445999,R44738,T68980,;CS0DI051YP10,CS0DI076YE20,CS0DL002YI12,CS0DJ010YK18,CS0DC015YP23,CS0DA009YF23,CS0DD008YI12,CS0DI069YK05,CS0DJ011YM24,CS0DF011YL20,IMAGE:184164,IMAGE:504191,IMAGE:649742,IMAGE:5674516,NT2RP200480…	24
1253	1854	CD516191 DA133057 CK003916	3	HeLaNuclear:1|Jurkat:2	3
1254	80114	AA333934 CF887491	2
1255	80114	AU145679	1					T
1256	80114
1257	84059	AI867717	1					T
1258	84059							T
1259	54681							T
1260	54681	DA220326 BE772113 CN391298 DA070891 BG912784 BF737094 AI680080 AI292138 BF914343	9	HeLaCyto:1|HeLaNuclear:2|PC3:2|U87MG:1	6			T
1261	51434	BF055066 AA448800 AW572889 AA994324 DB314904 BM510155 BF060903 AA424884 BM069449 AI033750 AA919005 BG617801 DB538380 DB347357 DB303669 DB362960 DB384639 N55329 T16421 AI808711 AU145692 AI140248 AA778471 AI942336 AA844001 AA861002 BM835980 BE173408 AA703537 R23929 AW802453 AW802532	32			AA448800,DB314904,AA424884,DB362960,DB384639,N55329,AU145692,;IMAGE:786096,DFNES2009474,IMAGE:768193,NT2RM4001337,Y79AA1001832,IMAGE:245844,HEMBA1005530,;AA448799,DA479464,AA424722,DA730942,AU143374,N77334,AU119315,	7	T
1262	219790	DN917094 DN919889 DN918627 BG534524	4
1263	219790	DB510535 BX330889 AI355843 BX383519 BM723441 BX372040 U46358 CB114709	8	Jurkat:2|PC3:1	3			T
1264	219790	DB510535 BX330889 AI355843 BX383519 BM723441 BX372040 U46358 CB114709	8	PC3:1	1			T
1265	25897	AW971063 BE673680 BE669509 BE670576 AA411144 BU076075 BE464982 AI681558 AI871606 AI702844 BX093149 BE082001 AA411143 BU072087 CK902473 BU072140	16
1266	441024	AV700538 AV699761 AV700694 CB155135 AA333604 BG207543 BE856353 BM126776 CD520220 BU502362 BU580493 BI792880 AA702016 DA173580 CA777914 AA288019 BI792944 AI368428 AA412058 BX103541 AA286774 AI474373 AA477962 BG682379 AV651706 AV651179 AA370783 CN261472 AW974477 DB308056 DB555405 AW272411 AI218943 AA463678	34	HDF:1|HeLaCyto:3|HeLaNuclear:5|HepG2Cyto:3|HepG2Nuclear:2|Jurkat:5|NCCIT:3|PC3:4|SK_N_AS:4|U87MG:4	34	BM126776,BM126776,BI792880,CA777914,BI792944,AA412058,AA412058,DB308056,;IMAGE:5675111,IMAGE:5675111,IMAGE:5670229,IMAGE:6217285,IMAGE:5670244,IMAGE:727261,IMAGE:727261,BRHIP2016602,;BM127086,CK818818,BI793148,CA778183,BI793226,AA402246,BX105242,DA301740,	6	T
1267	441024	AV700538 AV699761 AV700694 CB155135 AA333604 BG207543 BE856353 BM126776 CD520220 BU502362 BU580493 BI792880 AA702016 DA173580 CA777914 AA288019 BI792944 AI368428 AA412058 BX103541 AA286774 AI474373 AA477962 BG682379 AV651706 AV651179 AA370783 CN261472 AW974477 DB308056 DB555405 AW272411 AI218943 AA463678	34	HeLaCyto:2|HeLaNuclear:3|HepG2Nuclear:2|Jurkat:2|NCCIT:1|PC3:3|SK_N_AS:2|U87MG:3	18	BM126776,BM126776,BI792880,CA777914,BI792944,AA412058,AA412058,DB308056,;IMAGE:5675111,IMAGE:5675111,IMAGE:5670229,IMAGE:6217285,IMAGE:5670244,IMAGE:727261,IMAGE:727261,BRHIP2016602,;BM127086,CK818818,BI793148,CA778183,BI793226,AA402246,BX105242,DA301740,	6	T
1268	441024	AV700538 AV699761 AV700694 CB155135 AA333604 BG207543 BE856353 BM126776 CD520220 BU502362 BU580493 BI792880 AA702016 DA173580 CA777914 AA288019 BI792944 AI368428 AA412058 BX103541 AA286774 AI474373 AA477962 BG682379 AV651706 AV651179 AA370783 CN261472 AW974477 DB308056 DB555405 AW272411 AI218943 AA463678	34	HeLaCyto:1|HeLaNuclear:2|Jurkat:2|PC3:1|SK_N_AS:1	7	BM126776,BM126776,BI792880,CA777914,BI792944,AA412058,AA412058,DB308056,;IMAGE:5675111,IMAGE:5675111,IMAGE:5670229,IMAGE:6217285,IMAGE:5670244,IMAGE:727261,IMAGE:727261,BRHIP2016602,;BM127086,CK818818,BI793148,CA778183,BI793226,AA402246,BX105242,DA301740,	6	T
1269	441024	BG927220 BG924823 AU144407 AU144088 AA620707 AA620671	6					T
1270	441024			U87MG:1	1
1271	57514	AI826809	1	HeLaNuclear:1|Jurkat:1|SK_N_AS:1	3
1272	57514	AW873610 N93883	2	HDF:1|HeLaCyto:1|HeLaNuclear:1|HepG2BottomStrand:1|HepG2Nuclear:1|Jurkat:1|NCCIT:2|PC3:1|SK_N_AS:1|U87MG:1	11
1273	11052	BI792108 D80880 BI713700 AI884671 AW270195 BE138727 R42755 D60509 R45980 AA348412 AA468892	11	HeLaNuclear:2|HepG2Cyto:1|NCCIT:1|PC3:1|U87MG:1	6			T
1274	11052	AA884980 AW169174 AI692368 AI801998 BE042365	5	HeLaNuclear:1	1
1275	11052	CN304202 CN304203 BE328734 AA732545 AW971643 AA262691 AW977273 BM090586 BF680242 AW163486 AA256767 BF242908 BM721953 BU658883 CN310610 BM090814 N53551 H92442 H90888 AI564268 AA553749 CA771885	22	HeLaNuclear:3|HepG2Nuclear:1|Jurkat:3|NCCIT:2|SK_N_AS:3	12
1276	113
1277	113	BE674807	1	HDF:2|HeLaCyto:2|HeLaNuclear:1|HeLaTopStrand:1|HepG2Cyto:1|HepG2Nuclear:1|HepG2TopStrand:2|Jurkat:1|NCCIT:2|PC3:1|SK_N_AS:2|U87MG:1	17			T
1278	2191	DA996520 AI925529 AI520664 BX472927	4					T
1279	8322	AA872820 CD000672 AI148341 W61276 AW029374 AA745694 BP421740 AA723699 N59533 AA460244 AI078109 AI337822 AA927713 BI963125 AA886232 R05775 AA877206 AA730949 N22434 N62574 AA011622 AA040070 DB364851 AA953349 AA937347 AI085074 AI381215 AI784662 AW965180 AA677200 AA769897 H66189 H65958 H65968 AI949476 H64594 H64596 W61277 W92528 CA774463 H64628 H64614 H66173 BG696805 H66167 H40018 EL953193 H66165 H14…	191	HeLaCyto:1|HeLaNuclear:1|HepG2Cyto:1|HepG2Nuclear:1|PC3:1	5	H64594,BM719232,;IMAGE:233780,UI-E-EO1-ajd-n-23-0-UI,;H64593,BM683180,	2	T
1280	10921	CX785467 AW007715 AV705506 AV706278 BQ269616 AA420474 AA552298 AI918046 T67928 AI161439 N70867 BE206391 AI081538 AW088742 AW054803 AI143221 AI936075 BP397606 AW674635 H99572 AA494309 AA552256 AA527747 AA578834 AW103875 AI040986 BM855945 AW439481 BP430521 AA554215 BG178566 AI050709 AW264319 AI453318 AI184018 AW003528 AA143717 AA620350 BG272429 AA568476 AI280729 AW083248 AU149239 DB318502 AU152297 …	328	HDF:1|HeLaCyto:1|HeLaNuclear:1|HepG2Cyto:1|Jurkat:1|NCCIT:1|PC3:1|SK_N_AS:1|U87MG:1	9	BQ269616,N70867,AW674635,AA143717,AU149239,AU152297,DB367167,DB296267,DB371644,AA287045,F05061,AW673142,AU155310,AU150640,AU147649,AU147981,AU148966,DB353207,N34787,AU160257,DB363839,DB371142,DC427370,BE242207,BX455111,AA056529,AA853111,AL520571,AL516715,BX405903,BX418010,BX418010,BX416372,BF689028,BX426704,BX336488,AL568240,H28575,AL577010,BF570056,BG683516,BF966705,AI372731,AA160503,;IMAGE:5782…	43
1281	9639	T63250	1
1282	9639	BI224510 DB046555 AW340568 AI640616 AI910829	5	HeLaBottomStrand:1|HeLaTopStrand:1|HepG2Cyto:1	3			T
1283	9639	AI393083	1
1284	9639			HeLaNuclear:1	1
1285	9639	R17126 H02771 R38456 BF327295 DB287796 AI367567	6	HeLaCyto:1|HeLaNuclear:2|HepG2Cyto:1|HepG2Nuclear:1|Jurkat:2|NCCIT:2	9			T
1286	9639	DB305747 AW593554 ES314255	3	HeLaNuclear:1	1	DB305747,;BRAWH3033755,;DA236970,	1
1287	157313	R83159 R83160	2	HepG2Nuclear:1|Jurkat:1|NCCIT:1|U87MG:1	4			T
1288	6540	DA637992	1	HDF:1|HeLaNuclear:1|HepG2Nuclear:1|Jurkat:1|PC3:1|U87MG:1	6
1289	6540	BF197404 BF224434 AI671372 AI253119 AW614335 AI793240 AI953604 AW006851 AW236083 AI633982 AI640505 AI793064 AW195809 AI493069 AW058576 EL735508	16					T
1290	133584							T
1291	54927
1292	54927	DB343034 CN361251	2
1293	54927	BG006146 BE675689 AI440512 DW424708	4
1294	54927							T
1295	6049
1296	8881			HeLaNuclear:1	1
1297	28996	AI823904 T95680 T95327 DB529626	4	HDF:1|HeLaBottomStrand:1|HeLaCyto:1|HeLaNuclear:1|HepG2BottomStrand:1|HepG2Cyto:1|HepG2Nuclear:1|Jurkat:1|NCCIT:1|PC3:1|SK_N_AS:1|U87MG:1	12	T95327,T95327,;IMAGE:120533,IMAGE:120533,;BX101863,T95411,	1	T
1298	28996
1299	28996	BF445869 BF002984 W22542 BM797965	4	HDF:1|HeLaCyto:1|HeLaNuclear:1|HepG2Cyto:1|HepG2Nuclear:1|Jurkat:1|NCCIT:1|PC3:1|SK_N_AS:1|U87MG:1	10
1300	28996	AW132124 BG206763 BM687207 BF760536	4
1301	25937	DB334533 BQ689762 DA636350 DA902621 DA190787 DA112191 AI971756 CN345299 AI016541 DA967188 DA385379 DA086595 DB455504	13	HDF:1|HeLaCyto:1|HeLaNuclear:3|HepG2Nuclear:2|Jurkat:1|PC3:2|SK_N_AS:1	11
1302	5066	AI305268	1
1303	5066	AL569676 AW937261 BP396932 AI694547 AA972774	5			AL569676,;CS0DE013YC03,;AL542896,	1
1304	5066	CA949989 BM956057 CA943802	3	HeLaNuclear:1	1
1305	5066	AI291191 CD694182 BG117020	3	HepG2Cyto:1	1
1306	5066
1307	5066
1308	5066			HeLaTopStrand:1|HepG2Cyto:1	2
1309	8440			HDF:1|HeLaCyto:1|HeLaNuclear:1|HepG2Cyto:1|HepG2Nuclear:1|Jurkat:1|NCCIT:1|PC3:1|SK_N_AS:1|U87MG:1	10
1310	8440	AA010007 AU144203 AA010008 AI734905	4	HDF:1|HepG2Nuclear:1	2			T
1311	129293	AW886875 DW413578 T57540 DW419747	4	HepG2Nuclear:1|Jurkat:1	2
1312	8566	BQ323057	1	HDF:1|HeLaCyto:1|HeLaNuclear:1|HepG2Cyto:1|HepG2Nuclear:1|Jurkat:1|NCCIT:1|PC3:1|SK_N_AS:1|U87MG:1	10
1313	140688	AA912199 AI985290 AI969026 AI978580 AI969732 BG217234 CV375306 CV375309	8	HeLaBottomStrand:1|HeLaNuclear:1|HeLaTopStrand:1|HepG2Cyto:2|HepG2Nuclear:3|HepG2TopStrand:1|Jurkat:1|NCCIT:1|PC3:2|SK_N_AS:3	16	AA912199,;IMAGE:1524130,;BX096732,	1	T
1314	6092
1315	6092
1316	6092	AA095456 DB363856 N33966	3			DB363856,N33966,;NT2RP2000514,IMAGE:243909,;DA732388,BX109465,	2	T
1317	6908
1318	3843	BE159726	1	HDF:1|HeLaCyto:1|HeLaNuclear:1|HepG2Cyto:1|HepG2Nuclear:1|Jurkat:1|NCCIT:2|PC3:1|SK_N_AS:1|U87MG:1	11
1319	23500	BG109442 CD707343 AW368394 W58344 AI184653 AI381477	6
1320	23500
1321	11281			HeLaNuclear:2|HepG2Nuclear:1|NCCIT:1|SK_N_AS:1|U87MG:1	6
1322	7042	BX113841 BF734645 W51955 AA176273 AA176249	5
1323	7042	AW023207 BI495497 AW023239 AI472886	4	HepG2Cyto:1	1
1324	7042	AW021697	1
1325	1258	DB524029 L49074 EL946003 BM672790 EL945866 AA318018 BM689148 EL954161	8					T
1326	27071	AW469594 AW117524 AI425076	3
1327	27071	AW605334 AA418965 AI807385 AA806554 AA521016 AA811268 AA814333 AA418849 AI285859 AW969175	10	HeLaNuclear:1	1			T
1328	2313	BQ894133 CD697432 R81317 R81206 BQ712087 BF941126	6					T
1329	2313	BM720416 BI018700	2	HDF:1|HeLaCyto:1|HeLaNuclear:1|HepG2Cyto:1|HepG2Nuclear:1|Jurkat:1|NCCIT:1|SK_N_AS:1|U87MG:1	9
1330	2313			HeLaCyto:1|HeLaNuclear:1|HepG2Cyto:1|HepG2Nuclear:1|Jurkat:1|NCCIT:1|PC3:1|SK_N_AS:1|U87MG:1	9
1331	2313	BE218384 BE464780 BE327520 AI457281	4					T
1332	2313	AA865777 AA865773 AA761532 AA805587 AW119139 AW976923 AA832006 AW976925	8
1333	79691	BX091224 H60071 AW502236 CF142315	4	HeLaCyto:1|HeLaNuclear:3|Jurkat:1|NCCIT:2|PC3:1|SK_N_AS:1	9
1334	51347
1335	51347	AI123286 AA909177 T80593	3
1336	5463	AA036729 AI378359 BQ638746 AW368138 AW368130	5	HDF:1|HeLaCyto:4|HeLaNuclear:3|HepG2Nuclear:1|Jurkat:2|NCCIT:3|PC3:1|SK_N_AS:2|U87MG:1	18
1337	80821	AI499574 DB358813 BU853865 BF328848	4
1338	5530	N22559 N75781 AI619666 DB312068 BI496454	5
1339	5530
1340	167691	CF887107	1					T
1341	9693	AA558221 AW973769 AI952725 AI968374 BF056764 BE503692 BE672353 AW235207 BF223806 BE465946	10
1342	80728	AW303572 BM712479	2	HepG2Cyto:1|HepG2Nuclear:1|Jurkat:1|NCCIT:1|PC3:1|SK_N_AS:1	6
1343	813	DB231122 AW339920 DB361158	3					T
1344	54545			HeLaNuclear:1|Jurkat:1|NCCIT:1|PC3:1	4
1345	54545	DB305609 AA501480 AA649520	3
1346	285172	BX481814 H23024	2
1347	6810	AA112590 AI739491 AI028179 BE501334	4	HDF:1|HeLaTopStrand:1|HepG2Cyto:1|HepG2Nuclear:1|Jurkat:1|NCCIT:1|PC3:1|SK_N_AS:1|U87MG:1	9	AA112590,;IMAGE:526985,;AA112589,	1
1348	6641
1349	6641	AW663722	1	HepG2Nuclear:1	1			T
1350	5140	BI438531 BI439621 AW664689	3	HeLaCyto:1|HeLaNuclear:1	2
1351	3360
1352	64419	CN360049 AA366838 AI937562 AI888303	4	U87MG:1	1			T
1353	148345	BE218449 BG149824 AA935353 AI792972	4
1354	79269	CR738141	1
1355	79269	W92005 W92147 AA709460 AA709369	4	HeLaNuclear:1|HepG2Cyto:1|HepG2Nuclear:2|Jurkat:1|NCCIT:1|SK_N_AS:1	7
1356	2110	AA829521 AA608582 BF447759 DB368360 AA287833 BJ991520 BM715481 BI334086 BE620598 BM727813 AL530659 BF574592 BF815544 BY799172 CN266875 AW993355 AA278982 CA976074 AA287528 BG036390 BE767703 T95963 T95957 N40251 BF028779 BE539662 BF969820 BF033308 BG623189 CB046279 T95868 T95862 T97012 BQ437300 AL711046 BJ991519 BG121604 DN914326 DB517444 AW197389 AI276663 DB514755 BX330988 BM800109 BG622412 DN9181…	88	HDF:1|HeLaNuclear:1|HepG2Cyto:1|HepG2Nuclear:1|Jurkat:2|NCCIT:1|PC3:2|SK_N_AS:1|U87MG:1	11
1357	2110			Jurkat:1	1
1358	10392	BX280031	1	HeLaNuclear:2|HepG2Nuclear:1|Jurkat:1|SK_N_AS:1|U87MG:1	6
1359	2775	DB326490 AA922110 AI240166 AI696630	4	HepG2BottomStrand:1	1			T
1360	2775	DB336307 BF947257	2					T
1361	114879	BI913298 AI565009 BF933075 BI035893 BF933017 BI035888 BQ925067 BQ718410	8	HeLaCyto:1|HeLaNuclear:1|HeLaTopStrand:2|HepG2TopStrand:1|Jurkat:1|SK_N_AS:1|U87MG:1	8
1362	114879	BG981561 AA612973 AW170223	3	HDF:1|HeLaCyto:1|HeLaNuclear:2|HepG2Cyto:1|HepG2Nuclear:1|Jurkat:1|NCCIT:1|PC3:2|SK_N_AS:1|U87MG:1	12
1363	114879	BX493076	1	HeLaCyto:1|HeLaNuclear:1|HepG2Nuclear:1|Jurkat:1	4
1364	4065	DB350679 BI002542 BF375635 BX111733 BG548369	5
1365	4065	AA214553 BU603343 BF761879 AA256084 AI903734	5	HeLaCyto:1|HepG2Cyto:1|HepG2Nuclear:1|NCCIT:2|SK_N_AS:1	6			T
1366	57678	AI499563 DB317803 T91300	3					T
1367	5660	BM686950 BM686924 BM706931 BX645395 BY797934 BQ188789 T86330 AA759337 AI052066 AI150043 BE138851 AW304377 AI624281 AI559601 AI858937 AI572051 AA971724 AW089946 AW190654 AA991186 AA775677 AI085197 AW337657 N71280 H52383 AI582964 AI270081 AI470691 AI818604 AI079228 AW027169 AI560925 AI572099 AI680187 AI800101 BI086926 AI554472 AI920848 AI589303 AI888847 AW167019 AI858584 AW169011 AW192763 AI813898 …	1361	HDF:1|HeLaCyto:1|HeLaNuclear:1|HepG2Cyto:1|HepG2Nuclear:1|Jurkat:1|NCCIT:1|PC3:1|SK_N_AS:1|U87MG:1	10	AA452143,BE206081,AA580801,N95571,N67820,R50476,AL514031,BX436089,BX351777,BX455329,R48852,H56066,H53810,BX373263,BX454662,BX412530,BX392827,BX330500,R85061,AA853884,BX455328,H38853,H46039,AL575451,BX330600,BX414945,R72781,BX378259,BX456419,AL571029,AL570206,BG683834,BG745977,AL569808,AL577545,BG775768,BG775322,AL532551,BE621882,AL577444,BX380925,AL576733,BX344008,BX373043,AU144229,DB376638,AA088…	20
1368	2273	Z43240 F08706	2
1369	80210			HDF:1|HeLaCyto:1|HeLaNuclear:1|HepG2Cyto:1|HepG2Nuclear:2|Jurkat:1|NCCIT:1|PC3:1|SK_N_AS:1|U87MG:1	11
1370	84665			HeLaNuclear:3|Jurkat:1|PC3:1|SK_N_AS:1|U87MG:1	7
1371	57572	BG571138 AW052063	2					T
1372	57616			HeLaTopStrand:1	1
1373	57616	BF680284 R92181 R92285	3	NCCIT:1	1			T
1374	55653			HeLaTopStrand:1|HepG2TopStrand:1	2
1375	60313	BE156007 BE156000 DB111387 BF739301 AL079618 CV341913	6	HeLaNuclear:2|HepG2Nuclear:1|Jurkat:1	4			T
1376	57545	BX336817 CN359517 BE739926 BX389585 BX389586 AI765222 AI202019 AA441862 BX100350 AI470323	10	HDF:1|HeLaCyto:1|Jurkat:1|NCCIT:1|SK_N_AS:1|U87MG:1	6	BX336817,BE739926,;CS0DI032YF14,IMAGE:3826050,;BX336818,BE739074,	2	T
1377	57545	N49231 BF195824 D58283	3	HDF:1|HeLaCyto:2|HeLaNuclear:2|HepG2Cyto:1|HepG2Nuclear:1|NCCIT:1|PC3:1|SK_N_AS:1|U87MG:1	11			T
1378	57545	DW462799	1
1379	170689	BE093329	1	HeLaCyto:1|HepG2Nuclear:1|PC3:2	4
1380	3646	DA504447 AI671434 BE873208 AW972841 BQ788077 CU456058 N21321 BI438535 BQ421514 BQ777405 BF960800 BF215107 BF672249 BG928481 N31256 CN429791 CN429792 AA100644 BX506151 AW965494 BG611465 AA334758 BG506375 AA057220 AW070905 DB302824 AW513658 AI889588 AA069547 BF990110 DB212797 BX499092 BG527938 BI091719 BG430755 DA883065 BF965240 CB158114 DA027623 BG390821 BG575538 AW963004 BG259602 AA284678 AA28529…	47			BX506151,;DKFZp686M10221,;BX506150,	1
1381	3646	DA504447 AI671434 BE873208 AW972841 BQ788077 CU456058 N21321 BI438535 BQ421514 BQ777405 BF960800 BF215107 BF672249 BG928481 N31256 CN429791 CN429792 AA100644 BX506151 AW965494 BG611465 AA334758 BG506375 AA057220 AW070905 DB302824 AW513658 AI889588 AA069547 BF990110 DB212797 BX499092 BG527938 BI091719 BG430755 DA883065 BF965240 CB158114 DA027623 BG390821 BG575538 AW963004 BG259602 AA284678 AA28529…	47	HDF:4|HeLaCyto:4|HepG2Cyto:1|Jurkat:2|NCCIT:1|PC3:3|SK_N_AS:1|U87MG:4	20	BX506151,;DKFZp686M10221,;BX506150,	1
1382	3646	CN265065	1					T
1383	51701	DA396737 BQ051067 AW975452 AA903878 AA813508 AA425925 AA905261 AI650389	8	HepG2Cyto:1|Jurkat:1|NCCIT:1	3
1384	51701	BG661346 N77552 N48937 BE242931 BE243167 AA281076 N46436 N62271 BE242020	9					T
1385	54894			HeLaCyto:1|HeLaNuclear:1|HepG2Cyto:1|HepG2Nuclear:1|Jurkat:1|NCCIT:1|PC3:1|U87MG:2	9
1386	10013	BM714010	1
1387	4857	BG054761 AW026095 AW026684 AI151000 AW008819 AI939529 BX104782	7
1388	56884
1389	56884	BM690061 BG941339	2
1390	56884	BM703106	1
1391	56884
1392	64756			HDF:1|HeLaCyto:1|HeLaNuclear:1|HepG2Cyto:1|HepG2Nuclear:1|Jurkat:1|NCCIT:1|PC3:1|SK_N_AS:1|U87MG:1	10
1393	23452	AI566356 AI859031 AW301628 AA595752 AI620158 AI810711 AI813782	7	HDF:1|HepG2Cyto:1|SK_N_AS:1|U87MG:2	5			T
1394	23452
1395	23386	BU072099 BE743214 T33077 DB304298 N23507 AI078504 AI540579 AI087186 H98793 R88745 DB548742 H97134 BU187186 AI818118 AI094964 AA557526 AI073714 AA476949 H28108 AI073509 AA236864 AW129564 DB539038 H09967 AI669584 W28365 AI342200 AW189172 AA932279 AA432099 BF939372 N89617 BE207940 AW674315 AW731979 AA938068 AA716021 BP395160 EC545508 AU160197 DB303594 AU147440 DB316518 H93073 DB540643 DB576909 DB551…	378	HeLaNuclear:1|HeLaTopStrand:1|SK_N_AS:1	3	AW731979,DB316518,BE243707,AL565416,AL563096,AL522323,AL529732,BF966920,BF568918,BX330982,AL578179,BF966566,AA852184,;IMAGE:2823350,FEBRA1000167,TCBAP1395,,CS0DF005YM06,CS0DC025YD22,CS0DB008YM03,CS0DD005YO12,IMAGE:4375375,IMAGE:4300217,CS0DK003YH24,CS0DK003YF23,IMAGE:4375882,NHTBCae10h03,,;BE208480,DA512735,BE243833,AL534195,AL528228,AL522324,AL529733,BF966149,BF568077,BX341672,AL555752,BG036881,…	13
1396	23386	BM931230 DA216398	2	HDF:1|HeLaCyto:1|HeLaNuclear:1|HepG2Nuclear:1|Jurkat:1|NCCIT:1|PC3:1|SK_N_AS:1|U87MG:1	9
1397	23386	AL704669 AI554570 BE766045 BE765835 AA612710 AI863750 AI571041 AA458789 BU101889 BF197846 AA936328 AA284119 AA457182 BE181734 BE181839 BE181719 BE181825 DW423524 DW445090	19
1398	23386	AI568594 BE645396 CN386224 DB469367 BF091762 BF529590	6	HDF:2|HeLaBottomStrand:2|HeLaCyto:2|HeLaNuclear:2|HeLaTopStrand:2|HepG2BottomStrand:2|HepG2Cyto:2|HepG2Nuclear:2|HepG2TopStrand:1|Jurkat:2|NCCIT:1|PC3:2|SK_N_AS:2|U87MG:2	26
1399	27	DW425361	1					T
1400	1902	AI733126 AA918758 AI792770	3
1401	1902	N22007 N71209	2	PC3:1	1
1402	1902
1403	1902	AU146685 N22002 N21978 AA775161	4					T
1404	3909							T
1405	53822
1406	5255	CN289841 BX950979	2	HeLaNuclear:1	1
1407	5255	AI681615 AI680915 AI027892	3	HeLaNuclear:3|PC3:1	4
1408	5216	BI046723 BM015209 BI766986 BI088453 BG153151 BG058089 BG058191 AA309859 EC579642 BE272082 DB538085 EC569029 BG058005 AA321081 AA486685 BU535777 AA912221 AA563950 BF382417 AW238735 EC496976 F37922 AA158344 AA853839 N32628 AL571658 AW068383 AA852472 R72077 AA444097 BE503882 BM855718 EC576996 BI857888 BG403263 AA356329 BF238583 BF806766 BF806748 BF988675 BF993560 BF806762 BF993557 BF806764 BF803550 …	366			AA853839,BG683853,;NHTBCae09c10,,IMAGE:4761723,;AA853840,BG683219,	2
1409	1310							T
1410	3459	BM311597 AA531129 BG152817 CA771718 AW972999 AI458949 AW974952 AA654559 CA772554 BX478565 BI481525 T24850	12	U87MG:1	1			T
1411	6512			HeLaBottomStrand:1|HepG2Nuclear:1|Jurkat:1|NCCIT:1|U87MG:1	5
1412	5796			HepG2Nuclear:1	1
1413	5796	AA580188 AW974040 R71071 R71410	4
1414	5796	DN914766 DW435006 AA713610	3	HeLaNuclear:1	1
1415	5796	H10983 R42872 Z39974	3
1416	5796	AW770956 AA936351 AA678794 CR739776 BX484771	5	HepG2Cyto:1	1
1417	5796			HDF:1|HeLaCyto:1|HeLaNuclear:1|HeLaTopStrand:2|HepG2Cyto:3|HepG2Nuclear:3|HepG2TopStrand:1|Jurkat:2|NCCIT:1|PC3:1|SK_N_AS:2|U87MG:2	20
1418	7112	BM471152 BX327575 CD644136 AW176279 BF171123 AA095709 AL597130 AL597131 CR737763 DA162877 AU129593 DA877622 CR989664 CB151427 DA693306 BM804063 CB110398 BF978381 BF570854 DR157667 DA078622 BE787042 BG119367 BF983366 BM011916 BP267013 BP266583 BP267201 BG256583 AA095709 BP238399 BM458142 AA360418 DA616098 CV339212 AV648203 AV648474 DA641519 BP327651 DA001140 CB129849 DA821054 BE075015 BG337110 BP3…	130	HDF:1|HeLaCyto:4|HeLaNuclear:3|HepG2Cyto:2|Jurkat:4|NCCIT:3|PC3:1|SK_N_AS:4	22	AL577838,AL577838,DB383999,DB365552,;CS0DK007YF15,CS0DK007YF15,Y79AA1000295,NT2RP2003350,;BX327575,AL555301,AU142415,AU128395,	3
1419	6670	AU144413 AA193193 AI609548 AW873377 BF174198 AU117632	6					T
1420	23418	AA868451	1
1421	23418	C20708 BM709778 AL539660 BX433191 BX451716	5	HeLaCyto:3|HeLaNuclear:4|HepG2BottomStrand:1	8			T
1422	80205	AA428570 AW204314 AI479022 AI971745 AI216209 BU072429 F23442 BU072722 BE140717 BU950705	10	HeLaNuclear:1	1
1423	80205
1424	1181	H06356 BQ347157 BQ357844 R16403 DW463427	5	HDF:1|HeLaNuclear:2|HepG2Nuclear:1|Jurkat:1|NCCIT:1|PC3:1|SK_N_AS:1|U87MG:1	9
1425	6009	BP422663 BP421393 AI358300 AA678073 AI762981 DB345859 DB319670 AA988621	8					T
1426	6009
1427	1809	AI927621 AI798584 BE010607 BE010629	4
1428	2744	BU941759 CV414169 BE079378 CV423995 AW810796 AW810810 DA118123 W23961 BF811000 BE179808 BF803895 BX486240	12	HeLaNuclear:1|HepG2Nuclear:1	2
1429	2744	BX954036 DA323726	2	HeLaNuclear:2|HepG2Nuclear:1	3
1430	2744	CA948362 CV358897 AI580664	3
1431	2744	DB134028 CV570351 BG548172 BP419143 AA765139 BX641682 BX505830 BM128437 AA766608 BM478580 DA567377 AA766506 CA773290 BM148958 BU186726 BX502409 BQ357689 DA031033 BE617430 AA210803 BG257125 BG532249 BX480072 T93982 AV756210 DA549661 AA385103 R70874 ES311214 DA160760 BX436297 BE241647 BI870430 CD110614 AA248504 AL695338 BF213612 N55743 BG107088 BP420919 CB984819 DA569163 AW958490 AA309793 D30931 BF…	181	HDF:3|HeLaCyto:3|HeLaNuclear:3|HepG2Cyto:3|HepG2Nuclear:3|Jurkat:2|NCCIT:3|PC3:2|SK_N_AS:3|U87MG:3	28	AA223397,;IMAGE:650983,;AA223681,	1	T
1432	2744	DB134028 CV570351 BG548172 BP419143 AA765139 BX641682 BX505830 BM128437 AA766608 BM478580 DA567377 AA766506 CA773290 BM148958 BU186726 BX502409 BQ357689 DA031033 BE617430 AA210803 BG257125 BG532249 BX480072 T93982 AV756210 DA549661 AA385103 R70874 ES311214 DA160760 BX436297 BE241647 BI870430 CD110614 AA248504 AL695338 BF213612 N55743 BG107088 BP420919 CB984819 DA569163 AW958490 AA309793 D30931 BF…	181	HDF:2|HeLaCyto:2|HeLaNuclear:2|HepG2Cyto:2|HepG2Nuclear:2|Jurkat:2|NCCIT:2|PC3:2|SK_N_AS:2|U87MG:2	20	AA223397,;IMAGE:650983,;AA223681,	1	T
1433	2744	DB134028 CV570351 BG548172 BP419143 AA765139 BX641682 BX505830 BM128437 AA766608 BM478580 DA567377 AA766506 CA773290 BM148958 BU186726 BX502409 BQ357689 DA031033 BE617430 AA210803 BG257125 BG532249 BX480072 T93982 AV756210 DA549661 AA385103 R70874 ES311214 DA160760 BX436297 BE241647 BI870430 CD110614 AA248504 AL695338 BF213612 N55743 BG107088 BP420919 CB984819 DA569163 AW958490 AA309793 D30931 BF…	181	HDF:4|HeLaCyto:4|HeLaNuclear:4|HepG2Cyto:3|HepG2Nuclear:3|Jurkat:2|NCCIT:2|PC3:2|SK_N_AS:4|U87MG:2	30	AA223397,;IMAGE:650983,;AA223681,	1	T
1434	2744	AI819167	1
1435	9848
1436	9848							T
1437	146691	DB361743	1	HepG2Nuclear:1|NCCIT:1|PC3:1|SK_N_AS:1|U87MG:1	5
1438	146691	BQ632344 N39334 BQ632639 BY797460 BE143440 N45180	6	HDF:1|HeLaCyto:1|HeLaNuclear:1	3			T
1439	4133	BM724407	1
1440	5890	DN914104 DN914103	2
1441	5890			HDF:1|HeLaNuclear:1	2			T
1442	5890	AI654990 BX111091 AI654613 AI968378 BF223999	5
1443	5890	BX091258 AA005015 AA005146	3
1444	196294	DA666839 AW070402 CN283998 DA853937 BE244938 BE245200 DB332091 AW665506 AA149665 CX783078 CF141058 BF700709 BE005135 AA370639	14			BE244938,BE245200,;TCBAP2678,,TCBAP2833,,;BE245070,BE245229,	2
1445	196294	AI609121	1
1446	1400
1447	1400	DA810311 BF316330 DA499450 DA777968 DA806845 DA499407 DA808936 DA527121 DA806355 DA782236 DA803659 DA807944 DA770570 DA796071 DA184461 DA522729 DA188444 BE207012 DA517802 DA784417 DA788624 DA799719 DA794273	23	HeLaCyto:1|HeLaNuclear:2|HeLaTopStrand:1|HepG2Cyto:2|HepG2Nuclear:1|Jurkat:2|NCCIT:2|PC3:2|SK_N_AS:1|U87MG:2	16			T
1448	9847	ES316171 BX645899 AV748951 DB727832 DA102511 DB469928 DB469649	7	SK_N_AS:1	1
1449	9847	AA465397 CR740098	2
1450	257160	BX089612 H67819 CF137043 BF109910 BF589321 BE859032 AA653701 AI190171 H68090	9
1451	5587			HeLaCyto:1|HepG2Nuclear:1|NCCIT:1|PC3:1	4
1452	375057	BX092301	1	HDF:1|HeLaCyto:3|HeLaNuclear:2|HepG2Cyto:1|HepG2Nuclear:2|Jurkat:1|NCCIT:3|PC3:1|SK_N_AS:1|U87MG:1	16
1453	91966	CU446089	1	HeLaNuclear:1	1
1454	56942			HeLaCyto:1|HeLaNuclear:1|Jurkat:2	4
1455	6301	BE699685 BF090362 DB030521 ES308399 CD700816 DA334251 DW445341 CB148637 BF305860 DA670062 DB273948 EC530291 EC451828 CN345693 EC565023 DA460240 EC519076 EC539802 EC524418 EC568305 EC524637 ES308119 BI003037 DA495352 DA509115 DA947654 AU122118 BI260170 BF246570 BE388062 BE388316 BQ300707 BF355869 BM800452 AW651687 BF802798 BF798635 H82149 CF139737 BM543220 BE708742 AW816259 BE546713 EH338083 AU153…	58	HDF:2|HeLaCyto:1|HeLaNuclear:2|HepG2Cyto:1|HepG2Nuclear:2|Jurkat:2|NCCIT:1|PC3:1|SK_N_AS:2|U87MG:1	15	AU153741,;NT2RP3003899,;DA736637,	1
1456	6301
1457	219654	AI217374 AA626848	2	HDF:2|HeLaCyto:2|HeLaNuclear:2|HepG2Cyto:1|HepG2Nuclear:1|Jurkat:2|NCCIT:1|PC3:1|SK_N_AS:2|U87MG:2	16			T
1458	427	AI074044 AI280344 AI087342 C21418 N70892 AI379338 AI597933 N81105 C15641 AW338749 AI276521 AI955965 W88662 AA602319 T72665 AI620224 AW810435 BQ364234 BQ364233 BE842259 AW810508 BQ364378 BE842878 BE842951 BI047449 BE937257 BQ363788 BE842837	28			N70892,N81105,W88662,T72665,;IMAGE:299782,IMAGE:300536,IMAGE:417819,IMAGE:108707,;W06917,W07466,W88869,T72735,	4
1459	57587	BI523359	1			BI523359,;IMAGE:5240222,;BI522848,	1	T
1460	57534	AW195584	1					T
1461	169355	CV386934	1
1462	131177	AI660869 BX114264	2
1463	131408	BG537410 AU158601 AA367897 AA367866	4	HeLaNuclear:1|HepG2Nuclear:1	2			T
1464	4299	BF222354 BF475614 AI420096	3	HepG2Cyto:1	1
1465	4299	BX093201 R53756 H86799 BF590355 BF055119 R92462 BF109049 R53757 AI032557	9	HeLaCyto:1|HeLaNuclear:1|HepG2Cyto:1|Jurkat:1|NCCIT:1|PC3:1|SK_N_AS:1	7
1466	4299	BU855359 R64618 BF360370 R64619	4	HeLaNuclear:2	2
1467	4299	CV401011 AW364499	2
1468	4299			HeLaCyto:1|HeLaNuclear:1|HepG2Cyto:1|HepG2Nuclear:1|Jurkat:1	5
1469	1910	AA334437	1					T
1470	1910
1471	29969	AI734064 AA226318	2
1472	29969
1473	26526	AI266345 AA477318 BF032635 AA709388 AI097366 N26076 DB552387 W67205 AA047482 T33458 Z40697 F03357 AI342937 AI350258 AI201942 AI391709 BI025976 AA317040 T69947 BG744097 AW952096 BG744762 T59687 BG744649 AA937828 BG743970 AW372374 AW749106 AA513940 AA230094 AW749105 AI744658 AI807365 AA722856 AW044087 AA026645 BE673304 BF222663 W67190 AI016873 T94373 T94379 AA947776 AI471558 AA814648 AW083138 AW339…	130	HeLaCyto:4|Jurkat:2|NCCIT:1|PC3:4|SK_N_AS:3|U87MG:2	16			T
1474	2762	AI673626 AA551659 AA922001 AA446911 DB309668 AA701587 AI561074	7	HDF:1|HeLaCyto:1|HeLaNuclear:1|HepG2BottomStrand:1|HepG2Cyto:1|HepG2Nuclear:2|Jurkat:1|NCCIT:1|PC3:1|SK_N_AS:1|U87MG:1	12			T
1475	2762
1476	2762
1477	2762
1478	2762	AI761652 AI225103 DB361202 DB327888 AW470170 C00306 CA388610 BP425618 DA646515 BM724245 DW430943	11	HDF:1|HeLaNuclear:1|HepG2Cyto:1|HepG2Nuclear:1|Jurkat:1|PC3:1|SK_N_AS:1|U87MG:1	8			T
1479	2762	R14882 BX484020 R11386 BG943301	4
1480	2762			HDF:2|HeLaNuclear:1|NCCIT:1	4
1481	2762	AI761040	1	HDF:2|HeLaCyto:1|HeLaNuclear:1|HepG2Cyto:2|HepG2Nuclear:2|Jurkat:2|NCCIT:1|PC3:1|SK_N_AS:1|U87MG:1	14
1482	2762	AW511498	1
1483	2762	BQ712511 AA593141	2	HeLaBottomStrand:2|HepG2BottomStrand:2	4
1484	2762	DB350163 BX109579 AI791448 AI791329 BE002314	5
1485	2762	BF761800 BF761801	2
1486	2762	AI821411 BF594539 AA493152 AA234977 AI732438 BF594562 AA053375 AW969572 BX470722 AA236181	10	SK_N_AS:1	1
1487	2762							T
1488	2762	T91117 T90879 DW451518 T84787 T85882	5	HeLaNuclear:1|HepG2Nuclear:1	2			T
1489	54811	AA634801	1
1490	84173	AW966937 AW966932 AI335017 AI307755	4	HeLaBottomStrand:1|HeLaCyto:1|HeLaNuclear:1|Jurkat:1	4
1491	84173	DA501480 AW612753 AI400660 AI216069 DB203880 CF593312 CB994744	7
1492	11092	AA489900	1
1493	11092	DB528011 AI201286 BE067389 CV354456 CV357326 CV354451 BE067393 BE067387 R15296 BF339357 EC462465 EC475640 EC503369 EC450938 EC465565 EC494320 EC494759 EC494367 EC479828 EC581505 EC537942 EC552371 EC465252 EC494494 EC509376 EC451842 EC509097 EC509576 EC509310 EC567216 EC480388	31	HeLaCyto:2|HeLaNuclear:1|HepG2Cyto:1|HepG2Nuclear:1|Jurkat:2|NCCIT:1|PC3:2|SK_N_AS:2|U87MG:2	14			T
1494	3608	BE092614 R70532 BU071332 BG330297 CK905706 AA528250 AA668370 BE746785 AW798164 BF195597 DB570129 H23635 H49689 BF743928 BF435911 AI131271 AA121247 AA854722 N99912 DB556259 AI187122 DB548592 DB570766 AI142017 AA856574 AA807925 AI298449 AA931717 AA813502 N79819 DB558294 AA173598 DB547403 H40876 AI369801 CB069722 DB548292 AI444990 AI886043 AA886883 AA885773 AI184981 AI915531 AW342000 AA121258 AA8153…	258	HDF:1|HeLaCyto:1|HeLaNuclear:1|HepG2Cyto:1|HepG2Nuclear:1|Jurkat:1|NCCIT:1|PC3:1|SK_N_AS:1|U87MG:1	10	AA224138,AA045888,AA224341,H81281,Z38474,T95041,H48127,H95638,DB356565,BE243174,W92307,BE242038,AA037408,AA223217,DB370493,DB355553,AA022930,AA009783,AU156010,DB355960,DB383896,DB383931,DB347939,DB335584,BE245667,AA232533,N27446,AU155634,F04177,H98860,N93975,H69960,H87619,H80517,BX426259,H64950,H47547,BX438270,;IMAGE:648829,IMAGE:509708,IMAGE:648810,IMAGE:239521,c-0cg07,IMAGE:120084,IMAGE:193737,…	37
1495	79932	W58365 AI697493 AA704578 N98481 AI568102 AL121078 AA150417 AI192166 AA136471 AW629186 BQ218027 W80353 AA677325 AA707514 AI571382 DB552984 AI190775 AI831081 DB308054 AA552027 N92868 AI198260 W86084 AI052084 AI933238 BF059641 AA902877 AA865211 AA913724 EC530295 EC572899 EC485693 DB332567 EC495436 EC557975 R09685 F22559 EC440625 AW362086 W24254 AA844727 AA913295 AI149607 H22060 EC442558 EC498403 EC5…	131	SK_N_AS:1	1	DB301730,AU153074,DB374136,R19415,AU152037,DC426462,AU153803,AA192807,;BRAMY2009528,NT2RP3002354,PLACE1002878,IMAGE:130055,NT2RP3000033,PLACE7011344,NT2RP3004051,IMAGE:627799,;DA151502,AU131313,AU135777,R11626,AU129983,DC382158,AU132238,AA193088,	8
1496	79932	DA932232 DA521493 DB257075 DA943140 CN286885 BY798840 BF737188 BQ332167 CN287726 BG980815 BF365750 DA184881 BF370210 BE145658 BF949702 BI006589 BF735470 AW804141 DA314460 BE145658 DB278381 AA522508 AW080505 DB332634 CN365570	25	HeLaNuclear:2|HepG2Nuclear:3|SK_N_AS:1	6			T
1497	8633	AW021696 AW839814	2
1498	8633			HeLaNuclear:1	1
1499	8633	AA319525 AA319525	2
1500	8633			SK_N_AS:3	3
1501	9364	AV707970	1	HDF:1|HeLaCyto:3|HeLaNuclear:3|Jurkat:1|NCCIT:1|PC3:1|SK_N_AS:1|U87MG:1	12
1502	9364
1503	84899	BE931802 AA910514 AI092757 AI915477 AI540570 AW470048 EL947334 DB330173	8	HeLaCyto:2|HeLaNuclear:1|Jurkat:1|NCCIT:1|U87MG:1	6			T
1504	84899	AI610575	1	HDF:1|HepG2Nuclear:1|NCCIT:1|PC3:1|U87MG:1	5
1505	84899
1506	25834	AA886919 AA872672	2
1507	25834
1508	5226	BF900805	1	HeLaNuclear:1	1
1509	3423	BU076354 BM311480 AA012998 N72571 AI298061 CA841406 AA017170 AA017178 AI889566 AI205010 DB334700 DB544018 DB567745 DB553869 DB563093 C18550 D52154 D51984 C14379 T03606 AI499301 DB560142 AW104793 D51575 D52042 D51627 D51601 D51819 D51842 D53690 DB325927 AA298374 BF059161 H51326 H51361 BX509939 H41726 AI002790 BE077301 BF945606 BF931462 CF453960 D45664 AA330291 EH330730 AW162288 R23352 CF126693 DB5…	774	HeLaNuclear:1	1	AW162288,BF966619,AA021158,AA018196,AA011114,BX412270,BX412270,H10977,F02203,F01862,F01861,H15788,N26477,AA029213,T87633,AA236900,DB377764,DB377645,AA131408,;IMAGE:2781210,IMAGE:4375737,IMAGE:363863,IMAGE:362723,IMAGE:360871,CS0DE009YG04,CS0DE009YG04,IMAGE:47251,c-0sc01,c-0ga02,c-0ga01,IMAGE:48375,IMAGE:266193,IMAGE:470009,IMAGE:117018,IMAGE:688003,PLACE1007982,PLACE1007828,IMAGE:503623,;AW160323…	18	T
1510	6539	AW000882	1
1511	5980	R06561 AI565566 AA969301 AA631390	4					T
1512	57579			HeLaNuclear:1	1			T
1513	9043	BE007156 AA329208 BM723147 DA372550 DA305654 CN280936 DA989392 CN290415 AI952991 AA386191 DA404987 DA243232 BI025590 BX491907 AW363832 D82659	16	HDF:1|HeLaNuclear:3|HepG2Nuclear:3|Jurkat:1|PC3:1|SK_N_AS:3|U87MG:2	14
1514	9043	BE328779 DB325745 BM718202	3			DB325745,;OCBBF2004244,;DA771268,	1
1515	51101
1516	51101	BX107779 N40679 AL110342 CX872366 BG571311 BE045336 AI630813 BE549747 BF110373 N25899 AI268579 D59597 D59818 D59641 D59488 D59628 D59578 C14473 D59776 D59594 D59606 D59562 C14433 D59685 CB266987	25	NCCIT:1	1
1517	23421	BP397512 DB355303 AI080987 AW083190 BJ989892 W73937 BF810042 BF229478 BF810031 BF810043	10	HeLaNuclear:4|Jurkat:2|NCCIT:2	8	BJ989892,;hkmt-0466,;BJ989891,	1
1518	8773	BX504285 R67504 R38154 BX954737 BG571142 AL589333 R27174 R31407 BG401486 R25603 BG541934 R71334 AW976496 AA922276 AA780620 AA743825 AA724578 R71335 R31408 R26999 AA905001 DB507145 AW173322 AW079877	24
1519	8773	BI058299 R78852 BG219023 BE222076 H02635 R79341 DB165425	7	Jurkat:1	1
1520	80264	AW968207 AA468415 AU185163	3					T
1521	27338	AW000868 BE791308 M91218 AA938955 AW172642 AI123879 AA906924 BM794292 AA211097 AI826097 BE882140 AI086474 AI566244 AW956171 BG271636 BE537716 AW301901 DB572316 DB545706 BU536895 DB576389 BU588373 T29587 BF718773 AI565286 AJ710068 BE906230 EC532392 EC476503 BI771995 BF209400 BE857822 AI271496 CN305227 AI254494 AI252427 T90849 BE047759 AA464019 AA293354 AA496649 AL524392 BM041619 AA496372 AA464729 …	68	HeLaNuclear:1|HepG2Nuclear:1|Jurkat:1|SK_N_AS:1	4	AA211097,AL524392,H77912,;IMAGE:649202,CS0DC006YO07,IMAGE:214350,;AA210923,AL524393,H73020,	3
1522	4145	BX352419 BF948674	2	HDF:1|HepG2Nuclear:1|Jurkat:1|U87MG:1	4
1523	1487	BE675864 BE222440 BE326245 BG984202	4	HDF:1|HeLaCyto:2|HeLaNuclear:2|HeLaTopStrand:1|HepG2BottomStrand:1|HepG2Cyto:1|HepG2Nuclear:2|Jurkat:1|NCCIT:1|PC3:1|SK_N_AS:1|U87MG:1	15
1524	1487	AW803230 BG981633 BF929221 BF929256 EC463703	5	HDF:1|HeLaCyto:1|HeLaNuclear:2|HepG2Cyto:3|HepG2Nuclear:1|Jurkat:2|NCCIT:1|PC3:2|SK_N_AS:2|U87MG:1	16
1525	4311	BG425728	1
1526	4698	R94155 R08184 BX117679 BM721094 R94154 R08237	6	HDF:1|HeLaCyto:1|HeLaNuclear:1|HepG2Cyto:1|HepG2Nuclear:1|Jurkat:1|NCCIT:1|PC3:1|SK_N_AS:1|U87MG:1	10
1527	9851			HeLaNuclear:1|HepG2Cyto:1|HepG2Nuclear:1|Jurkat:2	5
1528	10142	AV729535	1
1529	10142	BE464865 BE670599 BX497483 BX497484 DB361945 DB299865 DB143611 AL703119 BE832667 BF360614 BE832747 AV716205 AV715837 BE218438 DB359787 AA908642 AW366887 EB362330 W70127 T72146	20	HeLaNuclear:1|HepG2Cyto:1|HepG2Nuclear:1|PC3:1|SK_N_AS:1	5	W70127,T72146,;IMAGE:345806,IMAGE:85853,;W78198,T72298,	2	T
1530	3075	DA965498 DB374764 BG506937 DB216761 BF377048	5			DB374764,;PLACE1003895,;AU136270,	1	T
1531	7360	AV722588 AI367393 AA765005 AI672108 W95984 AW197081 AA928639 BX106041 DN915117	9	HeLaNuclear:1|HepG2Nuclear:1	2			T
1532	27069	BM740750 BG619253 BQ716679 BF832502 CD676474 BM827695 BG256443 T81434 T51838 BQ320076 D12239 EC534781 BQ917507 CB217814 AA406410 BX434531 BF789937 BU568467 BF126351 BE939551 T96979 BE380057 BP206071 CB107585 CA976136 AA259097 EC444794 BM827389 AV724848 EC580330 AV731004 BQ218199 CD521184 BI064233 AW839565 AI207118 W07378 EC473599 BE739732 CB135038 W56427 BE617635 W79879 BX373290 AW854308 BX455985…	324	HDF:1|HeLaCyto:1|HeLaNuclear:1|HepG2Cyto:1|HepG2Nuclear:1|Jurkat:1|NCCIT:1|PC3:1|SK_N_AS:1|U87MG:1	10	T51838,AA406410,T96979,BE739732,BE617635,BX373290,AW627492,BG683640,BE748574,AL552847,BQ416774,BQ632216,CA950729,DB354233,BX359018,DB376613,BQ786833,DB384480,DB362612,DB357255,BX433720,DB353599,DB353118,DB374292,DB378529,DB371372,DB359204,DB318661,AA135400,AA001746,DB378981,AA086275,AA206334,DB321982,F10722,AA187990,BE246267,BE246267,R38672,AA084448,AA021240,H14588,DB373248,H07042,R37686,H37896,A…	49
1533	129684	R40224 H08413 R37174	3	NCCIT:1	1
1534	129684			SK_N_AS:1	1
1535	129684
1536	80323	AA917414	1	HepG2Nuclear:1	1
1537	25780	BE158260	1
1538	25780	BX098420 BE676117 CB052289 DB330442 BI013518 BI047514 BI007295 BQ329969	8			DB330442,;PUAEN2006578,;DA886284,	1	T
1539	25780	AA045218 AI149379 AA045316	3	HeLaCyto:2|HeLaNuclear:1|NCCIT:1	4
1540	10162	BF477584 BF110330 AA970166 AI033964 T95840 AW384048 AW613501 T95934 EC583378 AU104989	10	HeLaNuclear:1|HepG2Nuclear:1|Jurkat:1|NCCIT:1|SK_N_AS:1|U87MG:1	6			T
1541	78987	AA494322	1
1542	5218	BE827441 BE716233	2
1543	5218	AA780910	1
1544	5218
1545	5218	AI760898	1
1546	5218
1547	349136	CV350062 BF930408 AA077125 AA076743 AL570356	5	HeLaCyto:1|HeLaNuclear:1|HeLaTopStrand:1|HepG2Cyto:1|HepG2Nuclear:1|Jurkat:1|NCCIT:1|PC3:1|SK_N_AS:1|U87MG:1	10	AL570356,;CS0DI020YB18,;AL544136,	1
1548	790	BX088759	1
1549	10240	BF695303 DA568214 BX437430 DA832111 DB112299 T78211 M78772 AA737670 AA837163 N30202 AI806617 AA960964 AI298037 BX096150 H87447 AV688532 H87554 N40854 AW996762 W24797	20	HeLaNuclear:1|HepG2Nuclear:1|Jurkat:1|NCCIT:1|SK_N_AS:1	5
1550	440712	AI023890 AA694270 AA778846	3
1551	440712	BJ997849 AI870547 AI307373 AI683094 AA826307 AW979007	6
1552	375298
1553	55619							T
1554	55619	AW001962	1	HDF:1|HeLaBottomStrand:1|HeLaCyto:1|HeLaNuclear:1|HepG2BottomStrand:1|HepG2Cyto:1|HepG2Nuclear:1|Jurkat:1|NCCIT:1|PC3:1|SK_N_AS:1|U87MG:1	12
1555	55619
1556	3551	DB332362 DA390842 AU131656 CD299893 BE077902 DB054906 BI022725 BQ881749 AI798495	9	HeLaNuclear:2|HepG2Nuclear:2|Jurkat:2|NCCIT:1|SK_N_AS:1	8	DB332362,;SPLEN1000051,;DA931154,	1	T
1557	3551	DB332362 DA390842 AU131656 CD299893 BE077902 DB054906 BI022725 BQ881749 AI798495	9	HeLaBottomStrand:1|HeLaNuclear:1|HepG2BottomStrand:1|HepG2Nuclear:1|Jurkat:1|PC3:1|U87MG:1	7	DB332362,;SPLEN1000051,;DA931154,	1	T
1558	4643	BF992300	1	HeLaNuclear:1	1
1559	4643	BE143535 AU146576	2					T
1560	4643	BG618097 BQ370437 BQ370301	3	HeLaNuclear:1	1
1561	285195	BX097204	1
1562	285195	T86565	1	HeLaCyto:1|HepG2Cyto:1|HepG2Nuclear:1|Jurkat:1|NCCIT:1|PC3:1|SK_N_AS:1|U87MG:1	8
1563	285195	AA677599	1
1564	285195	AW592423 EB388721	2	HDF:1|HeLaCyto:1|HeLaNuclear:1|Jurkat:1|NCCIT:1|PC3:1|U87MG:1	7
1565	84148	BG107162 AI826684 BE905157 AW082448 CB987507 H93779 AA253017 AA253018 AW150573 BQ337412 BI020250 CN304181 BI048870 N25598 BQ378085 AI208847 AA609998 C21357 BF351829 AA588846 BF906006 BF333833 BQ323183 AA326380	24	HeLaNuclear:1|HepG2Cyto:1|HepG2Nuclear:1|Jurkat:1|NCCIT:1|SK_N_AS:1	6
1566	23411
1567	10336	BM833715 DB375908 AA187595 BF062856 AW269861 CN357721 BF222355 AA342077 AW087253 AI468367 CN357720 R06308 BQ338233 BQ372853 BQ338212 BQ372844	16	HDF:1|HeLaCyto:2|HeLaNuclear:4|HeLaTopStrand:1|HepG2Cyto:4|HepG2Nuclear:3|Jurkat:4|NCCIT:2|PC3:2|SK_N_AS:4|U87MG:2	29	DB375908,AA187595,;PLACE1005476,IMAGE:625516,;DA830643,AA187202,	2	T
1568	10336	BG955110 BE887272 BQ358937 BF727251 BQ356835 BF085672 BE929642 BF887805 AI457759 CD674433 BQ927475 CB153272 AI690050 T97562 AI074450 AW972567 T97609 AA506050	18	HeLaNuclear:2|HepG2Cyto:1|HepG2Nuclear:2	5			T
1569	83857	AW973561 BM722919	2
1570	83857			HeLaNuclear:1	1
1571	114897	F16617	1	HepG2Nuclear:1	1
1572	3746
1573	8021	BX112388 AA215420 AA286804 AA287651	4	PC3:1	1
1574	8021	BX095491 AL603164 AI085658	3					T
1575	57602	BQ378030 AA021559 AA011021 H45707 BG983070	5	HeLaNuclear:1|NCCIT:1	2
1576	10863	AA731160 BF844172 BF844176	3
1577	51069	AI283794 AW271403 AI990643 AI499025 AI475032 AI701608 AI241302 BM312805 EC515639	9					T
1578	23274
1579	23274	AI656627	1	HeLaCyto:1|HeLaNuclear:1|HepG2Nuclear:1|Jurkat:2|NCCIT:1|PC3:2|SK_N_AS:2|U87MG:1	11
1580	23274	BX110100 CR743191 BQ022712 AI674760 AA868651 BU754048	6					T
1581	23274	H15077 R42571 T95225 T95119	4	Jurkat:1	1	H15077,R42571,;IMAGE:49344,IMAGE:30824,;H15076,R18367,	2
1582	23274	AI762023	1	HDF:1|HeLaCyto:1|HeLaNuclear:1|HepG2Cyto:1|HepG2Nuclear:1	5
1583	23274	AL564034 DB319834 AA703563	3	HeLaNuclear:1|HepG2Cyto:2|SK_N_AS:1	4	AL564034,DB319834,;CS0DM001YL24,HSYRA1000182,;AL531351,DA596040,	2
1584	3673	AA424318	1	HeLaNuclear:1|HepG2Cyto:1|PC3:1|U87MG:1	4			T
1585	3673	AA630448	1
1586	7260	R17702	1	HDF:1|HepG2Cyto:1|HepG2Nuclear:1|NCCIT:1|SK_N_AS:1	5
1587	7260			HepG2Nuclear:1|Jurkat:1	2
1588	7260
1589	161725
1590	161725
1591	81493	H38115 BG541769 CN292963 DA450355 CB135069 BF208831 BG392262 AA281307 BP378138 BE814105 CB158567 BG994648 BF896619 BM709656 BF968361 AL699591 CN292962 BG286426 BG779830 BG283708 AA382088 D58261 BF218703 BX455965 CB129521 CB051781 AL515109 AA937690 BX412127 BX413852 N88385 BM798397 DW461708 BP431209 BP429287 CN292966 BE938852 CB160646 BP429985 BX414088 BG104894 BG291972 D52529 D53165 R36441 AU1491…	349	HeLaCyto:4|HeLaNuclear:4|HepG2Cyto:3|HepG2Nuclear:3|Jurkat:3|NCCIT:4|PC3:2|SK_N_AS:4|U87MG:3	30	D53165,N99005,CB045675,;GEN-100G05,IMAGE:309997,IMAGE:3218546,;D53164,W24127,CB045674,	3	T
1592	25912	BP206146 AL711824 AI822054 BE272806 DB457727 ES307495 W27932 EH328640 EH347757 T32025 W05396 CB120872 BM757259 R84654 CN349846 DW445298 AW403127 BM845773	18	HDF:2|HeLaBottomStrand:1|HeLaCyto:2|HeLaNuclear:4|HepG2Cyto:2|HepG2Nuclear:2|Jurkat:2|NCCIT:3|PC3:3|SK_N_AS:3|U87MG:2	26			T
1593	1716	BE147988 AU185016 AI813847 AI202631	4	HeLaNuclear:1|NCCIT:2	3
1594	55762			HDF:1|HeLaBottomStrand:1|HeLaCyto:1|HeLaNuclear:1|HepG2BottomStrand:1|HepG2Cyto:1|HepG2Nuclear:2|Jurkat:2|NCCIT:2|PC3:1|SK_N_AS:1|U87MG:1	15			T
1595	1272	N54736 BX391596 N77116 AW262854 N45287 H29473 H20566 DB576960 DB566067 N62071 DB557720 BX394983 DB573728	13			H29473,BX394983,;IMAGE:49757,CS0DC027YI07,;H29472,BX394984,	2	T
1596	1272
1597	23324	H11269 R35696 R18078 BE815847 DB464812 AA368940 BX482061 BM151739 BE247328 AI979275 BF223145 CN301965 AL040199 CR980224 BE242993 BQ716603 BE242428 BM194567	18	HDF:1|HeLaBottomStrand:1|HeLaCyto:3|HeLaNuclear:3|HepG2Cyto:3|HepG2Nuclear:3|Jurkat:3|NCCIT:2|PC3:3|SK_N_AS:3|U87MG:2	27	BE242993,BE242428,BM194567,;TCAAP2138,,TCAAP2261,,TCAAP9244,,;BM146210,BE243063,BM150353,	3	T
1598	83877	DB231135 DA953623 AA091789 BM747612 H98486 BM744813 BM743299 CF995014 CB988202 CN302351 DA049044 DA301513 DA170274 DB194867 DB059900 BM548658 AA095696 CX755959 DA021574 T79968 R34889 BG165280 DB024461 CB113575 Z42344 DB485971 BE241764	27	Jurkat:1	1
1599	84433
1600	84433			HeLaBottomStrand:1|HeLaCyto:1|HeLaNuclear:1|HepG2BottomStrand:1|HepG2Cyto:1|HepG2Nuclear:1|Jurkat:1|NCCIT:2|PC3:2|SK_N_AS:2|U87MG:1	14
1601	10020	CB119558 AI082844 AI079296 BP386443 AA935121 AI400459 AI367161 AI091182 AA933658 BQ417504 AI611253 BQ271310 AA904919 BU072265 AI863421 BM800787 AI742185 AA598417 AW085563 H97553 AW026581 N35313 W31441 AA902332 AA975828 AA829794 T68978 H52543 CA774718 T68440 H01934 AW843265 D25668 AW841907 BE843053 BE843086 BX281930 AA669485 DW409344 H25325 H52307 N44685 BE048103 AA490775 BE538427 H98589 BQ710539 …	71	HDF:2|HeLaCyto:1|HeLaNuclear:1|HepG2Cyto:1|HepG2Nuclear:1|Jurkat:1|PC3:1|SK_N_AS:1|U87MG:1	10	CA774718,;IMAGE:6216511,;CA774962,	1
1602	163255
1603	163255	AI803971 BE159172 BE779230 BE779029 BX328942 AL519914 BE702995 BQ341089 T83038 R06837 R07054 BX093896 BM718153 BE703001 DB513873 DB511647 AL562407 BE939277 AV729266 N75259 DB316839 BF909447 AA778932 BF111318 AW467038 DB522212 T90358 DB524797 AI269598 AI026690 DB514181 DB514433 N58843 DB519438 DB512264 DB508274 AW269662	37			AL519914,DB316839,;CS0DB005YM03,FEBRA2004395,;AL519915,DA516090,	2	T
1604	10788	BX405480	1	HepG2Cyto:1|Jurkat:1	2
1605	10788	AW971125 AA527731 AI821508 AA532420 BM691918 N52655	6
1606	10788	T98110 R09927 CR743170	3	HDF:1|HeLaCyto:1|HeLaNuclear:1|HepG2Cyto:1|HepG2Nuclear:1|Jurkat:1|NCCIT:1|PC3:1|SK_N_AS:1|U87MG:1	10
1607	3603	BE006808	1
1608	3603	BE816437 BE816447 BE816445 DA938877 AA811442 AL597935 BG236192 DB136313 BG758465 BF974121 AW504285 CB267267 AI434914 AI660026 AI300782 DA248496	16	HDF:1|HeLaCyto:1|HeLaNuclear:1|HepG2Cyto:1|HepG2Nuclear:1|Jurkat:1|U87MG:1	7
1609	25851			HDF:2|HeLaBottomStrand:1|HeLaCyto:2|HeLaNuclear:1|HepG2BottomStrand:1|HepG2Cyto:2|HepG2Nuclear:3|Jurkat:2|NCCIT:2|PC3:1|SK_N_AS:3|U87MG:1	21
1610	40	DB304884 BM715924	2	HDF:1	1
1611	40	AA461499 CR742127 AA460573	3	HeLaNuclear:1|HeLaTopStrand:1|HepG2Cyto:1|HepG2Nuclear:1|Jurkat:1|NCCIT:1	6
1612	310
1613	8458	AL599224	1	HeLaNuclear:1|NCCIT:1	2
1614	93099	T25814 BE061719	2	HepG2Cyto:1|NCCIT:1|PC3:1|U87MG:1	4			T
1615	10728			HeLaNuclear:1	1
1616	341880	DA177717 DB338109 BX105912	3			DB338109,;TESTI2032744,;DB044718,	1
1617	57482	BQ722353 DB327124 AV690994	3	HeLaCyto:1|HeLaNuclear:1|HepG2Nuclear:1|Jurkat:1|NCCIT:1|PC3:1|SK_N_AS:2|U87MG:1	9			T
1618	51144	AI378514 AA928099 BP387290	3					T
1619	57722	AI393663 AW954134 R69201 AA086299 R36958 BF341056 AI653753 AA252900 AW663637 F09441 N53517 BX392521 R15778 AL119290 AA385851 D61677 AI339313 AA253306 R24357 N53427 BP417086 T95325 AA706095 T89389 BF369135 BI001218 AA112976 BP307342 BI766245 CN359994 DA678614 CN359993 BQ344398 AA331887 CN359996 BX369922 BF925411 R16284 R12310 BX396470 R11841 Z43573 F13439 CN359995	44			R36958,;IMAGE:25722,;R11840,	1
1620	92597
1621	9704	AI206213 AI918833	2	HeLaCyto:1|HeLaNuclear:1|HeLaTopStrand:1|HepG2Cyto:1|HepG2Nuclear:1|HepG2TopStrand:1|Jurkat:1|NCCIT:1|PC3:1|SK_N_AS:1|U87MG:1	11
1622	2044	BG925074 DA331427 AI292146 T05816 T07344	5			T07344,;HFBEH51,,;T07343,	1	T
1623	2044	BE904671 AI792002 AI127145 AI002236 AI680892 AI820603 AA987280 AI733430 BF223691 BF223875 AI268450 BE669598 AI702257 AA935672 CA391020	15	HeLaNuclear:1	1
1624	2044	AI093836 BE672519 BF447576 AI701588 AI702179 BX113272 CB053202 BM475105 AA460104 AA988513 DA805318 BE789971 BF364353 DA804904 CB104638 Z40649	16	HeLaCyto:2|HeLaNuclear:2|SK_N_AS:1|U87MG:1	6
1625	8038	AU118905 BG005210 AU121503 R66997 R65615 BQ365728 BQ365729 BX952350 BF369068 BF993756 CV374293 AA700338 BG002192 BG009085 BG009952 BF991385 BG000720 BF935436 BG013048 BF369064 DB328004 DB373258 DB328754 DB328021 DB380934 DB379941 DB328074 DB378617 DB378337 DB374943 DB380041 DB376050 DB372830 DB373247 AI219064 AA368517 AA368306 DB372978 BX395958 R67848 H01076 H78286 AI220902 AA367863 DB376822 DB32…	223			DB328004,DB373258,DB328021,DB380934,DB328074,DB378617,DB378337,DB380041,DB372830,DB373247,DB372978,DB376822,DB327983,DB376535,DB379642,DB374049,DB381057,DB329000,DB328100,DB380873,DB380232,DB380941,DB379101,DB377150,DB374653,DB380126,DB377604,DB380813,DB379427,DB328094,DB377773,DB372746,DB327989,DB375638,DB376559,DB372295,DB374561,T54117,T49943,DB372384,DB372781,DB374498,DB377981,DB379336,DB37896…	64
1626	8038	AU118905 BG005210 AU121503 R66997 R65615 BQ365728 BQ365729 BX952350 BF369068 BF993756 CV374293 AA700338 BG002192 BG009085 BG009952 BF991385 BG000720 BF935436 BG013048 BF369064 DB328004 DB373258 DB328754 DB328021 DB380934 DB379941 DB328074 DB378617 DB378337 DB374943 DB380041 DB376050 DB372830 DB373247 AI219064 AA368517 AA368306 DB372978 BX395958 R67848 H01076 H78286 AI220902 AA367863 DB376822 DB32…	223	HDF:1|HeLaCyto:1|HeLaNuclear:1|HepG2Nuclear:2|Jurkat:2|NCCIT:2|PC3:1|SK_N_AS:1|U87MG:2	13	DB328004,DB373258,DB328021,DB380934,DB328074,DB378617,DB378337,DB380041,DB372830,DB373247,DB372978,DB376822,DB327983,DB376535,DB379642,DB374049,DB381057,DB329000,DB328100,DB380873,DB380232,DB380941,DB379101,DB377150,DB374653,DB380126,DB377604,DB380813,DB379427,DB328094,DB377773,DB372746,DB327989,DB375638,DB376559,DB372295,DB374561,T54117,T49943,DB372384,DB372781,DB374498,DB377981,DB379336,DB37896…	64
1627	8038	AI034061	1	HepG2Nuclear:1|NCCIT:1	2
1628	8038	BG623312 BG007343	2	PC3:1|SK_N_AS:1	2
1629	8038	DB302554 AW043939	2	HeLaNuclear:1|NCCIT:1	2
1630	8038	AI128050	1
1631	8038	BI057364 BI057357 BI057359 BF995625	4	NCCIT:1	1
1632	8038	H12721 BQ370317 BQ369444 BG000695 BG622209 BM171978 BP398138 H12720	8	HeLaCyto:1|HeLaNuclear:2|HepG2Nuclear:1|Jurkat:1|NCCIT:1|PC3:1|SK_N_AS:2	9
1633	8038	BX398072 BG198121 BG187451 BG184821 BG217106 BG183261 BG212291 BG191625 BG202343 BG184822 BG206048 BG187951 BG190994 BG219665 BG218122 BG184300 BG000017 CV416297 BF996283 CV416590 CV416298 CV416310 CV416218 BF986329 BF995119	25					T
1634	8038			HeLaNuclear:1|HepG2Nuclear:1|Jurkat:1	3
1635	8038			HeLaNuclear:1|Jurkat:1	2
1636	8038	AI435469 BF111679 R37814 BF112253 BX114405 R37884	6
1637	8038	AI435469 BF111679 R37814 BF112253 BX114405 R37884	6	HDF:1|HeLaCyto:1|HeLaNuclear:1|HepG2Cyto:1|HepG2Nuclear:1|Jurkat:1|NCCIT:1|PC3:1|SK_N_AS:1|U87MG:1	10
1638	8038	BQ369543 BG007215	2
1639	8038	AU158643 R36117 BF111781 AI142739 C17758 BG622227 R36388 D79137 BG012997 BG005273 BG012537	11					T
1640	1437	T29160 AI655452	2
1641	22862	BI966193 CD523233	2	HeLaNuclear:2	2
1642	283078
1643	28955	DA959599 AA169329 CV396589 CB986122 CB956280 BM728341	6	HepG2Nuclear:1|PC3:1|U87MG:1	3			T
1644	28955	BQ292950 DB381366 DB346394 DA568496 R88250 H30716 R88633 DB197597	8	HeLaCyto:1|HeLaNuclear:3|HepG2Cyto:1|HepG2Nuclear:1|Jurkat:1|NCCIT:1|PC3:1|U87MG:1	10			T
1645	64225	Z28789 DB368036 N35250 DB350385 AI619701 R88690 R91583 BF086980 AW576710 BU954758 BI457962 BI597787 W03873 BG253230 DA895658 BF789914 AA878572 N32833 AA243682 AW959893 AA779603 AI279177 AA889281 AA992968 AA761337 AA995615 AI540245 N67297 AA481883 DB348440 AW276305 AI160401 BU588571 AA312687 AA312676 AA350963 DB364217 AA857366 AW518148 BM052857 H13701 AA480149 AI880556 AA056617 AI476099 AV700003 A…	128	HDF:1|HeLaCyto:5|HeLaNuclear:4|HepG2Cyto:3|HepG2Nuclear:1|Jurkat:1|NCCIT:3|PC3:2|SK_N_AS:4|U87MG:3	27			T
1646	25817	R20041 AI140077 W28457 AW090796	4	HDF:1|HeLaCyto:1|HeLaNuclear:1|HepG2Cyto:1|HepG2Nuclear:1|Jurkat:1|NCCIT:1|PC3:1|SK_N_AS:2|U87MG:1	11
1647	1740			HeLaNuclear:1	1
1648	1740	BG569904 DB307200	2
1649	1740	BG564001 AL039038	2
1650	1600
1651	1600
1652	9584	DB090821 BE938317 AW366286 DB325186 AI400626 AA460324 AW748350 BE739529 BG261365 AA319446 T50813 BF903405 N28237 N89490 AI859073 BF810024 AW855118	17	HDF:2|HeLaCyto:2|HeLaNuclear:4|HepG2Cyto:2|HepG2Nuclear:3|Jurkat:1|NCCIT:1|PC3:2|SK_N_AS:3|U87MG:1	21	AA460324,BE739529,;IMAGE:795780,IMAGE:3826097,;AA460386,BE739265,	2
1653	9584	CV312277 BF735291 EL583811 EL583429 BQ436430 EL583797 EL583479 EL583817 EL583449 EL583801 EL583468 EL583460 EL583451 EL583809 EL583453 EL583466 EL583831 EL583825 EL583805 EL583823 EL583445 EL583474 EL583807 AW605187 AW605189 EL583455 AW936104 BE934636 EL583836 BE720839 EL583473 AW605196 BE073948 AW954649 AA862655 AI032652 AI040577 AI473848 AI033311 AW779798 AI168176 H84859 H01902 DA732618 BF89759…	108	HDF:2|HeLaCyto:1|HeLaNuclear:4|HepG2Cyto:4|HepG2Nuclear:4|Jurkat:3|NCCIT:4|PC3:2|SK_N_AS:4|U87MG:2	30	AA426270,CB069618,;IMAGE:769529,IMAGE:6553725,;AA425978,CB070102,	2	T
1654	23077
1655	11197
1656	11197
1657	27242
1658	51686	BG010943 BM909200 BI028464 AA729141 DA408290 DA805242 AI192021 BI821526	8	HDF:1|HeLaCyto:2|HepG2Cyto:1|Jurkat:2|NCCIT:1|PC3:2|SK_N_AS:3|U87MG:1	13			T
1659	11174			HeLaNuclear:3	3
1660	3620	BE501590	1
1661	8554			HeLaNuclear:1|PC3:1|U87MG:1	3
1662	8554
1663	8554	BU102001 AA489075 AA348217 AW961798 BM721680 AW582198 BQ706944 BQ890512 DA846400 AA229182 AI805180 AW889370	12	HeLaTopStrand:1|HepG2TopStrand:1	2	AA489075,;IMAGE:824806,;AA488827,	1	T
1664	84630	BM723490 BQ188019 AI204892	3	HeLaNuclear:1|HepG2Cyto:1|HepG2Nuclear:1|Jurkat:1|NCCIT:1|PC3:1|SK_N_AS:1|U87MG:1	8
1665	84630			HepG2TopStrand:1	1
1666	6217	CB105135 AA079080 AA480768 F30889 AW001940 AA554987 F31450 F31443 CA841453 AA995294 AA483516 BE904836 AV756559 AA194786 EC562953 F17276 AI804915 AA401712 BM688902 AW059552 D11939 D11523 N21513 AA747587 AA730722 AA730769 AW627462 EC555956 EC519288 EC470082 D12124 EC520084 EC505825 F31442 CR981928 EC577193 EC519167 AA324156 DA732058 DA732057 BM764565 BF131444 D11649 W37514 F16162 T52852 T52853 AA51…	167	HeLaNuclear:1|HepG2Cyto:1|HepG2Nuclear:1|Jurkat:1|NCCIT:1|SK_N_AS:1	6	BM688902,N21513,AW627462,DB364912,BX398964,AL577780,H42524,;UI-E-CR0-ack-d-06-0-UI,IMAGE:266017,IMAGE:2969386,NT2RP2002239,CS0DI067YA10,CS0DK007YM04,IMAGE:176479,;BU727180,N31531,AW630484,DA733126,BX365260,AL555236,H43525,	7	T
1667	10073
1668	55770			PC3:1|U87MG:1	2
1669	55770	AA115044 AA114971 AI335605 BX470892	4	HepG2Nuclear:1	1
1670	55770	AA780894	1
1671	55770	Z36951	1	HepG2Cyto:1|Jurkat:1|PC3:1|SK_N_AS:1|U87MG:1	5
1672	23228	BE859010	1	HeLaCyto:1|HeLaNuclear:1|HepG2Cyto:1|HepG2Nuclear:1|Jurkat:1|NCCIT:1|PC3:1	7
1673	23228			HeLaCyto:1|HeLaNuclear:1|HepG2Nuclear:1|Jurkat:1|NCCIT:1|U87MG:1	6
1674	23228	BG619544	1
1675	23228	AI629039	1	HeLaNuclear:1	1
1676	10342	CN411777 AW976190 AA281703 CB114414 AW976248 AI333204 AW118153 AI150613 AI150614 AW268494 AI332517 AW086443 AI350991 AA749279 AA885278 AA281641 DA402595 AI473304 AA908819	19					T
1677	10342	DB219854 DA315166 AW340976 AW009498 AA975925 AI333287 AI801500 DN915187 DA923291 DN915186 DA009631 DA829436 CD518668 DN918370 DN918371 DN919750 DN916996 DN913684 DN916995 DN913685 CN295313 CD511418 BF690161 BX324921 BE613143 BX324920 CB118584 BU077246 BI038841 BQ301211 BI038843 ES312723 BI871016 BG203001 EC479836 AW062944 BG183764 BG201455 AW195902 BF928895 BI489480 BU532016 BM788248 BM746664 BG2…	265	HeLaNuclear:2|HepG2Nuclear:2|Jurkat:2|NCCIT:1|PC3:1|SK_N_AS:1	9	BF690161,BE613143,BX324920,BI489480,BX367247,BI523468,BF569062,DB377996,DB354796,AA161032,DB370208,DB361911,DB371929,DB371334,BE208793,BE208314,AA405254,BJ990407,DB377341,DB322684,DB377661,DB322059,DB378022,AA063247,DB374842,DB294808,DB376629,DB374528,H60566,H79044,R98808,BE242393,H56554,AA205520,F10431,DB373405,Z41218,BE242970,DB363957,;IMAGE:4298399,IMAGE:3856007,CS0DI086YH05,IMAGE:5191827,CS0D…	39	T
1678	23332
1679	23332	AA779240	1	HDF:1|HeLaCyto:1|HeLaNuclear:2|HepG2Cyto:2|HepG2Nuclear:2|Jurkat:1|NCCIT:2|PC3:2|SK_N_AS:2|U87MG:1	16
1680	23332	BF356061 AA702906 AA677961 T97603 T97556	5	HeLaCyto:1|HeLaNuclear:1|HepG2Cyto:1|HepG2Nuclear:1|Jurkat:1|NCCIT:1|PC3:1|SK_N_AS:1	8
1681	11138	AL691566 AL597032	2	HepG2Nuclear:1|NCCIT:1	2
1682	11138			HepG2Nuclear:1	1			T
1683	2954	AA837317	1					T
1684	137695	CF142029 AW970286 AI797956 AI292331 BE502417 AA534599 AI352501 AI671172 AW970367 T49741 DB350396 AI767437 BF195892 T49740 BU198370 EL735673 W90405	17	HDF:1|HeLaCyto:2|HeLaNuclear:1|HepG2Cyto:1|Jurkat:1|NCCIT:1|PC3:1|SK_N_AS:1|U87MG:1	10			T
1685	4117	CB984683 BQ710858 BQ706978 BX111906 AA062581 BM702858 AA059400 W27751 AA236777	9					T
1686	23076	CV342240 BX119143 AL703996 AI000064 DW413974	5	HeLaNuclear:1	1
1687	7145	BI055663 CF887609 BF772310	3
1688	3340	BE934576 BE934591 BF357293 AA669614 BF593016 F03649	6			F03649,;c-25b12,;F07419,	1	T
1689	3340
1690	26084			HDF:1|HeLaNuclear:1|NCCIT:2	4
1691	26084			HeLaCyto:1|Jurkat:1|PC3:1|SK_N_AS:1|U87MG:1	5
1692	23624	BE061124 BF913479	2	HeLaNuclear:1|HepG2BottomStrand:1|HepG2Cyto:1|HepG2Nuclear:2|PC3:2|U87MG:1	8
1693	6498	BE074162	1	HeLaNuclear:1	1
1694	285489	L34971	1	HDF:1|HeLaCyto:1|HepG2TopStrand:1	3			T
1695	389558	C21523 N98513 DB319938 DB355513 CB052873 BE670070 BX103558 W31078 DA568937 DC426083 DA546309 AJ712335 DA599597 DA997461 DA477017	15	HDF:3	3	DC426083,;HCASM2008822,;DC355469,	1
1696	55187
1697	55187	AU151531	1			AU151531,;NT2RP2005472,;AU129407,	1	T
1698	55187	DB349302	1
1699	6557							T
1700	51669	BF900170 CV421251	2
1701	9779
1702	9779	AI034162 W86507	2
1703	23111	DA153400 H92121 DA673989 DA247470	4
1704	23111	BI004690 CN291149 CV572641 BX497337 DB090275 DB239239 N54437 H91296 DA320819 DA220559 DB140581	11
1705	23111	DA233441	1
1706	23111	AI201602	1
1707	114825	BM804726 AI949693 T10790 T11433 AI763253 BF224307 AA988147 AI686303 AI972512 AI631158 AA251753 AA347262 AA372554 T99523 BX354519 AA258095 BF060745 AA608662 BX354520 BG504794 BG389969 CN336544 BG428502 BM452242 BQ318296 BF335650 BF379568 BF356572 BQ378645 AA417590 BM451106 T99417 BG166519 BQ440486 AW961692 BG545888 CX760301 DA412997 AA347263 AA251961 CX788087 DA176744 DA710992 AW408561 AV694336 DA…	63	HeLaCyto:2|HeLaNuclear:1|HepG2Cyto:1|NCCIT:2|SK_N_AS:1	7			T
1708	114825	AA595832 BF999055 BF093594 BF093609 CV376443 AW887735	6	HeLaNuclear:1|HepG2Nuclear:1	2
1709	253314
1710	51019	N21564 DB557551 N39614 AI702842 W95005 AA716324 AI208742 AW768379 AA975991 AA987345 EC527350 AI348351 DB310878 AI681279 N57887 AI306519 N55180 AA976098 N68563 AI913697 BG194179 AA809437 AA204675 AW363323 BX094482 W95004 N77238 H27579 R00361 N90375 N46762	31	HDF:1|HeLaCyto:1|Jurkat:1|NCCIT:1|PC3:1|SK_N_AS:1|U87MG:1	7
1711	26057	BX117402 H61608 AL708199	3	HeLaBottomStrand:1	1
1712	26057	CV408143 CD699326 AW860741 R37887 BF196944 R39662 R28420	7	HeLaNuclear:2|HepG2Nuclear:1	3			T
1713	26057	AA732265 AW511213 AA169253 AU146893 AW665400 BQ286724 AW976714 T49236 AA743091 CK825880 AA746122 BF734996 AA169745 BP424637 BF576755 BE089288 BE089299 T49235 BQ328828 BX105869 AU120969 BX507146	22	HeLaNuclear:3	3			T
1714	5789
1715	5789	H18013 F09605	2
1716	5789
1717	5789
1718	5789	R40413 R41433	2
1719	5789
1720	9481	AV748091 BE549773 AW206763 AW206196 AI042483 AI042485 BE044357 AI381544 AI400300 AI091613 AI435167 AI383350 AI423872 AI784130 AI702583 AI742017 AA989260 AA724137 AI089130 N91263 N89967 AA700520 BF590783 H83502 AI221239 AI760131 BF112176 BF112214 BF435764 BG149287 BF055503 BE645341 AI147125 AA845632 AA743014 H84138 H84907 AA809392 W19710 AA814063 AA455443 BU783437 BM693485 AW770655 BE669892 BE4674…	54	HeLaNuclear:1	1
1721	23327	AI620533 AI620532 AA662143	3	HeLaCyto:1|HepG2Cyto:1|HepG2Nuclear:2|PC3:3|U87MG:1	8
1722	23327
1723	23327	BF437468	1	HepG2Nuclear:2|Jurkat:1	3
1724	23327
1725	11243	AW205130 CB048524 CB048523 BF437212 AA532896 BF435962 BF002073 BF435098 BM711945 BM713982 BM695898 AW139545 AW296324 AW014565 AW292623 BE502906 BE327446 AW339493 BE669730 AW291953 AW135668 AI739085 AW082891 AI380279 AI830332 AI917606 AA683593	27	HDF:1|HeLaCyto:1|HeLaNuclear:2|HepG2Cyto:2|HepG2Nuclear:2|HepG2TopStrand:1|Jurkat:1|NCCIT:2|PC3:2|SK_N_AS:2|U87MG:2	18			T
1726	6507	BF949069 BF949058 AV706255 DB173874	4	NCCIT:2	2
1727	6507	R36167 AI366546 R36075	3	NCCIT:1|PC3:1	2			T
1728	6507	AW022024 BF735122 BF735044 CR736677 BF735477 BF735566 BF735691 BF735576 BF735265 AI267561 BF735782 BF735853 N62119	13					T
1729	9532	AI420546 BF909064 AW590290 AW235871 AW237181 BF222738 AI918843 BF844829	8
1730	7048	AI921875 AA866613 AA170835 BE857807	4	HepG2Nuclear:1	1
1731	151531
1732	51182	F13149 H06893 H09413 AW372167 T75346 CN267083 AA332356 AI091299 BF352931 BQ352173 CR743119 CN266727 BQ308223 BG281183 H09354 CD513807 BQ954088 D63183 R39268 AA417773 BX117995 EB388502 F10752 BM765434 H06852 CX865515 BX448046 BX380340 AI820056 AU143970 AI422277 AI417376 DA031289 AI361024 AA356341 AW958607 AI918104 AL039861 AI073525 AI655030 AW468483 AV757332 AI123753 AA417742 AA862117 BX330394 DA6…	57	HDF:3|HeLaCyto:4|HeLaNuclear:4|HepG2Cyto:3|Jurkat:4|NCCIT:4|PC3:3|SK_N_AS:3|U87MG:3	31	BX380340,AU143970,AU143970,;CS0DI052YE07,HEMBA1000531,HEMBA1000531,;BX380341,AU117039,DR002568,	2	T
1733	51182	DA444150 AA504588 EL953386 H25950 AA236105 AW966895 BQ341201 AW966900 AW967523 AW503902 R26008 R64412 AV735618 R78587 DB301813 DB522191 AI359774 BF749347 AI222758 AI499688 AI285942 AW884865 R78588 AW072370 AA928406 BE002539 CF140807 AI130765 AI082279 AW768816 R63806 AA632365 AA235822 AW593165 Z20444 AA992731 AA910817	37	HeLaCyto:2|HeLaNuclear:3|HepG2Cyto:1|Jurkat:3|NCCIT:2|PC3:3|SK_N_AS:2|U87MG:1	17			T
1734	2122	AI700373	1	HeLaCyto:1|HepG2Nuclear:1|Jurkat:1|NCCIT:1|SK_N_AS:1	5			T
1735	2122	AI446659	1
1736	10643
1737	2280	BF833553 EC500390 AV717008 BX332574 BX420333 BQ674758 AA513790 AA398076 AA293276 AA625879 AI339329 AA625981 AA605236 BE301019 AI246507 AI986019 AI146825 AI479995 AI697301 AW303281 AW029257 AI828345 AI890487 BU173757 AI186612 BX392479 AI209162 AW262153 AW268387 AW189125 AW150361 AA158103 AW439514 AI659953 AI523896 AW190163 AW674285 AW467371 AA732095 AW084932 AW316916 AA587673 AA019899 AW105527 AA4…	458	HeLaCyto:1|HeLaNuclear:1|HepG2Cyto:1|HepG2Nuclear:2|Jurkat:2|NCCIT:1|PC3:1|SK_N_AS:1|U87MG:1	11	AA293276,BX392479,AA158103,AW674285,AA056621,DB353961,DB354197,AU145286,AU144431,N23140,W23673,BE242548,BE242202,AA235312,H53114,H53114,H56079,BX373510,BX454081,BX434915,BX392593,BX330593,H02759,W02803,AA100257,H01963,AL537442,R82180,BX355979,BX357966,BX339351,BX351685,BX358053,BF690224,BX444305,BE738324,BI261990,AL529073,BX382509,BX382509,BX344029,BX344029,AL566514,BE748660,BE613277,R39791,AL525…	47	T
1738	5581	AI524214	1
1739	5581	BG001398 BF367100 BE073973	3	HDF:1|HeLaCyto:1|HeLaNuclear:1|HepG2Cyto:1|HepG2Nuclear:1|U87MG:1	6
1740	5581			HDF:1|HeLaCyto:1|HeLaNuclear:1|HepG2Cyto:1|HepG2Nuclear:1|HepG2TopStrand:1|NCCIT:1|SK_N_AS:1|U87MG:1	9			T
1741	5581	T87109 T91797 T84529 T87108 BE066324	5	HDF:1|HeLaCyto:1|HeLaNuclear:1|HepG2Nuclear:1|HepG2TopStrand:1|NCCIT:1	6			T
1742	5581
1743	5581	T64543 T65966	2	HepG2Nuclear:1	1			T
1744	5581	CV341106	1	HeLaNuclear:1	1
1745	5581	AA393515 AA398643	2	HDF:1|HeLaNuclear:2|HepG2Nuclear:1|NCCIT:1|U87MG:1	6
1746	471	BF797295 BG032592 BM795951 AA491074 BG111331 AV745365 H59528 AA203706 T72712 BF968002 BU660479 BU660924 H99431 AA219387 AA219355 AU152995 AA781387 AA777379 AA344115 H60400 BE144253 T72644 N74526 AI473838	24			AU152995,N74526,;NT2RP3002180,IMAGE:291745,;AU131213,W02915,	2	T
1747	2262	AV681568	1
1748	2262							T
1749	2262	BE467742 AI681490 AW612267	3
1750	79888	BP394897 DB361196 DW428512 DW409447 BM728013 DW430282 DW445174	7	HeLaBottomStrand:1|HeLaCyto:1|HeLaNuclear:2|HepG2Cyto:1|HepG2Nuclear:1|Jurkat:1|NCCIT:1|PC3:1|U87MG:1	10
1751	10426	AI671336	1
1752	10426	AI867875	1	HDF:1|HeLaCyto:1|HeLaNuclear:2|HepG2BottomStrand:1|HepG2Cyto:2|HepG2Nuclear:2|Jurkat:3|NCCIT:1|PC3:1|SK_N_AS:2|U87MG:2	18
1753	10426	AI821622 AA557544 DB344817 BX374184 AI791713 BG953575 W78089 BM741261 BI027037	9	HeLaCyto:4|HeLaNuclear:4|HepG2Cyto:2|HepG2Nuclear:3|Jurkat:2|NCCIT:1|PC3:3|SK_N_AS:4|U87MG:2	25			T
1754	9475			HepG2Nuclear:2	2
1755	9475	AI434834 BG957168 AF121328 CA771011	4
1756	1936	BF373816 CB105864 BX355348 DA725359 DA344046 AA635594 DB129932 DA658493 BE311432 BU507168 DA842084 CN291545 BM760435	13	HDF:1|HeLaCyto:2|HeLaNuclear:2|HepG2BottomStrand:1|HepG2Cyto:3|HepG2Nuclear:2|Jurkat:2|NCCIT:2|PC3:4|SK_N_AS:3|U87MG:2	24
1757	6611	BX953193 BQ186538 BQ186943	3	HeLaNuclear:1	1
1758	9512	DB135171 AI917600	2
1759	84542
1760	84542	BQ882318 AI690878 AI687070 AI627625	4
1761	84542	AA044772 CK429253 Z43202 CX870307 F05890 AA377410 BQ717875 CN274890 DB352252 AA488646 DB575086 DB564599 DB562976 N66801 F02658 F02136	16	HeLaCyto:3	3	DB352252,AA488646,;UTERU3002913,IMAGE:843251,;DB277297,AA486028,	2	T
1762	84725	BX497064 BX497063 CB993227 CB961725 CB998076 DB320175 DB371965 AI521719 BF744130 DA385193 CN361283 AA206686 CN361281 BY799274 DB134954 DA754457 BQ437884 CN361276 CN361282 AA331801 CN361277 CN361278 AW090512 CB991833 CB993625 CB046970 AA331757 CN361280 CN361279 BU150585 AA083140 N71426 BF795293 AL042452 AU252778 AL709751 R25734 DA607696 DA132886 BM474046 BG163288 DB311617 BF194912 N44545 N36722 BF…	102	HDF:3|HeLaCyto:5|HeLaNuclear:4|HepG2Cyto:3|HepG2Nuclear:1|Jurkat:4|NCCIT:3|PC3:4|SK_N_AS:4|U87MG:4	35			T
1763	84725	BX497064 BX497063 CB993227 CB961725 CB998076 DB320175 DB371965 AI521719 BF744130 DA385193 CN361283 AA206686 CN361281 BY799274 DB134954 DA754457 BQ437884 CN361276 CN361282 AA331801 CN361277 CN361278 AW090512 CB991833 CB993625 CB046970 AA331757 CN361280 CN361279 BU150585 AA083140 N71426 BF795293 AL042452 AU252778 AL709751 R25734 DA607696 DA132886 BM474046 BG163288 DB311617 BF194912 N44545 N36722 BF…	102	HDF:3|HeLaCyto:5|HeLaNuclear:2|HepG2Cyto:4|Jurkat:4|NCCIT:5|PC3:4|SK_N_AS:5|U87MG:4	36			T
1764	84725	BX497064 BX497063 CB993227 CB961725 CB998076 DB320175 DB371965 AI521719 BF744130 DA385193 CN361283 AA206686 CN361281 BY799274 DB134954 DA754457 BQ437884 CN361276 CN361282 AA331801 CN361277 CN361278 AW090512 CB991833 CB993625 CB046970 AA331757 CN361280 CN361279 BU150585 AA083140 N71426 BF795293 AL042452 AU252778 AL709751 R25734 DA607696 DA132886 BM474046 BG163288 DB311617 BF194912 N44545 N36722 BF…	102	HDF:1|HeLaCyto:2|HeLaNuclear:1|HepG2Cyto:3|Jurkat:2|NCCIT:2|PC3:2|SK_N_AS:2|U87MG:2	17			T
1765	257415	BU581457 AI280240 AI620040 AW510400 BE328229 CB853801 AW386171 BP418108 BX380883 DB348336 DB572254 AA165250 AA165239 W45311 AA769873 AI092510 AA515266 AA987485 AW967733 AI362563 AA844199 AI569932 AA506496 AI560915 AW074397 N59334 Z38895 AA700044 BG530232 CD638123 CD638108 CD638099 CD638102 CD638104 CD638112 CD638110 CD638122 CD638109 CD638098 CD638103 CD638111 BF030727 AA165249 AA165238 AA463959 …	102	HeLaNuclear:1|HepG2Nuclear:1|Jurkat:2	4	BX380883,DB348336,DB351555,AU252782,;CS0DI058YB19,TRACH2010166,UTERU2016121,Nbla00802,;BX380884,DB200909,DB259255,AU252781,	4
1766	26999	DB129029 EC459060 BF962436 BF962922 BF962923	5	Jurkat:1	1			T
1767	26999							T
1768	55683	BG289764 AW367924 AI687110 DB523307 R88261	5			R88261,;IMAGE:166244,;R88260,	1	T
1769	23236	R08655 AA707385 R08558	3	HeLaNuclear:1|HepG2Nuclear:1	2
1770	23236	AV718665 AV720780 DB569818 BE169065 DB571924 AI970864 AI658925 T80599	8
1771	23236	R02792 R02793 AI241632	3
1772	23236	DN918800 R20882	2	HepG2Cyto:1|SK_N_AS:1	2	R20882,;IMAGE:130064,;R20777,	1
1773	23236	AI732636 AA599727	2
1774	23236	DB344984	1
1775	10425	BE176408 CV340778 CV327705 AL703581 BU074267 BM310331 DA294739 DA104690 DA418099 DA763780 DA318653 DA446082 CV312257 DA180409 DA335140 CN399787 DA305551 AA460583 BX107704 DA263907 DA584124 DA565215 ES315862 AL532022 BQ278221 BP217650 BM818301 BQ084466 CV325706 CD676675 AW854206 AV650155 AV649631 AV649774 AL564252 AV704763 AA035301 N54189 BU579529 AI340270 BF062553 AW026438 AA887339 DB577083 CK905…	65	HeLaCyto:3|HeLaNuclear:1|HepG2Cyto:1|HepG2Nuclear:1|Jurkat:4|NCCIT:1|PC3:3	14
1776	10425	CN430259 AI078332 T96681 BQ232900 CB993029 CB994243 CB993486 BM756146 DB011189 AA251955 DA647650 CR740039 AA447893 AW967640 AA431920 BX502109 AA251851 AL600167 BE464844 BF102951 DA529338 AI824977 AI380511 AI955077 AI453461 AI864932 AI250845 AA443707 AI991595 DA112929 DB260944 BP424538	32					T
1777	10425	AI971056 H64899	2	HeLaNuclear:1	1			T
1778	7991	BE671051 BE220276 BE670995 BX394006 BX090118 BX329488 BX348209 AI183494	8	HepG2Nuclear:1|SK_N_AS:3	4			T
1779	6708	AL691716 AL601678	2
1780	51422	AW272609 BF796422 CR740122 D59785 BI870515 D61733 BM126475 BM126517 AA115330 CB051453 AA150084 AL134761 AW961807 AA044870 BF197940 BI670271 BE222644 AV723528 D44924 AA115043 BG709016 AW806545 AA046755 AA348256 R77194 AI949988 BP421156 BF446269 DB315510 AW024813 AI919247 CD672878 BE702712 BE702706 AA248777 AW363124 AV733911 AA133427 AW901366 BM745244 BF986163 BM750291 BG007354 AW754048 BF803600	45	PC3:1|U87MG:1	2
1781	51422	AA569686 BF371003	2	HeLaNuclear:1|Jurkat:1|U87MG:1	3
1782	51422			HDF:1|HeLaCyto:1|HeLaNuclear:1|HeLaTopStrand:1|HepG2BottomStrand:1|HepG2Cyto:1|HepG2Nuclear:2|HepG2TopStrand:1|Jurkat:1|NCCIT:1|PC3:1|SK_N_AS:1|U87MG:1	14
1783	51422	BQ187444	1	HDF:1|HeLaCyto:2|HeLaNuclear:1|HepG2BottomStrand:1|HepG2Cyto:2|HepG2Nuclear:2|Jurkat:1|NCCIT:1|PC3:2|SK_N_AS:2|U87MG:2	17
1784	2935	AA506473 AA620657 AA620636 AA576036 AA319543 BF875251 BE698605 DA321368	8	HDF:1|HeLaCyto:1|HeLaNuclear:1|HepG2Cyto:1|HepG2Nuclear:1|Jurkat:1|NCCIT:1|PC3:1|SK_N_AS:1|U87MG:1	10
1785	2935	BQ321364 R62452 AA570462 AW973419 AW131259 BG998045 CN304206 H48732 BI048995 R25708	10	HeLaNuclear:2|HepG2Cyto:1|HepG2Nuclear:3	6
1786	6949	AW365626 BF351554 BF869665 AA457050 AW779824 BJ990015 DB383279 DB367577 AI199923 BE300302 AI061426 AI984038 AU152179 AI283260 AW074124 AW748035 BE165642 AW082747 DB517534 AA775939 AU153113 BG056581 BF063392 AA581586 AW074530 AI880191 AA770401 DB383853 CN426215 BE541568 AA094332 BQ378143 EC440166 AW268942 AI345167 BE043793 AI348704 AI340808 AI309810 AI254037 AI580608 AI310634 AI309347 AI254051 AW2…	63	HDF:1|HeLaCyto:1|HeLaNuclear:1|HepG2Cyto:1|HepG2Nuclear:1|Jurkat:1|NCCIT:1|PC3:1|SK_N_AS:1|U87MG:1	10	AA457050,AA457050,BJ990015,DB383279,DB367577,BE300302,AU152179,AU153113,DB383853,;IMAGE:815535,IMAGE:815535,hkmt-0579,VESEN1000743,NT2RP3000720,IMAGE:2960494,NT2RP3000357,NT2RP3002463,VESEN2000628,;AA456894,BX111587,BJ990014,DB293343,AU130374,BE300153,AU130168,AU131368,DB293909,	8
1787	65983	AW603285 AW162024 BE222904 AI926659 AW971198 AA828936	6			AW162024,;IMAGE:2781832,;AW160405,	1
1788	6416
1789	6416
1790	114780	CD643343 AA186617	2	HeLaCyto:1|HeLaTopStrand:1|HepG2Cyto:1|HepG2Nuclear:1|HepG2TopStrand:1|NCCIT:2|SK_N_AS:1|U87MG:2	10			T
1791	56134	AA902196	1
1792	79810
1793	51192	DB341142 AI220255 T97984 AA338760 AI206661 AI123118 AA479657 EC542825 EC572981 EC574111	10	HDF:1|HeLaCyto:1|HepG2Cyto:1|Jurkat:1|NCCIT:1|PC3:1|SK_N_AS:1|U87MG:1	8	T97984,AA479657,AA479657,;IMAGE:121714,IMAGE:740523,IMAGE:740523,;T98061,AA477156,BX091668,	2
1794	51192	BF968353 BF968315 AI917530 EH322680 BE082687 BX112082 CD299766 N53994 AW390152 BE075203 BE702590 BF109640 BI490955	13
1795	9462	AU144742	1					T
1796	9462			HepG2Cyto:1	1
1797	9462	BY797981 R67228 R67229	3
1798	9462
1799	9462	F06658 R54229 BF771036 R51835 Z39672	5
1800	221468	AF150280	1	HeLaCyto:1|HepG2Cyto:1	2			T
1801	9781	BM709828	1	HDF:1|HeLaCyto:1|HeLaNuclear:1|HepG2Cyto:2|Jurkat:1|NCCIT:1|U87MG:2	9
1802	9781	Z39776	1	HDF:2|HeLaNuclear:1|HepG2Cyto:2|HepG2Nuclear:1|U87MG:1	7	Z39776,;c-1jc02,;Z46030,	1
1803	8826	AW074778 AW073022	2	HeLaCyto:1|HeLaNuclear:1|Jurkat:1|U87MG:1	4
1804	8826	AW857120 BI712173 CF887774 BE156004 AJ705685	5	HeLaCyto:1|HeLaNuclear:2|HepG2Nuclear:1|NCCIT:1	5	BI712173,;IMAGE:5085801,;BI713125,	1
1805	8826	AA805367 CA407978 BG990604	3
1806	8826	U75805	1
1807	8826							T
1808	8826			HeLaNuclear:2	2
1809	653519							T
1810	29789	BU569415	1	HeLaNuclear:1|HepG2Nuclear:1	2
1811	29789	AI915246	1
1812	29789
1813	29789	AI367237	1
1814	221687			HeLaNuclear:3|HepG2Cyto:1|Jurkat:1|U87MG:1	6
1815	7173	BG014022 DA330666	2	Jurkat:1|NCCIT:1	2
1816	116211	N22279	1
1817	56649			HepG2Cyto:2|NCCIT:2|PC3:1|SK_N_AS:2|U87MG:1	8
1818	56649	AA502648	1	HDF:1|HepG2Cyto:1|HepG2Nuclear:1|HepG2TopStrand:1|NCCIT:1|SK_N_AS:1|U87MG:1	7
1819	2783	CR992723 BG990743 DA836412 BF873104 BG011269 BG013835 EC481543 AI906448 BQ326075 BQ326073 CV378175 AW748524 AW904903 BE702665 BF801881 BI012641 R71512 BG913831 W73877 AA915872 AI284072 BE737489 BE615782 AA884537 BP397022 AW006201 DB357038 BE615952 DB573212 AA857743 DB521313 AI262014 AA582501 AI500213 AI934790 AI285305 AA666174 EC464310 EC492885 AI817961 AI187015 AI752754 AA279927 EC578095 AA49672…	186	HeLaCyto:1|HepG2Cyto:1|HepG2Nuclear:1|Jurkat:1|PC3:1|U87MG:1	6	W73877,DB357038,AI752754,AA279927,BX435275,H53135,N68684,N68166,N93242,H96304,W80412,W60690,AA446235,R85928,R60172,AA034170,W67554,H82960,N91343,N77903,R96633,;IMAGE:345862,HEMBA1004459,NHTBC_cn18e09,IMAGE:704976,CS0DF022YE10,IMAGE:202518,IMAGE:293239,IMAGE:292213,IMAGE:308727,IMAGE:250124,IMAGE:415442,IMAGE:341745,IMAGE:774456,IMAGE:180107,IMAGE:42927,IMAGE:471223,IMAGE:343185,IMAGE:198894,IMAGE…	21
1820	64210	AI698844 BG946303	2	HDF:1|HeLaCyto:1|HeLaNuclear:1|HepG2Cyto:1|HepG2Nuclear:1|Jurkat:1|NCCIT:1|PC3:1|SK_N_AS:1|U87MG:1	10
1821	1997	BF799957	1
1822	1997	DB322299	1			DB322299,;NETRP2003563,;DA673021,	1
1823	6650	BX109094 BF819992 CB854305 AW629624 CB116003 DB320145 BG057388 BF433759 BI030906 AI333621 AI655982 AI635579 AW590746 AW590760 BF900243 BF899002 BF900245 BF901795 BQ337600 AI365145 AA758176	21	HDF:1|HeLaBottomStrand:3|HeLaCyto:2|HeLaNuclear:3|HeLaTopStrand:1|HepG2BottomStrand:1|HepG2Cyto:3|HepG2Nuclear:2|Jurkat:2|NCCIT:2|PC3:1|SK_N_AS:2|U87MG:1	24			T
1824	55556	BI252682 BE464920 BM007258 CV414144 AA452013 DB145734	6	HeLaNuclear:2	2
1825	5256	AW271439 T62008 BG956714	3					T
1826	6888	AA351083 EC567202 AW388388 AW388531 EC444656 EC457466 AA055013 EC473523 EC471787 H13143 AA653192 EC573534 AA837898 EC528568 AA128194 EC571658 AA113920 EC469722 C00329 AW516427	20	HDF:1|HeLaCyto:1|HeLaNuclear:2|HepG2Cyto:1|Jurkat:2|NCCIT:1|PC3:1|SK_N_AS:1|U87MG:1	11
1827	23215	AW378961	1
1828	1826	BM696255	1
1829	200373	BM930588 AW235532 DB307860 AI400965 DB520306 DB508890 BF110426 AI126983 AI209118 BU663540	10
1830	200373	DB301599 AI566716	2	HDF:1|HeLaCyto:1|HeLaNuclear:1|HeLaTopStrand:1|HepG2Cyto:1|HepG2Nuclear:1|HepG2TopStrand:1|Jurkat:1|NCCIT:1|PC3:1|SK_N_AS:1|U87MG:1	12
1831	9698
1832	2036	BX501239 BE061637	2	HDF:1|HeLaCyto:1|HepG2Cyto:1|HepG2Nuclear:2|Jurkat:1|SK_N_AS:1	7			T
1833	8452	AW079249	1
1834	157285	BQ707679 CN430308 BG193852 BG214550 BQ358273	5	HeLaCyto:1|HepG2Nuclear:2	3
1835	125058			HDF:2|HeLaCyto:1|HeLaNuclear:2|HepG2Cyto:3|HepG2Nuclear:3|Jurkat:1|NCCIT:2|PC3:1|SK_N_AS:3|U87MG:3	21			T
1836	125058	BF434797	1	U87MG:1	1
1837	94239	BG149763 AI301950 AA971577 AI298012 AI434847 AA876307 AA770007 AI041899 N58102 AA600352 BF446989 AA446263 R06683 BG055178 AI817115 AA622021 AI356037 AI832456 BM054965 AI419555 AA788619 H38575 BU954371 AW129667 AW612396 AA781031 AA534860 AW085246 AW593678 D45766 AI890764 AI700644 AW057661 AI699598 BE883040 AA706901 DB300692 BE858633 AI760346 DB367989 DB361741 DB369368 AI887527 DB360154 AI719535 AI…	399	HDF:2|HeLaCyto:3|HeLaNuclear:3|HepG2Cyto:3|HepG2Nuclear:2|Jurkat:3|NCCIT:2|PC3:3|SK_N_AS:3	24	AU159703,;Y79AA1000214,;AU142364,	1	T
1838	79974	AI620991	1
1839	79974
1840	143379	AI669810	1	HepG2Cyto:1|HepG2Nuclear:1|U87MG:1	3			T
1841	3716	AW070459 AW663511 DB292608	3	HeLaCyto:1|HeLaNuclear:1|HepG2Cyto:1|HepG2Nuclear:2|NCCIT:2|SK_N_AS:1	8			T
1842	51765
1843	5579	DB346966 DB300105	2
1844	5579	N75108 AW608634 AW373276 AW581479 AA248104 AW806286 BG744587 BF950968 BG745015 DA304892 BI481393 BQ188654 AA670143 DB110424 BE940667 CF122080 BQ184360 AW275885 AW950974 AA243358 AA262810 AA845899 DA954144 AW500970 N52338 AI431524 AI498422 DB567027 DB572616 DB577955 BE935045 BM692747 DB541096 BP349964 BU730067 AA662587 DB543906 DB528498 DB539080 DA333524 DB547477 DB552964 DB548589 CF142705 T86187 …	234	HDF:1|HeLaCyto:3|HeLaNuclear:2|Jurkat:3|NCCIT:2|PC3:1	12	BG744587,T86187,R59972,R37156,R39359,;IMAGE:4849142,IMAGE:114378,IMAGE:42380,IMAGE:27009,IMAGE:24520,;BG743900,T86186,R67152,R14058,T80143,	5	T
1845	5579	N75108 AW608634 AW373276 AW581479 AA248104 AW806286 BG744587 BF950968 BG745015 DA304892 BI481393 BQ188654 AA670143 DB110424 BE940667 CF122080 BQ184360 AW275885 AW950974 AA243358 AA262810 AA845899 DA954144 AW500970 N52338 AI431524 AI498422 DB567027 DB572616 DB577955 BE935045 BM692747 DB541096 BP349964 BU730067 AA662587 DB543906 DB528498 DB539080 DA333524 DB547477 DB552964 DB548589 CF142705 T86187 …	234	HeLaCyto:2|HeLaNuclear:2|Jurkat:2|NCCIT:1	7	BG744587,T86187,R59972,R37156,R39359,;IMAGE:4849142,IMAGE:114378,IMAGE:42380,IMAGE:27009,IMAGE:24520,;BG743900,T86186,R67152,R14058,T80143,	5	T
1846	280664	AW029571 H86796 H86854	3
1847	7307	CN285102 AV752158 BG990338 T58484 BF908684 BF912536 BF912440 BF912532 BF912436 BF912278 BF912533 BF912437 AL707660 AJ003537	14	HeLaNuclear:1	1
1848	400757	AI025795 AA885166 AA994556	3	Jurkat:1|U87MG:1	2
1849	400757
1850	400757
1851	2887	AA905088 AI393596	2					T
1852	3084	AW892055	1	NCCIT:1	1
1853	3084	DA570923	1
1854	3084	CR740985 AA609343	2
1855	3084
1856	3084			HDF:1|HepG2BottomStrand:1|PC3:1	3
1857	3084	BF037749 BQ189460	2
1858	54758	AW178788 BE168019 AW178788 BE168019 AW178788 BI037025 BG953979 BG953974 BF905854 BE148204	10	HDF:2|HeLaBottomStrand:1|HeLaCyto:2|HeLaNuclear:2|HepG2BottomStrand:1|HepG2Cyto:2|HepG2Nuclear:2|Jurkat:3|NCCIT:1|PC3:1|SK_N_AS:2|U87MG:2	21
1859	1453	BQ711228	1	HeLaNuclear:1|HepG2Nuclear:1	2
1860	160518	AW770242	1	HeLaCyto:1|HeLaNuclear:1|SK_N_AS:1|U87MG:1	4
1861	23040	H17964 BE671048 AI291513 BE326347	4					T
1862	23040	R46656	1	HeLaNuclear:1|HepG2Cyto:1|HepG2Nuclear:1|PC3:1|U87MG:1	5
1863	9612	DB295455 AA347424 AA371933 BP394704 BE467595 BE464894 BE464904 BE045695 AA007693 AA007694 DW429815 AW362659 T78553	13	HeLaNuclear:2|HepG2Nuclear:1|SK_N_AS:1	4
1864	9612			HDF:1|HeLaBottomStrand:2|HeLaCyto:1|HeLaNuclear:1|HeLaTopStrand:2|HepG2BottomStrand:1|HepG2Cyto:1|HepG2Nuclear:2|HepG2TopStrand:1|Jurkat:2|NCCIT:3|PC3:1|SK_N_AS:1|U87MG:1	20
1865	9612	BE774149	1
1866	9612	BX097834 AA455611	2	HepG2Nuclear:1	1
1867	9612	AI393941 BX108230	2	HDF:1|HeLaNuclear:1|HepG2Nuclear:1|Jurkat:1|NCCIT:1|U87MG:1	6
1868	9612			HepG2Cyto:1|PC3:1	2
1869	8502	AA614288 AI810260 AI682507 BE859046 AI826497	5	HeLaNuclear:1	1
1870	8502			HeLaNuclear:1|NCCIT:1|SK_N_AS:1	3
1871	8502	AA513573 AA876888	2					T
1872	8502	AA417386 BF833113 BF230011 AA417357 BM784000	5	HDF:1|HeLaBottomStrand:1|HeLaCyto:1|HeLaNuclear:1|HepG2Cyto:1|HepG2Nuclear:1|Jurkat:1|NCCIT:1|PC3:1|SK_N_AS:1|U87MG:1	11
1873	8502
1874	8502	BG178825 DB296997 CN429373 DB469659 AV722135 BM720473 DA166427 AA463347 CV380501 DA233801 DA629406 DB310436 AI560876 AA463856 BF934445 AA478457 Z38681 W57615 CN268009	19	HeLaNuclear:1	1	AA478457,;IMAGE:786252,;AA451951,	1
1875	122616	DB524407 AI690682	2	HDF:1|HeLaCyto:1|HeLaNuclear:1|HepG2Cyto:2|HepG2Nuclear:2|Jurkat:1|NCCIT:2|PC3:1|SK_N_AS:1|U87MG:1	13
1876	57562	BF826187 BF825375 AI337733 DB297457	4
1877	375612							T
1878	375612	BM713507 BX510126	2
1879	375612	BQ187407	1
1880	375612			HeLaNuclear:1|HepG2Cyto:1|HepG2Nuclear:1|NCCIT:1|SK_N_AS:1	5
1881	84525	BF224347 BF224230	2	HeLaCyto:1|HeLaNuclear:1|HepG2Cyto:1|HepG2Nuclear:1|Jurkat:1|NCCIT:1|PC3:1|SK_N_AS:1|U87MG:1	9
1882	84525			HeLaCyto:2|HeLaNuclear:2|HepG2Cyto:1|HepG2Nuclear:1|Jurkat:1|NCCIT:1|SK_N_AS:2|U87MG:1	11
1883	1121
1884	5019			HeLaNuclear:2	2
1885	6817	AI961690 CK819685 BM129765 AI207770 BX105257	5	HeLaCyto:1|HeLaNuclear:3|HepG2Cyto:1|HepG2Nuclear:2|Jurkat:4|NCCIT:1|SK_N_AS:1|U87MG:1	14			T
1886	6493	AI288424	1
1887	341640
1888	124565			HeLaCyto:1|HeLaNuclear:1|HeLaTopStrand:1|HepG2Cyto:1|HepG2Nuclear:1|HepG2TopStrand:1|Jurkat:1|NCCIT:1|SK_N_AS:1|U87MG:1	10
1889	26019	AW021960	1
1890	26019	BE550300 AW613937 AI654831	3
1891	26019
1892	26019	AW183569 W71990 AI128823 AI125442 W76494	5					T
1893	23208	AU146128 DB362036 R89739 H39714 R87238 AA074141 AI919567	7	HepG2Nuclear:1	1			T
1894	23185	CV358311 AW578844 BI047509 BF589232 AI961062 AA928590 AA890604 BF926254 AA664407	9	Jurkat:1	1
1895	8520	BI562696 DB098691 CF138890 CF138889 CF138887 CF138888	6	HDF:2|HeLaBottomStrand:1|HeLaCyto:5|HeLaNuclear:5|HepG2Cyto:4|HepG2Nuclear:4|HepG2TopStrand:1|Jurkat:4|NCCIT:4|PC3:4|SK_N_AS:4|U87MG:4	42			T
1896	8520	AV719699 AI446422 AW972095 AI273170 N67125 AA884557 BG210717 AA044238 AI784614 BG204914 C21422 Z25199 AA527122 AI810998 EC574003 BE827543 AI373083 H03359 AA470458 AI420223 AA625662 AW085954 BP417228 DB275249 BU533067 AI220803 DA460689 DB306358 AA342424 AA748458 AA580942 BX390806 F00471 BF092732 BF092651 EC503889 EC459995	37	HeLaCyto:1|Jurkat:1|NCCIT:1|SK_N_AS:1	4	AA044238,H03359,DB306358,AA748458,;IMAGE:486651,IMAGE:151688,BRCAN2000724,IMAGE:1309014,;AA044319,H04045,DA250832,AA746367,	4
1897	2903
1898	55665	BM689091 AW293976 AI937579	3	HDF:1|HeLaCyto:1|HeLaNuclear:1|HepG2Cyto:1|HepG2Nuclear:2|HepG2TopStrand:1|Jurkat:1|NCCIT:2|PC3:2|SK_N_AS:3|U87MG:1	16			T
1899	56953	DW444628 DW450967	2	HepG2Cyto:1|Jurkat:1	2
1900	10200	AA478524 DR155571 BF355745 BJ991327 AI351062 DA812395 AI351072 DA045165 DB312576 AA936186 DN915868	11	HDF:1|HeLaNuclear:1|HepG2Cyto:1|HepG2Nuclear:1|Jurkat:1|NCCIT:1|SK_N_AS:1	7
1901	54873
1902	135138	BQ632160	1	HeLaNuclear:1	1
1903	135138
1904	135138			HDF:1|HeLaCyto:1|HeLaNuclear:1|HepG2Nuclear:1|Jurkat:1|NCCIT:1|PC3:1|SK_N_AS:1|U87MG:1	9
1905	54093	DA509066 AA640208 BF987250	3	HeLaCyto:1|HepG2Cyto:1|PC3:1	3
1906	5045			HDF:1|HeLaCyto:1|HeLaNuclear:3|HepG2Cyto:2|HepG2Nuclear:1|Jurkat:2|NCCIT:1|PC3:1|SK_N_AS:1|U87MG:1	14
1907	9341	AW664999 DA111541 BQ293276 AA418516 BX502143 AA418485 CD653161 AI142734	8	NCCIT:1	1
1908	9341	DA886318 DB210978 AI203004 DA116295 DA945046 AI864004 DA350296 DA380948 DA309421	9
1909	2786
1910	55227
1911	5747	AW970116 AA494039 AA513982 BF878734 BG949752 AV734861	6	HDF:1|HeLaCyto:1|HeLaNuclear:1|HepG2Cyto:1|HepG2Nuclear:1|SK_N_AS:1|U87MG:1	7
1912	5747	AA902963 AW151642 BF942774 BQ342687 AA011679 T57221 T55975 AA011716 CX865792 H70143 EH345417	11	HDF:1|HepG2Cyto:1|Jurkat:1	3
1913	5747	AW276701 AW276860 AI620466 AI818045 D29047	5
1914	5747	N51585	1
1915	114884	AA947588 BX504350	2
1916	114884							T
1917	55288	AI681280 BE220856 H86769 H86760 H86765 H86774 H86962	7					T
1918	166785	Z40169	1	Jurkat:1|NCCIT:1|PC3:1|SK_N_AS:1|U87MG:1	5			T
1919	166785	AA442900 Z41029 DA068976 AI628082 DA166849 DA179025 DR423310 AW954478 DB326819 AA780371 AA678047 AA992623 R94223	13	Jurkat:1	1			T
1920	166785	DR421930 BQ286415 CK825824 H21435 H46805 DB302446 BQ269761 H21391 H46730	9					T
1921	128061	AI004626 AW085209 AI222052 BX104805	4	HepG2Cyto:1	1
1922	79844	DB339339 N78741 BU535704 BX953714 BE770199 CN360751	6	HeLaCyto:1|HeLaNuclear:2|HepG2Cyto:2|HepG2Nuclear:2|Jurkat:1|NCCIT:2|PC3:2|SK_N_AS:2|U87MG:1	15			T
1923	79844	BX492248 DB228608 AU127911 DA128968	4	HepG2Nuclear:1|NCCIT:2	3			T
1924	1102	BF380811 DA646833 AA973037 AA460062 AW169977 DB320992 DB315824 AA868809 AA235071 R50382 AA234899 AW243583 AI680867 BF110179 AA811821 BY796196 AA459970 BG315545 AA235170 AV748254 BF740727	21	NCCIT:1	1			T
1925	1102	AA827932 BE042975 AW510981 AA677256	4
1926	1102	BG951650	1	Jurkat:1|SK_N_AS:1|U87MG:1	3
1927	23405	AA262488 AA251552 AU155701 CB051191 AA262008 BP228147 BQ435725 DA772797 AA251653 BM848399 BM763621 AW371636 BI050223 CN258469 CA842189 DA329661 Z19824	17			AU155701,;PLACE1000755,;AU134889,	1	T
1928	7027	AI434848 C00928	2	HeLaCyto:1|HeLaNuclear:1|HepG2Cyto:1|HepG2Nuclear:1|Jurkat:1|PC3:1|SK_N_AS:2|U87MG:1	9			T
1929	7027	AW005416 AI468403 AW007021 N70946 W46439 BQ428249 H67464 AL536452 DA823227 DR033627 BM311090 AA334801 BQ719425 CX762169 AA179415 AW609038 BG257814 BG170074 BU174779 BU187839 H71380 BQ300247 CN297477 BG288620 BF828087 BF799678 BI963992 CK824664 DR156720 CD244652 BM853573 BE779463 AV752292 BE926801 BF736232 BF738487 CD172316 AI700486 EL952898 BF793555 BQ776315 BX374127 AA401871 AA749384 AA730015 BX…	201	HDF:2|HeLaCyto:3|HeLaNuclear:3|HepG2Cyto:1|HepG2Nuclear:4|Jurkat:1|SK_N_AS:4	18	N70946,W46439,BX374127,BI262240,BX363363,BX363363,BX325082,BX336974,R60866,R60866,AA404235,BX354474,Z38983,F04606,W35399,N27831,;IMAGE:294393,IMAGE:323989,CS0DK006YM06,IMAGE:5088004,CS0DK012YK01,CS0DK012YK01,CS0DJ009YD20,CS0DI034YH15,IMAGE:42383,IMAGE:42383,IMAGE:758292,CS0DC020YM10,c-0vg07,c-zse01,IMAGE:321708,IMAGE:270029,;BX102109,W46493,BX384240,BI261703,BX363364,BX390860,BX325083,BX358150,R6…	14
1930	7027	AW005416 AI468403 AW007021 N70946 W46439 BQ428249 H67464 AL536452 DA823227 DR033627 BM311090 AA334801 BQ719425 CX762169 AA179415 AW609038 BG257814 BG170074 BU174779 BU187839 H71380 BQ300247 CN297477 BG288620 BF828087 BF799678 BI963992 CK824664 DR156720 CD244652 BM853573 BE779463 AV752292 BE926801 BF736232 BF738487 CD172316 AI700486 EL952898 BF793555 BQ776315 BX374127 AA401871 AA749384 AA730015 BX…	201	HeLaCyto:1|HeLaNuclear:1|HepG2Cyto:1|HepG2Nuclear:2|Jurkat:1|SK_N_AS:2	8	N70946,W46439,BX374127,BI262240,BX363363,BX363363,BX325082,BX336974,R60866,R60866,AA404235,BX354474,Z38983,F04606,W35399,N27831,;IMAGE:294393,IMAGE:323989,CS0DK006YM06,IMAGE:5088004,CS0DK012YK01,CS0DK012YK01,CS0DJ009YD20,CS0DI034YH15,IMAGE:42383,IMAGE:42383,IMAGE:758292,CS0DC020YM10,c-0vg07,c-zse01,IMAGE:321708,IMAGE:270029,;BX102109,W46493,BX384240,BI261703,BX363364,BX390860,BX325083,BX358150,R6…	14
1931	170506	AI204678 DB330175 BE140608 AA505255 CN292933 BF814782 BF817690 BF817406 CN284085 DB125938	10	HeLaNuclear:1|HepG2Nuclear:2|Jurkat:2|NCCIT:1|SK_N_AS:1	7	DB330175,;PROST2015457,;DA877102,	1	T
1932	54981	BM263876 BM264175 CK824686	3	HeLaCyto:1|HeLaNuclear:1|HepG2Cyto:2|Jurkat:1|NCCIT:1|U87MG:1	7
1933	54981	BG539524 BF436135 BF435285 AI400203	4	HDF:1|HeLaCyto:1|HeLaNuclear:1|HepG2Cyto:1|HepG2Nuclear:1|Jurkat:1|NCCIT:1|PC3:1|SK_N_AS:1|U87MG:1	10			T
1934	6397	AI306652 DA443867 AW859164 AA883685 AA992396 CD243647 DA403461 DA994233 DA455021 AA037407 CA396997 AA626268 CN409782 DA203942 DA392264 DB121656 BX478324 DA951259 CD244555 DA506478 BX479958 DA675989 BM711322 DB251379 DA888649 BP197865 DA343262 BE799807 BI752920 BQ309300 BE514336 BX386861 DA823134 AL035827 DB105557 DA380941 BQ064671 BF526203 BP340061 BQ307222 BE701210 BE831098 BE701205 BE703929 BE7…	146	HDF:2|HeLaCyto:2|HeLaNuclear:3|HepG2Cyto:2|HepG2Nuclear:2|HepG2TopStrand:1|Jurkat:2|NCCIT:2|PC3:1|SK_N_AS:1|U87MG:2	20	AA037407,R39453,H46746,F11094,AA412175,Z40935,F03621,;IMAGE:321265,IMAGE:23615,IMAGE:178249,c-3lf03,IMAGE:729908,c-2je07,c-23g12,;W52928,T77257,H46826,F13313,AA399013,F07840,F07378,	7	T
1935	4598	BQ712503 BQ712219 DB323185 DW432373 DA402767 CK824740 CA866891 BM263841 BM263981 CR990822 T82093 BQ351113 BQ351824	13	HDF:2|HeLaCyto:1|HeLaNuclear:2|HepG2Cyto:2|HepG2Nuclear:4|Jurkat:3|NCCIT:2|PC3:2|SK_N_AS:3|U87MG:2	23
1936	65264	DA328997 BM803099 BF380946 AL037893 CB117936 BF820080 BI006200 BF822210 BF086274 DA067790 AA278442 CD683550 BF985613 BF771831 BF771785 AA161063 AA129576 AW178808 BF771127 AW178809 AA147920 BQ186406 AA129577 AA461250 AA460943 AA279059 BF800100 DA013768 AA233424 AA233645	30	HeLaCyto:1|HeLaNuclear:1|HepG2Cyto:1|HepG2Nuclear:1|Jurkat:1|NCCIT:1|PC3:1|SK_N_AS:1	8			T
1937	79953	AI263965 AI732900 AA918129 AI272847 AI278764 AI285200 AI339550 AA857118 BX091543 AI793156	10	HDF:1|HeLaCyto:1|HeLaNuclear:1|HepG2Nuclear:1|Jurkat:1|NCCIT:1|PC3:1|SK_N_AS:1	8
1938	79953			HDF:1|HeLaNuclear:1|HepG2Cyto:2|SK_N_AS:1	5
1939	79953	DN912244 Z41682 BX951905 DA572648	4
1940	18	BF848978 AA203739 W86367 W86363 H70314 W86247 W86303	7
1941	65975
1942	65975	AW105077 AI183829 BU580882 AI703233	4
1943	7844	C75571 AI150469 DB350281 DB573245 DB567162 DB574202 T10778	7	HepG2Nuclear:2	2			T
1944	30011	BE856042 BE856449 AI972786	3	PC3:1	1
1945	442213
1946	442213	BF247423	1
1947	442213	CN285557	1
1948	442213	N21088 AA233771 AA242993 AI246232 AI246288 BX473272 AA424501 AA233824 N31099 AA424311 AA236505	11
1949	6598	AI825357 CR744634 AI917864 AI638238 AI656952 BF223054 BE504717 AI638239 AI636494 BG150317 AW197571 AI671118 AA353424	13	HDF:1|HeLaNuclear:1|HepG2Cyto:1|HepG2Nuclear:1|U87MG:1	5
1950	10745	CB854215	1	HeLaCyto:1|SK_N_AS:1	2			T
1951	10745	BG055281 AI698078 BE549579 AA670211	4
1952	4790	AI001741 Z40523 T71986 DB211679	4	NCCIT:1	1
1953	10180	BG431268 BF962160 BX090887 BG534490 DW453431 AA936428 BP396121 BF942730 BM280281 BE814519 AA971762 AA325437 AW340225	13
1954	10180	AI470441 AI933999 H92604 BF923457 AA989528 F08851 AA969568 AW845069 BE140321 AW339041 EC485251 EC445828	12	SK_N_AS:1	1
1955	10180	DA363244 DA380356 N85679 DA188257 BX495438 AI350197 DA243529 CD358818 CN370981 AF107492 BI561955 AI087797 AI015215 AI742876 T19232 DB276589 DB075308 DA808489 CN370980 Z20369 DA338669 DA111503 DA834138 AW901548 BF105933 DA327650 DA235042 CF138223 CF138221 DA409331 DA859267 DB281950 DA195750 DA107895 DA804548 DA324405 BU079344 DA507413 DA756641 CA774124 DB275637 BM312658 DA334622 H74155 DA253961 DA…	100	HeLaNuclear:5|HepG2Nuclear:5|Jurkat:5|NCCIT:7|PC3:4|SK_N_AS:1|U87MG:1	28			T
1956	57465	AW962239 T31300 AW962232 AW962230 Z43174 CX870045 DN992373 BU159649 BQ188023 AA449894 BQ189203 BG472256 BG394133 AI436223 AI191686 AW882373	16	HeLaNuclear:1|HepG2Nuclear:2|NCCIT:1|SK_N_AS:3	7
1957	22889	BX478183 AW418628 AA830893 AW978508 BF433376 AW978507 BE549592 AI630976 AI350097 AI458500 BE468237 BE217934 AW591992 DB312991 AA936420 BE220831 BE217793 AI690212 AA702486 AW339792 DW442551 BJ991628 AA703551	23	HeLaNuclear:5|HepG2Nuclear:3|Jurkat:4|NCCIT:5|PC3:1|SK_N_AS:4	22	BJ991628,;hkmt-2067,;BJ991627,	1
1958	374378
1959	374378	AI024166	1
1960	374378	AI076322 N53978 AI248352 AA700711 AA779170 BF092769 DA227518	7	HDF:1|HeLaCyto:1|HeLaNuclear:1|HepG2Cyto:1|HepG2Nuclear:1|NCCIT:1|SK_N_AS:1|U87MG:1	8			T
1961	374378	AW469234	1
1962	148	DA148872 DA177984	2	HeLaTopStrand:1|HepG2Cyto:1|HepG2Nuclear:1|Jurkat:1|NCCIT:1|SK_N_AS:1	6
1963	9353
1964	9353	BM728811 BY799915	2	HeLaTopStrand:1	1
1965	9830	AI469336 BG222305 DB319956 AI337828 DB123143 AW390201 BQ438452 BM126679 CK818945 BM126061 AI439483 AA991904 AV749541 AW373878 AW373915 BP426017 BM126967 CK818946 BM126342 BF593218 AI423931 AA708457 AA670135 EC469283 EC458766 EC544787 BM069645 EC530087 EC516466 EC443717 EC441167	31	HeLaCyto:1|HeLaNuclear:1|HepG2Cyto:1|Jurkat:3|NCCIT:1|PC3:1|SK_N_AS:1|U87MG:1	10			T
1966	5567	AW087694 DN602222 AA905895 DB528625 AW103646 EH341061	6					T
1967	5567			HDF:1|PC3:1	2
1968	136647	AA732909 AW162436 AI827597 BU789983 AI700304 AA934766 AI379608 AI498587 BG027679 AA926923 AW466873 AI077553 AA425766 AI167558 H57957 AI352169 AI802346 AI572943 AW955632 AV682366 AI284186 BE907663 BX390288 DB295235 AI859456 AI871377 BQ271192 CA841468 AA455120 AW440375 N70690 AI672601 DB537912 AA688352 AI243358 AW073942 T31440 AA913666 AI565205 AA668651 AW974317 BU531967 AA587686 AI658572 BF437181 …	62			BU789983,H57957,BQ271192,AA455120,CK825522,;IMAGE:6125496,IMAGE:205115,IMAGE:5780887,IMAGE:809860,IMAGE:5780887,;BU790280,H58054,BQ271491,AA464306,BQ271491,	4	T
1969	80790	BI026878 BG951456 BG953493 CV324290 BF946604 BF946609	6	HeLaBottomStrand:1|HepG2BottomStrand:1|HepG2Cyto:1|HepG2Nuclear:2	5
1970	80790			HDF:2|HeLaCyto:2|HeLaNuclear:3|HepG2Cyto:4|HepG2Nuclear:3|Jurkat:3|NCCIT:2|PC3:1|SK_N_AS:3|U87MG:2	25			T
1971	80790	BX115206	1	HeLaBottomStrand:1|HeLaNuclear:1|HepG2BottomStrand:1|HepG2Cyto:2|HepG2Nuclear:2|Jurkat:1|SK_N_AS:1	9
1972	4948	AA668290	1	HeLaNuclear:1|HepG2Nuclear:1	2
1973	4948
1974	81539			HeLaCyto:1|HeLaNuclear:1|HepG2Cyto:1|Jurkat:1|NCCIT:1|PC3:1	6
1975	726	BX281307 H81543 H67223	3	HeLaBottomStrand:1|HeLaCyto:1|HeLaNuclear:1|HepG2Cyto:2|HepG2Nuclear:3|Jurkat:1|NCCIT:2|PC3:1|SK_N_AS:2|U87MG:1	15
1976	726	CV367723 BF875045	2	HDF:1|HeLaBottomStrand:1|HeLaCyto:1|HeLaNuclear:1|HepG2BottomStrand:1|HepG2Cyto:1|HepG2Nuclear:1|Jurkat:1|NCCIT:1|PC3:1|SK_N_AS:1|U87MG:1	12
1977	55869
1978	55869	BQ632501 AA662745 DB296903 DC426056 AA480311 AW972124 BX453996 BX344450 BX340775 BG120118 CN336002 AI940758 AI940743 BG979781	14	HeLaCyto:1|NCCIT:1|PC3:1	3	BQ632501,BQ632501,DC426056,BX453996,BX340775,BX340775,;IMAGE:6031009,IMAGE:6031009,FEBRA2001577,CL0BB009ZA09,CS0DJ006YB21,CS0DJ006YB21,;BQ632790,CK902212,DC352390,BX403971,BX340776,BX344451,	4	T
1979	55869
1980	4919
1981	4919	AA033623 BX117638 AW002902 BE645930 AA032253 AI090101 AW043787 AW268807 AW594471	9
1982	222256	BF432882 AI697749 AA996205 BG149448	4	HDF:1|HepG2Nuclear:1|Jurkat:2|PC3:1|U87MG:2	7
1983	1909	AI138286 DA087468 BG620190 BU852704 BX088807 DB298169 AW973616 AA573452 AI038016 R47830	10					T
1984	1909	AI138286 DA087468 BG620190 BU852704 BX088807 DB298169 AW973616 AA573452 AI038016 R47830	10	Jurkat:1	1			T
1985	1909	AI823694	1	HeLaBottomStrand:1	1			T
1986	1909	BX110076 N23527 CR743503 CV374564 BF061849 AI633529 AA033683 AW028068 H97151	9	NCCIT:1	1			T
1987	1909
1988	1909	AI005220 AA418781 AA194927 BX094655 AA418727 AI271606 AA194928	7	NCCIT:1	1
1989	1909
1990	1909	DB509572	1	Jurkat:1	1
1991	22905			HeLaNuclear:1|HepG2Nuclear:1|Jurkat:1	3
1992	9798	AI632171 AI969733	2
1993	9798							T
1994	1213	BE144882 DB257021 W16683 BG700381 EC452063	5	HDF:1|HeLaCyto:1|HeLaNuclear:3|HepG2Cyto:1|HepG2Nuclear:1|Jurkat:1|NCCIT:1|PC3:1|SK_N_AS:1|U87MG:1	12			T
1995	57496	DB341010 CD699460	2	NCCIT:1	1			T
1996	57496	BX100327	1
1997	352954	CD251747 CD242968 CD106430 BQ364756 BE763296 H05335 BF954445 BQ340073 R23397 DA079027 AA077274 CA396388 DA069562 AA076805 DA131784 CB216363 AA077118 BQ361542 DA129103 BG758648 BM824698 DA369661 AU253030 DA523798 DA074606 DA153637 DA821442 DA141350 DA505570 DB174603 BI906880 BY798946 BI755812 DA039622 DA625443 DA039508 DA514427 AA323484 DA791702 DA788420 DA262348 AA077510 BF817254 BE141937 DA45012…	100					T
1998	352954	CD251747 CD242968 CD106430 BQ364756 BE763296 H05335 BF954445 BQ340073 R23397 DA079027 AA077274 CA396388 DA069562 AA076805 DA131784 CB216363 AA077118 BQ361542 DA129103 BG758648 BM824698 DA369661 AU253030 DA523798 DA074606 DA153637 DA821442 DA141350 DA505570 DB174603 BI906880 BY798946 BI755812 DA039622 DA625443 DA039508 DA514427 AA323484 DA791702 DA788420 DA262348 AA077510 BF817254 BE141937 DA45012…	100	HeLaCyto:1|HeLaNuclear:1|HepG2Nuclear:2|Jurkat:1|NCCIT:1|PC3:2|SK_N_AS:2|U87MG:1	11
1999	81	BF813639 BG955451 AA878359 BG745781 BG745525 BG745920 DW426468 N27751 BF000430 BF741708 BF057648 AI559772	12	HeLaNuclear:1|HepG2Nuclear:2	3
[truncated: 8,845 more rows]
