# Supplementary material for: Discovery of novel human transcript variants by analysis of intronic single-block EST with polyadenylation site
Source: BMC Genomics. 2009 Nov 12;10:518. doi: 10.1186/1471-2164-10-518 (PMC2784480; doi:10.1186/1471-2164-10-518)
Supplement: Additional file 4 — Amplification of novel transcript variants. The headings are defined as follows: "AmpSeq" is the amplified cDNA sequence; "PCRlength" is the PCR product length; "ProteinSeq" is the putative protein product from the "AmpSeq"; "ProLength" is the protein length in "ProteinSeq"; and "FirstPrimer(5')", "FirstPrimer(3')", "SecondPrimer(5')" and "SecondPrimer(3')" are the first and second primer sets, respectively. All the primer sequences are given in 5' to 3' orientation. [file 1471-2164-10-518-S4.xls]

## Sheet: Sheet1
Symbol	Locuslink	Definition	SiteType	PolyA_DB2	AccNo	AmpSeq	PCRlength	ProteinSeq	ProLength	FirstPrimer(5')	FirstPrimer(3')	SecondPrimer(5')	SecondPrimer(3')
DLL1	28514	Delta-like 1 (Drosophila)	composite exon	false	EU927387	ccggcttttaaagaaagaagtcctgggtcctgcggtctggagcgaggcaagggcgcttttctgcccacgctccccgtggcccatcgatcccccarcgcgtccgccgctgttctaaggagagaagtgggggccccccaggctcgcgcgtggagcgaagcagcATGGGCAGTCGGTGCGCGCTGGCCCTGGCGGTGCTCTCGGCCTTGCTGTGTCAGGTCTGGAGCTCTGGGGTGTTCGAACTGAAGCTGCAGGAGTTCGTCAACAAGAAGGGGCTGCTGGGGAACCGCAACTGCTGCCGCGGGGGCGCGGGGCCACCGCCGTGCGCCTGCCGGACCTTCTTCCGCGTGTGCCTCAAGCACTACCAGGCCAGCGTGTCCCCCGAGCCGCCCTGCACCTACG…	1873	MGSRCALALAVLSALLCQVWSSGVFELKLQEFVNKKGLLGNRNCCRGGAGPPPCACRTFFRVCLKHYQASVSPEPPCTYGSAVTPVLGVDSFSLPDGGGADSAFSNPIRFPFGFTWPGTFSLIIEALHTDSPDDLATENPERLISRLATQRHLTVGEEWSQDLHSSGRTDLKYSYRFVCDEHYYGEGCSVFCRPRDDAFGHFTCGERGEKVCNPGWKGPYCTERESLGRHRWLTRPRTRTTRRDGAS	247	aagctcaatctctggactctctctc	ccagttcaggccaaggcaaag	ccggcttttaaagaaagaagtcctg	attttgggaagctaaggagcaagg
MAPK9	5601	Mitogen-activated protein kinase 9	composite exon	true	EU927388	atattgcaggacgctgcatcATGAGCGACAGTAAATGTGACAGTCAGTTTTATAGTGTGCAAGTGGCAGACTCAACCTTCACTGTCCTAAAACGTTACCAGCAGCTGAAACCAATTGGCTCTGGGGCCCAAGGGATTGTTTGTGCTGCATTTGATACAGTTCTTGGGATAAATGTTGCAGTCAAGAAACTAAGCCGTCCTTTTCAGAACCAAACTCATGCAAAGAGAGCTTATCGTGAACTTGTCCTCTTAAAATGTGTCAATCATAAAAATATAATTAGTTTGTTAAATGTGTTTACACCACAAAAGACCCTAGAAGAATTTCAAGATGTGTATTTGGTTATGGAATTAATGGATGCTAACTTATGTCAGGTTATTCACATGGAGCTGGATCATGAAA…	1602	MSDSKCDSQFYSVQVADSTFTVLKRYQQLKPIGSGAQGIVCAAFDTVLGINVAVKKLSRPFQNQTHAKRAYRELVLLKCVNHKNIISLLNVFTPQKTLEEFQDVYLVMELMDANLCQVIHMELDHERMSYLLYQMLCGIKHLHSAGIIHRDLKPSNIVVKSDCTLKILDFGLARTACTNFMMTPYVVTRYYRAPEVILGMGYKENVDIWSVGCIMGELVKGCVIFQGTDRILPRDLGPAMLS	242	ctgaaacttgcccacccttcg	cccaaggatggagaccaatttaaac	atattgcaggacgctgcatcatg	tgaaaaagggaagatgtgaagaacc
TNFRSF1A	7132	Tumor necrosis factor receptor superfamily, member 1A	hidden exon	true	EU927389	caaatgggggagtgagaggccatagctgtctggcATGGGCCTCTCCACCGTGCCTGACCTGCTGCTGCCACTGGTGCTCCTGGAGCTGTTGGTGGGAATATACCCCTCAGGGGTTATTGGACTGGTCCCTCACCTAGGGGACAGGGAGAAGAGAGATAGTGTGTGTCCCCAAGGAAAATATATCCACCCTCAAAATAATTCGATTTGCTGTACCAAGTGCCACAAAGGAACCTACTTGTACAATGACTGTCCAGGCCCGGGGCAGGATACGGACTGCAGGGAGTGTGAGAGCGGCTCCTTCACCGCTTCAGAAAACCACCTCAGACACTGCCTCAGCTGCTCCAAATGCCGAAAGGAAATGGGTCAGGTGGAGATCTCTTCTTGCACAGTGGACCGGGA…	1339	MGLSTVPDLLLPLVLLELLVGIYPSGVIGLVPHLGDREKRDSVCPQGKYIHPQNNSICCTKCHKGTYLYNDCPGPGQDTDCRECESGSFTASENHLRHCLSCSKCRKEMGQVEISSCTVDRDTVCGCRKNQYRHYWSENLFQCFNCSLCLNGTVHLSCQEKQNTVCTCHAGFFLRENECVSCSKVLLCRPGWNAVARSRLTATSASQIQAILLLQPPK	218	ctgccctgagcccaaatg	cagggatcttgaaaaggctgtg	caaatgggggagtgagaggc	cctcatcaccacagggatcg
STAMBP	10617	STAM binding protein	hidden exon	false	EU927390	TGACCATGGAGATGTGAGCCTCCCGCCCGAAGACCGGGTGAGGGCTCTCTCCCAGCTGGGTAGTGCGGTAGAGGTGAATGAAGACATTCCACCCCGTCGGTACTTCCGCTCTGGAGTTGAGATTATCCGAATGGCATCCATTTACTCTGAGGAAGGCAACATTGAACATGCCTTCATCCTCTATAACAAGTATATCACGCTCTTTATTGAGAAACTACCAAAACATCGAGATTACAAATCTGCTGTCATTCCTGAAAAGAAAGACACAGTAAAGAAATTAAAGGAGATTGCATTTCCCAAAGCAGAAGAGCTGAAGGCAGAGCTGTTAAAACGATATACCAAAGAATATACAGAATATAATGAAGAAAAGAAGAAGGAAGCAGAGGAATTGGCCCGGAA…	1425	DHGDVSLPPEDRVRALSQLGSAVEVNEDIPPRRYFRSGVEIIRMASIYSEEGNIEHAFILYNKYITLFIEKLPKHRDYKSAVIPEKKDTVKKLKEIAFPKAEELKAELLKRYTKEYTEYNEEKKKEAEELARNMAIQQELEKEKQRVAQQKQQQLEQEQFHAFEEMIRNQELEKERLKIVQEFGKVDPGLGGPLVPDLEKPSLDVFPTLTVSSIQPSDCHTTVRPAKPPVVDRSLKPGALSNSESIPTIDGLRHVVVPGRLCPQFLQLASANTARGVETCGILCGKLMRNEFTITHVLIPKQSAGSDYCNTENEEELFLIQDQQGLITLGWIHVETLWSLKSLHAP	346	aacttggtcctgatgtctgacc	gtttccattgtttgttttattaagc	tgaccatggagatgtgagcc	gacttatgttcatcttagaggaggt
MAPK14	1432	Mitogen-activated protein kinase 14	composite exon	false	FJ032367	ATGTCTCAGGAGAGGCCCACGTTCTACCGGCAGGAGCTGAACAAGACAATCTGGGAGGTGCCCGAGCGTTACCAGAACCTGTCTCCAGTGGGCTCTGGCGCCTATGGCTCTGTGTGTGCTGCTTTTGACACAAAAACGGGGTTACGTGTGGCAGTGAAGAAGCTCTCCAGACCATTTCAGTCCATCATTCATGCGAAAAGAACCTACAGAGAACTGCGGTTACTTAAACATATGAAACATGAAAATGTGATTGGTCTGTTGGACGTTTTTACACCTGCAAGGTCTCTGGAGGAATTCAATGATGTGTATCTGGTGACCCATCTCATGGGGGCAGATCTGAACAACATTGTGAAATGTCAGAAGCTTACAGATGACCATGTTCAGTTCCTTATCTACCAA…	2750	MSQERPTFYRQELNKTIWEVPERYQNLSPVGSGAYGSVCAAFDTKTGLRVAVKKLSRPFQSIIHAKRTYRELRLLKHMKHENVIGLLDVFTPARSLEEFNDVYLVTHLMGADLNNIVKCQKLTDDHVQFLIYQILRGLKYIHSADIIHRDLKPSNLAVNEDCELKILDFGLARHTDDEMTGYVATRWYRAPEIMLNWMHYNQTVDIWSVGCIMAELLTGRTLFPGTDHIDQLKLILRLVGTPGAELLKKISSESVS	256	ctggaaaatgtctcaggagaggc	acctggccttatttttccattct	atgtctcaggagaggcccac	ttcccatacatcatgcgcttttaag
MAPK14	1432	Mitogen-activated protein kinase 14	composite exon	false	FJ032368	ATGTCTCAGGAGAGGCCCACGTTCTACCGGCAGGAGCTGAACAAGACAATCTGGGAGGTGCCCGAGCGTTACCAGAACCTGTCTCCAGTGGGCTCTGGCGCCTATGGCTCTGTGTGTGCTGCTTTTGACACAAAAACGGGGTTACGTGTGGCAGTGAAGAAGCTCTCCAGACCATTTCAGTCCATCATTCATGCGAAAAGAACCTACAGAGAACTGCGGTTACTTAAACATATGAAACATGAAAATGTGATTGGTCTGTTGGACGTTTTTACACCTGCAAGGTCTCTGGAGGAATTCAATGATGTGTATCTGGTGACCCATCTCATGGGGGCAGATCTGAACAACATTGTGAAATGTCAGAAGCTTACAGATGACCATGTTCAGTTCCTTATCTACCAA…	2777	MSQERPTFYRQELNKTIWEVPERYQNLSPVGSGAYGSVCAAFDTKTGLRVAVKKLSRPFQSIIHAKRTYRELRLLKHMKHENVIGLLDVFTPARSLEEFNDVYLVTHLMGADLNNIVKCQKLTDDHVQFLIYQILRGLKYIHSADIIHRDLKPSNLAVNEDCELKFVCSSSAL	173	ctggaaaatgtctcaggagaggc	acctggccttatttttccattct	atgtctcaggagaggcccac	ttcccatacatcatgcgcttttaag
IL16	3603	Interleukin 16	composite exon	false	FJ032370	agaggcaggctcggATGGACTATAGCTTTGATACCACAGCCGAAGACCCTTGGGTTAGGATTTCTGACTGCATCAAAAACTTATTTAGCCCCATCATGAGTGAGAACCATGGCCACATGCCTCTACAGCCCAATGCCAGCCTGAATGAAGAAGAAGGGACACAGGGCCACCCAGATGGGACCCCACCAAAGCTGGACACCGCCAATGGCACTCCCAAAGTTTACAAGTCAGCAGACAGCAGCACTGTGAAGAAAGGTCCTCCTGTGGCTCCCAAGCCAGCCTGGTTTCGCCAAAGCTTGAAAGGTTTGAGGAATCGTGCTTCAGACCCAAGAGGGCTCCCTGATCCTGCCTTGTCCACCCAGCCAGCACCTGCTTCCAGGGAGCACCTAGGATCACACA…	2064	MDYSFDTTAEDPWVRISDCIKNLFSPIMSENHGHMPLQPNASLNEEEGTQGHPDGTPPKLDTANGTPKVYKSADSSTVKKGPPVAPKPAWFRQSLKGLRNRASDPRGLPDPALSTQPAPASREHLGSHIRASSSSSSIRQRISSFETFGSSQLPDKGAQRLSLQPSSGEAAKPLGKHEEGRFSGLLGRGAAPTLVPQQPEQVLSSGSPAASEARDPGVSESPPPGRQPNQKTLPPGPDPLLRLLSTQAEESQGPVLKMPSQRARSFPLTRSQSCETKLLDEKTSKLYSISSQVSSAVMKSLLCLPSSISCAQTPCIPKEGASPTSSSNEDSAANGSAETSALDTGFSLNLSELREYTEGLTEAKEDDDGDHSSLQSGQSVISLLSSEELKKLIEEVKVL…	560	acccaaacatccccgataaaaca	aatttcccatccatttgacacagtg	agaggcaggctcggatggac	gtattgggcaattattttaacaggc
DGCR2	9993	DiGeorge syndrome critical region protein 2	hidden exon	false	FJ032369	ATGGTGCCCAAGGCAGACAGCGGCGCCTTCCTGCTGCTCTTCCTGCTCGTGCTCACTGTCACCGAGCCGCTGCGGCCAGAGCTGCGGTGCAACCCTGGGCAGTTTGCGTGTCGCAGCGGCACCATCCAGTGCATCCCCCTCCCCTGGCAGTGTGACGGCTGGGCGACTTGCGAGGATGAGAGCGACGAAGCCAACTGTCCAGAAGTGACCGGGGAGGTGCGTCCTCATCATGGGAAGGAGGCTGTGGATCCGCGGCAGGGGCGGGCCAGAGGAGGCGACCCTTCGCACTTCCACGCGGTGAACGTGGCGCAGCCCGTTCGCTTCAGCAGTTTCCTAGGGAAGTGCCCGACAGGGTGGCACCACTACGAAGGCACGGCCAGCTGCTACCGGGTCTACCTG…	1135	MVPKADSGAFLLLFLLVLTVTEPLRPELRCNPGQFACRSGTIQCIPLPWQCDGWATCEDESDEANCPEVTGEVRPHHGKEAVDPRQGRARGGDPSHFHAVNVAQPVRFSSFLGKCPTGWHHYEGTASCYRVYLSGENYWDAAQTCQRLNGSLATFSTDQELRFVLAQEWDQPERSFGWKDQRKLWVGYQYVITGRNRSLEGRWEVAFKGSSEVFLPPDPIFASAMSENDNVFCAQLQCFHFPTLRHHDLHSWHAESCYEKSSFLCKRSQTCVDIKDNVVDEGFYFTPKGDDPCLSCTCHGGEPEMCVAALCERPHGCSPLSCTARAT	327	gggacgatgaacggaggataaatgg	tcatggttttacagtttgcagcaaac	atggtgcccaaggcagacag	acattctgatgcttaacacatgaca
PDCD6IP	10015	Pogrammed cell death 6 interacting protein	composite exon	true	GQ131806	ccgccagcccagtacctctctctcctcggccctcgtaagctgtccgcggtctgtttggcccgaacggcggcggaggcgctgatcATGGCGACATTCATCTCGGTGCAGCTGAAAAAGACCTCAGAGGTGGACCTGGCCAAGCCGCTGGTGAAGTTCATCCAGCAGACTTACCCAAGCGGCGGGGAAGAGCAGGCCCAGTACTGCCGCGCGGCGGAGGAGCTCAGCAAGCTGCGCCGCGCCGCAGTCGGTCGTCCGCTGGACAAGCACGAGGGCGCGCTCGAGACGCTCCTGAGATATTATGATCAGATTTGTTCTATTGAACCCAAATTCCCATTTTCTGAAAATCAGATCTGCTTGACATTTACCTGGAAGGATGCTTTCGATAAAGGTTCACTTTTT…	1135	MATFISVQLKKTSEVDLAKPLVKFIQQTYPSGGEEQAQYCRAAEELSKLRRAAVGRPLDKHEGALETLLRYYDQICSIEPKFPFSENQICLTFTWKDAFDKGSLFGGSVKLALASLGYEKSCVLFNCAALASQIAAEQNLDNDEGLKIAAKHYQFASGAFLHIKETVLSALSREPTVDISPDTVGTLSLIMLAQAQEVFFLKATRDKMKDAIIAKLANQAADYFGDAFKQCQYKDTLPKVSYCFYKHLLTLHVKYLDFFVYKKQVETYKEI	271	ctgggtccaggtgggcgtag	tgtctgtttttgcgctttaaggctc	ccgccagcccagtacctctc	acatgcttgtaccaaatcaccaatga
PIAS1	8554	Protein inhibitor of activated STAT, 1	composite exon	false	FJ997900	ATGGCGGACAGTGCGGAACTAAAGCAAATGGTTATGAGCCTTAGAGTTTCTGAACTCCAAGTACTGTTGGGCTACGCCGGGAGAAACAAGCACGGACGCAAACACGAACTTCTCACAAAAGCCCTGCATTTGCTAAAGGCTGGCTGTAGTCCTGCTGTGCAAATGAAAATTAAGGAACTCTATAGGCGGCGGTTCCCACAGAAAATCATGACGCCTGCAGACTTGTCCATCCCCAACGTACATTCAAGTCCTATGCCAGCAACTTTGTCTCCATCTACCATTCCACAACTCACTTACGATGGTCACCCTGCATCATCGCCATTACTCCCTGTTTCTCTTCTGGGACCTAAACATGAACTGGAACTCCCACATCTTACATCAGCTCTTCACCCAGTCCAT…	978	MADSAELKQMVMSLRVSELQVLLGYAGRNKHGRKHELLTKALHLLKAGCSPAVQMKIKELYRRRFPQKIMTPADLSIPNVHSSPMPATLSPSTIPQLTYDGHPASSPLLPVSLLGPKHELELPHLTSALHPVHPDIKLQKLPFYDLLDELIKPTSLASDNSQRFRETCFAFALTPQQVQQISSSMDISGTKCDFTVQVQLRFCLSETSCPQEDHFPPNLCVKVNTKPCSLPGYLPPTKNGVEPKRPSRPINITSLVRLSTTVPNTIVVSWTAEIGRNYSMAVYLVKQLSSTVLLQRLRAKGIRNPDHSRALSTYDKLISLIQLFC	325	gttcactgcgcttgcgctgac	cttccatgtttgtgcactgacttca	atggcggacagtgcggaac	ttaacaaaatagctgaataagtgaaat
IL19	29949	Interleukin 19	composite exon	false	FJ380053	ATGAAGTTACAGTGTGTTTCCCTTTGGCTCCTGGGTACAATACTGATATTGTGCTCAGTAGACAACCACGGTCTCAGGAGATGTCTGATTTCCACAGACATGCACCATATAGAAGAGAGTTTCCAAGAAATCAAAAGAGCCATCCAAGCTAAGGACACCTTCCCAAATGTCACTATCCTGTCCACATTGGAGACTCTGCAGATCATTAAGCCCTTAGATGTGTGCTGCGTGACCAAGAACCTCCTGGCGTTCTACGTGGACAGGGTGTTCAAGGATCATCAGGAGCCAAACCCCAAAATCTTGAGAAAAATCAGCAGCATTGCCAACTCTTTCCTCTACATGCAGAAAACTCTGCGGCAATGTGTGAGTCACTGGGTCAGAATTCCAGCATCTGCTCCC…	975	MKLQCVSLWLLGTILILCSVDNHGLRRCLISTDMHHIEESFQEIKRAIQAKDTFPNVTILSTLETLQIIKPLDVCCVTKNLLAFYVDRVFKDHQEPNPKILRKISSIANSFLYMQKTLRQCVSHWVRIPASAPCLPKERPGSAGPHRPPDMVLGVKGNSLRTSTGRTVENLSQWPLLPQGSLPADNSSDGLLLDNPPGVTNLCQHIP	207	gcatgaagttacagtgtgtttccc	ggttaggtgaatttatttgagtcca	atgaagttacagtgtgtttccctttg	ccattatcatattaatgcaagtaggac
