# Supplementary material for: Discovery of novel human transcript variants by analysis of intronic single-block EST with polyadenylation site
Source: BMC Genomics. 2009 Nov 12;10:518. doi: 10.1186/1471-2164-10-518 (PMC2784480; doi:10.1186/1471-2164-10-518)
Supplement: Additional file 5 — Domain analysis involved in all sites. The headings are defined as follows: "If_Secretory" is true if SignalP predicts a signal peptide; "TM_List" is the list of trans-membrane helices predicted in TMHMM; "TM_Intact" are transmembrane helices retained in the novel transcript variants; "TM_deletion" are deleted transmembrane helices in the novel transcript variant; "ForeDomain" and "PostDomain" indicate whether the deleted domains are just before or after the 3'-end site, and "InterruptedDomain" indicates that the domain is divided by the site; "If_DomainDeletion" is true if at least one domain is deleted in the novel transcript variant. [file 1471-2164-10-518-S5.xls]

## Sheet: Sheet1
ExonSiteNo	If_Secretory	TM_List	TM_Intact	TM_deletion	ForeDomain	PostDomain	InterruptedDomain	If_DomainDeletion
1	T	TM1	TM1		pfam03137		pfam03137	T
2	T	TM1	TM1		pfam02838,pfam00728		pfam00728	T
3					pfam03456,pfam02141,pfam03455,pfam06602	cd01235	pfam06602	T
4					pfam03456,pfam02141,pfam03455,pfam06602	cd01235	pfam06602	T
5					pfam03456	pfam02141,pfam03455,pfam06602,cd01235	pfam03456	T
6		TM1		TM1	cd00232		cd00232	T
7
8
9
10
11
12
13
14
15
16
17
18					pfam02736,cd01377,pfam01576		pfam01576	T
19					pfam02736	cd01377,pfam01576	pfam02736	T
20					pfam02135,pfam02172,smart00297,pfam06001,pfam06010	cd02337,pfam02135,pfam09030	pfam06010	T
21	T	TM1		TM1	smart00409,
22					COG5252	smart00356	COG5252	T
23		TM1,TM2,TM3,TM4,TM5,TM6,TM7,TM8,TM9,TM10	TM1,TM2,TM3,TM4,TM5,TM6,TM7,TM8,TM9,TM10		COG0474	pfam00122	COG0474	T
24		TM1,TM2,TM3,TM4,TM5,TM6,TM7,TM8,TM9,TM10	TM1,TM2	TM3,TM4,TM5,TM6,TM7,TM8,TM9,TM10	COG0474	pfam00122	COG0474	T
25					cd01851	pfam02841	cd01851	T
26					smart00053,pfam00350,pfam01031,cd01256,pfam02212		pfam02212	T
27					pfam00038		pfam00038	T
28					pfam00038		pfam00038	T
29					pfam04136		pfam04136	T
30					smart00268	cd00012	smart00268	T
31					COG5170	cd00200	COG5170	T
32					COG5170	cd00200	COG5170	T
33					COG5170	cd00200	COG5170	T
34					COG5170	cd00200	COG5170	T
35					COG5170	cd00200	COG5170	T
36					COG5170	cd00200	COG5170	T
37					cd04115		cd04115	T
38					COG4886,smart00033		smart00033	T
39					cd02659,
40					cd02659,
41					COG1196,COG1196,
42					COG1196,COG1196,
43					pfam04814	cd00086	pfam04814	T
44					pfam06701,
45					pfam06701,
46	T	TM1,TM2	TM1	TM2	cd00931,cd00931	pfam07686,cd00931,cd00931,cd00063,cd00063,cd00063,cd00063,cd00063,pfam06583	cd00931	T
47					pfam00412		pfam00412	T
48					pfam00412		pfam00412	T
49					cd00020		cd00020	T
50		TM1,TM2,TM3,TM4,TM5,TM6,TM7,TM8,TM9,TM10,TM11,TM12	TM1,TM2	TM3,TM4,TM5,TM6,TM7,TM8,TM9,TM10,TM11,TM12	pfam00209		pfam00209	T
51					pfam00023	cd00204,pfam00023,pfam05033,pfam00856	pfam00023	T
52					pfam00023	cd00204,pfam00023,pfam05033,pfam00856	pfam00023	T
53					pfam00023	cd00204,pfam00023,pfam05033,pfam00856	pfam00023	T
54					smart00360,pfam00076,pfam08080,smart00360,
55	T	TM1		TM1	pfam00969,cd00098		cd00098	T
56	T	TM1		TM1	pfam00969	cd00098	pfam00969	T
57	T	TM1		TM1	pfam00969	cd00098	pfam00969	T
58					COG5034,pfam00628,smart00510	pfam07744	smart00510	T
59					COG5034,pfam00628,smart00510	pfam07744	smart00510	T
60					COG5034	pfam00628,smart00510,pfam07744	COG5034	T
61
62					cd00051,COG5069	cd00014,cd00014,cd00014,cd00014	COG5069	T
63					cd00160,cd01228,cd01228,pfam00168,cd04387		cd04387	T
64					COG5023	cd02186	COG5023	T
65					cd00049,cd00050		cd00050	T
66					COG1196,
67					cd00992,cd01386	pfam01576	cd01386	T
68	T				cd00190		cd00190	T
69					pfam00619,pfam00619,pfam05729,cd00116		cd00116	T
70					COG5329,
71					pfam00447		pfam00447	T
72					pfam00447		pfam00447	T
73					pfam07647,cd04375	cd00177	cd04375	T
74					pfam07647	cd04375,cd00177	pfam07647	T
75					pfam07647	cd04375,cd00177	pfam07647	T
76					pfam07647	cd04375,cd00177	pfam07647	T
77	T	TM1,TM2		TM1,TM2
78
79
80
81
82
83
84					pfam06466,COG5076	pfam00583,smart00297	COG5076	T
85					cd00044	cd00214	cd00044	T
86
87					pfam00615		pfam00615	T
88					pfam00615		pfam00615	T
89					pfam00615		pfam00615	T
90					pfam00615		pfam00615	T
91
92					COG5239		COG5239	T
93					pfam07888		pfam07888	T
94					cd00078	smart00119	cd00078	T
95					cd00060,
96		TM1	TM1		cd03403	pfam02036	cd03403	T
97	T				cd00174,smart00220	cd00192	smart00220	T
98	T	TM1	TM1		smart00406	pfam04252	smart00406	T
99		TM1,TM2,TM3,TM4	TM1	TM2,TM3,TM4
100					COG0464	cd00009	COG0464	T
101	T				smart00664	pfam01082,pfam03712	smart00664	T
102					pfam00076	COG0724,smart00360,pfam00076,smart00360,pfam00658	pfam00076	T
103					pfam05004	pfam04836	pfam05004	T
104					pfam05004	pfam04836	pfam05004	T
105					cd01787,cd01259		cd01259	T
106					smart00333,pfam08169,pfam01388		pfam01388	T
107					smart00299,
108					smart00299		smart00299	T
109					cd04127		cd04127	T
110					cd04127		cd04127	T
111	T
112		TM1		TM1	pfam08399	cd01463,pfam02743	pfam08399	T
113					smart00676,cd04415,cd04412		cd04412	T
114					smart00676,cd04415,cd04412		cd04412	T
115	T	TM1	TM1		pfam03016	pfam09258	pfam03016	T
116					cd00198,cd01470,
117		TM1,TM2,TM3,TM4,TM5,TM6,TM7,TM8		TM1,TM2,TM3,TM4,TM5,TM6,TM7,TM8	COG5050		COG5050	T
118		TM1,TM2,TM3,TM4,TM5,TM6,TM7,TM8	TM1,TM2	TM3,TM4,TM5,TM6,TM7,TM8	COG5050		COG5050	T
119		TM1,TM2,TM3,TM4,TM5,TM6,TM7,TM8	TM1,TM2,TM3,TM4	TM5,TM6,TM7,TM8	COG5050		COG5050	T
120		TM1,TM2,TM3,TM4,TM5,TM6,TM7,TM8	TM1,TM2,TM3,TM4	TM5,TM6,TM7,TM8	COG5050		COG5050	T
121		TM1,TM2,TM3,TM4,TM5,TM6,TM7		TM1,TM2,TM3,TM4,TM5,TM6,TM7	pfam00001		pfam00001	T
122					cd00992	smart00132,pfam00412,smart00132	cd00992	T
123					cd00992	smart00132,pfam00412,smart00132	cd00992	T
124					cd00992,smart00132	pfam00412,smart00132	smart00132	T
125					cd00992,smart00132	pfam00412,smart00132	smart00132	T
126		TM1,TM2,TM3,TM4		TM1,TM2,TM3,TM4
127	T				COG0388		COG0388	T
128					pfam00611,cd00089,cd00174,
129					pfam00611,cd00089,cd00174,
130					pfam00611,cd00089	cd00174	cd00089	T
131					pfam00611	cd00089,cd00174	pfam00611	T
132					cd00143		cd00143	T
133	T	TM1		TM1	cd00185,cd00185,
134	T				cd00177		cd00177	T
135
136	T	TM1,TM2,TM3,TM4,TM5,TM6,TM7,TM8	TM1,TM2	TM3,TM4,TM5,TM6,TM7,TM8	pfam08449		pfam08449	T
137	T	TM1,TM2,TM3		TM1,TM2,TM3	smart00563		smart00563	T
138					pfam01448	pfam00249,pfam00249	pfam01448	T
139					pfam01448,pfam00249,pfam00249,
140	T	TM1,TM2,TM3,TM4,TM5,TM6		TM1,TM2,TM3,TM4,TM5,TM6	cd03384		cd03384	T
141
142	T	TM1,TM2,TM3		TM1,TM2,TM3	pfam06472	COG4178,cd03223	pfam06472	T
143	T	TM1,TM2	TM1	TM2	cd00104	smart00280	cd00104	T
144					smart00317		smart00317	T
145					smart00317		smart00317	T
146					smart00317		smart00317	T
147					smart00317		smart00317	T
148					smart00164		smart00164	T
149					pfam05786		pfam05786	T
150					cd00201		cd00201	T
151					cd00201		cd00201	T
152					cd00201		cd00201	T
153					smart00553	cd01770	smart00553	T
154		TM1		TM1	COG4642,COG4642		COG4642	T
155		TM1		TM1	COG4642,COG4642,
156
157
158
159	T				COG0702	pfam01073	COG0702	T
160		TM1,TM2,TM3,TM4,TM5,TM6,TM7,TM8	TM1,TM2,TM3,TM4,TM5,TM6	TM7,TM8	pfam04389,
161					pfam00735,cd01850,
162					pfam00735	cd01850	pfam00735	T
163
164					cd00992,cd00071	cd00201,pfam00397,cd00992,smart00228,cd00992,cd00992,cd00992	cd00071	T
165					cd00049,pfam00859		pfam00859	T
166					pfam00646,
167					pfam00646,
168					COG5101	pfam03810,pfam08389,pfam08767	COG5101	T
169					COG5101	pfam03810,pfam08389,pfam08767	COG5101	T
170					cd00200	cd00200	cd00200	T
171					cd00200	cd00200	cd00200	T
172	T	TM1,TM2,TM3,TM4,TM5,TM6,TM7	TM1	TM2,TM3,TM4,TM5,TM6,TM7	pfam04080		pfam04080	T
173					pfam08953,cd00200,pfam08954		pfam08954	T
174					COG0500	pfam08242	COG0500	T
175	T	TM1	TM1		cd00096,pfam07679,cd00063,pfam00041,cd05075	smart00220	cd05075	T
176		TM1,TM2,TM3,TM4,TM5,TM6,TM7,TM8,TM9	TM1,TM2	TM3,TM4,TM5,TM6,TM7,TM8,TM9
177					COG5627		COG5627	T
178					COG5627		COG5627	T
179					COG5627		COG5627	T
180					COG3897		COG3897	T
181					COG3897		COG3897	T
182					COG3897		COG3897	T
183					COG3897		COG3897	T
184					COG3897		COG3897	T
185					COG3897		COG3897	T
186					COG3897		COG3897	T
187					COG3897		COG3897	T
188
189					COG4886,
190					COG4886,
191
192					cd04758		cd04758	T
193					cd04758		cd04758	T
194					pfam00370	pfam02782	pfam00370	T
195	T				pfam02518	pfam00183,pfam00183	pfam02518	T
196	T				smart00360,smart00360,
197					cd00200		cd00200	T
198	T	TM1	TM1		pfam07686,smart00406,pfam07654,
199					COG5189		COG5189	T
200
201
202					smart00744,
203					cd00171,cd01230		cd01230	T
204					cd00171,cd01230		cd01230	T
205					cd00171	cd01230	cd00171	T
206					cd00171	cd01230	cd00171	T
207					cd00171	cd01230	cd00171	T
208					COG5260,pfam03828,COG5260	pfam01909,pfam03828	COG5260	T
209					cd00189,cd00189,COG0457	cd00189,cd00189,cd00189,cd00189	COG0457	T
210					cd00189,cd00189,COG0457,cd00189,cd00189,cd00189,cd00189,
211
212					cd00174	cd00174	cd00174	T
213					cd00174	cd00174	cd00174	T
214					smart00576,smart00249		smart00249	T
215					pfam06012,pfam06025,pfam06025	pfam02825,cd00078,smart00119	pfam06025	T
216	T				pfam01153		pfam01153	T
217	T				pfam01153		pfam01153	T
218	T				pfam01153		pfam01153	T
219	T				cd00104,cd00052	cd00931,cd00931	cd00052	T
220	T				cd00104	cd00052,cd00931,cd00931	cd00104	T
221	T				cd00104	cd00052,cd00931,cd00931	cd00104	T
222					cd00155		cd00155	T
223					cd00078	smart00119	cd00078	T
224					cd00078	smart00119	cd00078	T
225					pfam00956,
226					pfam00956,
227					pfam00956		pfam00956	T
228	T	TM1	TM1		pfam00777		pfam00777	T
229					COG0281	pfam00390,pfam03949	COG0281	T
230					COG5048		COG5048	T
231					cd00048		cd00048	T
232					cd00048		cd00048	T
233					smart00360,
234					smart00165	smart00165	smart00165	T
235					smart00165	smart00165	smart00165	T
236					smart00165,smart00165		smart00165	T
237					smart00165,smart00165		smart00165	T
238		TM1,TM2		TM1,TM2	pfam01544		pfam01544	T
239		TM1,TM2	TM1,TM2		pfam01544,
240					cd00268	cd00079	cd00268	T
241					cd00268,cd00079,
242					pfam07324		pfam07324	T
243					COG1196		COG1196	T
244					pfam05276		pfam05276	T
245					pfam05276		pfam05276	T
246					pfam01352	COG5048	pfam01352	T
247					pfam00023,cd00204,cd00204,cd00204,
248		TM1,TM2,TM3,TM4,TM5,TM6,TM7,TM8,TM9,TM10	TM1,TM2	TM3,TM4,TM5,TM6,TM7,TM8,TM9,TM10	pfam08449		pfam08449	T
249		TM1,TM2,TM3,TM4,TM5,TM6,TM7,TM8,TM9,TM10		TM1,TM2,TM3,TM4,TM5,TM6,TM7,TM8,TM9,TM10	pfam08449		pfam08449	T
250					pfam02759,smart00109		smart00109	T
251					pfam02759,smart00109		smart00109	T
252	T				pfam00688	smart00204	pfam00688	T
253	T				pfam00688	smart00204	pfam00688	T
254					smart00568,pfam06602,smart00404,
255					cd03442,cd03442,
256					cd03442	cd03442	cd03442	T
257		TM1		TM1	cd00204		cd00204	T
258
259					smart00353	cd00130,cd00130,pfam08447,pfam08778	smart00353	T
260					smart00353	cd00130,cd00130,pfam08447,pfam08778	smart00353	T
261					smart00353	cd00130,cd00130,pfam08447,pfam08778	smart00353	T
262					smart00353	cd00130,cd00130,pfam08447,pfam08778	smart00353	T
263					smart00353,cd00130,cd00130	pfam08447,pfam08778	cd00130	T
264
265					smart00431	smart00349,COG5048,pfam00096,pfam00096	smart00431	T
266		TM1,TM2,TM3,TM4,TM5,TM6,TM7,TM8,TM9,TM10,TM11	TM1,TM2,TM3,TM4,TM5	TM6,TM7,TM8,TM9,TM10,TM11
267		TM1,TM2,TM3,TM4,TM5,TM6,TM7,TM8,TM9,TM10,TM11	TM1,TM2,TM3,TM4,TM5	TM6,TM7,TM8,TM9,TM10,TM11
268		TM1,TM2,TM3,TM4,TM5,TM6,TM7,TM8,TM9,TM10,TM11	TM1,TM2,TM3,TM4,TM5	TM6,TM7,TM8,TM9,TM10,TM11
269		TM1,TM2,TM3,TM4,TM5,TM6,TM7,TM8,TM9,TM10,TM11	TM1,TM2,TM3,TM4,TM5	TM6,TM7,TM8,TM9,TM10,TM11
270					cd00175,cd00175,cd00175	cd00175,pfam00567,cd00175	cd00175	T
271					cd00175,cd00175,cd00175	cd00175,pfam00567,cd00175	cd00175	T
272					cd00175,cd00175,cd00175,cd00175	pfam00567,cd00175	cd00175	T
273					cd00175,cd00175,cd00175,cd00175	pfam00567,cd00175	cd00175	T
274					cd00175,cd00175,cd00175,cd00175	pfam00567,cd00175	cd00175	T
275					cd00175,cd00175,cd00175,cd00175	pfam00567,cd00175	cd00175	T
276					cd00175,cd00175,cd00175,cd00175	pfam00567,cd00175	cd00175	T
277					cd00175,cd00175,cd00175,cd00175	pfam00567,cd00175	cd00175	T
278					cd04393,
279					cd04393		cd04393	T
280					cd04393		cd04393	T
281
282
283	T				COG1028		COG1028	T
284	T	TM1	TM1		pfam07686,smart00406,cd00931,
285					cd00204	COG0666,cd00204,cd00204,COG0666,cd00204	cd00204	T
286
287					cd01319		cd01319	T
288	T				cd02659,cd02257,
289		TM1,TM2	TM1	TM2	pfam01150,
290	T	TM1,TM2	TM1	TM2	pfam02368		pfam02368	T
291	T	TM1,TM2	TM1	TM2	pfam02368		pfam02368	T
292					COG5071		COG5071	T
293	T				pfam00450		pfam00450	T
294		TM1,TM2,TM3,TM4,TM5,TM6,TM7,TM8,TM9,TM10,TM11,TM12,TM13,TM14,TM15,TM16,TM17,TM18,TM19	TM1	TM2,TM3,TM4,TM5,TM6,TM7,TM8,TM9,TM10,TM11,TM12,TM13,TM14,TM15,TM16,TM17,TM18,TM19	pfam00520	pfam00520,pfam00520,pfam00520,pfam08763	pfam00520	T
295		TM1,TM2,TM3,TM4,TM5,TM6,TM7,TM8,TM9,TM10,TM11,TM12,TM13,TM14,TM15,TM16,TM17,TM18,TM19	TM1,TM2,TM3,TM4	TM5,TM6,TM7,TM8,TM9,TM10,TM11,TM12,TM13,TM14,TM15,TM16,TM17,TM18,TM19	pfam00520	pfam00520,pfam00520,pfam00520,pfam08763	pfam00520	T
296		TM1,TM2,TM3,TM4,TM5,TM6,TM7,TM8,TM9,TM10,TM11,TM12,TM13,TM14,TM15,TM16,TM17,TM18,TM19	TM1,TM2,TM3,TM4,TM5,TM6,TM7,TM8,TM9,TM10,TM11,TM12,TM13,TM14,TM15,TM16,TM17	TM18,TM19	pfam00520,pfam00520,pfam00520,pfam00520	pfam08763	pfam00520	T
297		TM1,TM2,TM3,TM4,TM5,TM6,TM7,TM8,TM9,TM10,TM11,TM12,TM13,TM14,TM15,TM16,TM17,TM18,TM19	TM1,TM2,TM3,TM4,TM5,TM6,TM7,TM8,TM9,TM10,TM11,TM12,TM13,TM14,TM15,TM16,TM17,TM18,TM19		pfam00520,pfam00520,pfam00520,pfam00520,pfam08763,
298					pfam08242		pfam08242	T
299					pfam08242		pfam08242	T
300					COG5126	cd00051,cd00051	COG5126	T
301					COG5126	cd00051,cd00051	COG5126	T
302					cd00162		cd00162	T
303					cd00162,
304					pfam01530	pfam01530,pfam08474,pfam01530,pfam01530,pfam01530,pfam01530,pfam06419	pfam01530	T
305					pfam01530	pfam01530,pfam08474,pfam01530,pfam01530,pfam01530,pfam01530,pfam06419	pfam01530	T
306					cd01461,pfam06668		pfam06668	T
307					cd01461	pfam06668	cd01461	T
308					cd01461	pfam06668	cd01461	T
309	T	TM1	TM1		smart00136,cd00055,cd00055,cd03578		cd03578	T
310	T				pfam03629		pfam03629	T
311	T	TM1		TM1
312
313					smart00164		smart00164	T
314					smart00164		smart00164	T
315					cd00200		cd00200	T
316					COG5043,COG5043		COG5043	T
317					COG5043,COG5043		COG5043	T
318					smart00194	cd00047	smart00194	T
319					cd00180	smart00220,smart00165,pfam02149	cd00180	T
320					pfam05622		pfam05622	T
321					pfam05622		pfam05622	T
322		TM1,TM2		TM1,TM2	smart00164		smart00164	T
323					smart00297,smart00297,smart00297,pfam00439,smart00297,smart00297,cd04717	cd04717,cd00084	cd04717	T
324					smart00297,smart00297	smart00297,pfam00439,smart00297,smart00297,cd04717,cd04717,cd00084	smart00297	T
325					COG5141	pfam00628	COG5141	T
326					COG5141	pfam00628	COG5141	T
327					pfam02854,pfam02847,pfam02020,
328		TM1,TM2,TM3,TM4,TM5,TM6,TM7	TM1,TM2,TM3,TM4	TM5,TM6,TM7	pfam08390,pfam03798		pfam03798	T
329		TM1,TM2,TM3,TM4,TM5,TM6,TM7	TM1,TM2	TM3,TM4,TM5,TM6,TM7	pfam08390,pfam03798		pfam03798	T
330		TM1,TM2,TM3,TM4,TM5,TM6,TM7	TM1,TM2	TM3,TM4,TM5,TM6,TM7	pfam08390,pfam03798		pfam03798	T
331	T	TM1	TM1		COG1520	cd00180,cd05042,pfam06479	COG1520	T
332	T	TM1		TM1	COG1520	cd00180,cd05042,pfam06479	COG1520	T
333	T	TM1		TM1	COG1520	cd00180,cd05042,pfam06479	COG1520	T
334	T	TM1		TM1	COG1520	cd00180,cd05042,pfam06479	COG1520	T
335	T	TM1		TM1	pfam01562	cd04269,pfam00200,smart00050,smart00608	pfam01562	T
336	T	TM1		TM1	pfam01562,cd04269	pfam00200,smart00050,smart00608	cd04269	T
337	T	TM1		TM1	pfam01562,cd04269,pfam00200,smart00050,smart00608		smart00608	T
338					smart00072	cd00071,cd00201,pfam00397,cd00992,cd00992,cd00992,cd00992,cd00992	smart00072	T
339					smart00072	cd00071,cd00201,pfam00397,cd00992,cd00992,cd00992,cd00992,cd00992	smart00072	T
340					smart00072	cd00071,cd00201,pfam00397,cd00992,cd00992,cd00992,cd00992,cd00992	smart00072	T
341					smart00072	cd00071,cd00201,pfam00397,cd00992,cd00992,cd00992,cd00992,cd00992	smart00072	T
342					smart00072	cd00071,cd00201,pfam00397,cd00992,cd00992,cd00992,cd00992,cd00992	smart00072	T
343
344
345					smart00678,smart00678,cd01439		cd01439	T
346					cd00030,cd00030,smart00323	pfam00616,cd01244,pfam00779	smart00323	T
347					pfam01398		pfam01398	T
348					pfam01433,COG0308,
349
350					smart00707		smart00707	T
351					smart00707		smart00707	T
352	T				pfam02330		pfam02330	T
353
354	T	TM1	TM1		pfam00535		pfam00535	T
355	T	TM1	TM1		pfam00535		pfam00535	T
356					pfam04503		pfam04503	T
357					pfam04503		pfam04503	T
358					pfam04503		pfam04503	T
359					cd00200		cd00200	T
360		TM1		TM1	pfam00635		pfam00635	T
361					smart00360,
362
363	T	TM1	TM1		smart00136,cd00055,cd00055	cd03579	cd00055	T
364					pfam00787		pfam00787	T
365					pfam00787,
366
367
368
369
370
371
372
373
374
375
376					cd00189	COG4235	cd00189	T
377					cd00180	smart00220	cd00180	T
378		TM1		TM1	pfam00173,
379	T	TM1		TM1	cd00931,pfam07686	cd00931,cd00931,cd00931,pfam07686,cd00063,cd00063	pfam07686	T
380					pfam08397	cd00174	pfam08397	T
381		TM1,TM2,TM3,TM4,TM5,TM6	TM1,TM2	TM3,TM4,TM5,TM6
382	T		TM1		pfam00535	cd00161	pfam00535	T
383	T	TM1	TM1		pfam00535,cd00161		cd00161	T
384	T	TM1	TM1		pfam00535,cd00161		cd00161	T
385
386					cd00189		cd00189	T
387					pfam05729,cd00116,cd00116	cd00116	cd00116	T
388					COG1196		COG1196	T
389	T	TM1		TM1
390					pfam00787,cd01254,cd00138,cd00138,
391					cd02799		cd02799	T
392					pfam00628,smart00297,pfam00855,pfam01753,
393					pfam00628,smart00297,pfam00855,pfam01753		pfam01753	T
394					pfam00628,smart00297	pfam00855,pfam01753	smart00297	T
395					pfam00628	smart00297,pfam00855,pfam01753	pfam00628	T
396					pfam00628	smart00297,pfam00855,pfam01753	pfam00628	T
397
398					pfam02214		pfam02214	T
399					cd01779,cd01385,COG5022	cd01385,cd00029,cd04406	COG5022	T
400					cd01779,cd01385	COG5022,cd01385,cd00029,cd04406	cd01385	T
401
402
403		TM1		TM1	smart00202		smart00202	T
404
405					pfam03446,COG2084		COG2084	T
406					pfam03446	COG2084	pfam03446	T
407					COG5260	pfam03828	COG5260	T
408	T	TM1,TM2,TM3,TM4,TM5,TM6,TM7		TM1,TM2,TM3,TM4,TM5,TM6,TM7	pfam02793	pfam00002	pfam02793	T
409		TM1,TM2,TM3,TM4		TM1,TM2,TM3,TM4	COG5273	pfam01529	COG5273	T
410		TM1,TM2,TM3,TM4,TM5,TM6,TM7,TM8,TM9,TM10,TM11,TM12		TM1,TM2,TM3,TM4,TM5,TM6,TM7,TM8,TM9,TM10,TM11,TM12	pfam00083		pfam00083	T
411
412
413					cd00046,cd00079		cd00079	T
414	T	TM1,TM2,TM3	TM1,TM2,TM3		pfam05529,
415	T
416					smart00349,
417					pfam08801,pfam04044		pfam04044	T
418					pfam00633,COG1555,pfam03372		pfam03372	T
419					pfam00633,COG1555,pfam03372		pfam03372	T
420					COG1196	COG1196	COG1196	T
421	T	TM1,TM2,TM3	TM1,TM2	TM3	pfam05529		pfam05529	T
422	T	TM1,TM2,TM3	TM1,TM2,TM3		pfam05529		pfam05529	T
423	T	TM1		TM1	pfam00362	pfam07965,pfam08725	pfam00362	T
424
425
426
427
428
429	T	TM1	TM1		pfam00884,
430	T	TM1	TM1		pfam00884		pfam00884	T
431	T	TM1	TM1		pfam00884		pfam00884	T
432					pfam03962		pfam03962	T
433					cd01241,cd00180,smart00220,smart00133		smart00133	T
434
435
436
437
438					smart00360,cd01926		cd01926	T
439		TM1		TM1	pfam06624		pfam06624	T
440		TM1		TM1	pfam06624		pfam06624	T
441					pfam00903,
442	T	TM1		TM1	cd00063	cd00063,pfam00041,pfam00041,smart00194,cd00047	cd00063	T
443		TM1		TM1	smart00647		smart00647	T
444		TM1		TM1	smart00647		smart00647	T
445					cd00298		cd00298	T
446					pfam01593		pfam01593	T
447	T	TM1	TM1		cd00276		cd00276	T
448					COG1208	pfam00483,cd00208	COG1208	T
449					pfam00646		pfam00646	T
450					pfam03535,pfam00412	pfam00412,pfam00412,pfam00412	pfam00412	T
451					cd00992,cd00992,cd00992,
452					cd00992,cd00992,cd00992,
453					cd00992	cd00992,cd00992	cd00992	T
454					cd00171	pfam09324	cd00171	T
455	T				pfam00685		pfam00685	T
456	T				pfam00685		pfam00685	T
457					COG5084	smart00356	COG5084	T
458					COG5084	smart00356	COG5084	T
459	T				pfam07175		pfam07175	T
460		TM1,TM2,TM3,TM4,TM5,TM6,TM7	TM1	TM2,TM3,TM4,TM5,TM6,TM7	pfam04258		pfam04258	T
461					smart00360	smart00360,smart00360	smart00360	T
462					smart00360	smart00360,smart00360	smart00360	T
463					smart00360	smart00360,smart00360	smart00360	T
464					smart00360	smart00360,smart00360	smart00360	T
465					smart00360	smart00360,smart00360	smart00360	T
466					smart00360,smart00360	smart00360	smart00360	T
467					smart00360,smart00360	smart00360	smart00360	T
468					smart00360,smart00360	smart00360	smart00360	T
469					smart00360,smart00360,smart00360		smart00360	T
470	T	TM1		TM1	pfam01064,cd00180	smart00220	cd00180	T
471	T	TM1		TM1	pfam01064,cd00180	smart00220	cd00180	T
472					pfam00503	cd00066	pfam00503	T
473					pfam00503	cd00066	pfam00503	T
474					pfam00503	cd00066	pfam00503	T
475	T	TM1		TM1	cd03000,cd02982		cd02982	T
476	T	TM1		TM1	cd03000,cd02982		cd02982	T
477					cd00127		cd00127	T
478					pfam05485		pfam05485	T
479					cd00030,cd00030,cd01459		cd01459	T
480					pfam00787,
481					pfam00787		pfam00787	T
482					pfam02878,COG1109	pfam02878,pfam00408	COG1109	T
483					pfam01166		pfam01166	T
484					pfam01166		pfam01166	T
485					pfam01166		pfam01166	T
486					cd00051	cd00051	cd00051	T
487
488					cd03562,
489					cd03562,
490					cd03562,
491					cd00059,
492					cd00059,
493					cd00059,
494					cd00059,
495					cd00059		cd00059	T
496					COG0553	cd00269,cd00079	COG0553	T
497					COG0553	cd00269,cd00079	COG0553	T
498					COG0553	cd00269,cd00079	COG0553	T
499					COG0553	cd00269,cd00079	COG0553	T
500					COG0553	cd00269,cd00079	COG0553	T
501					cd00931,cd00931,cd00931	cd00931,cd00931	cd00931	T
502					cd01863		cd01863	T
503					COG5126	cd00051,cd00051	COG5126	T
504					COG5126,cd00051,cd00051,
505					COG5126,cd00051,cd00051,
506					COG5126,cd00051,cd00051,
507	T				pfam07978,pfam07978		pfam07978	T
508	T				smart00636		smart00636	T
509		TM1,TM2,TM3,TM4,TM5,TM6,TM7,TM8,TM9	TM1,TM2,TM3,TM4,TM5,TM6,TM7,TM8,TM9		pfam00375,
510					cd00060,COG5025	cd00059	COG5025	T
511					cd00060,COG5025,cd00059,
512	T				pfam08399	cd01463,pfam02743,pfam08473	pfam08399	T
513	T				pfam08399	cd01463,pfam02743,pfam08473	pfam08399	T
514	T				cd00054,cd00054,smart00179,smart00179,cd00054,cd00054,cd00041,cd00041,cd00041,cd00041,cd00041,cd00041,cd00041,cd00041	cd00041,cd00041,cd00041,cd00041,cd00041,cd00041,cd00041,cd00041,cd00041,cd00041,cd00041,cd00041,cd00041,cd00041,cd00041,cd00041,cd00041,cd00041,cd00041	cd00041	T
515	T				cd00054,cd00054	smart00179,smart00179,cd00054,cd00054,cd00041,cd00041,cd00041,cd00041,cd00041,cd00041,cd00041,cd00041,cd00041,cd00041,cd00041,cd00041,cd00041,cd00041,cd00041,cd00041,cd00041,cd00041,cd00041,cd00041,cd00041,cd00041,cd00041,cd00041,cd00041,cd00041,cd00041	cd00054	T
516					COG5647	pfam00888	COG5647	T
517	T	TM1	TM1		smart00135,cd01475,smart00135,smart00135,smart00135,smart00135,smart00179,pfam07645,
518					cd00200		cd00200	T
519					cd00200		cd00200	T
520					cd00200		cd00200	T
521					cd00200		cd00200	T
522					cd00200		cd00200	T
523					cd00200		cd00200	T
524
525					smart00295,pfam09379,pfam00373,cd00836,pfam08736,pfam04382,pfam05902		pfam05902	T
526					smart00295	pfam09379,pfam00373,cd00836,pfam08736,pfam04382,pfam05902	smart00295	T
527					cd00180	smart00220	cd00180	T
528					cd00180	smart00220	cd00180	T
529					cd00180	smart00220	cd00180	T
530					cd00180	smart00220	cd00180	T
531
532
533
534
535					cd00029,cd00029,cd00276,cd00180	smart00220,smart00133	cd00180	T
536					pfam06371	pfam06367,pfam02181	pfam06371	T
537					pfam06371,pfam06367,pfam02181		pfam02181	T
538	T	TM1	TM1		pfam00328		pfam00328	T
539	T	TM1	TM1		pfam00328		pfam00328	T
540					pfam02885,pfam00591	pfam07831	pfam00591	T
541					pfam00787,pfam09325		pfam09325	T
542		TM1		TM1	cd05024		cd05024	T
543					cd01246	pfam01237	cd01246	T
544	T				pfam08442,pfam00549		pfam00549	T
545	T				pfam08442	pfam00549	pfam08442	T
546					smart00360		smart00360	T
547					smart00360		smart00360	T
548					smart00360		smart00360	T
549					pfam04494	cd00200	pfam04494	T
550					cd01994		cd01994	T
551					cd04376,
552					cd04376		cd04376	T
553					COG5147,cd00167,
554		TM1		TM1	pfam05510		pfam05510	T
555		TM1,TM2	TM1	TM2	pfam07970		pfam07970	T
556		TM1,TM2	TM1	TM2	pfam07970		pfam07970	T
557		TM1,TM2	TM1,TM2		pfam07970,
558
559					cd00051,COG1196	cd00154	COG1196	T
560					cd00051,COG1196	cd00154	COG1196	T
561					pfam02759,pfam00169		pfam00169	T
562					cd00180,cd05046,
563					cd00180,cd05046,
564					cd00180,cd05046,
565					pfam08616,
566					pfam08616,
567	T				pfam09430	COG4932	pfam09430	T
568	T				pfam09430	COG4932	pfam09430	T
569					cd01365	pfam00225,cd00060,COG1196	cd01365	T
570					cd01365	pfam00225,cd00060,COG1196	cd01365	T
571					cd01365	pfam00225,cd00060,COG1196	cd01365	T
572					cd01365	pfam00225,cd00060,COG1196	cd01365	T
573					smart00676,smart00676	smart00676,cd00051	smart00676	T
574					smart00676,smart00676,smart00676	cd00051	smart00676	T
575	T	TM1,TM2	TM1	TM2	pfam04184		pfam04184	T
576	T	TM1,TM2,TM3,TM4,TM5	TM1,TM2,TM3,TM4	TM5	COG5202		COG5202	T
577	T	TM1,TM2,TM3,TM4,TM5	TM1,TM2,TM3,TM4	TM5	COG5202		COG5202	T
578	T	TM1,TM2,TM3,TM4,TM5,TM6,TM7,TM8,TM9,TM10,TM11	TM1,TM2,TM3,TM4,TM5	TM6,TM7,TM8,TM9,TM10,TM11	pfam01699,pfam01699		pfam01699	T
579					cd01736,pfam09532	pfam09542	pfam09532	T
580					pfam01603		pfam01603	T
581					pfam01603		pfam01603	T
582					pfam01603,
583					cd00204	cd00204	cd00204	T
584					cd00204	cd00204	cd00204	T
585					cd00204	cd00204	cd00204	T
586					pfam05210		pfam05210	T
587	T				pfam01562,cd04273,smart00209,pfam05986	smart00209,smart00209,pfam08686	pfam05986	T
588	T				pfam01562,cd04273,smart00209,pfam05986,smart00209,smart00209	pfam08686	smart00209	T
589					cd00585		cd00585	T
590	T	TM1	TM1		pfam02709		pfam02709	T
591
592					COG5048		COG5048	T
593
594
595
596					cd01269,cd01269,smart00164,COG1196		COG1196	T
597					cd01269,cd01269,smart00164,COG1196		COG1196	T
598					cd00068		cd00068	T
599
600					cd02989,
601					cd02989,
602
603					pfam04065,pfam04153		pfam04153	T
604					COG5100	pfam05020,pfam05021	COG5100	T
605					COG5100	pfam05020,pfam05021	COG5100	T
606					smart00742,cd00821		cd00821	T
607					COG0089,
608					cd00116		cd00116	T
609					cd00116		cd00116	T
610
611		TM1,TM2,TM3		TM1,TM2,TM3	cd00116		cd00116	T
612	T	TM1,TM2,TM3,TM4	TM1,TM2	TM3,TM4	COG5273	pfam01529	COG5273	T
613	T	TM1,TM2,TM3,TM4	TM1,TM2,TM3	TM4	COG5273	pfam01529	COG5273	T
614		TM1,TM2,TM3,TM4,TM5,TM6,TM7,TM8,TM9,TM10,TM11		TM1,TM2,TM3,TM4,TM5,TM6,TM7,TM8,TM9,TM10,TM11	COG1524,COG3119		COG3119	T
615		TM1,TM2,TM3,TM4,TM5,TM6,TM7,TM8,TM9,TM10,TM11	TM1,TM2,TM3	TM4,TM5,TM6,TM7,TM8,TM9,TM10,TM11	COG1524,COG3119,
616		TM1,TM2,TM3,TM4,TM5,TM6,TM7,TM8,TM9,TM10,TM11	TM1,TM2,TM3,TM4,TM5,TM6	TM7,TM8,TM9,TM10,TM11	COG1524,COG3119,
617		TM1,TM2,TM3,TM4,TM5,TM6,TM7,TM8,TM9,TM10,TM11	TM1,TM2,TM3,TM4,TM5,TM6,TM7,TM8,TM9	TM10,TM11	COG1524,COG3119,
618					cd00038	cd00038,cd00180,smart00220,smart00133	cd00038	T
619					cd00038	cd00038,cd00180,smart00220,smart00133	cd00038	T
620					cd00038	cd00038,cd00180,smart00220,smart00133	cd00038	T
621					cd00038	cd00038,cd00180,smart00220,smart00133	cd00038	T
622					cd00038	cd00038,cd00180,smart00220,smart00133	cd00038	T
623					cd00038	cd00038,cd00180,smart00220,smart00133	cd00038	T
624					cd00038	cd00038,cd00180,smart00220,smart00133	cd00038	T
625					cd00038	cd00038,cd00180,smart00220,smart00133	cd00038	T
626					cd00038	cd00038,cd00180,smart00220,smart00133	cd00038	T
627					cd00038	cd00038,cd00180,smart00220,smart00133	cd00038	T
628					cd00038,cd00038	cd00180,smart00220,smart00133	cd00038	T
629					cd00038,cd00038	cd00180,smart00220,smart00133	cd00038	T
630	T	TM1	TM1		cd00057,pfam00246		pfam00246	T
631					pfam00646		pfam00646	T
632					pfam00646		pfam00646	T
633					pfam00646		pfam00646	T
634					pfam00646		pfam00646	T
635		TM1,TM2,TM3,TM4,TM5,TM6,TM7,TM8,TM9,TM10,TM11,TM12,TM13,TM14,TM15,TM16,TM17,TM18,TM19	TM1,TM2,TM3,TM4	TM5,TM6,TM7,TM8,TM9,TM10,TM11,TM12,TM13,TM14,TM15,TM16,TM17,TM18,TM19	pfam00520	pfam00520,pfam00520,pfam00520,pfam08763	pfam00520	T
636					cd00200	pfam08162	cd00200	T
637
638
639
640
641					pfam02318,cd00276,cd00276,
642
643					cd00027,cd00027,cd00027,pfam00533,smart00292,cd00027		cd00027	T
644
645
646
647					pfam07303		pfam07303	T
648					pfam07303		pfam07303	T
649					pfam07303		pfam07303	T
650		TM1,TM2,TM3,TM4,TM5	TM1,TM2,TM3	TM4,TM5
651		TM1,TM2,TM3,TM4,TM5	TM1	TM2,TM3,TM4,TM5
652					smart00349	COG5048	smart00349	T
653
654
655
656					pfam01267		pfam01267	T
657					cd00180,smart00220,smart00133,COG0419	pfam08826,cd00029,cd01243,pfam00780,smart00285	COG0419	T
658					cd00180,smart00220,smart00133,COG0419	pfam08826,cd00029,cd01243,pfam00780,smart00285	COG0419	T
659	T	TM1,TM2,TM3,TM4	TM1	TM2,TM3,TM4	pfam01094	cd00134,pfam00060,smart00079	pfam01094	T
660	T	TM1,TM2,TM3,TM4	TM1	TM2,TM3,TM4	pfam01094	cd00134,pfam00060,smart00079	pfam01094	T
661		TM1,TM2,TM3,TM4,TM5,TM6,TM7,TM8,TM9,TM10,TM11		TM1,TM2,TM3,TM4,TM5,TM6,TM7,TM8,TM9,TM10,TM11	pfam03137	cd01330	pfam03137	T
662		TM1,TM2,TM3,TM4,TM5,TM6,TM7,TM8,TM9,TM10,TM11	TM1,TM2,TM3,TM4,TM5,TM6	TM7,TM8,TM9,TM10,TM11	pfam03137	cd01330	pfam03137	T
663	T	TM1	TM1		COG5010	cd00189,cd00189	COG5010	T
664		TM1		TM1	cd01049	cd00657	cd01049	T
665					pfam05783		pfam05783	T
666					pfam05783,
667					pfam04097		pfam04097	T
668					pfam02037,pfam02891,
669					pfam02037,pfam02891,
670					smart00631,pfam00246,
671
672
673
674
675
676
677	T	TM1		TM1	pfam01105		pfam01105	T
678					cd01388		cd01388	T
679					cd01388		cd01388	T
680					cd01388		cd01388	T
681					cd01388		cd01388	T
682					pfam00246		pfam00246	T
683					cd00022,cd00195		cd00195	T
684					cd00022,cd00195		cd00195	T
685		TM1	TM1		pfam07169,
686	T	TM1		TM1	pfam01403,pfam01437	pfam01437,pfam01437,cd01180,cd01179,cd01181,pfam01833,pfam08337	pfam01437	T
687	T	TM1		TM1	pfam01403	pfam01437,pfam01437,pfam01437,cd01180,cd01179,cd01181,pfam01833,pfam08337	pfam01403	T
688					cd00821,cd04444,cd00821		cd00821	T
689					COG5199	cd00014,pfam00402	COG5199	T
690					cd00013,cd00013,
691					cd00013,cd00013		cd00013	T
692					cd01250,pfam01412,cd00204,
693					cd01250	pfam01412,cd00204	cd01250	T
694
695	T				smart00210,smart00038		smart00038	T
696
697		TM1,TM2,TM3,TM4,TM5,TM6,TM7		TM1,TM2,TM3,TM4,TM5,TM6,TM7	pfam00001		pfam00001	T
698
699					cd00143		cd00143	T
700					cd00171	cd01230	cd00171	T
701					pfam02671	pfam02671	pfam02671	T
702
703
704
705	T	TM1	TM1		pfam01064,pfam08515,cd00180	smart00220	cd00180	T
706					pfam04968,pfam04968	cd00237	pfam04968	T
707					pfam03630		pfam03630	T
708					cd00014	cd00014,cd00176,cd00176,cd00176,cd00176,COG1196,pfam00435,cd00176,cd00176,cd00176,cd00176,cd00176,cd00176,cd00201,pfam09068,pfam09069,cd02334	cd00014	T
709					cd00014,cd00014,cd00176	cd00176,cd00176,cd00176,COG1196,pfam00435,cd00176,cd00176,cd00176,cd00176,cd00176,cd00176,cd00201,pfam09068,pfam09069,cd02334	cd00176	T
710		TM1		TM1
711		TM1		TM1
712		TM1		TM1
713
714		TM1	TM1
715					pfam00233		pfam00233	T
716					pfam00233		pfam00233	T
717	T	TM1,TM2,TM3,TM4	TM1,TM2	TM3,TM4	pfam02931,pfam02932		pfam02932	T
718
719					COG5406	cd01091,pfam08644,pfam08512	COG5406	T
720					pfam03399,
721					pfam03399,
722	T				pfam00129	cd00098	pfam00129	T
723	T
724					smart00561	smart00561,smart00561,smart00561	smart00561	T
725
726
727					COG0523	cd03112,pfam07683	COG0523	T
728					COG0523	cd03112,pfam07683	COG0523	T
729					COG0523	cd03112,pfam07683	COG0523	T
730					COG0523	cd03112,pfam07683	COG0523	T
731					smart00338		smart00338	T
732					smart00338,
733					smart00338,
734					cd00024		cd00024	T
735	T				pfam00629,pfam00629,pfam00629,pfam00629		pfam00629	T
736					pfam07728,pfam07728,pfam07728,cd01455		cd01455	T
737					pfam07728,pfam07728,pfam07728		pfam07728	T
738					pfam00023,cd00204	cd00078,smart00119	cd00204	T
739					cd00433		cd00433	T
740		TM1		TM1	pfam01562,cd04269,cd04272,pfam00200,smart00050,smart00608,
741		TM1,TM2	TM1,TM2		pfam08372,smart00568,
742
743					cd00131,cd00086		cd00086	T
744					pfam04201		pfam04201	T
745					pfam04201,
746					pfam04201,
747	T	TM1,TM2,TM3	TM1,TM2	TM3	cd03162		cd03162	T
748					cd04107		cd04107	T
749					cd00166		cd00166	T
750		TM1,TM2		TM1,TM2	pfam00153	pfam00153,pfam00153	pfam00153	T
751		TM1,TM2	TM1	TM2	pfam00153	pfam00153,pfam00153	pfam00153	T
752		TM1,TM2	TM1	TM2	pfam00153,pfam00153	pfam00153	pfam00153	T
753		TM1,TM2	TM1	TM2	pfam00153,pfam00153	pfam00153	pfam00153	T
754					pfam08313		pfam08313	T
755
756					cd00200		cd00200	T
757					cd00200		cd00200	T
758		TM1,TM2		TM1,TM2	pfam08510		pfam08510	T
759
760					cd00180	smart00220	cd00180	T
761					cd00180	smart00220	cd00180	T
762					cd00014,cd00160,cd01223,cd00029,pfam07653	cd00173,cd00174	pfam07653	T
763					cd00014,cd00160,cd01223	cd00029,pfam07653,cd00173,cd00174	cd01223	T
764					cd00029	cd00160	cd00029	T
765					pfam03133,
766					pfam03133,
767					pfam03133,
768					cd00204		cd00204	T
769		TM1,TM2		TM1,TM2	pfam04923		pfam04923	T
770
771	T	TM1		TM1	COG4886	smart00082,cd00931,pfam00041	COG4886	T
772	T	TM1		TM1	COG4886	smart00082,cd00931,pfam00041	COG4886	T
773
774
775					cd00014	cd00014,cd00176,cd00176,cd00176,cd00176,cd00176,cd00176,cd00176,cd00176,cd00176,cd00176,cd00176,cd00176,cd00176,cd00176,cd00176,cd00176,cd00176,cd00176,cd00176,cd00176,cd00051,pfam02187	cd00014	T
776					cd00014	cd00014,cd00176,cd00176,cd00176,cd00176,cd00176,cd00176,cd00176,cd00176,cd00176,cd00176,cd00176,cd00176,cd00176,cd00176,cd00176,cd00176,cd00176,cd00176,cd00176,cd00176,cd00051,pfam02187	cd00014	T
777					cd00014	cd00014,cd00176,cd00176,cd00176,cd00176,cd00176,cd00176,cd00176,cd00176,cd00176,cd00176,cd00176,cd00176,cd00176,cd00176,cd00176,cd00176,cd00176,cd00176,cd00176,cd00176,cd00051,pfam02187	cd00014	T
778					cd00014,cd00014,cd00176,cd00176,cd00176	cd00176,cd00176,cd00176,cd00176,cd00176,cd00176,cd00176,cd00176,cd00176,cd00176,cd00176,cd00176,cd00176,cd00176,cd00176,cd00176,cd00176,cd00051,pfam02187	cd00176	T
779	T	TM1	TM1		smart00237	cd00037	smart00237	T
780	T	TM1	TM1		smart00237	cd00037	smart00237	T
781	T	TM1	TM1		smart00237	cd00037	smart00237	T
782					pfam04096,
783					smart00721	cd00174	smart00721	T
784					cd00024,cd00034		cd00034	T
785		TM1,TM2,TM3	TM1,TM2,TM3
786	T	TM1		TM1	cd00112,cd03599	smart00214	cd03599	T
787	T	TM1		TM1	cd00112	cd03599,smart00214	cd00112	T
788	T	TM1		TM1	cd00112	cd03599,smart00214	cd00112	T
789					COG1960	cd01158	COG1960	T
790					cd00077		cd00077	T
791	T				smart00631	COG3485	smart00631	T
792					pfam00782		pfam00782	T
793					cd00268,cd00079	pfam08061,pfam08061	cd00079	T
794					cd00154		cd00154	T
795					cd00154,
796
797					cd00131,cd00086		cd00086	T
798					cd01168		cd01168	T
799					cd01168		cd01168	T
800					cd01168		cd01168	T
801					cd01168		cd01168	T
802					cd01168		cd01168	T
803					cd01168		cd01168	T
804		TM1,TM2,TM3,TM4,TM5,TM6,TM7,TM8,TM9,TM10,TM11,TM12	TM1,TM2,TM3,TM4,TM5,TM6	TM7,TM8,TM9,TM10,TM11,TM12	pfam00083	pfam00083	pfam00083	T
805		TM1,TM2,TM3,TM4,TM5,TM6,TM7,TM8,TM9,TM10,TM11,TM12	TM1,TM2,TM3	TM4,TM5,TM6,TM7,TM8,TM9,TM10,TM11,TM12	pfam00083	pfam00083	pfam00083	T
806	T	TM1	TM1		pfam03567		pfam03567	T
807		TM1,TM2,TM3,TM4,TM5,TM6	TM1,TM2,TM3,TM4,TM5	TM6	COG1230,COG1230		COG1230	T
808	T				COG1232	pfam07156	COG1232	T
809					cd00065		cd00065	T
810	T	TM1	TM1		COG1196,COG3351,
811					cd00180,smart00220,
812					cd00180,smart00220,
813
814					pfam00535,
815					pfam00535		pfam00535	T
816	T	TM1,TM2,TM3,TM4,TM5,TM6,TM7,TM8	TM1,TM2	TM3,TM4,TM5,TM6,TM7,TM8	pfam03151		pfam03151	T
817					pfam00622,COG4639,
818	T				pfam07679		pfam07679	T
819	T	TM1		TM1	smart00409	pfam07679,cd05107	smart00409	T
820					cd00200	COG2319	cd00200	T
821					cd00200	COG2319	cd00200	T
822					cd00180,cd00180		cd00180	T
823					cd00180	cd00180	cd00180	T
824					smart00431,smart00349	pfam00096,COG5048,COG5189	smart00349	T
825					cd00200		cd00200	T
826		TM1		TM1	smart00647		smart00647	T
827		TM1		TM1	smart00647		smart00647	T
828		TM1		TM1	smart00647		smart00647	T
829					cd00435,cd00204		cd00204	T
830					cd00435	cd00204	cd00435	T
831					pfam00763,pfam02882,COG2759	cd00477	COG2759	T
832					pfam00763,pfam02882,COG2759	cd00477	COG2759	T
833					pfam00763,pfam02882,COG2759	cd00477	COG2759	T
834
835					COG0340	pfam03099	COG0340	T
836		TM1,TM2		TM1,TM2
837	T	TM1	TM1		smart00409,pfam07686,cd00931	cd00931	cd00931	T
838	T	TM1	TM1		smart00409,pfam07686,cd00931	cd00931	cd00931	T
839	T	TM1	TM1		smart00409	pfam07686,cd00931,cd00931	smart00409	T
840	T				pfam01562,cd04273,smart00209	pfam05986,smart00209,pfam08686	smart00209	T
841	T				COG5133		COG5133	T
842		TM1	TM1		COG1196,COG1196,
843					smart00431	COG5048	smart00431	T
844	T	TM1		TM1	cd00931,pfam05790,pfam07686,cd00931,smart00409,pfam05790,cd00931,smart00409,
845
846					smart00360,
847					smart00360		smart00360	T
848					smart00360		smart00360	T
849					smart00360		smart00360	T
850	T	TM1,TM2	TM1,TM2		pfam05493,
851	T				cd00055,cd00055,smart00180,smart00281,cd00055,cd00055,cd00055,pfam01576		pfam01576	T
852	T				cd00055,cd00055,smart00180,smart00281,cd00055,cd00055,cd00055,pfam01576,
853		TM1		TM1	smart00295	pfam09379,pfam00373,cd00836,pfam08736	smart00295	T
854		TM1		TM1	smart00295	pfam09379,pfam00373,cd00836,pfam08736	smart00295	T
855					smart00360,
856		TM1,TM2,TM3,TM4,TM5,TM6,TM7		TM1,TM2,TM3,TM4,TM5,TM6,TM7	pfam00001		pfam00001	T
857
858
859
860	T				cd02051		cd02051	T
861					COG0089		COG0089	T
862					COG0089		COG0089	T
863	T	TM1	TM1		pfam01390,smart00200,
864		TM1,TM2,TM3		TM1,TM2,TM3	pfam00153	pfam00153	pfam00153	T
865					cd00200	cd00200	cd00200	T
866					cd00200	cd00200	cd00200	T
867
868					pfam05195	cd01087	pfam05195	T
869					pfam05195	cd01087	pfam05195	T
870					cd00204,
871					cd00204		cd00204	T
872					cd00204		cd00204	T
873
874					cd01569		cd01569	T
875					COG5126	cd00051,cd00051	COG5126	T
876					COG5174	pfam02186	COG5174	T
877	T	TM1	TM1		pfam00777		pfam00777	T
878	T	TM1	TM1		pfam00777		pfam00777	T
879					cd00014	pfam00412	cd00014	T
880					cd00014	pfam00412	cd00014	T
881					cd00014,pfam00412		pfam00412	T
882					cd00014,pfam00412		pfam00412	T
883	T	TM1,TM2	TM1	TM2	cd00041,smart00032,cd00041,cd00033,cd00041,cd00033,cd00041,cd00033,cd00041,cd00033,cd00041,cd00033,cd00041,cd00033,cd00041,cd00033,cd00041,pfam00084,cd00041,cd00033,cd00041,cd00033,cd00041,cd00033,cd00041,cd00033,cd00041,smart00032,cd00033,smart00032,cd00033,cd00033,cd00033,cd00033,cd00033,cd00033,cd00033,cd00033,cd00033	cd00033,cd00033,cd00033	cd00033	T
884	T	TM1,TM2	TM1	TM2	cd00041	smart00032,cd00041,cd00033,cd00041,cd00033,cd00041,cd00033,cd00041,cd00033,cd00041,cd00033,cd00041,cd00033,cd00041,cd00033,cd00041,pfam00084,cd00041,cd00033,cd00041,cd00033,cd00041,cd00033,cd00041,cd00033,cd00041,smart00032,cd00033,smart00032,cd00033,cd00033,cd00033,cd00033,cd00033,cd00033,cd00033,cd00033,cd00033,cd00033,cd00033,cd00033	cd00041	T
885	T	TM1,TM2	TM1	TM2	cd00041	smart00032,cd00041,cd00033,cd00041,cd00033,cd00041,cd00033,cd00041,cd00033,cd00041,cd00033,cd00041,cd00033,cd00041,cd00033,cd00041,pfam00084,cd00041,cd00033,cd00041,cd00033,cd00041,cd00033,cd00041,cd00033,cd00041,smart00032,cd00033,smart00032,cd00033,cd00033,cd00033,cd00033,cd00033,cd00033,cd00033,cd00033,cd00033,cd00033,cd00033,cd00033	cd00041	T
886					COG5082		COG5082	T
887					COG5082		COG5082	T
888					smart00360,smart00360		smart00360	T
889					smart00360,smart00360		smart00360	T
890					smart00360,smart00360		smart00360	T
891					smart00360,smart00360		smart00360	T
892					smart00360,smart00360		smart00360	T
893					smart00360,smart00360,
894					smart00360,smart00360,
895					smart00360,smart00360,
896					cd00124,cd01380,
897	T				smart00408	cd00063	smart00408	T
898					smart00065,smart00065,pfam00233		pfam00233	T
899					smart00065,smart00065,pfam00233		pfam00233	T
900					smart00065,smart00065,pfam00233		pfam00233	T
901					smart00065,smart00065	pfam00233	smart00065	T
902					cd01766		cd01766	T
903	T	TM1,TM2,TM3,TM4,TM5,TM6,TM7,TM8,TM9,TM10,TM11,TM12	TM1	TM2,TM3,TM4,TM5,TM6,TM7,TM8,TM9,TM10,TM11,TM12	pfam07690		pfam07690	T
904					cd04103	cd01250,cd01250,pfam01412,cd00204	cd04103	T
905					cd04103	cd01250,cd01250,pfam01412,cd00204	cd04103	T
906					cd04103	cd01250,cd01250,pfam01412,cd00204	cd04103	T
907					cd04103	cd01250,cd01250,pfam01412,cd00204	cd04103	T
908					cd04103	cd01250,cd01250,pfam01412,cd00204	cd04103	T
909					cd04103	cd01250,cd01250,pfam01412,cd00204	cd04103	T
910					cd04103	cd01250,cd01250,pfam01412,cd00204	cd04103	T
911					cd04103,cd01250	cd01250,pfam01412,cd00204	cd01250	T
912					cd04103,cd01250,cd01250	pfam01412,cd00204	cd01250	T
913					cd04103,cd01250,cd01250,pfam01412	cd00204	pfam01412	T
914					smart00449,smart00668,
915					cd00195		cd00195	T
916					cd00821	cd04403	cd00821	T
917					cd00821	cd04403	cd00821	T
918					cd00821	cd04403	cd00821	T
919					cd00821,cd04403		cd04403	T
920					cd00821,cd04403		cd04403	T
921					cd00821,cd04403		cd04403	T
922					COG0515,cd00180,cd00180	smart00133	cd00180	T
923					cd00139,cd00139,
924					cd00139	cd00139	cd00139	T
925
926					COG2226		COG2226	T
927					COG2226,
928
929		TM1		TM1	COG0621	pfam00919,pfam04055	COG0621	T
930		TM1		TM1	COG0621	pfam00919,pfam04055	COG0621	T
931		TM1		TM1	COG0621	pfam00919,pfam04055	COG0621	T
932		TM1,TM2,TM3,TM4,TM5,TM6,TM7,TM8,TM9,TM10	TM1,TM2,TM3	TM4,TM5,TM6,TM7,TM8,TM9,TM10
933		TM1,TM2,TM3,TM4,TM5,TM6,TM7,TM8,TM9,TM10	TM1,TM2,TM3	TM4,TM5,TM6,TM7,TM8,TM9,TM10
934					cd00821,cd00821,
935					cd00821	cd00821	cd00821	T
936					COG0419	pfam06758,pfam06758,pfam06758,pfam06758,pfam06758,pfam06758,pfam06758,pfam06758	COG0419	T
937					COG0419	pfam06758,pfam06758,pfam06758,pfam06758,pfam06758,pfam06758,pfam06758,pfam06758	COG0419	T
938					COG0419	pfam06758,pfam06758,pfam06758,pfam06758,pfam06758,pfam06758,pfam06758,pfam06758	COG0419	T
939					cd00083		cd00083	T
940					cd00083		cd00083	T
941					cd00083		cd00083	T
942		TM1,TM2,TM3	TM1,TM2	TM3
943
944
945	T
946	T
947	T
948					cd01337		cd01337	T
949	T				cd03067	cd02997,cd02997,cd02997	cd03067	T
950		TM1,TM2,TM3,TM4		TM1,TM2,TM3,TM4	COG5143		COG5143	T
951					pfam09469		pfam09469	T
952					pfam09469		pfam09469	T
953					cd04145		cd04145	T
954					cd04145		cd04145	T
955					cd04145		cd04145	T
956					COG5048	pfam00096	COG5048	T
957	T				smart00210,pfam01391	pfam01391,pfam01410	pfam01391	T
958	T				smart00210,pfam01391	pfam01391,pfam01410	pfam01391	T
959	T				smart00210	pfam01391,pfam01391,pfam01410	smart00210	T
960		TM1	TM1
961					COG1196,COG1196,COG0497		COG0497	T
962					COG1196,COG1196,COG0497		COG0497	T
963					COG0478,pfam09202,cd05144,
964	T	TM1	TM1		cd00992	cd00029	cd00992	T
965					cd00127		cd00127	T
966					COG1196	cd00166,pfam00536,pfam07647	COG1196	T
967					COG1196,cd00166	pfam00536,pfam07647	cd00166	T
968					COG1196,cd00166	pfam00536,pfam07647	cd00166	T
969	T				smart00137,smart00060	cd00063,cd00063,smart00194,cd00047,smart00194,cd00047	smart00060	T
970	T				smart00137	smart00060,cd00063,cd00063,smart00194,cd00047,smart00194,cd00047	smart00137	T
971					cd00180	smart00220	cd00180	T
972					cd00180	smart00220	cd00180	T
973					cd00180	smart00220	cd00180	T
974					cd00014,COG1196	smart00021	COG1196	T
975		TM1,TM2	TM1	TM2	smart00202,smart00202,smart00202	smart00202,smart00202,smart00202,smart00202,smart00202,smart00202	smart00202	T
976					pfam01111,
977					COG5126	cd00051	COG5126	T
978					pfam09596,COG4499,
979					pfam09596,COG4499,
980					pfam09596,COG4499,
981					pfam09596,COG4499,
982					pfam09596,COG4499		COG4499	T
983					pfam09596,COG4499		COG4499	T
984					pfam09596,COG4499		COG4499	T
985					pfam09596,COG4499		COG4499	T
986					pfam09596,COG4499		COG4499	T
987					pfam09596,COG4499		COG4499	T
988	T				cd04318,cd00776		cd00776	T
989					pfam09310		pfam09310	T
990					pfam09310		pfam09310	T
991					pfam09310		pfam09310	T
992
993	T	TM1,TM2,TM3,TM4		TM1,TM2,TM3,TM4	pfam01275		pfam01275	T
994					COG5537	pfam08514	COG5537	T
995					cd01727		cd01727	T
996					smart00536		smart00536	T
997					smart00536		smart00536	T
998					smart00536		smart00536	T
999					smart00536		smart00536	T
1000					smart00536		smart00536	T
1001					smart00536		smart00536	T
1002					smart00536		smart00536	T
1003					smart00536		smart00536	T
1004					smart00536		smart00536	T
1005					smart00536		smart00536	T
1006					COG0596	COG2267	COG0596	T
1007	T	TM1		TM1	pfam01129,
1008
1009
1010					cd01396		cd01396	T
1011					cd00030	pfam02845	cd00030	T
1012					smart00114,cd00032,
1013					smart00114	cd00032	smart00114	T
1014
1015
1016
1017
1018					cd00086	cd00086,COG5576,cd00086,cd00086	cd00086	T
1019					COG0724	smart00360,smart00360,pfam00076	COG0724	T
1020		TM1,TM2		TM1,TM2
1021		TM1,TM2,TM3,TM4,TM5		TM1,TM2,TM3,TM4,TM5	pfam02077		pfam02077	T
1022					pfam00254	pfam00254,cd00189	pfam00254	T
1023		TM1		TM1	COG0451	pfam01073	COG0451	T
1024	T	TM1,TM2,TM3,TM4,TM5,TM6,TM7,TM8,TM9,TM10,TM11	TM1	TM2,TM3,TM4,TM5,TM6,TM7,TM8,TM9,TM10,TM11	cd03263	cd03240,COG4555,cd03263	cd03263	T
1025
1026	T	TM1,TM2	TM1	TM2
1027					pfam03133		pfam03133	T
1028					cd00014	cd00174,cd00160,cd01225	cd00014	T
1029					cd00014	cd00174,cd00160,cd01225	cd00014	T
1030					cd00014,cd00174,cd00160,cd01225,
1031					cd04162		cd04162	T
1032					cd04162		cd04162	T
1033					cd04162		cd04162	T
1034					cd04162		cd04162	T
1035					cd04162		cd04162	T
1036					cd00091		cd00091	T
1037		TM1	TM1
1038					pfam04775	pfam08840	pfam04775	T
1039					pfam00651	pfam07707,smart00612,smart00612,smart00612,smart00612,smart00612,smart00612	pfam00651	T
1040	T	TM1		TM1	pfam00969,cd00098		cd00098	T
1041	T	TM1		TM1	pfam00969	cd00098	pfam00969	T
1042	T	TM1		TM1	COG0683	pfam01094	COG0683	T
1043	T	TM1		TM1	COG0683	pfam01094	COG0683	T
1044					cd00029,cd00160,
1045					cd00029	cd00160	cd00029	T
1046					smart00413		smart00413	T
1047					smart00413		smart00413	T
1048	T	TM1		TM1	cd00112,cd00112,cd00112,
1049	T	TM1		TM1	cd00112,cd00112,cd00112,
1050	T	TM1		TM1	cd00112,cd00112,cd00112,
1051					pfam02865	pfam01017,pfam02864,cd00173	pfam02865	T
1052	T	TM1,TM2,TM3,TM4		TM1,TM2,TM3,TM4	cd00134	pfam00060,smart00079	cd00134	T
1053
1054
1055					pfam00096,pfam00096,
1056		TM1,TM2,TM3,TM4,TM5,TM6,TM7,TM8,TM9,TM10	TM1,TM2,TM3,TM4,TM5,TM6,TM7,TM8	TM9,TM10	pfam00209,pfam00209		pfam00209	T
1057					cd02947,pfam06201,
1058					COG0033	pfam02878,pfam02879,pfam02880	COG0033	T
1059					COG0033	pfam02878,pfam02879,pfam02880	COG0033	T
1060
1061
1062	T				pfam01835,pfam07703,pfam00207,cd02897	pfam07678,pfam07677	cd02897	T
1063	T				pfam01835,pfam07703,pfam00207	cd02897,pfam07678,pfam07677	pfam00207	T
1064					cd00886	COG0303,cd00887	cd00886	T
1065					pfam02375,pfam01388,pfam00628	pfam02373,pfam02928,pfam08429,pfam00628,pfam00628	pfam00628	T
1066
1067
1068
1069
1070					pfam01448	pfam00249,pfam00249	pfam01448	T
1071					pfam02820	smart00561,cd00166	pfam02820	T
1072					cd01367	pfam00225	cd01367	T
1073					pfam08312,
1074					pfam08312,
1075					cd00174,COG4076	pfam05185	COG4076	T
1076					cd00174,COG4076	pfam05185	COG4076	T
1077					cd00174,COG4076	pfam05185	COG4076	T
1078					cd00174,COG4076,pfam05185		pfam05185	T
1079					cd00174,COG4076,pfam05185		pfam05185	T
1080					cd00180		cd00180	T
1081					cd00048,smart00552		smart00552	T
1082					cd00048,smart00552		smart00552	T
1083					cd00048	smart00552	cd00048	T
1084					cd00048	smart00552	cd00048	T
1085	T				COG2133		COG2133	T
1086	T				COG2133,
1087		TM1,TM2,TM3,TM4,TM5,TM6,TM7,TM8,TM9,TM10,TM11	TM1,TM2,TM3,TM4,TM5	TM6,TM7,TM8,TM9,TM10,TM11	pfam00211	pfam06327,pfam00211	pfam00211	T
1088					pfam00246,
1089					pfam00246		pfam00246	T
1090					pfam00339,pfam02752		pfam02752	T
1091					pfam00339	pfam02752	pfam00339	T
1092					pfam02145,pfam00780		pfam00780	T
1093	T	TM1,TM2	TM1	TM2	pfam00135	cd00312	pfam00135	T
1094	T	TM1,TM2,TM3,TM4,TM5,TM6,TM7		TM1,TM2,TM3,TM4,TM5,TM6,TM7	pfam02793,pfam00002		pfam00002	T
1095	T	TM1,TM2,TM3,TM4,TM5,TM6,TM7		TM1,TM2,TM3,TM4,TM5,TM6,TM7	pfam02793	pfam00002	pfam02793	T
1096
1097					cd00189	cd00189	cd00189	T
1098					cd00189	cd00189	cd00189	T
1099					cd00189	cd00189	cd00189	T
1100					cd00189	cd00189	cd00189	T
1101					cd00189	cd00189	cd00189	T
1102					cd00189	cd00189	cd00189	T
1103
1104		TM1,TM2,TM3,TM4,TM5	TM1	TM2,TM3,TM4,TM5	pfam05024		pfam05024	T
1105					pfam08399	cd01463,pfam02743,pfam08473	pfam08399	T
1106					pfam07443,pfam07443,cd00269	cd00079	cd00269	T
1107		TM1	TM1		cd00931,pfam02158,
1108
1109
1110
1111	T				pfam02244	smart00631	pfam02244	T
1112
1113
1114
1115
1116					pfam02383	smart00128,pfam08952	pfam02383	T
1117					cd01270		cd01270	T
1118					pfam00412,smart00132,smart00132,
1119	T	TM1	TM1		smart00241,
1120	T	TM1		TM1	smart00241		smart00241	T
1121					COG5048	pfam00096	COG5048	T
1122					COG5048	pfam00096	COG5048	T
1123
1124
1125
1126
1127
1128
1129
1130
1131					pfam05881		pfam05881	T
1132					pfam00289,COG0439,pfam02786,pfam02785,pfam00364,pfam08326	pfam01039	pfam08326	T
1133	T				pfam00289	COG0439,pfam02786,pfam02785,pfam00364,pfam08326,pfam01039	pfam00289	T
1134					pfam06294,cd01428,
1135					pfam06294,cd01428,
1136					smart00533	cd03281	smart00533	T
1137					smart00533,cd03281,
1138					smart00533,cd03281,
1139					pfam01602,
1140					COG1196,COG1196,
1141					COG1196,COG1196,
1142					cd00821,
1143					cd00821,
1144					cd00821,
1145
1146
1147					cd00931,cd00931,cd00063,cd00063,cd00063,cd00063,cd00063,pfam07679,pfam07679	cd00931	pfam07679	T
1148					cd00992,COG1196	cd00201	COG1196	T
1149					cd00992,COG1196,cd00201		cd00201	T
1150					cd00204,cd00204,cd00204,cd00204,pfam00531		pfam00531	T
1151					pfam02736,cd01377	COG1196,pfam01576	cd01377	T
1152					pfam02736,cd01377	COG1196,pfam01576	cd01377	T
1153					pfam02736,cd01377	COG1196,pfam01576	cd01377	T
1154					cd00162,smart00336,smart00449		smart00449	T
1155					cd00200,cd00200	cd00200	cd00200	T
1156					cd00204	cd00204	cd00204	T
1157					cd00204,cd00204,
1158					smart00315,pfam08833	pfam00778	pfam08833	T
1159					smart00315,pfam08833	pfam00778	pfam08833	T
1160					smart00315,pfam08833	pfam00778	pfam08833	T
1161	T			TM1	pfam01582		pfam01582	T
1162		TM1,TM2,TM3,TM4,TM5,TM6,TM7,TM8,TM9,TM10,TM11,TM12		TM1,TM2,TM3,TM4,TM5,TM6,TM7,TM8,TM9,TM10,TM11,TM12	pfam00209		pfam00209	T
1163	T	TM1,TM2,TM3,TM4,TM5,TM6,TM7,TM8,TM9,TM10,TM11	TM1,TM2,TM3,TM4,TM5,TM6,TM7,TM8,TM9,TM10,TM11		pfam03348,
1164	T				smart00121,cd00191,
1165	T	TM1	TM1		pfam01501		pfam01501	T
1166	T	TM1	TM1		pfam01501		pfam01501	T
1167					COG5068	cd00265	COG5068	T
1168					COG5068	cd00265	COG5068	T
1169					COG5068	cd00265	COG5068	T
1170					cd00068		cd00068	T
1171					cd00068		cd00068	T
1172					cd00068		cd00068	T
1173					cd00180	smart00220	cd00180	T
1174					COG1597	pfam00781	COG1597	T
1175					pfam00932,
1176
1177	T	TM1,TM2	TM1	TM2	pfam07297		pfam07297	T
1178		TM1		TM1	pfam03908		pfam03908	T
1179					pfam01873		pfam01873	T
1180	T	TM1,TM2,TM3,TM4		TM1,TM2,TM3,TM4	pfam00335	cd03165	pfam00335	T
1181	T	TM1,TM2,TM3,TM4,TM5	TM1,TM2,TM3,TM4,TM5		pfam02460,cd00643,
1182					COG0215	cd00672,cd00672	COG0215	T
1183					COG0215	cd00672,cd00672	COG0215	T
1184					COG0215	cd00672,cd00672	COG0215	T
1185					COG0215	cd00672,cd00672	COG0215	T
1186					COG0604	pfam08240,pfam00107	COG0604	T
1187	T				COG1196,
1188	T				COG1196,
1189	T				COG1196,
1190	T				COG1196		COG1196	T
1191
1192
1193
1194
1195
1196	T	TM1,TM2,TM3,TM4		TM1,TM2,TM3,TM4	pfam01124		pfam01124	T
1197					pfam03770		pfam03770	T
1198					smart00249	smart00297,pfam00855,pfam01753	smart00249	T
1199					cd00139,cd00139,
1200		TM1,TM2	TM1,TM2		pfam00755,
1201
1202
1203
1204
1205
1206					cd00200		cd00200	T
1207					smart00451	smart00360,smart00451	smart00451	T
1208					smart00451	smart00360,smart00451	smart00451	T
1209	T	TM1		TM1	smart00060,cd00063,cd00063,cd00063,cd00063	cd00063,cd05044,smart00220	cd00063	T
1210					cd00180	smart00220	cd00180	T
1211					COG1643	cd00269,pfam04408,pfam07717	COG1643	T
1212					pfam04072		pfam04072	T
1213	T				pfam07686,cd00931	cd00931	cd00931	T
1214	T				pfam07686,cd00931	cd00931	cd00931	T
1215	T	TM1	TM1		cd01903		cd01903	T
1216	T	TM1	TM1		cd01903		cd01903	T
1217					cd00058		cd00058	T
1218					cd00058		cd00058	T
1219					cd00058		cd00058	T
1220					pfam00551,pfam02911		pfam02911	T
1221	T	TM1,TM2	TM1	TM2	pfam01403,pfam01437	smart00409	pfam01437	T
1222					COG3571		COG3571	T
1223	T				pfam07546	COG1196,pfam00386	pfam07546	T
1224		TM1		TM1	cd00179,pfam05739,
1225		TM1		TM1	cd00179,pfam05739		pfam05739	T
1226					cd00204		cd00204	T
1227					smart00144,smart00142,pfam00792,cd00872,cd00894	smart00146	cd00894	T
1228					cd00837	pfam05210	cd00837	T
1229					cd00837	pfam05210	cd00837	T
1230
1231					pfam00564,cd00180	smart00220	cd00180	T
1232
1233		TM1,TM2,TM3,TM4,TM5,TM6,TM7,TM8,TM9,TM10,TM11,TM12		TM1,TM2,TM3,TM4,TM5,TM6,TM7,TM8,TM9,TM10,TM11,TM12	pfam07690	pfam00083	pfam07690	T
1234					cd00083,pfam00989	cd00130,cd00130,pfam08447	pfam00989	T
1235					cd00083,pfam00989,cd00130,cd00130,pfam08447,
1236					cd00083,pfam00989,cd00130,cd00130,pfam08447,
1237					cd00083,pfam00989,cd00130,cd00130,pfam08447,
1238	T	TM1		TM1	cd00161	cd00062,cd00037,cd00037,cd00037,cd00037,cd00037,cd00037,cd00037,cd03590	cd00161	T
1239	T	TM1		TM1	cd00161,cd00062,cd00037,cd00037,cd00037	cd00037,cd00037,cd00037,cd00037,cd03590	cd00037	T
1240	T	TM1,TM2,TM3,TM4,TM5	TM1	TM2,TM3,TM4,TM5	pfam02793,pfam00002		pfam00002	T
1241					pfam00326		pfam00326	T
1242	T	TM1	TM1
1243					smart00349,COG5048		COG5048	T
1244	T	TM1		TM1	pfam02177,cd00109,COG0419	pfam03494	COG0419	T
1245	T	TM1		TM1	pfam02177,cd00109,COG0419	pfam03494	COG0419	T
1246	T	TM1	TM1		COG1196		COG1196	T
1247	T	TM1	TM1		COG1196		COG1196	T
1248					cd01784		cd01784	T
1249					cd00043,pfam02984,
1250					pfam00789		pfam00789	T
1251					cd00162		cd00162	T
1252					cd00162,
1253					pfam00692		pfam00692	T
1254					cd02394	cd02394,cd02394,cd00166	cd02394	T
1255					cd02394	cd02394,cd02394,cd00166	cd02394	T
1256					cd02394	cd02394,cd02394,cd00166	cd02394	T
1257	T	TM1,TM2,TM3,TM4,TM5,TM6,TM7		TM1,TM2,TM3,TM4,TM5,TM6,TM7	pfam03160,smart00237,smart00237,smart00237,smart00237,pfam03160,cd00152,smart00237,smart00237,smart00237,smart00237,smart00237,smart00237,smart00237,pfam03160,smart00237,smart00237,pfam03736,smart00237,smart00237,smart00237,smart00237,pfam03160	smart00237,pfam03160,pfam01825,pfam00002	pfam03160	T
1258	T	TM1,TM2,TM3,TM4,TM5,TM6,TM7	TM1,TM2,TM3,TM4,TM5	TM6,TM7	pfam03160,smart00237,smart00237,smart00237,smart00237,pfam03160,cd00152,smart00237,smart00237,smart00237,smart00237,smart00237,smart00237,smart00237,pfam03160,smart00237,smart00237,pfam03736,smart00237,smart00237,smart00237,smart00237,pfam03160,smart00237,pfam03160,pfam01825,pfam00002		pfam00002	T
1259		TM1	TM1		COG5126	cd00051,smart00702	COG5126	T
1260		TM1	TM1		COG5126,cd00051,smart00702		smart00702	T
1261					cd00189,cd00189		cd00189	T
1262					smart00742,cd00821,
1263					smart00742,cd00821		cd00821	T
1264					smart00742,cd00821		cd00821	T
1265		TM1,TM2		TM1,TM2	smart00647,smart00647		smart00647	T
1266					COG0190	pfam00763,pfam02882	COG0190	T
1267					COG0190	pfam00763,pfam02882	COG0190	T
1268					COG0190	pfam00763,pfam02882	COG0190	T
1269					COG0190	pfam00763,pfam02882	COG0190	T
1270					COG0190	pfam00763,pfam02882	COG0190	T
1271					cd04384		cd04384	T
1272					cd04384		cd04384	T
1273					COG0724	smart00360	COG0724	T
1274					COG0724	smart00360	COG0724	T
1275					COG0724,smart00360,
1276		TM1,TM2,TM3,TM4,TM5,TM6,TM7,TM8,TM9,TM10,TM11,TM12	TM1,TM2,TM3,TM4,TM5,TM6	TM7,TM8,TM9,TM10,TM11,TM12	pfam00211,pfam06327	pfam00211	pfam06327	T
1277		TM1,TM2,TM3,TM4,TM5,TM6,TM7,TM8,TM9,TM10,TM11,TM12	TM1,TM2,TM3,TM4,TM5,TM6,TM7,TM8,TM9	TM10,TM11,TM12	pfam00211,pfam06327,pfam00211		pfam00211	T
1278	T	TM1	TM1		pfam00930	pfam00326	pfam00930	T
1279	T	TM1,TM2,TM3,TM4,TM5,TM6,TM7	TM1,TM2,TM3,TM4,TM5,TM6,TM7		smart00063,pfam01534,
1280					smart00360,
1281					cd00160		cd00160	T
1282					cd00160		cd00160	T
1283					cd00160		cd00160	T
1284					cd00160,
1285					cd00160,
1286					cd00160,
1287
1288		TM1,TM2,TM3,TM4,TM5,TM6,TM7,TM8,TM9,TM10,TM11,TM12	TM1,TM2,TM3,TM4	TM5,TM6,TM7,TM8,TM9,TM10,TM11,TM12	pfam00209		pfam00209	T
1289		TM1,TM2,TM3,TM4,TM5,TM6,TM7,TM8,TM9,TM10,TM11,TM12	TM1	TM2,TM3,TM4,TM5,TM6,TM7,TM8,TM9,TM10,TM11,TM12	pfam00209		pfam00209	T
1290					cd00110	cd00054,cd00110,cd00054,cd00110	cd00110	T
1291					pfam05300		pfam05300	T
1292					pfam05300		pfam05300	T
1293					pfam05300		pfam05300	T
1294					pfam05300		pfam05300	T
1295					cd00162		cd00162	T
1296					cd00189,COG3063	cd00189	COG3063	T
1297					smart00220,cd00180,cd00180,
1298					smart00220,cd00180,cd00180,
1299					smart00220	cd00180,cd00180	smart00220	T
1300					smart00220	cd00180,cd00180	smart00220	T
1301					COG5021	cd00201	COG5021	T
1302	T	TM1		TM1	pfam01082	pfam03712,COG3391,pfam01436,pfam01436	pfam01082	T
1303	T	TM1		TM1	pfam01082	pfam03712,COG3391,pfam01436,pfam01436	pfam01082	T
1304	T	TM1		TM1	pfam01082,pfam03712,COG3391	pfam01436,pfam01436	COG3391	T
1305	T	TM1		TM1	pfam01082,pfam03712,COG3391	pfam01436,pfam01436	COG3391	T
1306	T	TM1		TM1	pfam01082,pfam03712,COG3391	pfam01436,pfam01436	COG3391	T
1307	T	TM1		TM1	pfam01082,pfam03712,COG3391,pfam01436,pfam01436,
1308	T	TM1	TM1		pfam01082,pfam03712,COG3391,pfam01436,pfam01436,
1309					cd00174		cd00174	T
1310					cd00174		cd00174	T
1311	T				COG3735		COG3735	T
1312					cd01173		cd01173	T
1313
1314	T	TM1		TM1	cd00931,cd00931	cd00931,cd00931,cd00931,cd00063,cd00063,cd00063	cd00931	T
1315	T	TM1		TM1	cd00931,cd00931,cd00931,cd00931,cd00931	cd00063,cd00063,cd00063	cd00931	T
1316	T	TM1	TM1		cd00931,cd00931,cd00931,cd00931,cd00931,cd00063,cd00063,cd00063,
1317					COG2101	cd04516	COG2101	T
1318					COG5215,cd00020,pfam02985,
1319					pfam06371,pfam06367,pfam02181		pfam02181	T
1320					pfam06371,pfam06367,pfam02181		pfam02181	T
1321					smart00352	cd00086	smart00352	T
1322	T	TM1	TM1		pfam00688	pfam00019	pfam00688	T
1323	T	TM1	TM1		pfam00688	pfam00019	pfam00688	T
1324	T	TM1	TM1		pfam00688	pfam00019	pfam00688	T
1325					pfam00520	cd00038	pfam00520	T
1326					cd00173,cd00821		cd00821	T
1327					cd00173,cd00821		cd00821	T
1328					smart00251	pfam00178	smart00251	T
1329					smart00251	pfam00178	smart00251	T
1330					smart00251	pfam00178	smart00251	T
1331					smart00251,pfam00178		pfam00178	T
1332					smart00251,pfam00178		pfam00178	T
1333
1334					cd00180	smart00220	cd00180	T
1335					cd00180	smart00220	cd00180	T
1336					smart00352	cd00086	smart00352	T
1337					pfam02862		pfam02862	T
1338					cd00144	smart00156	cd00144	T
1339					cd00144	smart00156	cd00144	T
1340
1341					cd00038	smart00229,cd00992,cd01785,cd00155	cd00038	T
1342					COG5104,smart00139	cd04389	smart00139	T
1343	T				cd00051	cd00051	cd00051	T
1344					pfam06602,
1345					pfam06602		pfam06602	T
1346
1347		TM1		TM1	COG5074	cd00179,cd00193	COG5074	T
1348					cd00992	cd01258	cd00992	T
1349					cd00992	cd01258	cd00992	T
1350		TM1,TM2,TM3,TM4,TM5	TM1,TM2,TM3,TM4,TM5		cd00077		cd00077	T
1351		TM1,TM2,TM3,TM4,TM5,TM6,TM7		TM1,TM2,TM3,TM4,TM5,TM6,TM7	pfam00001		pfam00001	T
1352
1353
1354					cd00200	cd00200	cd00200	T
1355					cd00200	cd00200	cd00200	T
1356					COG0644	pfam05187,COG2440	COG0644	T
1357					COG0644	pfam05187,COG2440	COG0644	T
1358					pfam00619	pfam05729,cd00116	pfam00619	T
1359					pfam00503	cd00066	pfam00503	T
1360					pfam00503	cd00066	pfam00503	T
1361					cd01246,pfam01237,
1362					cd01246,pfam01237		pfam01237	T
1363					cd01246	pfam01237	cd01246	T
1364	T	TM1		TM1	smart00458	cd00062,cd00037,cd00037,cd00037,cd00037,cd00037,cd00037,cd00037,cd00037,cd00037,cd03594	smart00458	T
1365	T	TM1		TM1	smart00458	cd00062,cd00037,cd00037,cd00037,cd00037,cd00037,cd00037,cd00037,cd00037,cd00037,cd03594	smart00458	T
1366
1367	T				smart00162,pfam05184,smart00741,pfam03489,smart00741,pfam03489,pfam05184,smart00741,pfam05184,smart00741,pfam03489,smart00162,
1368					smart00132	smart00132,smart00132,smart00132	smart00132	T
1369					cd00020,
1370					cd00931	cd00931,pfam07686,cd00931,cd00931,cd00931	cd00931	T
1371					pfam06920		pfam06920	T
1372
1373
1374					pfam09172		pfam09172	T
1375
1376
1377
1378
1379	T				pfam01562,cd04273,smart00608,smart00209	pfam05986,smart00209	smart00209	T
1380					pfam09440,pfam01399		pfam01399	T
1381					pfam09440,pfam01399		pfam01399	T
1382					pfam09440	pfam01399	pfam09440	T
1383					cd00180	smart00220	cd00180	T
1384					cd00180	smart00220	cd00180	T
1385	T	TM1,TM2	TM1	TM2	COG5243	cd00162	COG5243	T
1386					pfam00850,pfam00850	pfam09595,pfam02148	pfam00850	T
1387					cd02396,cd02396	cd00105	cd02396	T
1388	T				cd01328,cd00104,pfam07679,cd00931,COG3391		COG3391	T
1389	T				cd01328,cd00104,pfam07679,cd00931	COG3391	cd00931	T
1390	T				cd01328,cd00104,pfam07679	cd00931,COG3391	pfam07679	T
1391	T				cd01328,cd00104,pfam07679	cd00931,COG3391	pfam07679	T
1392					pfam06644		pfam06644	T
1393	T				cd00087		cd00087	T
1394	T				cd00087		cd00087	T
1395					pfam04969,
1396					pfam04969,
1397					pfam04969		pfam04969	T
1398					pfam04969		pfam04969	T
1399					cd00174	cd00173,cd05052,smart00220,pfam08919	cd00174	T
1400		TM1,TM2,TM3,TM4,TM5,TM6,TM7	TM1,TM2,TM3,TM4,TM5	TM6,TM7	pfam00001		pfam00001	T
1401		TM1,TM2,TM3,TM4,TM5,TM6,TM7	TM1,TM2,TM3,TM4,TM5	TM6,TM7	pfam00001		pfam00001	T
1402		TM1,TM2,TM3,TM4,TM5,TM6,TM7		TM1,TM2,TM3,TM4,TM5,TM6,TM7	pfam00001		pfam00001	T
1403		TM1,TM2,TM3,TM4,TM5,TM6,TM7		TM1,TM2,TM3,TM4,TM5,TM6,TM7	pfam00001		pfam00001	T
1404	T				smart00136,smart00180,cd00055,cd00055	cd00055,cd00055,pfam00053,cd00055,pfam00053,pfam00053,cd00055,cd00055,cd00055,smart00281,cd00055,cd00055,COG0419,pfam06008,pfam06009,cd00110,cd00110,cd00110,cd00110,cd00110	cd00055	T
1405		TM1		TM1	pfam02038		pfam02038	T
1406
1407
1408					cd00148,
1409	T				smart00210	pfam01391	smart00210	T
1410	T	TM1		TM1	pfam07140		pfam07140	T
1411	T	TM1,TM2,TM3,TM4,TM5,TM6,TM7	TM1,TM2,TM3	TM4,TM5,TM6,TM7	pfam00375		pfam00375	T
1412	T	TM1,TM2	TM1	TM2	smart00137,smart00409,smart00060,cd00063,smart00194	cd00047,smart00194,cd00047	smart00194	T
1413	T	TM1,TM2	TM1	TM2	smart00137,smart00409,smart00060,cd00063	smart00194,cd00047,smart00194,cd00047	cd00063	T
1414	T	TM1,TM2	TM1	TM2	smart00137,smart00409	smart00060,cd00063,smart00194,cd00047,smart00194,cd00047	smart00409	T
1415	T	TM1,TM2	TM1	TM2	smart00137	smart00409,smart00060,cd00063,smart00194,cd00047,smart00194,cd00047	smart00137	T
1416	T	TM1,TM2	TM1	TM2	smart00137	smart00409,smart00060,cd00063,smart00194,cd00047,smart00194,cd00047	smart00137	T
1417	T	TM1,TM2	TM1	TM2	smart00137	smart00409,smart00060,cd00063,smart00194,cd00047,smart00194,cd00047	smart00137	T
1418		TM1		TM1	pfam08198,pfam03020,
1419					pfam00096	pfam00096	pfam00096	T
1420	T	TM1,TM2	TM1	TM2	cd00054	cd00054,cd00054,cd00054,cd00054,cd00110,cd00110,cd00110,cd00054,cd00054	cd00054	T
1421	T	TM1,TM2	TM1	TM2	cd00054,cd00054,cd00054,cd00054,cd00054,cd00110,cd00110,cd00110,cd00054,cd00054,
1422					cd00024	pfam00385,pfam00176,cd00269,cd00079,pfam07533,pfam07533	cd00024	T
1423					cd00024	pfam00385,pfam00176,cd00269,cd00079,pfam07533,pfam07533	cd00024	T
1424		TM1,TM2,TM3,TM4,TM5,TM6,TM7,TM8,TM9,TM10,TM11,TM12	TM1,TM2,TM3,TM4,TM5,TM6,TM7,TM8,TM9,TM10,TM11,TM12		cd03683,cd04591		cd04591	T
1425					cd04137		cd04137	T
1426					cd04137		cd04137	T
1427					cd01314		cd01314	T
1428					pfam04960	cd00204	pfam04960	T
1429					pfam04960	cd00204	pfam04960	T
1430					pfam04960	cd00204	pfam04960	T
1431					pfam04960,cd00204		cd00204	T
1432					pfam04960,cd00204		cd00204	T
1433					pfam04960,cd00204		cd00204	T
1434					pfam04960,cd00204		cd00204	T
1435		TM1		TM1	cd00931		cd00931	T
1436	T	TM1		TM1	cd00931		cd00931	T
1437					cd03565,pfam03127,
1438					cd03565	pfam03127	cd03565	T
1439					pfam08377	pfam00418,pfam00418,pfam00418	pfam08377	T
1440					pfam08423	cd01123	pfam08423	T
1441					pfam08423	cd01123	pfam08423	T
1442					pfam08423	cd01123	pfam08423	T
1443					pfam08423	cd01123	pfam08423	T
1444					pfam00717,
1445					pfam00717		pfam00717	T
1446					cd01314		cd01314	T
1447					cd01314		cd01314	T
1448					cd00276,
1449					cd00276,
1450					pfam00097		pfam00097	T
1451	T				cd00029,cd00029,cd01239,cd00180	smart00220	cd00180	T
1452		TM1,TM2		TM1,TM2
1453
1454					pfam08583		pfam08583	T
1455					pfam02403	cd00770	pfam02403	T
1456					pfam02403,cd00770		cd00770	T
1457					COG5222,
1458	T				cd01903		cd01903	T
1459
1460					pfam06701,cd02339,pfam06701,cd00204,COG0666	cd00204,cd00204,cd00162	COG0666	T
1461					pfam01231		pfam01231	T
1462	T	TM1		TM1
1463	T
1464					pfam05110	pfam05110	pfam05110	T
1465					pfam05110	pfam05110	pfam05110	T
1466					pfam05110,pfam05110		pfam05110	T
1467					pfam05110,pfam05110		pfam05110	T
1468					pfam05110,pfam05110		pfam05110	T
1469	T	TM1,TM2,TM3,TM4,TM5,TM6,TM7	TM1,TM2	TM3,TM4,TM5,TM6,TM7	pfam00001		pfam00001	T
1470	T	TM1,TM2,TM3,TM4,TM5,TM6,TM7	TM1,TM2	TM3,TM4,TM5,TM6,TM7	pfam00001		pfam00001	T
1471
1472
1473	T	TM1,TM2,TM3	TM1,TM2,TM3		cd03156,
1474					COG1089	pfam01370	COG1089	T
1475					COG1089	pfam01370	COG1089	T
1476					COG1089	pfam01370	COG1089	T
1477					COG1089	pfam01370	COG1089	T
1478					COG1089	pfam01370	COG1089	T
1479					COG1089	pfam01370	COG1089	T
1480					COG1089	pfam01370	COG1089	T
1481					COG1089	pfam01370	COG1089	T
1482					COG1089	pfam01370	COG1089	T
1483					COG1089	pfam01370	COG1089	T
1484					COG1089	pfam01370	COG1089	T
1485					COG1089	pfam01370	COG1089	T
1486					COG1089	pfam01370	COG1089	T
1487					COG1089	pfam01370	COG1089	T
1488					COG1089	pfam01370	COG1089	T
1489
1490					pfam04727		pfam04727	T
1491					pfam04727		pfam04727	T
1492
1493
1494					smart00572,
1495		TM1	TM1		smart00089,smart00089,smart00089,
1496		TM1	TM1		smart00089,smart00089,smart00089,
1497	T	TM1		TM1	cd00931,smart00209,smart00209,pfam00791	smart00005	pfam00791	T
1498	T	TM1		TM1	cd00931	smart00209,smart00209,pfam00791,smart00005	cd00931	T
1499	T	TM1		TM1	cd00931	smart00209,smart00209,pfam00791,smart00005	cd00931	T
1500	T	TM1		TM1	cd00931	smart00209,smart00209,pfam00791,smart00005	cd00931	T
1501					cd04109		cd04109	T
1502					cd04109		cd04109	T
1503		TM1,TM2,TM3,TM4,TM5,TM6,TM7,TM8,TM9,TM10	TM1,TM2,TM3,TM4,TM5,TM6,TM7,TM8,TM9,TM10		pfam08409,cd00189,cd00189	cd00189,cd00189	cd00189	T
1504		TM1,TM2,TM3,TM4,TM5,TM6,TM7,TM8,TM9,TM10	TM1,TM2,TM3,TM4,TM5,TM6,TM7	TM8,TM9,TM10	pfam08409,cd00189	cd00189,cd00189,cd00189	cd00189	T
1505		TM1,TM2,TM3,TM4,TM5,TM6,TM7,TM8,TM9,TM10	TM1,TM2	TM3,TM4,TM5,TM6,TM7,TM8,TM9,TM10	pfam08409	cd00189,cd00189,cd00189,cd00189	pfam08409	T
1506		TM1		TM1	pfam04666		pfam04666	T
1507		TM1		TM1	pfam04666		pfam04666	T
1508					COG0362	pfam03446,pfam00393	COG0362	T
1509	T				COG3119	pfam00884	COG3119	T
1510
1511					pfam03104	smart00486,cd00145,pfam00136	pfam03104	T
1512					pfam05057		pfam05057	T
1513					COG1196,
1514					COG1196,
1515
1516
1517					pfam06729		pfam06729	T
1518					smart00397,smart00397		smart00397	T
1519					smart00397,smart00397		smart00397	T
1520					smart00349	COG5048	smart00349	T
1521					cd00195		cd00195	T
1522					smart00326,cd00173,cd05083	smart00220	cd05083	T
1523					pfam00389	pfam02826	pfam00389	T
1524					pfam00389	pfam02826	pfam00389	T
1525		TM1	TM1		COG3590	pfam05649,pfam01431	COG3590	T
1526					pfam04716,
1527
1528					COG1196	COG1269,COG1196	COG1196	T
1529					COG1196,COG1269,COG1196,
1530	T				smart00032,cd00033,pfam00084,pfam00084,cd00033	pfam00084,cd00033,smart00032,cd00033,smart00032,smart00032,cd00033	cd00033	T
1531					pfam01704		pfam01704	T
1532		TM1,TM2,TM3,TM4,TM5,TM6	TM1,TM2,TM3,TM4,TM5,TM6		COG0670,
1533	T	TM1		TM1	cd00057	cd00110,cd00110,cd00110,cd00054,cd00110	cd00057	T
1534	T	TM1		TM1	cd00057,cd00110,cd00110,cd00110	cd00054,cd00110	cd00110	T
1535	T	TM1		TM1	cd00057,cd00110,cd00110,cd00110	cd00054,cd00110	cd00110	T
1536					COG1196		COG1196	T
1537					smart00229	cd00155,cd00051,cd00029	smart00229	T
1538					smart00229	cd00155,cd00051,cd00029	smart00229	T
1539					smart00229	cd00155,cd00051,cd00029	smart00229	T
1540		TM1,TM2,TM3,TM4,TM5,TM6,TM7	TM1	TM2,TM3,TM4,TM5,TM6,TM7	COG5202		COG5202	T
1541	T	TM1,TM2		TM1,TM2
1542					cd00180	smart00220	cd00180	T
1543					cd00180	smart00220	cd00180	T
1544					cd00180	smart00220	cd00180	T
1545					cd00180	smart00220	cd00180	T
1546					cd00180,smart00220,
1547					cd00200	smart00320	cd00200	T
1548					COG0505	pfam00988,cd01744,pfam00289,pfam02786,pfam02787,pfam00289,pfam02786,cd01423,COG0044,cd01316,COG0540,pfam02729,pfam00185	COG0505	T
1549
1550	T	TM1		TM1
1551	T	TM1		TM1
1552					COG1597	pfam00781	COG1597	T
1553					cd00821,pfam06920		pfam06920	T
1554					cd00821,pfam06920		pfam06920	T
1555					cd00821,pfam06920		pfam06920	T
1556					cd00180,
1557					cd00180,
1558					cd01378	pfam06017,cd00174	cd01378	T
1559					cd01378	pfam06017,cd00174	cd01378	T
1560					cd01378	pfam06017,cd00174	cd01378	T
1561		TM1,TM2,TM3,TM4,TM5,TM6,TM7,TM8,TM9,TM10	TM1,TM2,TM3,TM4,TM5,TM6	TM7,TM8,TM9,TM10	COG0025		COG0025	T
1562		TM1,TM2,TM3,TM4,TM5,TM6,TM7,TM8,TM9,TM10	TM1,TM2,TM3	TM4,TM5,TM6,TM7,TM8,TM9,TM10	COG0025		COG0025	T
1563		TM1,TM2,TM3,TM4,TM5,TM6,TM7,TM8,TM9,TM10	TM1,TM2,TM3	TM4,TM5,TM6,TM7,TM8,TM9,TM10	COG0025		COG0025	T
1564		TM1,TM2,TM3,TM4,TM5,TM6,TM7,TM8,TM9,TM10	TM1	TM2,TM3,TM4,TM5,TM6,TM7,TM8,TM9,TM10	COG0025		COG0025	T
1565					COG5027	cd00024,pfam01853	COG5027	T
1566					cd01408		cd01408	T
1567					cd00162		cd00162	T
1568					cd00162,
1569	T	TM1,TM2,TM3,TM4,TM5,TM6,TM7,TM8	TM1,TM2,TM3	TM4,TM5,TM6,TM7,TM8	pfam08409	cd00189,COG0457,cd00189,cd00189	pfam08409	T
1570	T	TM1,TM2,TM3,TM4,TM5,TM6,TM7,TM8		TM1,TM2,TM3,TM4,TM5,TM6,TM7,TM8	pfam08409	cd00189,COG0457,cd00189,cd00189	pfam08409	T
1571	T	TM1		TM1	pfam01391	pfam00386	pfam01391	T
1572		TM1,TM2,TM3,TM4,TM5,TM6		TM1,TM2,TM3,TM4,TM5,TM6	pfam02214,pfam00520	pfam07885	pfam00520	T
1573					cd00200,COG1196		COG1196	T
1574					cd00200,COG1196,
1575					cd02661,
1576	T	TM1		TM1	pfam01562	cd04269,pfam00200,smart00050,smart00608	pfam01562	T
1577	T				pfam00181	pfam03947	pfam00181	T
1578
1579
1580
1581
1582
1583
1584	T	TM1		TM1	cd01469	smart00191,smart00191,smart00191,pfam08441	cd01469	T
1585	T	TM1		TM1	cd01469,smart00191,smart00191,smart00191,pfam08441		pfam08441	T
1586					cd00200		cd00200	T
1587					cd00200		cd00200	T
1588					cd00200		cd00200	T
1589					pfam02338		pfam02338	T
1590					pfam02338		pfam02338	T
1591					pfam00038		pfam00038	T
1592	T	TM1		TM1	pfam07406		pfam07406	T
1593					cd01673		cd01673	T
1594					pfam01352	COG5189,COG5048	pfam01352	T
1595	T				cd00931,cd00931,cd00931,cd00931,cd00931,cd00931,cd00063	cd00063,cd00063,cd00063	cd00063	T
1596	T				cd00931,cd00931,cd00931,cd00931,cd00931,cd00931,cd00063,cd00063	cd00063,cd00063	cd00063	T
1597	T				pfam01074,pfam09261,pfam07748		pfam07748	T
1598	T	TM1,TM2,TM3	TM1	TM2,TM3	pfam05154		pfam05154	T
1599					pfam00619,COG1196,cd00992,
1600					pfam00619	COG1196,cd00992	pfam00619	T
1601					pfam02350,pfam00480,
1602					smart00349	COG5048	smart00349	T
1603					smart00349	COG5048	smart00349	T
1604					cd00014	smart00323,pfam00616,pfam03836	cd00014	T
1605					cd00014	smart00323,pfam00616,pfam03836	cd00014	T
1606					cd00014	smart00323,pfam00616,pfam03836	cd00014	T
1607					cd00992	cd00992	cd00992	T
1608					cd00992,cd00992		cd00992	T
1609	T				smart00693,pfam06462	pfam06462,pfam06462,smart00706,cd00821,smart00693,smart00694,pfam06462,pfam06462,pfam06462	pfam06462	T
1610					pfam00858		pfam00858	T
1611					pfam00858		pfam00858	T
1612					pfam00191,pfam00191,pfam00191,pfam00191		pfam00191	T
1613					pfam06839,cd00269,cd00079,
1614	T
1615					cd00237		cd00237	T
1616		TM1,TM2,TM3,TM4,TM5,TM6,TM7,TM8,TM9	TM1,TM2,TM3	TM4,TM5,TM6,TM7,TM8,TM9	COG0697		COG0697	T
1617
1618	T	TM1,TM2,TM3	TM1	TM2,TM3	COG0300	COG4221	COG0300	T
1619	T	TM1	TM1		pfam07686,cd00931,pfam07686,cd00931,cd00931,cd00063,cd00063,pfam00041,cd00063,cd00063,
1620					pfam03637		pfam03637	T
1621					cd00269	cd00079,pfam04408,pfam07717	cd00269	T
1622		TM1	TM1		pfam01404,pfam00041,cd00063,cd05066,smart00220,cd00166		cd00166	T
1623		TM1		TM1	pfam01404,pfam00041	cd00063,cd05066,smart00220,cd00166	pfam00041	T
1624		TM1		TM1	pfam01404,pfam00041	cd00063,cd05066,smart00220,cd00166	pfam00041	T
1625	T	TM1		TM1	pfam01562,cd04269,smart00050,smart00608,
1626	T	TM1		TM1	pfam01562,cd04269,smart00050,smart00608,
1627	T				pfam01562,cd04269,smart00050,smart00608		smart00608	T
1628	T				pfam01562,cd04269	smart00050,smart00608	cd04269	T
1629	T				pfam01562	cd04269,smart00050,smart00608	pfam01562	T
1630	T				pfam01562	cd04269,smart00050,smart00608	pfam01562	T
1631	T				pfam01562	cd04269,smart00050,smart00608	pfam01562	T
1632	T				pfam01562	cd04269,smart00050,smart00608	pfam01562	T
1633	T				pfam01562	cd04269,smart00050,smart00608	pfam01562	T
1634	T				pfam01562	cd04269,smart00050,smart00608	pfam01562	T
1635	T				pfam01562	cd04269,smart00050,smart00608	pfam01562	T
1636	T				pfam01562	cd04269,smart00050,smart00608	pfam01562	T
1637	T				pfam01562	cd04269,smart00050,smart00608	pfam01562	T
1638	T				pfam01562	cd04269,smart00050,smart00608	pfam01562	T
1639	T				pfam01562	cd04269,smart00050,smart00608	pfam01562	T
1640	T				cd00040,
1641		TM1		TM1	cd00063	cd00063,cd00063,cd00063,cd00063,cd00063,cd00063,cd00063	cd00063	T
1642					cd00086,
1643		TM1	TM1
1644		TM1	TM1
1645		TM1,TM2	TM1,TM2		cd01851,
1646		TM1	TM1
1647					cd00992,cd00992,cd00992,cd00174,cd00071		cd00071	T
1648					cd00992	cd00992,cd00992,cd00174,cd00071	cd00992	T
1649					cd00992	cd00992,cd00992,cd00174,cd00071	cd00992	T
1650					cd01215		cd01215	T
1651					cd01215		cd01215	T
1652					smart00360	smart00360	smart00360	T
1653					smart00360	smart00360	smart00360	T
1654					COG5184,COG5184	pfam00415,pfam08005,pfam08005,smart00557	COG5184	T
1655	T				smart00469,
1656	T				smart00469,
1657	T	TM1	TM1		cd00185,cd00185,smart00005		smart00005	T
1658					pfam02100		pfam02100	T
1659	T				pfam01562,cd04273	smart00209,pfam05986,smart00209,smart00209,pfam08686	cd04273	T
1660					pfam01231		pfam01231	T
1661					pfam02037,pfam02891		pfam02891	T
1662					pfam02037,pfam02891		pfam02891	T
1663					pfam02037,pfam02891		pfam02891	T
1664					cd00180,smart00220,
1665					cd00180,smart00220,
1666					pfam00380		pfam00380	T
1667
1668					cd01180,
1669					cd01180,
1670					cd01180,
1671					cd01180,
1672					cd01248	pfam09279,cd00137,cd00137,cd00275	cd01248	T
1673					cd01248	pfam09279,cd00137,cd00137,cd00275	cd01248	T
1674					cd01248	pfam09279,cd00137,cd00137,cd00275	cd01248	T
1675					cd01248,pfam09279,cd00137,cd00137,cd00275,
1676					smart00666,
1677					smart00666,
1678					pfam02985,
1679					pfam02985,
1680					pfam02985		pfam02985	T
1681					pfam02893,smart00568,pfam00566		pfam00566	T
1682					pfam02893,smart00568	pfam00566	smart00568	T
1683					cd03042	cd03191	cd03042	T
1684		TM1,TM2	TM1	TM2	pfam01553		pfam01553	T
1685					cd00180,smart00220,
1686					pfam05997		pfam05997	T
1687					smart00404,cd00173	cd01213	cd00173	T
1688	T	TM1	TM1		pfam00685		pfam00685	T
1689	T	TM1	TM1		pfam00685		pfam00685	T
1690					cd00160	cd01221,cd00174	cd00160	T
1691					cd00160	cd01221,cd00174	cd00160	T
1692					pfam02262,pfam02761,pfam02762	cd00162	pfam02762	T
1693					pfam02437,pfam08782,
1694					cd00821	cd01202	cd00821	T
1695	T
1696					COG5043	pfam00627,COG5043,pfam06650,COG5043	COG5043	T
1697					COG5043,pfam00627,COG5043	pfam06650,COG5043	COG5043	T
1698					COG5043,pfam00627,COG5043,pfam06650,COG5043		COG5043	T
1699		TM1,TM2,TM3,TM4,TM5,TM6,TM7,TM8,TM9,TM10	TM1	TM2,TM3,TM4,TM5,TM6,TM7,TM8,TM9,TM10	pfam08403,pfam00324		pfam00324	T
1700	T	TM1,TM2,TM3	TM1	TM2,TM3	pfam06682		pfam06682	T
1701					smart00164,
1702					smart00164		smart00164	T
1703					cd02679,pfam06911		pfam06911	T
1704					cd02679,pfam06911		pfam06911	T
1705					cd02679,pfam06911		pfam06911	T
1706					cd02679	pfam06911	cd02679	T
1707
1708
1709					pfam01652		pfam01652	T
1710
1711					cd00204,cd00204,cd00204,cd00204,cd00204,cd00204,cd00204,cd00204,cd00105	pfam03154	cd00105	T
1712					cd00204	cd00204,cd00204,cd00204,cd00204,cd00204,cd00204,cd00204,cd00105,pfam03154	cd00204	T
1713					cd00204	cd00204,cd00204,cd00204,cd00204,cd00204,cd00204,cd00204,cd00105,pfam03154	cd00204	T
1714	T	TM1		TM1	cd00931	cd00931,cd00931,cd00063,cd00063,cd00063,cd00063,cd00063,cd00063,cd00063,smart00194,cd00047,smart00194,cd00047	cd00931	T
1715	T	TM1		TM1	cd00931	cd00931,cd00931,cd00063,cd00063,cd00063,cd00063,cd00063,cd00063,cd00063,smart00194,cd00047,smart00194,cd00047	cd00931	T
1716	T	TM1		TM1	cd00931	cd00931,cd00931,cd00063,cd00063,cd00063,cd00063,cd00063,cd00063,cd00063,smart00194,cd00047,smart00194,cd00047	cd00931	T
1717	T	TM1		TM1	cd00931	cd00931,cd00931,cd00063,cd00063,cd00063,cd00063,cd00063,cd00063,cd00063,smart00194,cd00047,smart00194,cd00047	cd00931	T
1718	T	TM1		TM1	cd00931	cd00931,cd00931,cd00063,cd00063,cd00063,cd00063,cd00063,cd00063,cd00063,smart00194,cd00047,smart00194,cd00047	cd00931	T
1719	T	TM1		TM1	cd00931	cd00931,cd00931,cd00063,cd00063,cd00063,cd00063,cd00063,cd00063,cd00063,smart00194,cd00047,smart00194,cd00047	cd00931	T
1720					pfam00153	pfam00153,pfam00153	pfam00153	T
1721					cd00030	cd00201,cd00201,cd00201,cd00201,cd00078,smart00119	cd00030	T
1722					cd00030	cd00201,cd00201,cd00201,cd00201,cd00078,smart00119	cd00030	T
1723					cd00030	cd00201,cd00201,cd00201,cd00201,cd00078,smart00119	cd00030	T
1724					cd00030	cd00201,cd00201,cd00201,cd00201,cd00078,smart00119	cd00030	T
1725					pfam03980		pfam03980	T
1726		TM1,TM2,TM3,TM4,TM5,TM6,TM7,TM8,TM9,TM10		TM1,TM2,TM3,TM4,TM5,TM6,TM7,TM8,TM9,TM10
1727		TM1,TM2,TM3,TM4,TM5,TM6,TM7,TM8,TM9,TM10	TM1	TM2,TM3,TM4,TM5,TM6,TM7,TM8,TM9,TM10
1728		TM1,TM2,TM3,TM4,TM5,TM6,TM7,TM8,TM9,TM10	TM1	TM2,TM3,TM4,TM5,TM6,TM7,TM8,TM9,TM10
1729					pfam02179		pfam02179	T
1730	T	TM1	TM1		pfam08917,cd00180	smart00220	cd00180	T
1731					COG2820		COG2820	T
1732					pfam00012		pfam00012	T
1733					pfam00012		pfam00012	T
1734					pfam00096		pfam00096	T
1735					pfam00096		pfam00096	T
1736					smart00360,smart00360,cd02396,cd00105,cd02396	cd00105	cd02396	T
1737					pfam00254		pfam00254	T
1738	T				cd00275	cd00029,cd00029,cd00180,smart00220,smart00133	cd00275	T
1739	T				cd00275	cd00029,cd00029,cd00180,smart00220,smart00133	cd00275	T
1740	T				cd00275	cd00029,cd00029,cd00180,smart00220,smart00133	cd00275	T
1741	T				cd00275,cd00029	cd00029,cd00180,smart00220,smart00133	cd00029	T
1742	T				cd00275,cd00029	cd00029,cd00180,smart00220,smart00133	cd00029	T
1743	T				cd00275,cd00029,cd00029	cd00180,smart00220,smart00133	cd00029	T
1744	T				cd00275,cd00029,cd00029,cd00180	smart00220,smart00133	cd00180	T
1745	T				cd00275,cd00029,cd00029,cd00180,smart00220,smart00133		smart00133	T
1746					cd01421,
1747	T				pfam01153		pfam01153	T
1748	T				pfam01153		pfam01153	T
1749	T				pfam01153		pfam01153	T
1750		TM1		TM1	pfam01553	COG5126	pfam01553	T
1751					pfam04130,
1752					pfam04130		pfam04130	T
1753					pfam04130		pfam04130	T
1754					cd00180,smart00220,COG1196,cd00089,COG1196,pfam08912,cd01242,cd00029,
1755					cd00180,smart00220,COG1196	cd00089,COG1196,pfam08912,cd01242,cd00029	COG1196	T
1756					cd00292		cd00292	T
1757					pfam01564		pfam01564	T
1758	T				COG0612	pfam00675,pfam05193	COG0612	T
1759
1760
1761
1762					cd01246,pfam08718,
1763					cd01246,pfam08718,
1764					cd01246,pfam08718,
1765
1766					pfam05994		pfam05994	T
1767					pfam05994		pfam05994	T
1768
1769					cd01248	pfam09279,cd00137,cd00137,cd00275,pfam06631,pfam08703	cd01248	T
1770					cd01248	pfam09279,cd00137,cd00137,cd00275,pfam06631,pfam08703	cd01248	T
1771					cd01248	pfam09279,cd00137,cd00137,cd00275,pfam06631,pfam08703	cd01248	T
1772					cd01248,pfam09279	cd00137,cd00137,cd00275,pfam06631,pfam08703	pfam09279	T
1773					cd01248,pfam09279,cd00137	cd00137,cd00275,pfam06631,pfam08703	cd00137	T
1774					cd01248,pfam09279,cd00137,cd00137,cd00275,pfam06631,pfam08703,
1775					pfam01485	smart00647	pfam01485	T
1776					pfam01485	smart00647	pfam01485	T
1777					pfam01485	smart00647	pfam01485	T
1778	T	TM1,TM2,TM3,TM4,TM5	TM1,TM2,TM3,TM4,TM5		pfam04756,
1779					cd00176,cd00176,cd00176,cd00176,cd00176,cd00176,pfam00435,cd00174,pfam00435,cd00176,cd00176,cd00176	cd00176,pfam00435,cd00176,COG5126,pfam08726	cd00176	T
1780					pfam00571,cd04618,cd04621,cd04641,cd04632,
1781					pfam00571	cd04618,cd04621,cd04641,cd04632	pfam00571	T
1782					pfam00571	cd04618,cd04621,cd04641,cd04632	pfam00571	T
1783					pfam00571	cd04618,cd04621,cd04641,cd04632	pfam00571	T
1784					COG5256	cd01883,cd04089,cd03704	COG5256	T
1785					COG5256	cd01883,cd04089,cd03704	COG5256	T
1786					pfam03546,
1787		TM1		TM1	smart00568,
1788					cd00180	smart00220	cd00180	T
1789					cd00180	smart00220	cd00180	T
1790	T				cd00037,pfam02010		pfam02010	T
1791	T				cd00031,cd00031,cd00031,cd00031		cd00031	T
1792
1793		TM1,TM2,TM3,TM4	TM1,TM2,TM3,TM4		pfam01284,
1794		TM1,TM2		TM1,TM2
1795					cd01245	cd00030,smart00323,pfam00616	cd01245	T
1796					cd01245	cd00030,smart00323,pfam00616	cd01245	T
1797					cd01245	cd00030,smart00323,pfam00616	cd01245	T
1798					cd01245	cd00030,smart00323,pfam00616	cd01245	T
1799					cd01245	cd00030,smart00323,pfam00616	cd01245	T
1800	T	TM1,TM2,TM3,TM4	TM1,TM2,TM3,TM4
1801		TM1		TM1	pfam01485		pfam01485	T
1802		TM1		TM1	pfam01485,
1803					cd00014	cd00201,COG5261,smart00323,pfam00616,pfam03836,pfam03836	cd00014	T
1804					cd00014	cd00201,COG5261,smart00323,pfam00616,pfam03836,pfam03836	cd00014	T
1805					cd00014	cd00201,COG5261,smart00323,pfam00616,pfam03836,pfam03836	cd00014	T
1806					cd00014	cd00201,COG5261,smart00323,pfam00616,pfam03836,pfam03836	cd00014	T
1807					cd00014,cd00201,COG5261,smart00323	pfam00616,pfam03836,pfam03836	smart00323	T
1808					cd00014,cd00201,COG5261,smart00323	pfam00616,pfam03836,pfam03836	smart00323	T
1809	T	TM1,TM2,TM3,TM4,TM5,TM6,TM7,TM8,TM9	TM1,TM2,TM3,TM4,TM5	TM6,TM7,TM8,TM9
1810					cd01900		cd01900	T
1811					cd01900		cd01900	T
1812					cd01900		cd01900	T
1813					cd01900		cd01900	T
1814		TM1,TM2		TM1,TM2
1815	T	TM1	TM1		pfam03098,pfam03098,cd00033,cd00054,
1816					pfam03645		pfam03645	T
1817		TM1		TM1	cd00112	smart00202,cd00190	cd00112	T
1818		TM1		TM1	cd00112	smart00202,cd00190	cd00112	T
1819					cd00200,
1820
1821					smart00413		smart00413	T
1822					smart00413		smart00413	T
1823					cd00044		cd00044	T
1824					COG4948	cd03324	COG4948	T
1825					pfam05682	pfam05682	pfam05682	T
1826					cd00957,
1827					pfam07001,
1828	T	TM1	TM1		cd00931,cd00931,cd00931,cd00931,cd00931,cd00931,cd00931,pfam07686,cd00931,cd00063,cd00063,cd00063,cd00063,cd00931,cd00063,cd00063,
1829
1830
1831					smart00025	smart00025,smart00025,smart00025,smart00025,smart00025,smart00025,smart00025	smart00025	T
1832					smart00295,pfam09379,pfam00373,cd00836,pfam08736,pfam04382,pfam05902		pfam05902	T
1833					COG5647	pfam00888	COG5647	T
1834					COG0515	cd00180	COG0515	T
1835					smart00164		smart00164	T
1836					smart00164		smart00164	T
1837					cd00074,
1838	T	TM1	TM1
1839	T	TM1	TM1
1840
1841					smart00295	cd00173,smart00220,cd05077,cd05079,smart00220	smart00295	T
1842					cd00180		cd00180	T
1843					cd00029	cd00029,cd00276,cd00180,smart00220,smart00133	cd00029	T
1844					cd00029,cd00029,cd00276,cd00180,smart00220,smart00133		smart00133	T
1845					cd00029,cd00029,cd00276,cd00180,smart00220,smart00133		smart00133	T
1846
1847					smart00361		smart00361	T
1848
1849
1850
1851					cd01787	cd01259,pfam08947,cd00173	cd01787	T
1852					smart00409		smart00409	T
1853					smart00409		smart00409	T
1854					smart00409		smart00409	T
1855					smart00409		smart00409	T
1856					cd00931		cd00931	T
1857					cd00931,
1858					COG3055		COG3055	T
1859					cd00180	cd05046	cd00180	T
1860					pfam03456,pfam02141,pfam03455,pfam02759	cd01757,pfam02759,smart00593	pfam02759	T
1861					pfam01530,pfam01530,pfam01530,pfam08474,pfam01530	pfam01530,pfam01530,pfam08614,COG1322	pfam01530	T
1862					pfam01530	pfam01530,pfam01530,pfam08474,pfam01530,pfam01530,pfam01530,pfam08614,COG1322	pfam01530	T
1863					pfam00249,cd00167,
1864					pfam00249,cd00167		cd00167	T
1865					pfam00249,cd00167		cd00167	T
1866					pfam00249	cd00167	pfam00249	T
1867					pfam00249	cd00167	pfam00249	T
1868					pfam00249	cd00167	pfam00249	T
1869					cd00020	cd00020,cd00020	cd00020	T
1870					cd00020	cd00020,cd00020	cd00020	T
1871					cd00020	cd00020,cd00020	cd00020	T
1872					cd00020	cd00020,cd00020	cd00020	T
1873					cd00020	cd00020,cd00020	cd00020	T
1874					cd00020,cd00020,cd00020,
1875
1876
1877		TM1,TM2,TM3,TM4	TM1,TM2	TM3,TM4
1878		TM1,TM2,TM3,TM4	TM1,TM2	TM3,TM4
1879		TM1,TM2,TM3,TM4	TM1,TM2,TM3,TM4
1880		TM1,TM2,TM3,TM4	TM1,TM2,TM3,TM4
1881					cd00086		cd00086	T
1882					cd00086		cd00086	T
1883					pfam00996,COG0644,pfam00996		pfam00996	T
1884	T				COG1788,COG4670	COG2057	COG4670	T
1885					pfam00685		pfam00685	T
1886					cd00083,cd00130	cd00130,pfam08447,pfam06621	cd00130	T
1887	T	TM1		TM1	pfam03160,smart00237,pfam03160	smart00237,smart00237	pfam03160	T
1888		TM1,TM2,TM3,TM4,TM5,TM6,TM7,TM8,TM9	TM1,TM2,TM3,TM4,TM5,TM6,TM7,TM8,TM9		pfam01490,
1889					smart00543,smart00543,pfam02854,pfam04050		pfam04050	T
1890					smart00543,smart00543	pfam02854,pfam04050	smart00543	T
1891					smart00543,smart00543	pfam02854,pfam04050	smart00543	T
1892					smart00543,smart00543	pfam02854,pfam04050	smart00543	T
1893		TM1	TM1		cd00276,cd00276		cd00276	T
1894					smart00715,
1895
1896
1897	T	TM1,TM2,TM3,TM4		TM1,TM2,TM3,TM4	pfam01094	cd00134,pfam00060,cd00134	pfam01094	T
1898					COG2433		COG2433	T
1899					pfam06941		pfam06941	T
1900
1901					pfam03285	pfam03285	pfam03285	T
1902
1903
1904
1905
1906	T	TM1		TM1	pfam00082	pfam01483,smart00261,smart00261	pfam00082	T
1907		TM1		TM1	pfam00957		pfam00957	T
1908		TM1		TM1	pfam00957		pfam00957	T
1909					cd00068		cd00068	T
1910					cd00116	COG4886	cd00116	T
1911					smart00295,pfam00373,cd05056,smart00220,pfam03623		pfam03623	T
1912					smart00295,pfam00373,cd05056	smart00220,pfam03623	cd05056	T
1913					smart00295,pfam00373,cd05056	smart00220,pfam03623	cd05056	T
1914					smart00295	pfam00373,cd05056,smart00220,pfam03623	smart00295	T
1915					cd01246	pfam01237	cd01246	T
1916					cd01246	pfam01237	cd01246	T
1917		TM1		TM1	cd01893,pfam08356,pfam08355,cd01892		cd01892	T
1918					COG1703	cd03114	COG1703	T
1919					COG1703,cd03114,
1920					COG1703,cd03114,
1921
1922		TM1,TM2,TM3,TM4,TM5	TM1,TM2,TM3,TM4,TM5		COG5273,pfam01529,
1923		TM1,TM2,TM3,TM4,TM5	TM1,TM2,TM3	TM4,TM5	COG5273,pfam01529,
1924					COG5184	pfam00415,pfam00651	COG5184	T
1925					COG5184	pfam00415,pfam00651	COG5184	T
1926					COG5184	pfam00415,pfam00651	COG5184	T
1927					cd00046,cd00079,pfam03368,cd02843,cd00593,cd00593		cd00593	T
1928					pfam02319	pfam08781	pfam02319	T
1929					pfam02319,pfam08781,
1930					pfam02319,pfam08781,
1931					cd00269,cd00079,pfam04408,pfam07717		pfam07717	T
1932					cd02024,
1933					cd02024		cd02024	T
1934					pfam04707,pfam03765,cd00170,
1935					COG1577	pfam00288	COG1577	T
1936					cd00195		cd00195	T
1937		TM1,TM2		TM1,TM2
1938		TM1,TM2	TM1	TM2
1939		TM1,TM2	TM1	TM2
1940					COG4992	pfam00202	COG4992	T
1941					cd00180,smart00220,
1942					cd00180	smart00220	cd00180	T
1943	T	TM1,TM2,TM3,TM4	TM1	TM2,TM3,TM4	cd00162		cd00162	T
1944					cd00174,cd00174		cd00174	T
1945		TM1,TM2,TM3,TM4,TM5,TM6,TM7,TM8,TM9	TM1	TM2,TM3,TM4,TM5,TM6,TM7,TM8,TM9	pfam02460		pfam02460	T
1946		TM1,TM2,TM3,TM4,TM5,TM6,TM7,TM8,TM9		TM1,TM2,TM3,TM4,TM5,TM6,TM7,TM8,TM9	pfam02460		pfam02460	T
1947		TM1,TM2,TM3,TM4,TM5,TM6,TM7,TM8,TM9		TM1,TM2,TM3,TM4,TM5,TM6,TM7,TM8,TM9	pfam02460		pfam02460	T
1948		TM1,TM2,TM3,TM4,TM5,TM6,TM7,TM8,TM9		TM1,TM2,TM3,TM4,TM5,TM6,TM7,TM8,TM9	pfam02460		pfam02460	T
1949					pfam04855		pfam04855	T
1950		TM1,TM2,TM3,TM4,TM5,TM6	TM1,TM2,TM3,TM4	TM5,TM6
1951		TM1,TM2,TM3,TM4,TM5,TM6		TM1,TM2,TM3,TM4,TM5,TM6
1952					pfam00554,cd01177,COG0666	cd00204,smart00005	COG0666	T
1953					COG1357,smart00360	smart00443	smart00360	T
1954					COG1357,smart00360,smart00443,
1955					smart00360	pfam00641,smart00360,smart00443	smart00360	T
1956					smart00164	smart00584	smart00164	T
1957					cd02395,
1958		TM1	TM1		COG1215,pfam00535,cd00161		cd00161	T
1959		TM1	TM1		COG1215	pfam00535,cd00161	COG1215	T
1960		TM1	TM1		COG1215	pfam00535,cd00161	COG1215	T
1961		TM1	TM1		COG1215	pfam00535,cd00161	COG1215	T
1962		TM1,TM2,TM3,TM4,TM5,TM6,TM7	TM1,TM2,TM3,TM4,TM5,TM6,TM7		pfam00001,
1963	T				COG4886	COG4886,smart00082,COG4886,COG4886,smart00082,cd00054,cd00054,cd00110	COG4886	T
1964	T				COG4886	COG4886,smart00082,COG4886,COG4886,smart00082,cd00054,cd00054,cd00110	COG4886	T
1965					smart00589,smart00449,
1966					cd00180		cd00180	T
1967					cd00180		cd00180	T
1968
1969					cd00116		cd00116	T
1970					cd00116		cd00116	T
1971					cd00116		cd00116	T
1972		TM1,TM2,TM3,TM4,TM5,TM6,TM7,TM8,TM9,TM10,TM11,TM12	TM1,TM2,TM3,TM4,TM5,TM6,TM7,TM8,TM9,TM10,TM11	TM12	cd01116,cd01116		cd01116	T
1973		TM1,TM2,TM3,TM4,TM5,TM6,TM7,TM8,TM9,TM10,TM11,TM12	TM1,TM2,TM3,TM4,TM5,TM6,TM7,TM8	TM9,TM10,TM11,TM12	cd01116,cd01116		cd01116	T
1974		TM1,TM2,TM3,TM4,TM5,TM6,TM7,TM8,TM9,TM10,TM11	TM1	TM2,TM3,TM4,TM5,TM6,TM7,TM8,TM9,TM10,TM11	pfam01490		pfam01490	T
1975					cd00044	cd00214,pfam00168	cd00044	T
1976					cd00044	cd00214,pfam00168	cd00044	T
1977					pfam00850,COG0123		COG0123	T
1978					pfam00850	COG0123	pfam00850	T
1979					pfam00850	COG0123	pfam00850	T
1980	T	TM1		TM1	cd00931,pfam01392	cd00108,cd05090,smart00220	pfam01392	T
1981	T	TM1		TM1	cd00931,pfam01392,cd00108	cd05090,smart00220	cd00108	T
1982	T	TM1		TM1	cd00031	cd00031,cd00031,cd00031	cd00031	T
1983	T	TM1,TM2,TM3,TM4,TM5,TM6,TM7	TM1,TM2	TM3,TM4,TM5,TM6,TM7	pfam00001		pfam00001	T
1984	T	TM1,TM2,TM3,TM4,TM5,TM6,TM7	TM1,TM2	TM3,TM4,TM5,TM6,TM7	pfam00001		pfam00001	T
1985	T	TM1,TM2,TM3,TM4,TM5,TM6,TM7	TM1,TM2	TM3,TM4,TM5,TM6,TM7	pfam00001		pfam00001	T
1986	T	TM1,TM2,TM3,TM4,TM5,TM6,TM7	TM1,TM2	TM3,TM4,TM5,TM6,TM7	pfam00001		pfam00001	T
1987	T	TM1,TM2,TM3,TM4,TM5,TM6,TM7	TM1,TM2	TM3,TM4,TM5,TM6,TM7	pfam00001		pfam00001	T
1988	T	TM1,TM2,TM3,TM4,TM5,TM6,TM7	TM1,TM2	TM3,TM4,TM5,TM6,TM7	pfam00001		pfam00001	T
1989	T	TM1,TM2,TM3,TM4,TM5,TM6,TM7	TM1,TM2	TM3,TM4,TM5,TM6,TM7	pfam00001		pfam00001	T
1990	T	TM1,TM2,TM3,TM4,TM5,TM6,TM7	TM1,TM2,TM3	TM4,TM5,TM6,TM7	pfam00001		pfam00001	T
1991
1992					pfam03398		pfam03398	T
1993					pfam03398		pfam03398	T
1994					pfam01394,pfam09268,pfam00637,pfam00637,pfam00637,pfam00637,pfam00637,pfam00637,pfam00637,
1995					smart00707	pfam02037	smart00707	T
1996					smart00707	pfam02037	smart00707	T
1997					COG3603,
1998					COG3603,
1999					cd00014	cd00014,cd00176,cd00176,cd00176,cd00051,pfam08726	cd00014	T
[truncated: 8,845 more rows]
