# Supplementary material for: Discovery of novel human transcript variants by analysis of intronic single-block EST with polyadenylation site
Source: BMC Genomics. 2009 Nov 12;10:518. doi: 10.1186/1471-2164-10-518 (PMC2784480; doi:10.1186/1471-2164-10-518)
Supplement: Additional file 7 — Tissue distribution of poly(A/T)- and non-poly(A/T)-tailed ESTs. The headings are defined as follows: "Total_tissue" describes all tissue (including cancer) that had EST expression and their corresponding EST counts; "Total_tissue_acc" are the accession numbers for tissue types in "Total_tissue"; accession numbers for the same tissue are separated by a comma; "Cancer_tissue" and "Cancer_tissue_acc" are the same as "Total_tissue" and "Total_tissue_acc" with ESTs derived from cancer tissues; "Cancer/total" shows the ratio of cancerous ESTs to all ESTs; "Cancer_vs_normal" is the difference when the cancerous EST count is subtracted from normal tissue EST count; "AffyArraySupport" from Additional file 2 is shown as evidence for expression. [file 1471-2164-10-518-S7.xls]

## Sheet: Sheet1
ExonSiteNo	Total_tissue	Cancer_tissue	Total_tissue_acc	Cancer_tissue_acc	Cancer/total	Cancer_vs_normal	AffyArraySupport
1	Ovarian:3;Testes:2;Heart:2;Eye:1;Thyroid:1;Skin:1;Placenta:1;Prostate:1;Stem_cell:1;	Ovarian:3;Thyroid:1;Skin:1;	AA287217,AA284328,AA829168;Z20144,AA634361;W56602,AA016218;BU735215;AI472121;BF571090;BX392754;AA642499;DR763630;	AA287217,AA284328,AA829168;AI472121;BF571090;	0.384615	-3	HDF:3|HeLaCyto:3|HepG2Cyto:1|Jurkat:2|NCCIT:1
2	Placenta:2;Kidney:1;Head_neck:1;	Head_neck:1;	BG007665,BX412163;AW052126;BE161883;	BE161883;	0.25	-2
3	Uterus:1;Nerve:1;Lung:1;Breast:1;	Uterus:1;Lung:1;	AI800340;BM702128;AA598451;AU148251;	AI800340;AA598451;	0.5	0	HeLaNuclear:1
4	Lymphocyte:1;	Lymphocyte:1;	AI394552;	AI394552;	1	1
5	Placenta:2;Lung:1;Liver:1;		BQ022721,BG572199;T62612;AV646500;		0	-4
6	Lymphocyte:1;		AA808639;		0	-1
7	Kidney:2;		BX103561,AI522030;		0	-2
8	Muscle:2;Kidney:1;	Muscle:2;Kidney:1;	AA664566,BX097366;AW364178;	AA664566,BX097366;AW364178;	1	3
9	Eye:2;Heart:1;		BQ185717,BQ188277;R45730;		0	-3
10	Prostate:4;Lung:3;Muscle:1;	Prostate:2;	BF858790,BF373569,AI674411,AI810577;CF887545,CF891048,CB242391;F23218;	BF858790,BF373569;	0.25	-4
11	Prostate:4;Breast:2;Lymph_node:1;Spleen:1;	Lymph_node:1;Prostate:1;	BX099364,AI783682,AA526235,AA244461;AU147519,AU148195;AI242639;T48446;	AI242639;AA526235;	0.25	-4	HepG2Cyto:1|Jurkat:1|NCCIT:1|PC3:1|U87MG:1
12	Lung:1;		BM968201;		0	-1
13	Spleen:6;Prostate:3;Lung:1;	Prostate:2;Lung:1;	BX096664,N76242,AA777639,AA700983,AA693995,AA699434;AI468472,AA659501,AA651629;CB305676;	AA659501,AA651629;CB305676;	0.3	-4	HeLaNuclear:1|NCCIT:1|SK_N_AS:1
14	Cartilage:1;	Cartilage:1;	BQ574158;	BQ574158;	1	1	Jurkat:1|PC3:1
15	Lung:1;		CA503029;		0	-1	HepG2Nuclear:1
16	Brain:2;Kidney:1;Breast:1;Stomach:1;		BF962253,BF962973;AW263083;BF330339;BF091043;		0	-5
17	Head_neck:13;Breast:11;Uterus:8;Colon:5;Kidney:5;Placenta:4;Stomach:4;Liver:3;Lung:3;Stem_cell:3;Thymus:2;Pancreas:2;Eye:1;Larynx:1;Testes:1;Brain:1;Muscle:1;Genitourinary:1;Bone:1;unamplified):1;Heart:1;	Head_neck:12;Uterus:7;Colon:5;Breast:5;Stomach:4;Kidney:3;Lung:2;Larynx:1;Brain:1;Muscle:1;Genitourinary:1;Pancreas:1;	BE159275,BE181383,BG998770,BG996999,BI000439,BQ358976,BQ355782,BE179828,BE179959,BE709446,BE709723,BE709567,BE172789;AW998442,BF332414,BF332605,BE091738,BE091573,AW997586,AW373800,BF082289,BF082295,BF082257,BF082269;AA299641,AW167170,BF917173,AI857357,AI653814,AI335806,AW193944,AW470026;BF335337,AW849156,AW848711,AW847984,AW858573;AA962788,BF821441,BG399693,BE739801,BG400043;BQ369166,BQ368724,BE8…	BE159275,BE181383,BG998770,BG996999,BQ358976,BQ355782,BE179828,BE179959,BE709446,BE709723,BE709567,BE172789;AA299641,AW167170,BF917173,AI857357,AI653814,AW193944,AW470026;BF335337,AW849156,AW848711,AW847984,AW858573;BF332414,BF332605,BE091738,BE091573,AW373800;AW811204,AW388312,AW387268,AW387270;AA962788,BF821441,BE739801;AI696510,BF223977;BF355340;AW890991;BE934955;AW631123;AI982984;	0.597222	14	HeLaCyto:1|HeLaNuclear:1|HepG2Cyto:1|HepG2Nuclear:3|Jurkat:1|NCCIT:2|PC3:2|SK_N_AS:1|U87MG:1
18	Testes:1;Brain:1;	Brain:1;	AA906857;N58989;	N58989;	0.5	0
19	Brain:4;		BX108388,R40174,H17325,Z38959;		0	-4
20	Lung:1;	Lung:1;	AI831061;	AI831061;	1	1	HeLaNuclear:3|HepG2Cyto:1|HepG2Nuclear:2|NCCIT:1|SK_N_AS:1
21	Germ_cell:2;Testes:1;Placenta:1;	Germ_cell:2;	AI990244,BE501092;AA412588;BX356361;	AI990244,BE501092;	0.5	0	HeLaCyto:1|HeLaNuclear:1|HeLaTopStrand:1|HepG2Cyto:1|HepG2Nuclear:1|HepG2TopStrand:1|Jurkat:1|NCCIT:1|PC3:1|SK_N_AS:1|U87MG:1
22	Brain:2;Spleen:2;Breast:2;Lymphocyte:2;Colon:1;Kidney:1;Pancreas:1;	Colon:1;Pancreas:1;Lymphocyte:1;	BE699027,AA321996;R99354,T77519;BE813694,AW999106;BE676044,AV712141;BG950082;AW235579;U46432;	BG950082;U46432;BE676044;	0.272727	-5	HeLaNuclear:2|HepG2Nuclear:2
23	Placenta:27;Uterus:19;Brain:15;Kidney:14;Lung:12;Skin:11;Testes:10;Tongue:9;Eye:9;Blood:9;Prostate:8;Stomach:8;Genitourinary:7;Heart:7;Lymphocyte:7;Liver:6;Pancreas:6;Nerve:5;Breast:5;Head_neck:5;Thyroid:5;Ovarian:5;Colon:4;Larynx:4;Lymph_node:4;Germ_cell:4;Small_bowel:4;Stem_cell:4;Muscle:3;Tonsil:1;Adrenal:1;Endothelial:1;Spleen:1;(synonym:1;Bone:1;	Tongue:9;Brain:8;Lung:8;Genitourinary:7;Stomach:7;Uterus:6;Head_neck:5;Prostate:5;Ovarian:5;Skin:5;Larynx:4;Liver:4;Lymph_node:4;Blood:4;Germ_cell:4;Pancreas:4;Placenta:4;Small_bowel:4;Colon:3;Testes:3;Breast:2;Eye:2;Thyroid:2;Kidney:2;Adrenal:1;(synonym:1;Muscle:1;	R34075,H02032,H03712,R65981,R53827,R35653,R34354,R77603,R78880,R80641,BX112563,R34074,R77602,R35760,BI088380,R80436,R65980,R53876,R78974,AW674326,BG434102,H02133,BF107264,R34469,H03711,BE542362,AW675056;AI687660,AW516955,AI358596,AW167193,AA029944,AA031522,AA029809,AA041539,AA047278,AW571961,BE775267,BE775141,AA029945,AI683605,AA047139,AA029808,AA039916,CB215187,AA031521;H11591,T03633,AW148614,BF…	AW378221,AW579889,BE156697,AW579893,BE156692,AW579895,AW579875,BE156570,AW579883;AW148614,BF217621,BF218804,BF245829,BF687887,BF246991,AW889743,BF687553;AW270015,BE219097,BE327731,BE669614,BE669620,BE467243,BQ225555,BE874801;BE568685,BF208424,BF029069,BF028495,BG289529,BG286220,BG260412;AI673801,AI925805,BM760819,BE937259,BI047850,BM752869,BM751123;AI687660,AW516955,AI358596,AW167193,AW571961,AI6…	0.471074	-14	HepG2Nuclear:2
24	Lung:3;Brain:1;Head_neck:1;	Brain:1;Head_neck:1;	CB250385,CF891074,CF887577;CV425826;BE173225;	CV425826;BE173225;	0.4	-1	HeLaNuclear:1|U87MG:1
25
26	Spleen:2;		AA694119,AA704213;		0	-2
27	Eye:1;		BM669438;		0	-1
28	Nerve:3;Eye:3;		BU739460,BM714484,BM701618;BM667753,BM670821,BM693678;		0	-6	HeLaCyto:1|HeLaNuclear:1|HepG2Cyto:1|HepG2Nuclear:2|NCCIT:3|PC3:1|SK_N_AS:2|U87MG:1
29	Colon:2;Prostate:2;Ovarian:1;	Colon:2;Ovarian:1;	AI732206,AA501982;BF438378,AI799942;BF732827;	AI732206,AA501982;BF732827;	0.6	1	HDF:1|HeLaCyto:2|HeLaNuclear:1|HepG2BottomStrand:1|HepG2Cyto:1|HepG2Nuclear:1|Jurkat:1|NCCIT:1|PC3:1|SK_N_AS:2|U87MG:2
30	Uterus:1;	Uterus:1;	AI363935;	AI363935;	1	1
31	Nerve:2;Colon:1;(synonym:1;	Nerve:2;(synonym:1;	AU310973,AU310972;AW603569;AL037263;	AU310973,AU310972;AL037263;	0.75	2
32	Brain:1;Eye:1;		AV728746;AA019131;		0	-2
33	Cartilage:1;	Cartilage:1;	BQ004822;	BQ004822;	1	1
34	Eye:2;		BM668868,BM693541;		0	-2
35	Testes:1;		AA906061;		0	-1
36
37	Brain:1;	Brain:1;	AI871462;	AI871462;	1	1	HeLaCyto:1|HeLaNuclear:1|HepG2Cyto:1|HepG2Nuclear:1|Jurkat:2|NCCIT:1|PC3:1|SK_N_AS:1|U87MG:1
38	Lymphocyte:3;Breast:1;Head_neck:1;Lung:1;	Lymphocyte:2;Breast:1;Lung:1;	AA766060,AI804629,BE676862;BE085166;BG999468;BF876339;	AI804629,BE676862;BE085166;BF876339;	0.666667	2	HeLaCyto:2|HeLaNuclear:1|HepG2Nuclear:2|U87MG:2
39	Brain:24;Testes:23;Pancreas:17;Lung:16;Placenta:16;Kidney:14;Uterus:13;Prostate:12;Spleen:11;Ovarian:11;Colon:9;Germ_cell:8;Stomach:8;Stem_cell:6;Nerve:5;Thyroid:5;Adrenal:4;Heart:4;Breast:4;Head_neck:4;Lymphocyte:4;Eye:4;Vascular:4;Genitourinary:3;Liver:2;Muscle:2;Gallbladder:1;Lymph_node:1;Blood:1;Ear:1;Skin:1;Small_bowel:1;	Uterus:12;Ovarian:11;Brain:9;Germ_cell:8;Stomach:8;Colon:7;Prostate:7;Kidney:7;Lung:7;Thyroid:5;Head_neck:4;Pancreas:4;Nerve:3;Genitourinary:3;Adrenal:2;Breast:2;Lymphocyte:2;Gallbladder:1;Liver:1;Lymph_node:1;Blood:1;Ear:1;Skin:1;Small_bowel:1;	AW103740,BE704144,BE704108,AI586971,F08940,F02058,R51240,Z38249,Z40765,AI251824,CD677009,BF955988,BF219195,R35378,AW893994,T75226,Z43316,BE763405,F12859,CD244804,N78551,N47497,AI361327,N73705;AL046524,BE938825,BQ441306,AW104608,AI215394,AW070377,AI024424,AA812492,AW663986,AI140674,AA430050,AL043736,AL043694,BE939044,AA868721,AL046520,BE844099,BF091198,AA905018,AA430259,AL041641,AA953410,AA709259;…	AW512908,AI984713,AI499892,AI628191,AI635617,AI364187,AW473147,AI934241,CB152421,AI873873,AA337276,AI961222;AA405898,AA160138,AA284696,AA169306,AA173427,AA284590,AW276921,AA160137,AA171668,AA291573,AW104680;AW103740,AI586971,AI251824,BF219195,BE763405,N78551,N47497,AI361327,N73705;BF056808,AI671263,AI696052,BE671865,AI962395,AI342101,AI989546,AI696000;AI620315,AI949526,AI620120,AW057868,BM850054,…	0.451883	-23	HeLaCyto:2|HeLaNuclear:2|HepG2Cyto:3|HepG2Nuclear:2|Jurkat:2|NCCIT:2|PC3:1|SK_N_AS:3
40	Lymphocyte:1;Blood:1;		AA937975;BG940587;		0	-2
41	Muscle:2;Ovarian:2;Breast:1;Eye:1;	Ovarian:2;Breast:1;Eye:1;	AL712273,BX509945;AW882248,AW882264;BF746065;BE782404;	AW882248,AW882264;BF746065;BE782404;	0.666667	2	HeLaNuclear:1|SK_N_AS:1
42	Pancreas:2;Uterus:1;Stem_cell:1;	Uterus:1;	CA773167,CK902521;BE206711;CN291583;	BE206711;	0.25	-2	HDF:1|HeLaNuclear:2|HepG2Cyto:1|HepG2Nuclear:1|Jurkat:1|NCCIT:2|PC3:1|U87MG:1
43
44
45	Adrenal:1;Spleen:1;		AV706160;N90954;		0	-2
46	Testes:1;		AI138281;		0	-1
47	Cartilage:1;Uterus:1;	Uterus:1;	BQ446991;BF909657;	BF909657;	0.5	0	HepG2Nuclear:1|NCCIT:1|U87MG:1
48	Germ_cell:2;	Germ_cell:2;	AI206215,AI634429;	AI206215,AI634429;	1	2
49	Eye:2;Kidney:1;	Kidney:1;	BM929684,BM683629;AW936548;	AW936548;	0.333333	-1	Jurkat:1
50	Germ_cell:3;Ovarian:2;Nerve:1;Brain:1;Lung:1;	Germ_cell:3;Ovarian:2;Brain:1;Lung:1;	AI671222,BE466186,CR742556;AA164301,AA164300;BM719800;BI037947;AW249540;	AI671222,BE466186,CR742556;AA164301,AA164300;BI037947;AW249540;	0.875	6	HeLaCyto:1|HeLaNuclear:1|HepG2Cyto:1|HepG2Nuclear:1|Jurkat:1|NCCIT:1|U87MG:1
51	Blood:1;Prostate:1;	Blood:1;Prostate:1;	AW440907;AA640363;	AW440907;AA640363;	1	2
52	Pancreas:4;		BI324858,CK818072,CK818071,BI467031;		0	-4
53	Testes:2;Colon:1;Pancreas:1;Stomach:1;	Colon:1;Pancreas:1;Stomach:1;	BX106199,AA609138;BG961177;BM875362;AI800478;	BG961177;BM875362;AI800478;	0.6	1	HDF:1|HeLaCyto:1|HeLaNuclear:2|HepG2Cyto:1|HepG2Nuclear:1|Jurkat:1|NCCIT:1|PC3:1|SK_N_AS:2|U87MG:1
54	Colon:61;Stomach:44;Lung:33;Uterus:27;Nerve:26;Eye:25;Pancreas:24;Placenta:23;Tongue:19;Skin:19;Testes:18;Stem_cell:18;Brain:16;Spleen:16;Breast:14;Prostate:13;Lymphocyte:12;Liver:12;Genitourinary:9;Ovarian:9;Larynx:8;Head_neck:8;Heart:7;Lymph_node:7;Germ_cell:7;Kidney:6;Thyroid:5;Blood:5;Muscle:5;Tonsil:4;Small_bowel:4;Vascular:3;Cartilage:2;Gallbladder:1;Adrenal:1;Endothelial:1;Thymus:1;Bone:1;…	Colon:55;Stomach:40;Uterus:24;Tongue:19;Lung:19;Pancreas:13;Prostate:12;Nerve:11;Breast:10;Liver:10;Testes:9;Genitourinary:9;Eye:9;Ovarian:9;Larynx:8;Brain:8;Skin:8;Lymph_node:7;Germ_cell:7;Placenta:7;Head_neck:6;Lymphocyte:5;Blood:4;Kidney:2;Gallbladder:1;Muscle:1;Bone:1;Adipose:1;	AI368100,AI445001,AA099415,AA468561,AI270206,BF807299,AI346608,AA555056,AI309902,AI475230,AA577418,AI744455,AA916403,BU602996,BU939986,AW612979,AI469072,AA613484,AA554219,BU603893,BF229417,BF229443,BF801423,BF799936,BF229430,BF799942,BF800007,BF754799,BF801450,BF229427,BF800066,BF801447,BF754785,AA588332,BU959409,BF799989,BU532321,CV354801,BF799995,BF799923,BF799991,BF801445,AA126074,CB044820,AA9…	AI368100,AI445001,AA099415,AA468561,AI270206,BF807299,AI346608,AA555056,AI309902,AI475230,AA577418,AI744455,AA916403,AW612979,AI469072,AA613484,AA554219,BF229417,BF229443,BF801423,BF799936,BF229430,BF799942,BF800007,BF754799,BF801450,BF229427,BF800066,BF801447,BF754785,AA588332,BF799989,CV354801,BF799995,BF799923,BF799991,BF801445,AA126074,CB044820,AA962686,AA580331,BE696770,BG951097,AW363959,AW3…	0.61165	115	HDF:1|HeLaCyto:1|HeLaNuclear:1|HepG2Cyto:1|Jurkat:1|NCCIT:1|PC3:1|SK_N_AS:1|U87MG:1
55	Brain:4;Uterus:3;Testes:2;Lung:2;Head_neck:1;Kidney:1;	Uterus:3;Testes:1;Kidney:1;Lung:1;	BF946342,BF946294,BF364332,BF364332;BF380846,BF380849,BF380907;BM472648,BI820445;BU607642,BQ016725;CD701438;BI009661;	BF380846,BF380849,BF380907;BM472648;BI009661;BQ016725;	0.461538	-1
56	Brain:4;Uterus:3;Testes:2;Lung:2;Head_neck:1;Kidney:1;	Uterus:3;Testes:1;Kidney:1;Lung:1;	BF946342,BF946294,BF364332,BF364332;BF380846,BF380849,BF380907;BM472648,BI820445;BU607642,BQ016725;CD701438;BI009661;	BF380846,BF380849,BF380907;BM472648;BI009661;BQ016725;	0.461538	-1
57	Brain:4;Uterus:3;Testes:2;Lung:2;Head_neck:1;Kidney:1;	Uterus:3;Testes:1;Kidney:1;Lung:1;	BF946342,BF946294,BF364332,BF364332;BF380846,BF380907,BF380849;BM472648,BI820445;BU607642,BQ016725;CD701438;BI009661;	BF380846,BF380907,BF380849;BM472648;BI009661;BQ016725;	0.461538	-1
58	Heart:3;Ovarian:3;Colon:2;Lymphocyte:2;Uterus:2;Testes:1;Brain:1;Head_neck:1;Muscle:1;Prostate:1;Germ_cell:1;Placenta:1;	Ovarian:3;Colon:2;Uterus:2;Brain:1;Head_neck:1;Muscle:1;Prostate:1;Germ_cell:1;	BX091065,AA436547,AA436574;BE742357,BE743607,BE745237;AW753063,BF755405;AA769074,AA808585;AA190742,AA190742;BF377078;BF934365;BG998884;AW838544;AA570769;CR740741;AA368811;	BE742357,BE743607,BE745237;AW753063,BF755405;AA190742,AA190742;BF934365;BG998884;AW838544;AA570769;CR740741;	0.631579	5	HeLaNuclear:2|HepG2Nuclear:2
59	Ovarian:3;Colon:2;Heart:2;Lymphocyte:2;Uterus:2;Testes:1;Brain:1;Head_neck:1;Muscle:1;Prostate:1;Germ_cell:1;Placenta:1;	Ovarian:3;Colon:2;Uterus:2;Brain:1;Head_neck:1;Muscle:1;Prostate:1;Germ_cell:1;	BE742357,BE743607,BE745237;AW753063,BF755405;AA436547,AA436574;AA769074,AA808585;AA190742,AA190742;BF377078;BF934365;BG998884;AW838544;AA570769;CR740741;AA368811;	BE742357,BE743607,BE745237;AW753063,BF755405;AA190742,AA190742;BF934365;BG998884;AW838544;AA570769;CR740741;	0.666667	6	HeLaNuclear:1|Jurkat:1|PC3:2
60	Lymphocyte:3;Lung:3;Ovarian:2;Eye:1;Blood:1;	Lymphocyte:3;Lung:3;Ovarian:2;Blood:1;	BE245147,BE244246,BE244216;BE222450,AI457529,AI457523;AW270347,AA454803;BQ184005;AW467871;	BE245147,BE244246,BE244216;BE222450,AI457529,AI457523;AW270347,AA454803;AW467871;	0.9	8	HDF:1|HeLaNuclear:4|HepG2Cyto:1|HepG2Nuclear:4|Jurkat:4|NCCIT:3|PC3:1|SK_N_AS:2
61							HeLaCyto:1|HeLaNuclear:2|HepG2Cyto:1|HepG2Nuclear:3|Jurkat:2|NCCIT:3|PC3:3
62	Testes:4;Lymphocyte:1;		AI286240,AA781939,AI424836,AA926758;BU428675;		0	-5	HeLaNuclear:1|HepG2Nuclear:2|Jurkat:1|NCCIT:1|SK_N_AS:1
63	Colon:1;	Colon:1;	BF753948;	BF753948;	1	1	HDF:1|HeLaCyto:1|HeLaNuclear:1|HepG2Cyto:1|HepG2Nuclear:1|Jurkat:1|NCCIT:1|PC3:1|SK_N_AS:1|U87MG:1
64	Brain:252;Colon:164;Uterus:155;Lung:145;Nerve:138;Breast:106;Pancreas:106;Lymphocyte:101;Eye:94;Placenta:87;Skin:83;Stomach:73;Ovarian:65;Kidney:64;Stem_cell:54;Prostate:52;Lymph_node:49;Heart:48;Liver:48;Spleen:45;Bone:38;Muscle:31;Testes:27;Endothelial:27;Blood:26;Adrenal:22;Tongue:21;Head_neck:18;Germ_cell:14;Tonsil:13;Vascular:12;Genitourinary:8;Larynx:7;Thyroid:7;Thymus:6;Small_bowel:6;Carti…	Uterus:138;Colon:120;Lung:116;Breast:92;Brain:69;Stomach:69;Lymphocyte:68;Ovarian:63;Skin:63;Kidney:58;Eye:54;Nerve:53;Pancreas:50;Lymph_node:49;Prostate:41;Liver:33;Muscle:29;Placenta:29;Tongue:21;Testes:19;Adrenal:19;Blood:17;Germ_cell:14;Bone:12;Genitourinary:8;Head_neck:8;Larynx:6;Thyroid:6;Small_bowel:6;Gallbladder:4;Ear:4;Cartilage:3;(LCB:1;Esophagus:1;	AL532774,AI816404,AW162397,AW162620,BF338966,BF347010,BE349989,AW087376,AW162223,AW197029,AW771779,AV724585,BF342966,BG055979,H20284,BP348297,AW003650,BI085595,AW769783,BG222897,AI359116,BF338758,BF347176,BE350565,AI569780,AW089287,BG152570,L13810,T16054,AI983563,AW090096,AW316634,BE350756,AW197019,AA722099,AW075533,AW075564,AW771822,BG059649,AA349809,T03468,AA758358,T03666,R58906,AA063149,AA3494…	BI223673,BI222314,AW439247,AW173393,BE394579,AA630623,AW874320,AI686758,AW674189,AA488377,BF972807,AA486409,AA630639,BF972779,AW515280,AI858182,AA186927,AA191327,AI689462,AW193602,AI866366,AI627759,AW673194,AW473861,AA112356,AI805731,AA190622,AI873738,AA179589,AI273104,AI687636,AW150731,AW474361,AI627725,AW512685,AW151067,AI628881,BE301418,AI289083,AW674697,AI625264,AI273056,AW150400,AI698372,AI5…	0.602512	457
65	Ovarian:3;Colon:2;Breast:2;Prostate:2;Testes:1;Brain:1;Blood:1;Placenta:1;	Ovarian:3;Colon:2;Breast:2;Prostate:2;Blood:1;	CV401848,CV402166,AW884825;CV313779,CV313908;CV381696,CV415226;CV383157,CV383153;CV357575;CV391792;CV361652;CV385069;	CV401848,CV402166,AW884825;CV313779,CV313908;CV381696,CV415226;CV383157,CV383153;CV361652;	0.769231	7
66	Testes:3;Placenta:2;Thyroid:1;Lung:1;	Thyroid:1;	AI809938,AI808768,AI240593;BQ023455,BQ022099;AI915771;BU677593;	AI915771;	0.142857	-5
67							HeLaTopStrand:1
68	Testes:1;		AI827519;		0	-1	HDF:1|HeLaCyto:1|HeLaNuclear:1|HepG2Cyto:1|HepG2Nuclear:1|Jurkat:1|NCCIT:1|SK_N_AS:1|U87MG:1
69	Lung:1;	Lung:1;	BM981715;	BM981715;	1	1	HeLaNuclear:1|HepG2Cyto:1|NCCIT:1|PC3:1
70	Esophagus:1;	Esophagus:1;	AW079034;	AW079034;	1	1
71	Testes:2;Nerve:2;Brain:1;Uterus:1;Eye:1;Prostate:1;Ovarian:1;	Brain:1;Ovarian:1;	AA470076,AA629035;BM716897,BM713031;BF920109;AW801156;CD671484;BX113932;AI745318;	BF920109;AI745318;	0.222222	-5
72	Testes:2;Nerve:2;Brain:1;Uterus:1;Eye:1;Prostate:1;Ovarian:1;	Brain:1;Ovarian:1;	AA470076,AA629035;BM716897,BM713031;BF920109;AW801156;CD671484;BX113932;AI745318;	BF920109;AI745318;	0.222222	-5
73	Uterus:1;	Uterus:1;	AI858266;	AI858266;	1	1
74	Testes:1;		BX114207;		0	-1
75	Testes:1;		AI217175;		0	-1
76	Kidney:2;Cartilage:1;Eye:1;	Cartilage:1;	AI733584,AI016996;CA445183;CV573608;	CA445183;	0.25	-2
77	Thyroid:1;	Thyroid:1;	AI470031;	AI470031;	1	1
78	Spleen:3;Lymphocyte:2;Colon:1;Thyroid:1;Blood:1;Lung:1;Pancreas:1;Placenta:1;Stomach:1;	Colon:1;Thyroid:1;Pancreas:1;Stomach:1;	BX118678,H78505,H52278;AA256756,AA262583;BQ325732;AI435397;CD299388;BU607297;U46254;H12716;AW130678;	BQ325732;AI435397;U46254;AW130678;	0.333333	-4	HeLaNuclear:1|Jurkat:1
79	Prostate:4;Spleen:2;Liver:2;Heart:1;	Prostate:4;	AI792255,AA632442,AA632429,AA573692;R91782,R91783;AV720845,AV719157;R15605;	AI792255,AA632442,AA632429,AA573692;	0.444444	-1	HeLaNuclear:2|HepG2Nuclear:1|Jurkat:1|SK_N_AS:2
80	Lung:3;Heart:2;Testes:1;Thyroid:1;Ovarian:1;Germ_cell:1;	Thyroid:1;Ovarian:1;Germ_cell:1;	T94015,T93337,T93337;BX093391,AI332352;AW082668;AI565225;AA847421;AI637636;	AI565225;AA847421;AI637636;	0.333333	-3	HeLaCyto:1|HeLaNuclear:1|HepG2Cyto:1|PC3:1
81	Uterus:2;Placenta:2;Testes:1;Heart:1;Liver:1;Prostate:1;Kidney:1;Lung:1;Stomach:1;	Uterus:2;Liver:1;Prostate:1;Kidney:1;Lung:1;Stomach:1;	BX111533,AI680137;CB961560,CD110284;AI914673;AI276231;BQ652448;AI791221;BG167731;AA902510;BM852926;	BX111533,AI680137;BQ652448;AI791221;BG167731;AA902510;BM852926;	0.636364	3	HDF:1|HeLaCyto:1|HeLaNuclear:1|HepG2Cyto:3|HepG2Nuclear:1|Jurkat:1|NCCIT:2|PC3:1|SK_N_AS:1|U87MG:2
82
83	Brain:1;Heart:1;Lymphocyte:1;Lung:1;	Brain:1;Lymphocyte:1;	BF594261;AA418743;AI524015;CA313669;	BF594261;AI524015;	0.5	0	U87MG:1
84	Cartilage:1;	Cartilage:1;	BQ015214;	BQ015214;	1	1	HeLaCyto:1|HeLaNuclear:1|NCCIT:1
85	Lymphocyte:3;		AA805705,AA806505,AA766867;		0	-3
86	Lung:9;Ovarian:8;Uterus:4;Spleen:3;Skin:3;Testes:2;Brain:2;Eye:2;Nerve:1;Adrenal:1;Heart:1;Lymphocyte:1;Thyroid:1;Liver:1;Germ_cell:1;Placenta:1;Stem_cell:1;	Ovarian:8;Lung:7;Brain:2;Uterus:2;Adrenal:1;Thyroid:1;Germ_cell:1;	CA314983,BM984070,AI302147,BE669475,BE502869,BF432906,BE464730,AI860326,BG149731;BF940515,AA291374,AA464205,AA405883,AA402976,AA464138,AA405192,AA403301;AA143178,AA143060,AW514516,AI289509;AI076530,AI248813,AI076664;BX113678,N29137,N21175;AA953986,AW514373;N51475,N53616;BQ184135,H92365;BM687096;AA548070;W69258;AA352877;BG413461;CB162272;BE502320;BQ021895;CN293076;	BF940515,AA291374,AA464205,AA405883,AA402976,AA464138,AA405192,AA403301;AI302147,BE669475,BE502869,BF432906,BE464730,AI860326,BG149731;N51475,N53616;AW514516,AI289509;AA548070;BG413461;BE502320;	0.52381	2	HDF:1|HeLaBottomStrand:1|HeLaCyto:2|HeLaNuclear:5|HepG2BottomStrand:2|HepG2Cyto:1|HepG2Nuclear:3|HepG2TopStrand:1|Jurkat:1|NCCIT:2|SK_N_AS:4|U87MG:1
87	Testes:4;Lymphocyte:2;		BX092313,AI809213,AI419982,AI221768;AA831005,AA765672;		0	-6	SK_N_AS:1
88	Testes:2;Lymphocyte:1;		BX109337,AI911745;AA747845;		0	-3
89	Lymphocyte:2;		AA262656,AA488781;		0	-2
90	Lymphocyte:2;Testes:1;		AA721165,AA505184;AI017954;		0	-3
91	Brain:3;Spleen:3;Colon:2;Cartilage:2;Testes:2;Lung:2;Larynx:1;Heart:1;Uterus:1;Liver:1;Muscle:1;Prostate:1;	Brain:2;Larynx:1;Lung:1;	BM925369,BQ347220,BQ347229;BM920306,N45239,BI769333;BM923250,AI750037;BG929040,BG927742;BQ067382,BI821822;AI457092,D45659;BG997080;AI094264;AW804615;AV649273;F33756;AA370490;	BQ347220,BQ347229;BG997080;AI457092;	0.2	-12
92	Placenta:3;Uterus:1;Kidney:1;Lung:1;	Uterus:1;Kidney:1;Lung:1;	AI188346,N30792,H94109;AI289489;AA948664;AI292076;	AI289489;AA948664;AI292076;	0.5	0	Jurkat:1
93	Breast:3;Colon:1;Cartilage:1;Testes:1;	Cartilage:1;Breast:1;	BI856204,BG949999,BG950017;AW001295;CA445783;BF093608;	CA445783;BI856204;	0.333333	-2
94	Germ_cell:1;Lung:1;	Germ_cell:1;	AW197230;BM977228;	AW197230;	0.5	0
95	Stem_cell:1;		CN294002;		0	-1	NCCIT:1
96	Pancreas:8;Brain:1;	Pancreas:8;Brain:1;	CK905793,BM875750,BQ130260,CK903244,BM272983,BU070000,BM564943,BI677327;BF922030;	CK905793,BM875750,BQ130260,CK903244,BM272983,BU070000,BM564943,BI677327;BF922030;	1	9
97	Brain:1;Lung:1;	Lung:1;	AW903422;BU685220;	BU685220;	0.5	0	Jurkat:1
98
99							HDF:1|HeLaBottomStrand:1|HeLaCyto:1|HeLaNuclear:4|HeLaTopStrand:1|HepG2BottomStrand:1|HepG2Cyto:2|HepG2Nuclear:3|HepG2TopStrand:2|Jurkat:1|NCCIT:2|PC3:3|SK_N_AS:1
100
101	Larynx:1;Thyroid:1;Lung:1;	Larynx:1;Thyroid:1;	BG998062;BF112146;BU688224;	BG998062;BF112146;	0.666667	1	HDF:3|SK_N_AS:1
102	Stem_cell:61;Testes:26;Uterus:18;Lymphocyte:15;Lymph_node:14;Colon:12;Eye:11;Tongue:10;Skin:10;Nerve:8;Brain:8;Muscle:8;Lung:8;Breast:7;Pancreas:7;Prostate:6;Bone:4;Liver:3;Blood:3;Kidney:3;Ovarian:3;Cartilage:2;Tonsil:2;Endothelial:2;Gallbladder:1;Genitourinary:1;gland:1;Heart:1;unamplified:1;unamplified):1;Placenta:1;Small_bowel:1;Stomach:1;	Testes:20;Uterus:18;Lymph_node:14;Skin:10;Colon:7;Breast:7;Nerve:5;Lymphocyte:5;Eye:5;Lung:5;Pancreas:5;Brain:4;Muscle:4;Liver:3;Kidney:3;Ovarian:3;Blood:2;Prostate:2;Cartilage:1;Gallbladder:1;Genitourinary:1;Placenta:1;Small_bowel:1;	CN337354,CN337483,CN337359,CN337510,CN337397,CN337403,CN337433,CN337484,CN337376,CN337409,CN337387,CN337447,CN337532,CN337383,CN337451,CN337435,CN337369,CN337491,CN337455,CN337513,CN337368,CN337363,CN337449,CN337515,CN337524,CN337373,CN337426,CN337429,CN337438,CN337509,CN337367,CN337365,DN602020,CN337436,CN337405,CN337392,CN337432,CN337525,CN337531,CN337378,CN337389,CN337421,CN337412,CN337444,CN3…	BQ436603,BU153325,BQ439484,BM454549,BQ227343,BG257531,BG257689,BG390303,BG387873,BG390930,BG259294,BG259461,BG257963,BG392238,BG258146,BG390088,BG387984,BM543184,BM466089,BG257057;BM461000,BU522003,BE545635,CB151449,BI334690,AA191419,BI257332,BI333244,BI259720,BE890188,BI259009,BI256697,BG340440,BE882084,BE544141,BI260026,BI223120,BE546368;BM455873,BM456610,AW732645,BE560707,BM459440,BE270737,BG1…	0.488462	-6	HDF:1|HeLaCyto:1|HeLaNuclear:1|HeLaTopStrand:1|HepG2Cyto:1|HepG2Nuclear:1|HepG2TopStrand:1|Jurkat:1|NCCIT:1|PC3:1|SK_N_AS:1|U87MG:1
103	Testes:3;Kidney:2;	Kidney:2;	BX116050,AW341725,AI808979;AA484250,AA483748;	AA484250,AA483748;	0.4	-1	HeLaBottomStrand:2|HeLaNuclear:1|U87MG:1
104	Cartilage:1;Brain:1;(synonym:1;Breast:1;	Cartilage:1;	BQ002508;CD242577;BX644232;BE004322;	BQ002508;	0.25	-2	HeLaNuclear:1|HepG2Nuclear:2
105	Kidney:2;Lymphocyte:1;Muscle:1;	Kidney:2;	AI823935,BX094704;BG231790;BX487717;	AI823935,BX094704;	0.5	0	HDF:1|HeLaCyto:1|HeLaNuclear:1|HepG2Nuclear:1|Jurkat:1|SK_N_AS:1
106	Prostate:2;Colon:1;Testes:1;Ear:1;Lung:1;Placenta:1;	Colon:1;Ear:1;Lung:1;	AI424238,AA651605;AW265256;AW592870;BI494386;BF875064;R27406;	AW265256;BI494386;BF875064;	0.428571	-1
107	Nerve:9;Brain:9;Colon:8;Prostate:7;Germ_cell:5;Uterus:4;Kidney:4;Skin:3;Testes:2;Tongue:2;Head_neck:2;Liver:2;Lymph_node:2;Ovarian:2;Lung:2;Larynx:1;Spleen:1;Lymphocyte:1;Thymus:1;Thyroid:1;Ear:1;Pancreas:1;Placenta:1;Stem_cell:1;Stomach:1;	Colon:8;Nerve:7;Germ_cell:5;Uterus:4;Prostate:3;Tongue:2;Brain:2;Liver:2;Lymph_node:2;Kidney:2;Ovarian:2;Lung:2;Larynx:1;Thyroid:1;Ear:1;Placenta:1;Stomach:1;	BX324551,AU151671,AU149344,AA204987,AU149841,BM686891,AA551371,AU148813,BX324550;AW090067,R56227,H10306,H10305,AA780432,R56309,AW263987,BM805286,AA364363;AW850999,AW377100,BQ317019,AW851138,AW752857,AW377185,AW009393,AA143559;AI826319,BF858323,AA574196,AA493457,CB050919,CB050920,AA531061;AA558467,AI207195,AW002635,AA906736,BE551482;AI962947,AI611189,AI524383,BI333942;BF821492,BG419595,AI261209,AI…	AW850999,AW377100,BQ317019,AW851138,AW752857,AW377185,AW009393,AA143559;BX324551,AU151671,AU149344,AU149841,AA551371,AU148813,BX324550;AA558467,AI207195,AW002635,AA906736,BE551482;AI962947,AI611189,AI524383,BI333942;BF858323,AA574196,AA493457;AW367695,BE144129;AW090067,AW263987;BG252564,CB117352;BX115837,AI224091;BF821492,BG419595;BE741913,AA176221;AI680855,AI681406;BF832581;AI027105;N67365;BE901…	0.630137	19	SK_N_AS:1
108	Testes:2;		BX088974,AA813392;		0	-2	HepG2TopStrand:1
109	Kidney:3;	Kidney:3;	AA528618,AA528509,CR741651;	AA528618,AA528509,CR741651;	1	3	HeLaNuclear:1
110	Blood:1;	Blood:1;	AW468621;	AW468621;	1	1	HeLaNuclear:2|HepG2Nuclear:1|SK_N_AS:1|U87MG:1
111	Testes:3;Spleen:2;Nerve:1;Heart:1;Lymphocyte:1;	Nerve:1;	AI698220,AI805291,AI699409;H82681,H82421;AU129484;AA249119;AA743214;	AU129484;	0.125	-6
112	Kidney:2;Lung:2;Nerve:1;	Nerve:1;Lung:1;	BX112928,AI565327;CN479001,BE828389;AA555306;	AA555306;BE828389;	0.4	-1
113	Testes:2;		BX104127,AA629015;		0	-2
114
115	Cartilage:1;		CA428033;		0	-1	HepG2Nuclear:2
116	Testes:2;		AI204289,AI207102;		0	-2
117
118	Lymphocyte:4;		AA810831,AA768134,AA748599,AA811987;		0	-4	HepG2Nuclear:1|NCCIT:1
119	Brain:3;Testes:2;Breast:1;Lymphocyte:1;Eye:1;Muscle:1;Stem_cell:1;	Testes:1;Breast:1;	BF361746,BF361781,BF361786;AA969084,BG529341;BE085936;AA749396;CK430074;AL699596;CN414526;	BG529341;BE085936;	0.2	-6	Jurkat:1
120	Lung:15;Germ_cell:10;Uterus:8;Spleen:7;Colon:6;Testes:6;Kidney:6;Placenta:6;Thyroid:4;Liver:4;Pancreas:4;Heart:3;Lymph_node:3;Prostate:3;Skin:3;Lymphocyte:2;Blood:2;Muscle:2;Ear:2;Ovarian:2;Nerve:1;Adrenal:1;(synonym:1;Breast:1;Head_neck:1;unamplified:1;Thymus:1;Eye:1;Bone:1;Vascular:1;Adipose:1;Stomach:1;	Germ_cell:10;Uterus:5;Thyroid:4;Kidney:4;Lung:4;Colon:3;Lymph_node:3;Blood:2;Ear:2;Ovarian:2;Skin:2;Nerve:1;Adrenal:1;(synonym:1;Head_neck:1;Muscle:1;Pancreas:1;Stomach:1;	BM984202,BU677064,BF851724,T92541,T91582,AI821365,BF939031,AI820517,BE327324,T91637,T92612,N70740,W01729,AI912724,BE327703;AI632113,AW236581,AI611068,AI825410,AI699479,BE466018,AI635421,AI632315,BE672876,AI699591;AI635981,BI048787,AI859892,AI889972,AI889859,AI829469,AW797250,BI049034;H67900,H81933,H67946,H67991,H70238,BI521569,H82028;AW377453,AW842926,AW615294,BU954355,AI983783,BF062413;AW197822,…	AI632113,AW236581,AI611068,AI825410,AI699479,BE466018,AI635421,AI632315,BE672876,AI699591;AI635981,AI859892,AI889972,AI889859,AI829469;N95028,AA725483,W19536,AI025989;AI310734,AI767412,AI921834,AI765257;BF939031,BE327324,AI912724,BE327703;AW377453,AW615294,BF062413;AI224419,AI473869,AW515829;BF212288,BI025476;AW023745,N67302;AU155330,AA482112;BE897147,BE622696;BX369778;AA550801;BX479672;BE710467;…	0.436364	-14	HeLaNuclear:1|HepG2Nuclear:1|Jurkat:3
121	(synonym:1;	(synonym:1;	BX504019;	BX504019;	1	1
122	Stomach:2;Testes:1;(synonym:1;Prostate:1;Germ_cell:1;Lung:1;Stem_cell:1;	Stomach:2;(synonym:1;Germ_cell:1;	BX116308,AI444971;BF376937;BX501404;AA371103;AA922628;BU608227;CN267399;	BX116308,AI444971;BX501404;AA922628;	0.5	0	HeLaCyto:1|HeLaNuclear:3|HepG2Cyto:1|HepG2Nuclear:1|PC3:1|SK_N_AS:1
123	Larynx:1;Uterus:1;Placenta:1;	Larynx:1;	BF832002;AW802901;BF367962;	BF832002;	0.333333	-1	HeLaNuclear:1
124	Stomach:1;	Stomach:1;	AI610375;	AI610375;	1	1	HDF:1|HeLaCyto:1|HepG2Cyto:1|Jurkat:1|NCCIT:1|PC3:1|SK_N_AS:1|U87MG:1
125	Uterus:1;	Uterus:1;	BX118564;	BX118564;	1	1
126	Colon:3;Uterus:3;Kidney:3;Lung:2;Tongue:1;Breast:1;Prostate:1;Ovarian:1;Pancreas:1;Stem_cell:1;	Colon:3;Uterus:3;Breast:1;Ovarian:1;Lung:1;	CR740484,AW074432,AA534680;BX115702,AI698324,AW515153;AI261284,AI241360,AI493046;BM983751,BQ333057;AW275749;BP359663;AI420156;AI744740;BU078971;CN414797;	CR740484,AW074432,AA534680;BX115702,AI698324,AW515153;BP359663;AI744740;BQ333057;	0.529412	1	HepG2Cyto:1|HepG2Nuclear:1
127	Testes:1;		AW665733;		0	-1
128	Brain:7;Nerve:4;Lymphocyte:3;Cartilage:2;Testes:2;Heart:2;Liver:2;Prostate:2;Lung:2;Larynx:1;Uterus:1;Blood:1;Placenta:1;	Brain:5;Nerve:3;Cartilage:2;Larynx:1;Testes:1;Lymphocyte:1;Blood:1;	CB054335,AI056413,AI360858,BF593730,H19889,CB054336,AV749267;BM677808,AW608963,AW608919,AW876635;AA749050,BE247050,AA381979;BQ014131,BQ005971;BM802597,AI126297;AA426404,AA482387;T74566,T73844;BF674232,AI800016;CA311141,BG542267;BE932687;AW801405;BE832134;CB992865;	CB054335,AI056413,AI360858,BF593730,CB054336;AW608963,AW608919,AW876635;BQ014131,BQ005971;BE932687;BM802597;BE247050;BE832134;	0.466667	-2	HeLaCyto:1|HepG2Cyto:2|Jurkat:3|NCCIT:1|PC3:3|SK_N_AS:2|U87MG:2
129	Pancreas:6;Lung:5;Breast:4;Lymphocyte:4;Nerve:3;Cartilage:2;Vascular:2;Testes:1;Brain:1;Spleen:1;Uterus:1;Thyroid:1;Placenta:1;	Pancreas:6;Nerve:3;Cartilage:2;Lung:2;Brain:1;Thyroid:1;	BM875685,BI677260,BM875434,BQ549534,BI468301,BQ581422;BF870988,BF870767,BG542292,AI333720,BG542292;BF327566,BE814965,BE815059,BE814993;AA848014,CF136089,AW407353,AA828277;AU153999,BX376698,BX366293;CF129066,BU618471;AI707568,AI880870;AW087770;N50622;BQ710418;AW804024;W33154;BI052222;	BM875685,BI677260,BM875434,BQ549534,BI468301,BQ581422;AU153999,BX376698,BX366293;CF129066,BU618471;BF870988,BF870767;N50622;W33154;	0.46875	-2	HDF:2|HeLaCyto:3|HeLaNuclear:1|HepG2Cyto:3|Jurkat:2|NCCIT:3|PC3:2|SK_N_AS:2|U87MG:3
130
131	Breast:1;	Breast:1;	AW373646;	AW373646;	1	1
132
133
134	Colon:13;Pancreas:3;Tongue:2;Nerve:1;Uterus:1;	Colon:13;Pancreas:3;Tongue:2;Uterus:1;	AW376975,AW604203,AW604200,AW604220,AW850611,AW604221,AW850691,AW376867,AW850556,AW604286,AW752756,AW377033,AW850188;BM504239,BM504456,CK905503;AW367572,AW367596;BM720415;AI367533;	AW376975,AW604203,AW604200,AW604220,AW850611,AW604221,AW850691,AW376867,AW850556,AW604286,AW752756,AW377033,AW850188;BM504239,BM504456,CK905503;AW367572,AW367596;AI367533;	0.95	18	HeLaNuclear:3|HepG2Nuclear:3|Jurkat:1|NCCIT:1|SK_N_AS:1
135
136
137	Ear:2;Prostate:1;	Ear:2;	BI491895,AW020936;BF476269;	BI491895,AW020936;	0.666667	1
138	Testes:2;Germ_cell:2;Placenta:1;	Germ_cell:2;	AI024651,AI023806;AI340256,BE551745;BQ010823;	AI340256,BE551745;	0.4	-1	HDF:1|HeLaBottomStrand:1|HeLaCyto:1|HeLaNuclear:2|HeLaTopStrand:1|HepG2BottomStrand:1|HepG2Cyto:2|HepG2Nuclear:2|HepG2TopStrand:1|Jurkat:1|NCCIT:2|PC3:1|SK_N_AS:3|U87MG:1
139	Testes:11;Pancreas:9;Lung:8;Placenta:8;Head_neck:7;Lymphocyte:6;Uterus:6;Kidney:6;Brain:4;Heart:4;Nerve:3;Eye:3;Thyroid:3;Muscle:3;Ear:3;Prostate:3;Germ_cell:3;Skin:3;Colon:2;Liver:2;Vascular:2;Ovarian:2;Stem_cell:2;Spleen:1;Genitourinary:1;Breast:1;Lymph_node:1;Bone:1;	Head_neck:5;Nerve:3;Lymphocyte:3;Uterus:3;Ear:3;Germ_cell:3;Lung:3;Colon:2;Brain:2;Thyroid:2;Ovarian:2;Skin:2;Genitourinary:1;Lymph_node:1;Bone:1;Pancreas:1;Placenta:1;	BX102111,BF091851,AW085210,AA398057,AI807073,AA993605,AA629256,AI743458,AI005652,AA399111,AA813052;BI964143,BM263724,BQ777981,BP398486,BQ777678,BM263412,BI963847,BP398523,AI932434;W21109,BF105943,BP294005,BG547319,AI299822,BE669930,AI681550,N92903;BE536604,R74282,H02352,BX103052,R81219,R81220,R74193,H02254;BE181963,BE710043,CB409590,CB409776,BE178731,BE178736,BE714625;BE246074,AI392795,AI380424,A…	BE181963,BE710043,BE178731,BE178736,BE714625;BX391591,BX391590,AU154690;BE246074,AI392795,AI380424;BE044061,AW513301,AW341924;AW019979,H88945,H89178;AI949044,AI962324,BE672254;AI299822,BE669930,AI681550;AA058489,AA058311;BE766524,N53357;AI458442,AI078638;AA167044,AW882682;BG676097,AA380249;BE380078;AI476148;AA747484;AI932434;BE536604;	0.351852	-32	HeLaNuclear:1|HepG2Nuclear:1|Jurkat:1|SK_N_AS:1
140	Prostate:6;	Prostate:4;	BX114432,CR744159,AA225806,AW948578,AW948573,AW948569;	CR744159,AW948578,AW948573,AW948569;	0.666667	2
141	Kidney:3;Testes:1;Pancreas:1;	Pancreas:1;	AI627553,AI765917,AI984916;BX096854;BU783092;	BU783092;	0.2	-3	Jurkat:2
142	Placenta:4;		BQ011038,BQ010904,CF528987,AI151218;		0	-4	HDF:1|HeLaNuclear:2|HepG2Cyto:2|HepG2Nuclear:3|NCCIT:4|PC3:1|U87MG:1
143	Lymph_node:1;	Lymph_node:1;	AI250270;	AI250270;	1	1
144	Breast:2;	Breast:2;	BQ309939,BQ309952;	BQ309939,BQ309952;	1	2	HDF:2|HeLaBottomStrand:1|HeLaCyto:1|HeLaNuclear:3|HepG2BottomStrand:1|HepG2Cyto:1|HepG2Nuclear:1|Jurkat:1|NCCIT:1|PC3:1|SK_N_AS:1|U87MG:1
145	Lung:2;		CB242017,CF891545;		0	-2	HeLaNuclear:2
146	Nerve:2;Eye:2;Uterus:1;		BM684622,BM931175;BM665664,BM711850;AL047440;		0	-5	HeLaCyto:1|HeLaNuclear:2|PC3:2|SK_N_AS:1
147	Lung:6;Ear:3;Brain:1;Heart:1;Breast:1;Germ_cell:1;	Lung:6;Ear:3;Brain:1;Breast:1;Germ_cell:1;	BX108513,AI458499,AI692673,AI693332,BE218630,AI693161;H89113,H89219,H89237;CR739325;AA626235;BE092966;BE502648;	BX108513,AI458499,AI692673,AI693332,BE218630,AI693161;H89113,H89219,H89237;CR739325;BE092966;BE502648;	0.923077	11	HeLaCyto:3|HeLaNuclear:2|PC3:1
148	Ovarian:1;	Ovarian:1;	AW883890;	AW883890;	1	1
149	Genitourinary:1;	Genitourinary:1;	AW073936;	AW073936;	1	1	HeLaNuclear:1|HepG2Nuclear:1
150	Brain:2;Spleen:2;Uterus:1;Kidney:1;	Brain:2;Kidney:1;	CR744997,AI982694;BX118174,N49527;AW805509;AI733467;	CR744997,AI982694;AI733467;	0.5	0
151	Blood:1;		AV741481;		0	-1
152	Eye:1;		BM663808;		0	-1
153
154	Lung:2;	Lung:2;	AI680727,AI299726;	AI680727,AI299726;	1	2	HDF:1|HeLaCyto:1|HeLaNuclear:1|HepG2Cyto:2|HepG2Nuclear:3|HepG2TopStrand:1|Jurkat:1|NCCIT:1|PC3:1|SK_N_AS:1
155	Eye:2;		BM684997,BM931953;		0	-2	HepG2Cyto:1|HepG2Nuclear:1|SK_N_AS:1
156							HeLaCyto:1
157	Lymphocyte:2;		AA830398,AA251549;		0	-2	Jurkat:1
158	Testes:1;		AI701685;		0	-1
159	Germ_cell:3;Nerve:1;Pancreas:1;Stomach:1;	Germ_cell:3;Pancreas:1;Stomach:1;	BE466067,AI638014,AI867576;BM709863;AA155700;BQ082180;	BE466067,AI638014,AI867576;AA155700;BQ082180;	0.833333	4	HeLaNuclear:1|NCCIT:1
160	Cartilage:1;Lung:1;	Cartilage:1;	CA430999;CA314926;	CA430999;	0.5	0	HeLaNuclear:1
161	Spleen:9;Germ_cell:3;Testes:1;Head_neck:1;Lymphocyte:1;Uterus:1;	Germ_cell:3;Testes:1;Head_neck:1;Uterus:1;	T91323,N53965,T92047,R02188,BX115598,T84843,R00945,T84906,N59049;AI637477,AI968333,AI968130;BG259325;BE179036;AA836279;BE885599;	AI637477,AI968333,AI968130;BG259325;BE179036;BE885599;	0.375	-4	HeLaNuclear:2|Jurkat:2|NCCIT:5|SK_N_AS:2
162							HDF:1|HeLaCyto:1|HeLaNuclear:1|HepG2Cyto:1|HepG2Nuclear:1|Jurkat:1|NCCIT:1|PC3:1|SK_N_AS:1|U87MG:1
163	Lymphocyte:1;Lung:1;	Lung:1;	AA287978;BX112183;	BX112183;	0.5	0
164	Testes:5;Colon:2;Tongue:2;Brain:2;Kidney:2;Germ_cell:2;Cartilage:1;Muscle:1;	Colon:2;Tongue:2;Germ_cell:2;Cartilage:1;	BX115216,AW511200,AA620614,AA884200,AA812598;AW853884,AI738585;BE144165,BE144056;BI032651,BI032661;AW272166,AI634790;BF061992,AI352360;BU620736;BX482388;	AW853884,AI738585;BE144165,BE144056;BF061992,AI352360;BU620736;	0.411765	-3	HeLaCyto:1|HeLaNuclear:1|HepG2Cyto:1|HepG2Nuclear:1|NCCIT:1|SK_N_AS:1
165	Brain:1;Lung:1;	Brain:1;Lung:1;	BF923658;BQ017537;	BF923658;BQ017537;	1	2	HeLaNuclear:1|HepG2Cyto:1|HepG2Nuclear:1|HepG2TopStrand:1
166	Testes:12;Brain:12;Spleen:10;Pancreas:10;Uterus:8;Lymphocyte:7;Thyroid:6;Kidney:5;Lung:5;Placenta:5;Eye:4;Colon:3;Nerve:3;Vascular:3;Germ_cell:3;Skin:3;Stomach:3;Genitourinary:2;Heart:2;Breast:2;Cartilage:1;Head_neck:1;Liver:1;Lymph_node:1;Blood:1;Ear:1;Prostate:1;Bone:1;Adipose:1;Stem_cell:1;	Pancreas:7;Uterus:5;Thyroid:5;Kidney:4;Germ_cell:3;Colon:2;Brain:2;Genitourinary:2;Breast:2;Lung:2;Stomach:2;Nerve:1;Head_neck:1;Lymphocyte:1;Lymph_node:1;Blood:1;Ear:1;	AI693931,AW082226,AW275123,AA885238,AW269885,AW511036,AA917442,BU853291,AI025668,AW573005,AI217871,CR743081;R43944,N79918,H08739,AW051434,Z38808,AA704386,AA707841,AV723099,R18834,BM928106,BM928108,AV750315;T52044,T32404,AI077379,T51964,H38239,N76294,H60835,N54963,H68988,R92606;BE621786,BE620974,AW194484,AW262944,C05802,CK825366,BU789429,BQ270886,T18548,T18548;AI858616,AI560233,AA045510,AA040633,A…	BE621786,BE620974,AW194484,AW262944,CK825366,BU789429,BQ270886;AI858616,AI560233,AI888951,AI986378,AI857899;AW057620,AI393726,BF432189,AI868263,AA843110;AI347306,AA877438,AW364606,AW364607;AA911057,AI352677,AA886915;AA588347,AI270213;N79918,AW051434;AW627589,AW631440;AA600827,AI907765;AA939173,BF870627;BX094869,AI445769;BX366539;BE707301;BP429959;AI819648;BE241945;AW020042;	0.355932	-34	HeLaNuclear:1
167
168	Breast:5;Stomach:2;Colon:1;	Breast:5;Stomach:2;Colon:1;	AW576864,AW576871,AW576869,AW372057,BE065864;BX099938,AI679024;BF804912;	AW576864,AW576871,AW576869,AW372057,BE065864;BX099938,AI679024;BF804912;	1	8	HeLaNuclear:2|HepG2Nuclear:1
169	Kidney:3;Germ_cell:3;Brain:2;Heart:2;Stem_cell:2;Nerve:1;Tongue:1;Head_neck:1;Lymphocyte:1;Stomach:1;	Germ_cell:3;Brain:2;Kidney:2;Stomach:1;	AA483203,AA483733,AI795929;AI341843,BF223611,AW590961;BE328472,BE350122;AI367585,BX107081;CN295082,DR760292;AA082667;AW275754;CD698601;AU185572;AF448512;	AI341843,BF223611,AW590961;BE328472,BE350122;AA483203,AA483733;AF448512;	0.470588	-1
170	Lung:1;		CA314577;		0	-1	HDF:2|HeLaCyto:1|HeLaNuclear:1|HepG2Cyto:1|HepG2Nuclear:2|Jurkat:1|NCCIT:1|SK_N_AS:2|U87MG:1
171	Lung:3;Colon:1;	Colon:1;Lung:1;	CB241052,BM980328,CB852427;AI916068;	AI916068;BM980328;	0.5	0	HepG2Cyto:1|NCCIT:1
172	Pancreas:4;Eye:2;Placenta:1;		CA843981,CK903033,CK903032,CA843230;BM670417,BM712121;CV368913;		0	-7	HDF:1|HeLaCyto:1|HeLaNuclear:1|HepG2Cyto:2|HepG2Nuclear:1|Jurkat:1|NCCIT:1|PC3:1|SK_N_AS:1|U87MG:1
173	Lung:2;Nerve:1;Spleen:1;(synonym:1;Breast:1;Muscle:1;Bone:1;Kidney:1;	(synonym:1;Bone:1;Kidney:1;Lung:1;	BF106272,BE672186;AA633787;AI056982;BX505025;BE008161;AL707916;BG110640;AI300097;	BX505025;BG110640;AI300097;BE672186;	0.444444	-1
174	Placenta:2;Testes:1;Heart:1;		BQ023020,R79251;AI280022;N56311;		0	-4	HDF:1|HeLaBottomStrand:1|HeLaCyto:2|HeLaNuclear:1|HepG2Cyto:1|Jurkat:1|PC3:1|SK_N_AS:1|U87MG:1
175	Cartilage:1;	Cartilage:1;	CA449857;	CA449857;	1	1	HDF:2|HeLaCyto:2|HeLaNuclear:2|HepG2Nuclear:1|Jurkat:1|PC3:1|U87MG:2
176	Brain:1;	Brain:1;	AI401517;	AI401517;	1	1	HepG2Cyto:1
177	Brain:2;Lung:1;		BX098616,R51261;CB241187;		0	-3	HDF:1|HeLaBottomStrand:1|HepG2BottomStrand:1
178	Lymphocyte:3;Head_neck:1;		AA814366,AA736649,AA764836;CD699179;		0	-4
179	Testes:3;Ovarian:1;Adipose:1;Placenta:1;Stomach:1;	Ovarian:1;Placenta:1;Stomach:1;	AA868391,BX103515,AW070994;AI799577;H54903;AW674675;AI581047;	AI799577;AW674675;AI581047;	0.428571	-1
180	Lung:3;		CF886890,CF891140,CB854101;		0	-3
181	Spleen:4;Adipose:1;		BX100693,H58934,H60593,H60288;CB265639;		0	-5
182
183	Prostate:2;		BX103605,AA689527;		0	-2
184	Lymphocyte:2;		AA836642,AA835723;		0	-2
185	Cartilage:1;Spleen:1;		BQ448248;H64341;		0	-2	HepG2Nuclear:1|NCCIT:1
186	Lung:1;	Lung:1;	AI459058;	AI459058;	1	1
187	Brain:1;Ear:1;	Ear:1;	CA336503;AW022706;	AW022706;	0.5	0	HeLaCyto:1|NCCIT:1
188	Kidney:2;Pancreas:2;Brain:1;Spleen:1;Eye:1;	Pancreas:2;	AI017666,AA886370;BQ267494,BQ270405;BM805879;T89347;W27308;	BQ267494,BQ270405;	0.285714	-3
189	Brain:2;Testes:1;Spleen:1;		BX117491,H11472;AA833729;BI832530;		0	-4	HeLaCyto:3|HeLaNuclear:2|HepG2Cyto:2|HepG2Nuclear:1|Jurkat:1|NCCIT:1|PC3:1|SK_N_AS:2|U87MG:2
190	Cartilage:1;Nerve:1;Lymphocyte:1;Kidney:1;	Cartilage:1;	BQ775276;BU738723;CD742953;AA340592;	BQ775276;	0.25	-2	HDF:1|HeLaCyto:2|HeLaNuclear:2|HepG2Cyto:1|HepG2Nuclear:2|Jurkat:3|NCCIT:3|PC3:1|SK_N_AS:2|U87MG:1
191	Colon:1;	Colon:1;	CV415679;	CV415679;	1	1
192	Uterus:1;	Uterus:1;	AW341972;	AW341972;	1	1
193	Brain:3;	Brain:3;	CR744730,N79866,N62963;	CR744730,N79866,N62963;	1	3
194	Eye:2;		CK300830,BQ189706;		0	-2	HepG2Nuclear:2
195	Testes:3;Tonsil:1;Brain:1;Germ_cell:1;	Germ_cell:1;	AI684643,AA621267,AA634524;BM956100;H28719;AI337159;	AI337159;	0.166667	-4	HeLaNuclear:1
196	Lung:2;Esophagus:1;	Esophagus:1;	BU674560,BU674568;AW080213;	AW080213;	0.333333	-1
197	Testes:4;Spleen:2;Cartilage:1;Thyroid:1;Blood:1;Prostate:1;	Cartilage:1;Blood:1;Prostate:1;	AA769995,AA719279,AA770023,AA770084;H49195,H49384;BM992733;CV325142;BF892776;AA658438;	BM992733;BF892776;AA658438;	0.3	-4	HDF:1|HeLaCyto:2|HeLaNuclear:1|HepG2Cyto:3|HepG2Nuclear:2|Jurkat:2|NCCIT:1|PC3:1|SK_N_AS:1|U87MG:1
198	Pancreas:18;Nerve:10;Brain:10;Kidney:10;Heart:7;Skin:7;Placenta:7;Stem_cell:7;Colon:6;Testes:6;Liver:6;Breast:5;Uterus:5;Eye:5;Lung:5;Stomach:5;Ovarian:4;Larynx:3;Spleen:3;Muscle:3;Prostate:3;Adipose:3;Tongue:2;Head_neck:2;Thyroid:2;Adrenal:1;Genitourinary:1;Thymus:1;Bone:1;Germ_cell:1;	Kidney:10;Pancreas:10;Brain:8;Colon:6;Nerve:6;Breast:4;Ovarian:4;Lung:4;Stomach:4;Larynx:3;Skin:3;Placenta:3;Tongue:2;Head_neck:2;Uterus:2;Liver:2;Adrenal:1;Genitourinary:1;Thyroid:1;Muscle:1;Prostate:1;Bone:1;Germ_cell:1;Adipose:1;	AA295128,BQ217898,BQ691990,BQ688113,CK904466,BM023514,BQ086282,BQ086348,BQ102371,BM006422,BM007118,BQ102419,BM023226,AI520668,AI587194,CK904465,AW338382,AI675922;AW608712,AW608803,AW875534,AW875470,AW875465,BM714786,AA227005,AL521595,BM695405,BM709367;BE763203,BI914718,BF339441,AL537690,CR736258,BE048242,N51375,AI084876,AI928536,BG236830;AW936159,AW605173,AW937890,AW937902,AW937893,AW937904,AW937…	AW936159,AW605173,AW937890,AW937902,AW937893,AW937904,AW937888,BF570111,BG170475,AI273022;AA295128,BQ217898,BQ691990,BQ688113,BM006422,BM007118,AI520668,AI587194,AW338382,AI675922;BE763203,BF339441,CR736258,BE048242,N51375,AI084876,AI928536,BG236830;AW375570,AW375699,BG959972,BF798292,AA627446,AW083044;AW608712,AW608803,AW875534,AW875470,AW875465,AL521595;AW373397,BE093237,BI858596,BG030218;BE019…	0.543624	13	HDF:1|HeLaBottomStrand:1|HeLaCyto:1|HepG2Cyto:1|NCCIT:1|PC3:1|SK_N_AS:1|U87MG:1
199	Prostate:1;		AI202274;		0	-1	HeLaNuclear:1|HepG2Nuclear:1
200	Lung:3;Germ_cell:2;	Lung:3;Germ_cell:2;	AI970185,BF872360,BF870434;AI651382,BE501373;	AI970185,BF872360,BF870434;AI651382,BE501373;	1	5	HDF:1|HeLaCyto:2|HeLaNuclear:4|HepG2BottomStrand:1|HepG2Cyto:2|HepG2Nuclear:2|HepG2TopStrand:1|Jurkat:1|NCCIT:2|PC3:1|SK_N_AS:1|U87MG:1
201	Lymphocyte:2;Testes:1;		AA811367,AA459118;AI377227;		0	-3
202	Muscle:3;(synonym:2;Pancreas:1;	(synonym:2;Pancreas:1;	AL707498,AL700778,AL706667;BX508824,AL698895;AI682745;	BX508824,AL698895;AI682745;	0.5	0	HeLaNuclear:2
203	Lung:1;		CA313562;		0	-1
204	Nerve:1;Brain:1;Uterus:1;Ovarian:1;Lung:1;	Ovarian:1;	BU151472;BF952603;AI149091;BE833410;CA310678;	BE833410;	0.2	-3
205	Eye:1;		BQ187608;		0	-1
206	Eye:2;Uterus:1;	Uterus:1;	BM930463,BU743143;AW152236;	AW152236;	0.333333	-1
207	Ovarian:3;Nerve:1;	Ovarian:3;	AI732496,AW419296,AA523708;BM712967;	AI732496,AW419296,AA523708;	0.75	2
208	Lymphocyte:1;		AA809411;		0	-1
209	Testes:2;		AI216292,BX117657;		0	-2
210	Lung:5;Uterus:2;Testes:1;Lymphocyte:1;Kidney:1;	Lung:4;Uterus:2;	CB241167,BF111216,BF446501,BF223826,AA886452;BF915851,BF916037;AA402405;AA737290;AW242589;	BF111216,BF446501,BF223826,AA886452;BF915851,BF916037;	0.6	2	HeLaNuclear:1|HepG2Nuclear:1
211	Heart:1;		AI082568;		0	-1	HepG2Nuclear:1|NCCIT:1
212	Cartilage:1;(synonym:1;Placenta:1;	Cartilage:1;	BQ010418;BX493521;BF369360;	BQ010418;	0.333333	-1
213	Pancreas:3;Lymph_node:2;Prostate:2;Breast:1;Blood:1;	Lymph_node:2;	CA771016,CK826453,CA771316;AI354473,AI282548;AI535736,AI535976;AW993510;BU663844;	AI354473,AI282548;	0.222222	-5
214	Brain:1;		BE440019;		0	-1
215	Spleen:4;Lymphocyte:1;		BX116674,AA004295,R02411,AA004296;AA809743;		0	-5	HeLaNuclear:1
216
217	Placenta:2;		BQ025523,BU754325;		0	-2	HepG2Nuclear:1
218	Spleen:6;		BX096420,AI248850,AI241487,T67043,T67044,T70771;		0	-6	HeLaCyto:1|HeLaNuclear:1|HepG2Cyto:1|HepG2Nuclear:1|Jurkat:1|NCCIT:1|PC3:1|U87MG:1
219	Testes:2;		BX114958,AI138877;		0	-2	HeLaCyto:2|HeLaNuclear:2
220	Pancreas:1;	Pancreas:1;	BE049499;	BE049499;	1	1	HeLaNuclear:1
221
222	Lung:1;Stem_cell:1;		BM983918;CN335102;		0	-2	HDF:1|HeLaCyto:1|HeLaNuclear:1|HepG2Cyto:1|HepG2Nuclear:2|Jurkat:2|NCCIT:2|SK_N_AS:1|U87MG:2
223	Brain:1;Genitourinary:1;Prostate:1;	Brain:1;Genitourinary:1;	AI992031;AW073935;AI202717;	AI992031;AW073935;	0.666667	1
224	Spleen:2;Head_neck:1;Placenta:1;		N70000,W00862;BI004364;CV355206;		0	-4	HDF:1|HepG2Nuclear:1|HepG2TopStrand:1|PC3:1
225	Brain:8;Spleen:4;Breast:3;Stem_cell:2;Nerve:1;Uterus:1;Ovarian:1;Germ_cell:1;Adipose:1;Stomach:1;	Breast:1;Uterus:1;Ovarian:1;Germ_cell:1;Stomach:1;	AA775427,BF960295,BI034949,BF960827,BQ342962,BF953969,BF959776,CR739171;BI767042,AI022077,AA702914,AA676892;BE008190,BE008121,BE087543;CN412871,CN411681;BQ343185;AI872102;AI590790;BE466882;CB265726;AW387619;	BE087543;AI872102;AI590790;BE466882;AW387619;	0.217391	-13	HeLaNuclear:2|HepG2Nuclear:2|Jurkat:2|SK_N_AS:1
226	Brain:7;Spleen:4;Breast:3;Ovarian:2;Stem_cell:2;Nerve:1;Uterus:1;Germ_cell:1;Adipose:1;Stomach:1;	Ovarian:2;Breast:1;Uterus:1;Germ_cell:1;Stomach:1;	BF960295,BI034949,BF960827,BQ342962,BF953969,BF959776,CR739171;BI767042,AI022077,AA702914,AA676892;BE008190,BE008121,BE087543;BX117721,AI590790;CN412871,CN411681;BQ343185;AI872102;BE466882;CB265726;AW387619;	BX117721,AI590790;BE087543;AI872102;BE466882;AW387619;	0.26087	-11	HeLaCyto:1|HeLaNuclear:3|HeLaTopStrand:1|HepG2Nuclear:2|Jurkat:2|NCCIT:1|SK_N_AS:1|U87MG:1
227							HDF:1|HeLaNuclear:1
228	Brain:1;		F10985;		0	-1
229	Brain:2;		AL110353,AL110329;		0	-2
230	Brain:19;Colon:3;Germ_cell:3;Spleen:2;Heart:2;Eye:2;Small_bowel:2;Tonsil:1;Head_neck:1;Lymphocyte:1;Muscle:1;Ovarian:1;Lung:1;Pancreas:1;Skin:1;Placenta:1;Stem_cell:1;	Brain:8;Colon:3;Germ_cell:3;Small_bowel:2;Head_neck:1;Ovarian:1;Lung:1;Pancreas:1;	BE858194,AI468156,AI422098,AI493670,CK004467,BG059753,Z39988,T33650,F01734,AI089836,T33651,BF527709,Z42205,T31225,CF265002,R52579,Z43928,R14954,R13623;AW009791,AW856090,BE870792;AI962492,BE502656,AI671257;T95349,N58556;AI378912,AA095422;BQ188183,BQ638012;BG116719,BG115918;AL138037;BE718285;T34210;F21502;AA402104;AA907113;AA112467;BG740288;AI278457;CN360081;	BE858194,AI468156,AI422098,AI493670,BG059753,AI089836,BF527709,CF265002;AW009791,AW856090,BE870792;AI962492,BE502656,AI671257;BG116719,BG115918;BE718285;AA402104;AA907113;AA112467;	0.465116	-3	HepG2Cyto:1|Jurkat:1|NCCIT:2
231							HeLaTopStrand:1|HepG2Cyto:1|HepG2Nuclear:1|HepG2TopStrand:1
232	Spleen:2;Brain:1;Breast:1;Lung:1;	Brain:1;Breast:1;	W92033,W88542;AI571838;BE076322;BG540255;	AI571838;BE076322;	0.4	-1
233	Lymphocyte:1;Thyroid:1;Lung:1;	Thyroid:1;Lung:1;	BU198220;AI026971;AI831231;	AI026971;AI831231;	0.666667	1	HeLaNuclear:1
234	(synonym:1;Lung:1;	(synonym:1;Lung:1;	AL711328;BM999072;	AL711328;BM999072;	1	2	HeLaNuclear:1|HepG2Cyto:1|HepG2Nuclear:1|Jurkat:1|PC3:1
235	Heart:1;		AA193523;		0	-1
236	Brain:1;Heart:1;Kidney:1;Ovarian:1;		AA077463;BX091818;AI672218;T55335;		0	-4	HeLaCyto:1|HepG2Nuclear:1|NCCIT:1|PC3:1|U87MG:1
237	Brain:3;Lung:3;Uterus:2;Placenta:2;Cartilage:1;Heart:1;Breast:1;Lymphocyte:1;Eye:1;Thyroid:1;Prostate:1;Kidney:1;Stem_cell:1;	Uterus:2;Lung:2;Cartilage:1;Thyroid:1;	AA077034,AA077727,AA076777;CA439521,AI193175,BE503936;AI758980,CR745909;AA078572,BG620971;BQ771537;AA243743;BE818768;AA284047;CA389927;AA493492;AI669302;AI580327;CN304201;	AI758980,CR745909;CA439521,BE503936;BQ771537;AA493492;	0.315789	-7	HDF:1|HeLaCyto:1|HeLaNuclear:1|HeLaTopStrand:1|HepG2Cyto:1|HepG2Nuclear:1|HepG2TopStrand:2|Jurkat:1|NCCIT:2|PC3:1|SK_N_AS:1|U87MG:1
238	Eye:1;		BQ184991;		0	-1
239	Lung:9;Pancreas:9;Stem_cell:8;Testes:6;Brain:6;Muscle:6;Lymphocyte:5;Kidney:5;Colon:4;Nerve:4;Heart:4;Head_neck:4;Uterus:3;Placenta:3;Spleen:2;Eye:2;Germ_cell:2;Liver:1;Ear:1;Small_bowel:1;Stomach:1;	Lung:7;Muscle:4;Nerve:3;Head_neck:3;Uterus:3;Kidney:3;Colon:2;Germ_cell:2;Pancreas:2;Testes:1;Brain:1;Lymphocyte:1;Ear:1;Placenta:1;	BU608167,BF433240,AI215921,AI298868,BE219846,AI340047,AI797022,AI300016,AI349571;BM311121,BM311710,C06457,BU079325,BU075854,BU075662,BI715175,CK818576,CK818575;CN415267,CN415268,CX786630,CX756461,CN334776,CN334777,CN334775,CN334778;BQ315512,AI798695,AI797444,AW779167,AA879459,AW183177;BP210458,T07006,T80243,T80244,CD106759,BE855930;AW835446,AW835449,AW835456,AW835401,BX504477,AA086431;AW504090,AW…	BF433240,AI215921,AI298868,BE219846,AI340047,AI797022,AI300016;AW835446,AW835449,AW835456,AW835401;AL528958,AL528957,BX327106;BE168062,BE168420,BE709668;BI334375,AI334812,AI683278;AI767419,AI624310,AI768027;AA887953,AW177671;AI337207,AA909779;BU075854,BU075662;BQ315512;BE855930;BM151433;AW022662;BE538788;	0.395349	-18	HDF:1|HeLaCyto:1|HeLaNuclear:1|HepG2Cyto:1|HepG2Nuclear:1|Jurkat:1|NCCIT:1|PC3:1|SK_N_AS:1|U87MG:1
240	Pancreas:1;	Pancreas:1;	AA155662;	AA155662;	1	1	HeLaNuclear:1|HepG2Nuclear:1
241	Brain:41;Uterus:40;Colon:32;Pancreas:32;Nerve:24;Prostate:19;Lung:19;Placenta:15;Endothelial:10;Ovarian:10;Head_neck:9;Spleen:8;Kidney:8;Stomach:8;Adrenal:6;Breast:6;Liver:5;Blood:5;Germ_cell:5;Larynx:4;Heart:4;Muscle:4;Bone:4;Lymphocyte:3;Thyroid:3;Skin:3;Testes:2;Tongue:2;Eye:2;Thymus:1;Lymph_node:1;unamplified):1;Adipose:1;Stem_cell:1;	Uterus:40;Colon:29;Pancreas:25;Lung:12;Prostate:10;Ovarian:10;Brain:9;Stomach:8;Kidney:7;Adrenal:6;Head_neck:6;Breast:5;Germ_cell:5;Placenta:5;Blood:4;Larynx:3;Nerve:3;Lymphocyte:3;Thyroid:3;Liver:3;Skin:3;Tongue:2;Lymph_node:1;Muscle:1;Adipose:1;	CB155845,R19656,F06737,R35697,H09589,R51790,R18532,T77288,Z45994,R51791,BM887703,AW078917,H46901,H44926,BX412560,BE350777,N51361,H46902,H45183,AI929779,AW162329,AI937906,AW162721,AW163076,AW157186,AI366185,AW769748,BE348957,AI929209,AI880071,R41522,BX455652,F02317,BX435578,AA321754,AW262811,AA626642,AI376507,AA758046,BX434602,AA063219;AA190439,AA190475,BI335476,AW189497,AI559455,AA337348,BF918000…	AA190439,AA190475,BI335476,AW189497,AI559455,AA337348,BF918000,AA113744,AI934169,AA113236,AW591231,AW516399,AI358341,AI275809,AW513436,AA489359,AW673706,AW673794,AI619843,AI690313,AW591144,AW150409,AA188211,AA179604,AA486423,AA489274,AW517472,AA195466,AI288115,AW572095,BE882285,AA179319,BX374191,AA188495,AI687029,AA187923,AI696444,AI687364,AA489280,AA488344;AA126393,AA054381,BF765254,BF765225,AA5…	0.60355	70
242	Nerve:2;Muscle:1;Prostate:1;		BU727486,BM687015;F35084;AI826467;		0	-4	HeLaBottomStrand:1|HepG2BottomStrand:1
243	Testes:2;Germ_cell:2;Brain:1;Head_neck:1;Uterus:1;	Germ_cell:2;Brain:1;Uterus:1;	BQ435838,AI797563;AI825349,AI203069;AW087412;AU119044;AI986099;	AI825349,AI203069;AW087412;AI986099;	0.571429	1	HeLaCyto:1|HeLaNuclear:1|HepG2Cyto:1|HepG2Nuclear:1|Jurkat:1|NCCIT:1|SK_N_AS:1
244	Eye:2;Blood:2;Nerve:1;Lung:1;Stomach:1;	Blood:2;	BM929949,CA397419;BI030583,BI029053;BQ925896;BG533933;BF373998;	BI030583,BI029053;	0.285714	-3	HeLaCyto:1|HeLaNuclear:2|NCCIT:1|SK_N_AS:1
245	Ovarian:2;Cartilage:1;Blood:1;	Ovarian:2;Cartilage:1;Blood:1;	BF115603,BF058355;BQ002904;BF906024;	BF115603,BF058355;BQ002904;BF906024;	1	4	HDF:2|HeLaCyto:2|HeLaNuclear:2|HepG2Cyto:2|HepG2Nuclear:1|Jurkat:2|NCCIT:2|PC3:2|SK_N_AS:2|U87MG:2
246	Lymphocyte:1;Lung:1;	Lung:1;	AA211807;BU684278;	BU684278;	0.5	0
247	Skin:20;Brain:18;Nerve:14;Muscle:14;Lung:11;Kidney:10;Placenta:10;Heart:9;Testes:8;Prostate:7;Colon:6;Spleen:6;Stem_cell:6;Uterus:4;Lymph_node:4;Blood:4;Ovarian:4;Tongue:3;Lymphocyte:3;Eye:3;Germ_cell:3;Stomach:3;Cartilage:2;Breast:2;Thyroid:2;Pancreas:2;Liver:1;Bone:1;Adipose:1;Small_bowel:1;	Skin:17;Brain:9;Nerve:8;Lung:8;Kidney:7;Colon:5;Prostate:5;Lymph_node:4;Blood:4;Ovarian:4;Tongue:3;Lymphocyte:3;Germ_cell:3;Stomach:3;Cartilage:2;Breast:2;Uterus:2;Muscle:2;Pancreas:2;Thyroid:1;Liver:1;Placenta:1;	BU167397,BG740106,BE277798,BU165804,BG476138,BG475098,BG280725,BE729163,BE728663,BE727129,BE275614,BQ683944,BM915428,W49527,BM916748,BE891275,BM557430,BM557537,W49528,BE893289;BP250982,BF530478,BI916377,BF947785,R59691,BG819833,BE855928,R53648,BF946430,H10591,BQ340183,AW006190,AI937074,BG059556,AI948438,AI859167,H20710,BE328505;AL530855,BX375403,BQ070516,BI033517,BI033804,BU501688,BU150557,AL5162…	BU167397,BE277798,BU165804,BG476138,BG475098,BG280725,BE729163,BE728663,BE727129,BE275614,BQ683944,BM915428,BM916748,BE891275,BM557430,BM557537,BE893289;BF530478,BG819833,BE855928,AW006190,AI937074,BG059556,AI948438,AI859167,BE328505;AL530855,BX375403,BQ070516,BU501688,AL516222,BX376111,AL561683,BX351100;BQ941224,BQ944108,BI116634,AA932849,AA829913,BF447595,BQ951591,AA862277;BE336739,BG169886,AI7…	0.527473	10	Jurkat:1
248	Thyroid:3;Lung:3;Placenta:2;Uterus:1;Kidney:1;Pancreas:1;Stomach:1;	Thyroid:3;Lung:3;Uterus:1;Stomach:1;	AI052040,AI031922,AI038099;AI703480,BE220680,AI299914;AL541247,AL541246;AI280721;AI262759;BP395677;BM793417;	AI052040,AI031922,AI038099;AI703480,BE220680,AI299914;AI280721;BM793417;	0.666667	4
249	Genitourinary:1;Lung:1;	Genitourinary:1;	AW627445;BU674901;	AW627445;	0.5	0	HeLaNuclear:1|HeLaTopStrand:1|Jurkat:2
250	Lung:2;Brain:1;Uterus:1;Blood:1;Muscle:1;Pancreas:1;Skin:1;Stomach:1;	Lung:2;Brain:1;Uterus:1;Blood:1;Pancreas:1;Skin:1;Stomach:1;	BU526644,BQ960860;BF926312;AW194140;BI029275;BX478176;AI264774;BE729805;BM855024;	BU526644,BQ960860;BF926312;AW194140;BI029275;AI264774;BE729805;BM855024;	0.888889	7	Jurkat:1|PC3:1|SK_N_AS:1
251	Colon:2;Cartilage:2;Genitourinary:2;Eye:2;Tonsil:1;Spleen:1;	Colon:2;Cartilage:2;Genitourinary:2;	BX106429,AA480154;CA430250,BU633713;BQ300959,BQ300905;BM703258,BM664743;BG759255;AI076681;	BX106429,AA480154;CA430250,BU633713;BQ300959,BQ300905;	0.6	2
252							HDF:1|HeLaCyto:1|HeLaNuclear:1|HepG2Cyto:2|HepG2Nuclear:2|Jurkat:1|PC3:1|SK_N_AS:1
253	Eye:2;		BM678435,BM721920;		0	-2	HDF:1|HeLaCyto:1|HeLaNuclear:1|HeLaTopStrand:1|HepG2Cyto:2|HepG2Nuclear:2|HepG2TopStrand:2|PC3:1
254	Uterus:11;Brain:7;Spleen:6;Lung:6;Heart:5;Colon:4;Testes:4;Lymphocyte:4;Placenta:4;Blood:3;Kidney:3;Pancreas:3;Adrenal:1;Breast:1;Head_neck:1;Liver:1;Lymph_node:1;Muscle:1;Germ_cell:1;Skin:1;Adipose:1;Small_bowel:1;	Uterus:9;Lung:5;Colon:4;Blood:3;Pancreas:3;Adrenal:1;Breast:1;Lymphocyte:1;Lymph_node:1;Germ_cell:1;Skin:1;Adipose:1;Placenta:1;	BI259046,BQ921340,BF907315,BF907326,BF095756,AA128107,AI276306,AW804668,AI499455,AI499453,BF095901;AW904292,Z45128,R21458,H10265,H08456,Z45596,Z41284;H58177,AA203708,AI076817,AA700379,AI074608,AI021942;CB853401,BF110703,BF110149,AA916762,BE045440,BE550861;AA347357,AA346650,AA235131,AI141291,AA234957;AI066428,AA535892,AI254711,AA483839;BF092513,BE843886,BE938415,AA909025;BX094582,AA490802,AI762281…	BI259046,BQ921340,BF907315,BF907326,BF095756,AI276306,AI499455,AI499453,BF095901;BF110703,BF110149,AA916762,BE045440,BE550861;AI066428,AA535892,AI254711,AA483839;BI021636,BI021657,BI022365;BQ218729,AI357329,AI824738;BF968208;CV340051;AI762281;AI568337;AA932766;BG679632;AW072939;BE733256;	0.457143	-6	HDF:2|HeLaCyto:1|HeLaNuclear:2|HepG2Cyto:3|HepG2Nuclear:3|HepG2TopStrand:1|Jurkat:2|NCCIT:1|PC3:1|SK_N_AS:3|U87MG:3
255	Testes:1;		AW072404;		0	-1	HeLaNuclear:1|PC3:1
256	Testes:2;		BX093789,AA868459;		0	-2
257	Cartilage:1;	Cartilage:1;	CA419451;	CA419451;	1	1
258	Colon:2;Nerve:2;Prostate:2;Kidney:2;Lung:2;Head_neck:1;Liver:1;Skin:1;Stomach:1;	Colon:2;Lung:2;Kidney:1;Stomach:1;	AA532830,AA577122;BM714510,BU739480;AI919022,AI620492;AI266408,AI765023;BE670268,AA976867;CA337834;R28768;BG319561;BM821433;	AA532830,AA577122;BE670268,AA976867;AI266408;BM821433;	0.428571	-2	HDF:1|HeLaCyto:1|HeLaNuclear:1|HepG2BottomStrand:1|HepG2Cyto:1|HepG2Nuclear:1|Jurkat:1|NCCIT:1|PC3:1|SK_N_AS:1|U87MG:2
259	Placenta:15;Eye:6;Testes:4;Thyroid:4;Pancreas:4;Lung:3;Brain:2;Heart:2;Uterus:2;Breast:1;Prostate:1;Kidney:1;	Thyroid:4;Brain:2;Lung:2;Uterus:1;	BX116478,BX099751,R26251,R26252,R24495,BF996559,R81130,R67900,R77408,R73602,R70921,R70968,R66800,R77407,R72992;CK300546,AA058532,AA001549,AA017450,BQ187209,AA057502;AW188059,AI252666,AI243394,AA973108;AI741471,AI452426,N78992,AI800889;CA950435,CK903127,CK903128,CA950205;BE504088,AI300429,BF853216;BF341250,BF340971;AI279373,AI168739;AI784266,AA027092;BE926088;AI685680;AW271742;	AI741471,AI452426,N78992,AI800889;BF341250,BF340971;BE504088,AI300429;AI784266;	0.2	-27	HDF:1|HeLaCyto:1|HeLaNuclear:1|HepG2BottomStrand:1|HepG2Cyto:1|HepG2Nuclear:1|Jurkat:1|NCCIT:1|U87MG:1
260	Ovarian:2;Larynx:1;Breast:1;Eye:1;Thyroid:1;Kidney:1;Lung:1;Placenta:1;	Ovarian:2;Larynx:1;Thyroid:1;Kidney:1;	AA838165,AA838164;CV383617;BF329565;H84651;AA610695;AA834082;T70158;BQ369803;	AA838165,AA838164;CV383617;AA610695;AA834082;	0.555556	1
261	Germ_cell:5;	Germ_cell:5;	AI989808,BE504926,AI652241,AI652690,BE504914;	AI989808,BE504926,AI652241,AI652690,BE504914;	1	5	HeLaCyto:1|HepG2Nuclear:1
262	Spleen:2;Prostate:2;	Prostate:2;	AI023436,AI240588;AA806794,BX099650;	AA806794,BX099650;	0.5	0	HeLaNuclear:1
263	Spleen:9;Placenta:2;Esophagus:1;Thyroid:1;Liver:1;Prostate:1;Lung:1;Pancreas:1;	Esophagus:1;Thyroid:1;	BX093667,N73322,AA777349,AA694333,W84753,H61549,AA680163,AI033432,N53826;BQ023473,AU156887;AW083883;BF197110;AV720505;AI817281;BG537959;BP392303;	AW083883;BF197110;	0.117647	-13	HeLaCyto:1|HeLaNuclear:2|HepG2Cyto:2|HepG2Nuclear:3|Jurkat:1|NCCIT:2|PC3:3|SK_N_AS:1|U87MG:3
264	Testes:1;		AA719269;		0	-1	HeLaCyto:1|HeLaNuclear:1|HepG2Nuclear:2|Jurkat:1|NCCIT:1|PC3:1|SK_N_AS:2|U87MG:1
265	Genitourinary:2;Pancreas:2;Testes:1;(synonym:1;Adipose:1;Placenta:1;	Genitourinary:2;Adipose:1;	AW613597,AW630202;BU078184,BU077939;AA975017;BX953189;AA502687;BF734759;	AW613597,AW630202;AA502687;	0.375	-2	HeLaNuclear:1|HepG2BottomStrand:1
266
267	Kidney:1;	Kidney:1;	AI343815;	AI343815;	1	1
268	(synonym:1;Eye:1;	(synonym:1;	BX479861;BM680731;	BX479861;	0.5	0	HeLaNuclear:1|Jurkat:1
269
270	Cartilage:1;	Cartilage:1;	BU619720;	BU619720;	1	1	HepG2Nuclear:1|PC3:1
271
272	Eye:8;Ovarian:2;Testes:1;Brain:1;	Ovarian:2;	BX117227,AA018859,H83491,AA017581,AA019471,AA017523,H83492,AA019547;AA405837,AA405838;AI138785;CD559070;	AA405837,AA405838;	0.166667	-8	HeLaNuclear:1|HepG2Nuclear:1
273	Brain:8;Colon:4;Spleen:3;Nerve:2;Eye:2;Skin:2;Cartilage:1;Testes:1;Head_neck:1;Lymphocyte:1;Thymus:1;Uterus:1;Prostate:1;Ovarian:1;Lung:1;Placenta:1;Stem_cell:1;Stomach:1;	Colon:3;Nerve:2;Brain:2;Uterus:1;Prostate:1;Ovarian:1;Skin:1;	H08778,BX094036,Z41986,H08501,BE857387,BF594070,Z38271,R60161;BF336013,BF336009,BF083902,AW001186;AA001266,AA343124,AI056975;AU253957,AU253956;BU726320,BM690994;BG698314,BE386870;BQ448613;AW118739;CD709728;BG236464;AW028310;AW303807;BF371893;AA164720;BU677687;H02366;CN414606;BE937126;	BF336013,BF336009,BF083902;AU253957,AU253956;BE857387,BF594070;AW303807;BF371893;AA164720;BE386870;	0.333333	-11	HDF:1|HeLaNuclear:2|HepG2Cyto:1|HepG2Nuclear:2|PC3:1|U87MG:1
274	Spleen:3;Testes:1;Breast:1;Uterus:1;Lung:1;Placenta:1;	Breast:1;Uterus:1;Lung:1;	BX100448,N58185,AI023325;BE044260;AW373988;AI680276;AI923953;BF986337;	AW373988;AI680276;AI923953;	0.375	-2	HepG2Cyto:1|PC3:2
275	Colon:1;Prostate:1;	Colon:1;Prostate:1;	AI739290;BF858174;	AI739290;BF858174;	1	2
276	Spleen:5;Liver:1;Prostate:1;Placenta:1;	Prostate:1;	BX118768,W90794,AA694148,AA701489,W90324;AV718839;AA886511;BG014035;	AA886511;	0.125	-6
277	Brain:1;Germ_cell:1;	Germ_cell:1;	AA077284;AW196613;	AW196613;	0.5	0
278	Placenta:6;Testes:2;Thyroid:2;Muscle:1;	Thyroid:2;	BQ025668,BU754106,BU753170,AU156460,AU137389,AU136066;BU853498,BU570702;AI740629,BX105380;BX641765;	AI740629,BX105380;	0.181818	-7	HeLaNuclear:1
279	Nerve:2;Brain:1;Thyroid:1;Kidney:1;Placenta:1;	Nerve:2;Brain:1;Thyroid:1;	BX334024,BX348741;BF687663;BF431913;BF195814;AI283008;	BX334024,BX348741;BF687663;BF431913;	0.666667	2	HeLaCyto:3|NCCIT:1
280	Brain:7;		BX095460,H49509,H51424,H40027,H30409,H49737,H23936;		0	-7	HeLaNuclear:1
281	Testes:3;		AI540238,BX102647,AI190904;		0	-3	HDF:1|Jurkat:1|PC3:1
282	Testes:1;		AA382537;		0	-1
283
284	Prostate:5;		AI418753,AI432586,AI984296,AI971099,AI201858;		0	-5	HeLaCyto:1|HeLaNuclear:1|HepG2Cyto:1|HepG2Nuclear:1|NCCIT:1|PC3:1|SK_N_AS:1|U87MG:1
285	Spleen:1;Lung:1;		T87309;AA669525;		0	-2
286	Blood:2;	Blood:1;	AV741467,AW468287;	AW468287;	0.5	0
287	Blood:1;	Blood:1;	BI021584;	BI021584;	1	1	HDF:1|HeLaCyto:1|HeLaNuclear:1|HepG2Cyto:1|HepG2Nuclear:1|Jurkat:1|NCCIT:1|PC3:1|SK_N_AS:1|U87MG:1
288	Testes:2;		BX096463,AA917073;		0	-2
289	Lymphocyte:14;Placenta:10;Stem_cell:9;Skin:6;Nerve:5;Eye:5;Pancreas:5;Colon:3;Head_neck:3;Muscle:3;Ovarian:3;Lung:3;Brain:2;Heart:2;Liver:2;Gallbladder:1;Larynx:1;Spleen:1;Breast:1;Blood:1;Germ_cell:1;	Lymphocyte:9;Colon:3;Ovarian:3;Pancreas:3;Nerve:2;Brain:2;Lung:2;Gallbladder:1;Head_neck:1;Blood:1;Germ_cell:1;Placenta:1;	AA689411,AA262392,AA236172,BM152665,BE247565,BM152001,BE247573,BM152400,BE246789,BE246923,BE247576,BM153210,BX111180,AA459436;BQ012949,CF530054,BQ013965,AU158418,BI055888,BE410748,AU140310,BX391671,BX454220,AI220632;CN313723,CN313727,CN313726,CN313725,CN313715,CN313722,CV806426,CN313718,CN313714;AI074791,H80072,H95920,BG742963,H80071,CX164005;AU148416,BE677060,BQ719743,AU124589,BQ897129;CK430581,…	BM152665,BE247565,BM152001,BE247573,BM152400,BE246789,BE246923,BE247576,BM153210;AI581131,AI761364,BF799502;AI653564,AW885055,BE833077;AW190999,AW572562,AA158919;AU148416,AU124589;N50961,AI357649;AA911534,BU175406;CB141261;BE160872;BE243046;AI000009;BE410748;	0.358025	-23	HeLaCyto:1|HeLaNuclear:1|HepG2Cyto:1|HepG2Nuclear:1|Jurkat:1|NCCIT:1|PC3:1|SK_N_AS:1|U87MG:1
290	Lymphocyte:6;Spleen:1;		AW499686,CF143007,CF147473,CF143408,AW502027,CF143034;AA694103;		0	-7	HeLaBottomStrand:1|HeLaNuclear:2|HepG2BottomStrand:1|HepG2Cyto:1|HepG2Nuclear:3|NCCIT:2|PC3:1|U87MG:1
291							HeLaCyto:1|HeLaNuclear:2|HepG2Cyto:1|Jurkat:1|NCCIT:1|PC3:1|SK_N_AS:1|U87MG:1
292	Cartilage:1;Muscle:1;	Cartilage:1;	BQ773661;BX641638;	BQ773661;	0.5	0	HDF:4|HeLaBottomStrand:1|HeLaCyto:1|HeLaNuclear:2|HepG2Nuclear:2|HepG2TopStrand:1|Jurkat:3|NCCIT:2|PC3:2|SK_N_AS:2|U87MG:2
293	Germ_cell:2;Kidney:1;	Germ_cell:2;	AW274983,AI971601;AW299248;	AW274983,AI971601;	0.666667	1	HepG2Nuclear:1|Jurkat:1|NCCIT:1
294	Spleen:1;Liver:1;		AA678028;BX501681;		0	-2
295	Brain:2;		BX119689,H05302;		0	-2	HeLaNuclear:1
296	Spleen:1;Eye:1;		N54447;BM678697;		0	-2
297	Pancreas:1;	Pancreas:1;	AI829308;	AI829308;	1	1	Jurkat:1
298	Cartilage:1;Brain:1;		BG897938;AA805209;		0	-2
299							HDF:1|HeLaCyto:1|HeLaNuclear:1|HepG2Cyto:2|HepG2Nuclear:1|HepG2TopStrand:1|Jurkat:1|NCCIT:1|PC3:1|SK_N_AS:1|U87MG:1
300	Brain:2;	Brain:1;	AA074210,N43957;	N43957;	0.5	0	HeLaCyto:1|Jurkat:1|NCCIT:1|U87MG:1
301	Testes:2;		AI807851,BX091489;		0	-2
302	Breast:1;	Breast:1;	BF330669;	BF330669;	1	1	HDF:2|HeLaBottomStrand:2|HeLaCyto:1|HeLaNuclear:2|HepG2BottomStrand:2|HepG2Cyto:1|HepG2Nuclear:1|Jurkat:1|NCCIT:2|PC3:1|SK_N_AS:2|U87MG:2
303	Spleen:2;Eye:1;Kidney:1;Stem_cell:1;		BQ709623,BI768796;BQ637371;AI147558;CN314783;		0	-5	HDF:1|HeLaNuclear:2|HepG2Nuclear:2|Jurkat:2|NCCIT:1|U87MG:1
304	Brain:5;	Brain:5;	BX104668,AI192105,BF432416,AW055050,AI939305;	BX104668,AI192105,BF432416,AW055050,AI939305;	1	5
305							Jurkat:1|PC3:1|U87MG:1
306	Lung:1;	Lung:1;	BQ016727;	BQ016727;	1	1	HDF:1|HeLaCyto:1|HepG2Cyto:1|HepG2Nuclear:2|Jurkat:1|NCCIT:1|PC3:1|SK_N_AS:2|U87MG:1
307	Cartilage:1;	Cartilage:1;	BU634192;	BU634192;	1	1
308
309	Colon:2;	Colon:2;	BX104029,AI688618;	BX104029,AI688618;	1	2
310	Uterus:1;Stem_cell:1;	Uterus:1;	AW473582;CN355571;	AW473582;	0.5	0
311	Testes:2;		AW469830,AI243162;		0	-2	HDF:1|HeLaCyto:1|HeLaNuclear:1|HeLaTopStrand:1|HepG2Cyto:1|HepG2Nuclear:1|HepG2TopStrand:1|Jurkat:1|NCCIT:1
312	Breast:8;Lymphocyte:4;Muscle:3;Stem_cell:3;Brain:2;Colon:1;Testes:1;(synonym:1;Kidney:1;	Colon:1;(synonym:1;Breast:1;	AI820781,AI820734,R48057,H28379,AI668604,H28356,BE003724,BF332324;AA481223,AA481145,AA280839,AA864903;AL706357,AL704229,BX641928;CN413916,CD655188,CN288188;T07195,AV751656;AW853730;AI910885;BX508430;BG426996;	AW853730;BX508430;BF332324;	0.125	-18
313	Blood:5;Breast:1;Muscle:1;	Blood:3;Breast:1;	AV739568,AF150163,BF360172,BF906286,BI021365;BE089972;BX486201;	BF360172,BF906286,BI021365;BE089972;	0.571429	1	HeLaNuclear:1|Jurkat:1|NCCIT:1|U87MG:1
314	Pancreas:7;Colon:2;Muscle:2;Cartilage:1;Testes:1;(synonym:1;Stomach:1;	Colon:2;Cartilage:1;(synonym:1;Stomach:1;	CK902175,BQ269525,BQ631919,BQ286162,CK902174,BQ632217,CA942051;CV385818,CV385824;AL602604,BX505268;BM998206;AA382255;AL599825;AW469355;	CV385818,CV385824;BM998206;AL599825;AW469355;	0.333333	-5	HeLaNuclear:1|Jurkat:1
315	Larynx:1;	Larynx:1;	BQ353083;	BQ353083;	1	1
316	Spleen:2;		BX116441,AI240817;		0	-2
317							HeLaCyto:1|HeLaNuclear:1|SK_N_AS:1|U87MG:1
318	Lymphocyte:2;Prostate:2;Brain:1;Heart:1;Breast:1;Uterus:1;Blood:1;	Brain:1;Uterus:1;Blood:1;	AA262885,AA252750;BF939408,AI668897;BF925319;AA775582;R73783;AI619627;CV375487;	BF925319;AI619627;CV375487;	0.333333	-3	HeLaNuclear:1|HepG2Nuclear:1|Jurkat:1|PC3:1|SK_N_AS:1|U87MG:1
319	Testes:2;Lung:1;		AI183517,AW104629;CB852542;		0	-3	HeLaCyto:2
320	Lung:1;		BU680253;		0	-1
321	Thyroid:2;	Thyroid:2;	AA632477,BX091629;	AA632477,BX091629;	1	2
322	Spleen:2;Testes:1;Brain:1;Lymphocyte:1;Uterus:1;	Testes:1;Lymphocyte:1;Uterus:1;	H77361,H77371;BF772827;CD679402;AI394591;AW439272;	BF772827;AI394591;AW439272;	0.5	0
323	Nerve:2;Spleen:1;Pancreas:1;Placenta:1;		AA205385,AA205384;AA001802;CA848958;R30883;		0	-5
324	Lung:3;Nerve:1;	Lung:3;	BE221303,AW770989,BF110692;BE677267;	BE221303,AW770989,BF110692;	0.75	2
325	Brain:4;Colon:2;Lung:2;Testes:1;Heart:1;Prostate:1;Ovarian:1;	Colon:2;Lung:2;Ovarian:1;	D59443,D59490,D59489,D59299;BF819080,AA514543;AI680782,AA983713;AI377823;AA788876;AA397445;BI043860;	BF819080,AA514543;AI680782,AA983713;BI043860;	0.416667	-2	HeLaNuclear:1|SK_N_AS:1
326	Testes:4;Spleen:1;		AI377726,BX104292,AI693537,AW169963;AI076570;		0	-5
327	Colon:18;Pancreas:16;Uterus:15;Nerve:13;Brain:13;Lung:13;Stomach:12;Heart:9;Prostate:9;Germ_cell:8;Breast:7;Muscle:7;Eye:6;Ovarian:6;Skin:6;Placenta:6;Testes:5;Thyroid:4;Lymphocyte:3;Thymus:3;Lymph_node:3;Blood:3;Kidney:3;Larynx:2;Spleen:2;Bone:2;Adipose:2;Stem_cell:2;Esophagus:1;Tongue:1;Adrenal:1;Head_neck:1;	Colon:15;Pancreas:13;Stomach:11;Uterus:10;Lung:10;Brain:9;Nerve:8;Germ_cell:8;Breast:6;Ovarian:6;Skin:6;Thyroid:4;Lymph_node:3;Blood:3;Larynx:2;Kidney:2;Testes:1;Esophagus:1;Tongue:1;Adrenal:1;Lymphocyte:1;Muscle:1;Prostate:1;Adipose:1;Placenta:1;	BE617514,AW080973,AA579633,AI991854,AA088687,AA568893,AI989754,AI940344,AI940311,AI940336,AI940375,AI983420,AI368194,AI698855,AA515315,AA613477,AA468782,AA918119;CA847855,AI913046,AW190332,AI935924,AI963350,AI829337,BE905514,AA149933,AW338559,AI587151,AI682886,AI251108,BQ439388,CA842244,CK904621,AI249978;AW166839,AW674372,BQ435277,AW473411,AA147590,AW419085,AW169290,AW793238,AI493908,AW166359,AI2…	BE617514,AW080973,AA579633,AA088687,AA568893,AI940344,AI940311,AI940336,AI940375,AI368194,AI698855,AA515315,AA613477,AA468782,AA918119;AI913046,AW190332,AI935924,AI963350,AI829337,BE905514,AA149933,AW338559,AI587151,AI682886,AI251108,BQ439388,AI249978;BM825218,BM792025,BM825742,BM823726,BM796460,AI620817,BM823859,AW806483,AI610635,AI568143,BM740555;AW166839,AW674372,BQ435277,AW473411,AW419085,AW1…	0.618812	48	HDF:1|HeLaCyto:1|HeLaNuclear:1|HepG2Cyto:1|HepG2Nuclear:1|Jurkat:1|NCCIT:1|PC3:1|SK_N_AS:1|U87MG:1
328	Placenta:3;Esophagus:1;	Esophagus:1;	BQ025947,R74496,R74609;AW080754;	AW080754;	0.25	-2
329
330	Uterus:1;	Uterus:1;	AI696257;	AI696257;	1	1
331	Testes:2;Placenta:1;		AA620765,AA620764;BQ024419;		0	-3
332	Placenta:2;		BQ013079,BQ011383;		0	-2
333	Lung:5;Pancreas:3;Brain:2;Nerve:1;Heart:1;Lymphocyte:1;Eye:1;Liver:1;Kidney:1;Bone:1;	Lung:5;Pancreas:3;Brain:1;Eye:1;	BE219389,AI267982,BE219597,AI298828,AI299780;BU077539,CK905791,BQ130003;AI950065,AA676952;BQ876437;AI379264;CR741665;BQ431487;BX497606;BF222480;D20835;	BE219389,AI267982,BE219597,AI298828,AI299780;BU077539,CK905791,BQ130003;AI950065;BQ431487;	0.588235	3	HepG2Cyto:1
334	Lung:4;Prostate:3;Lymphocyte:1;Blood:1;Kidney:1;Germ_cell:1;Ovarian:1;	Lung:4;Blood:1;Prostate:1;Germ_cell:1;	BU683785,AI693335,AI792619,BX117163;CF139260,AI972997,BE645591;BI912495;BM146095;AI765908;AI916710;BM543731;	BU683785,AI693335,AI792619,BX117163;BM146095;CF139260;AI916710;	0.583333	2	HeLaCyto:1|HeLaNuclear:1|HepG2Cyto:2|HepG2Nuclear:3|Jurkat:2|NCCIT:2|PC3:2|SK_N_AS:1|U87MG:2
335	Placenta:1;		BU753927;		0	-1
336	Blood:1;Lung:1;		CD298844;CA503077;		0	-2
337	Uterus:2;Ovarian:1;	Uterus:2;Ovarian:1;	BX090997,AI559209;AA525944;	BX090997,AI559209;AA525944;	1	3
338	Eye:2;		BM684105,BM719746;		0	-2	HepG2Nuclear:1
339	Testes:2;Brain:2;Cartilage:1;Uterus:1;	Uterus:1;	BX104616,AA960834;D81015,D81016;BQ446527;AW169747;	AW169747;	0.166667	-4
340	Cartilage:1;Blood:1;	Cartilage:1;	BQ006502;CB963356;	BQ006502;	0.5	0	HeLaCyto:1|HeLaNuclear:1|HepG2Cyto:1|HepG2Nuclear:2|HepG2TopStrand:1|Jurkat:1|NCCIT:1|SK_N_AS:1|U87MG:1
341	Placenta:2;Spleen:1;		BF367175,BF367199;H83209;		0	-3
342	Adipose:1;		CB266562;		0	-1
343	Testes:5;Spleen:5;Genitourinary:2;Gallbladder:1;Pancreas:1;	Genitourinary:2;Gallbladder:1;	BQ375950,BQ375958,BQ375960,BU568151,BU853728;AI140570,AA778783,T97534,AA203529,T97533;AW615038,AW663336;CB158244;BP396395;	AW615038,AW663336;CB158244;	0.214286	-8	HeLaNuclear:1|HepG2Cyto:1|HepG2Nuclear:1|PC3:1
344	Uterus:2;Muscle:1;	Uterus:2;	BX105855,AI560163;BX504291;	BX105855,AI560163;	0.666667	1	HeLaNuclear:1|Jurkat:1
345	Prostate:3;		BX092417,AI685756,AI972841;		0	-3	HepG2Nuclear:1
346	Spleen:6;		BX089291,CR744037,BX111448,T85826,R02354,T90935;		0	-6
347	Lymphocyte:6;Colon:2;Lung:2;Stomach:2;Heart:1;Uterus:1;Skin:1;Pancreas:1;Placenta:1;	Lymphocyte:3;Colon:2;Lung:2;Stomach:2;Skin:1;Pancreas:1;	BF170328,AI831974,BE674686,AA742338,AA741110,AA804206;AI916066,AA568221;AI828899,AA618603;BM829050,BM798462;W94853;AW167592;AL135253;AA160805;CF994280;	BF170328,AI831974,BE674686;AI916066,AA568221;AI828899,AA618603;BM829050,BM798462;AL135253;AA160805;	0.647059	5	HeLaBottomStrand:1|HeLaCyto:1|HeLaNuclear:1|HepG2Cyto:2|HepG2Nuclear:2|HepG2TopStrand:1|Jurkat:1|SK_N_AS:2
348	Testes:21;Brain:13;Heart:12;Tongue:11;Lung:11;Skin:11;Uterus:10;Colon:9;Ovarian:7;Nerve:6;Prostate:6;Placenta:6;Pancreas:5;Eye:4;Liver:4;Stem_cell:4;Breast:3;Head_neck:3;Lymphocyte:3;Kidney:3;Gallbladder:2;Muscle:2;Ear:2;Germ_cell:2;Stomach:2;Cartilage:1;Esophagus:1;Spleen:1;Thymus:1;Lymph_node:1;Bone:1;Vascular:1;Small_bowel:1;	Tongue:11;Colon:8;Uterus:8;Ovarian:7;Lung:7;Nerve:4;Brain:4;Liver:4;Skin:4;Prostate:3;Pancreas:3;Gallbladder:2;Breast:2;Head_neck:2;Eye:2;Ear:2;Germ_cell:2;Stomach:2;Esophagus:1;Lymph_node:1;	AW418772,AA889307,AW593091,AW305272,AA634383,AA335436,BU567874,AW173229,BF093410,BF093444,AI016872,AW183101,AA628984,AA884277,AI377963,AI001942,AI242109,AI218271,AI910502,AA913019,AA883761;BP349898,CF265037,R39082,D55858,H42433,AW262710,AI500415,AI362992,D52240,H41106,D60291,F04707,CD559018;AA234379,W63744,AA716290,AA495731,W78070,AA236597,AI093936,AI139445,W92575,AA243024,AA235018,W61096;BE15381…	BE153810,BE706782,AW383460,BE154037,BE153811,AW382860,AW382861,AW606202,BE706589,AW382841,CV314489;BF807669,AA514686,AA053549,AI911617,BF799778,AA527546,AA583041,AA480335;BE545334,AI686440,BQ427986,AI874115,AA216452,AI979157,AI923340,AI273075;BF034725,BE138475,AW271925,AW302302,BF037923,BQ361767,AA477344;AW276194,BU164354,BG153399,AA953827,AI300613,AI300615,BE467460;AU150077,BX433818,AU153244,AU1…	0.464706	-12	HDF:1|HeLaCyto:1|HeLaNuclear:1|HepG2Cyto:1|HepG2Nuclear:1|Jurkat:1|NCCIT:1|PC3:1|SK_N_AS:1|U87MG:1
349	Nerve:1;Eye:1;		BU727919;BM686357;		0	-2
350
351	Spleen:2;Lymph_node:1;Blood:1;Kidney:1;	Lymph_node:1;	R99333,H67505;AI864952;CD639878;BF197298;	AI864952;	0.2	-3
352							HepG2BottomStrand:1|HepG2Nuclear:1
353	Lymphocyte:2;Heart:1;Lung:1;	Lung:1;	AA938164,AA814383;AI246415;AA988787;	AA988787;	0.25	-2
354	Brain:3;Colon:1;Nerve:1;Pancreas:1;	Colon:1;Nerve:1;Brain:1;Pancreas:1;	BM547842,AI360246,D80050;AW858239;BX376114;AI913075;	AW858239;BX376114;AI360246;AI913075;	0.666667	2	Jurkat:1|U87MG:1
355	Brain:6;Colon:1;Nerve:1;Germ_cell:1;Pancreas:1;	Brain:3;Colon:1;Nerve:1;Germ_cell:1;Pancreas:1;	BX117260,AI497617,AI084079,R41389,AI360246,D80050;AW858239;BX376114;AI655994;AI913075;	AI497617,AI084079,AI360246;AW858239;BX376114;AI655994;AI913075;	0.7	4
356
357	Lung:1;		BM978460;		0	-1	HeLaCyto:1|HeLaNuclear:1|HepG2Cyto:1
358	Germ_cell:2;Spleen:1;	Germ_cell:2;	AI825592,BX102614;AA676314;	AI825592,BX102614;	0.666667	1	HeLaNuclear:4|HepG2Nuclear:4|Jurkat:1|NCCIT:1|PC3:1|U87MG:2
359	Uterus:4;Germ_cell:4;Thyroid:2;	Uterus:4;Germ_cell:4;Thyroid:2;	AI925185,BX117484,AI696537,AW169495;AW196408,AI962635,AW196259,AW590364;AW051352,AI470220;	AI925185,BX117484,AI696537,AW169495;AW196408,AI962635,AW196259,AW590364;AW051352,AI470220;	1	10
360	Heart:2;Testes:1;Breast:1;	Breast:1;	BX096246,AA777067;AA719394;AI907667;	AI907667;	0.25	-2	HeLaNuclear:1
361	Pancreas:6;Colon:5;Brain:5;Head_neck:5;Liver:5;Bone:5;Placenta:5;Ovarian:4;Heart:3;Breast:3;Thyroid:3;Blood:3;Gallbladder:2;Lung:2;Stomach:2;Genitourinary:1;Uterus:1;Prostate:1;	Liver:5;Bone:5;Ovarian:4;Colon:3;Head_neck:3;Thyroid:3;Blood:3;Gallbladder:2;Brain:2;Lung:2;Pancreas:2;Stomach:2;Genitourinary:1;Breast:1;	CK824919,BP388087,BM271704,C05679,AI470292,BU152885;BF759981,BU565733,CV415850,CV415846,CV363654;CV375716,BF928916,AW897340,BE765784,H30363;CD705957,BE185258,BE717865,BE717869,AW262194;CB132529,CB123736,AV693522,CB108090,BG251584;AA484019,AA662613,AA514035,AA662551,AA491638;R68298,R77052,R78695,AA369721,AU156891;AA481823,AW088446,BE833491,AI798550;AA775730,AA037883,AA037884;H42711,BE087119,BF7529…	CB132529,CB123736,AV693522,CB108090,BG251584;AA484019,AA662613,AA514035,AA662551,AA491638;AA481823,AW088446,BE833491,AI798550;BF759981,CV415850,CV415846;BE185258,BE717865,BE717869;AI740954,BF589443,AI452931;AW589254,CV379891,BI032077;CB120941,CB139663;BF928916,BE765784;AI299859,BE328121;AI470292,BU152885;BM848518,BM739614;AW627716;BE087119;	0.622951	15	HDF:1|HeLaCyto:1|HeLaNuclear:1|HepG2Cyto:1|HepG2Nuclear:1|Jurkat:1|NCCIT:1|PC3:1|SK_N_AS:1|U87MG:1
362	Eye:1;		BM676926;		0	-1
363	Skin:1;		BF198029;		0	-1	HeLaNuclear:1
364	Eye:2;Brain:1;		BM683027,BM719049;T17229;		0	-3	HeLaCyto:1|HeLaNuclear:1|HepG2Cyto:1|HepG2Nuclear:1|Jurkat:1|NCCIT:1|PC3:1|SK_N_AS:1|U87MG:1
365	Eye:1;		BM719756;		0	-1
366
367	Kidney:1;		AI241359;		0	-1
368	Brain:8;Lung:3;Heart:1;	Lung:3;	Z42803,F07866,R24994,R52321,R54485,R45002,Z38947,F04122;AI700656,AI300611,BX119187;AI493328;	AI700656,AI300611,BX119187;	0.25	-6
369	Brain:9;Lung:3;	Lung:3;	BX112514,Z42803,F07866,R24994,R52321,R54485,R45002,Z38947,F04122;AI700656,AI300611,BX119187;	AI700656,AI300611,BX119187;	0.25	-6	HeLaCyto:1|HeLaNuclear:1|Jurkat:1|NCCIT:1|PC3:1
370	Lung:1;		BU676974;		0	-1	HeLaNuclear:1
371	Heart:1;Placenta:1;		AI090921;BQ013918;		0	-2	HDF:1|HeLaCyto:1|HeLaNuclear:1|HepG2Cyto:1|HepG2Nuclear:1|Jurkat:1|NCCIT:1|PC3:1|SK_N_AS:1|U87MG:1
372	Testes:2;Nerve:1;		AI684840,BQ429515;BF941239;		0	-3
373	Testes:6;Brain:3;Thyroid:3;Placenta:3;Spleen:2;Lymphocyte:2;Genitourinary:1;Heart:1;Eye:1;Kidney:1;Lung:1;Skin:1;Small_bowel:1;Stem_cell:1;	Thyroid:3;Brain:2;Genitourinary:1;Lung:1;Small_bowel:1;	AA994526,AI806284,AW183232,AI693726,AI684883,AW241737;BF921975,AV731567,CR746213;W19733,W15500,N89990;N41907,BX103226,N32566;AI052478,AA775897;AA731618,AA873011;BE564590;AI379902;BQ186666;AW001744;AA629877;AI042114;BF982081;CN278225;	W19733,W15500,N89990;BF921975,CR746213;BE564590;AA629877;BF982081;	0.296296	-11	HDF:2|HeLaCyto:1|HeLaNuclear:2|HepG2Cyto:1|HepG2Nuclear:2|Jurkat:2|NCCIT:1|PC3:2|SK_N_AS:1|U87MG:1
374	Testes:7;Brain:3;Thyroid:3;Placenta:3;Spleen:2;Genitourinary:1;Heart:1;Lymphocyte:1;Eye:1;Kidney:1;Lung:1;Skin:1;Small_bowel:1;Stem_cell:1;	Thyroid:3;Brain:2;Genitourinary:1;Lung:1;Small_bowel:1;	AW661715,AA994526,AI806284,AW183232,AI693726,AI684883,AW241737;BF921975,AV731567,CR746213;W19733,W15500,N89990;N41907,BX103226,N32566;AI052478,AA775897;BE564590;AI379902;AA873011;BQ186666;AW001744;AA629877;AI042114;BF982081;CN278225;	W19733,W15500,N89990;BF921975,CR746213;BE564590;AA629877;BF982081;	0.296296	-11	HDF:1|HeLaCyto:2|HeLaNuclear:3|HepG2Cyto:2|Jurkat:1|NCCIT:2|PC3:1|SK_N_AS:1
375	Placenta:8;Testes:6;Brain:3;Thyroid:3;Spleen:2;Eye:2;Genitourinary:1;Heart:1;Lymphocyte:1;Lymph_node:1;Kidney:1;Lung:1;Skin:1;Small_bowel:1;Stem_cell:1;	Thyroid:3;Brain:2;Genitourinary:1;Lymph_node:1;Lung:1;Small_bowel:1;	BQ013130,BQ012253,CF528812,CF529705,CF529128,N41907,BX103226,N32566;AA994526,AI806284,AW183232,AI693726,AI684883,AW241737;BF921975,AV731567,CR746213;W19733,W15500,N89990;AI052478,AA775897;BQ184875,BQ186666;BE564590;AI379902;AA873011;AI224466;AW001744;AA629877;AI042114;BF982081;CN278225;	W19733,W15500,N89990;BF921975,CR746213;BE564590;AI224466;AA629877;BF982081;	0.272727	-15	HeLaCyto:1|HepG2Cyto:1|NCCIT:2
376	Brain:3;Thyroid:2;	Brain:3;Thyroid:2;	CR739314,N99221,N66252;W19663,W19591;	CR739314,N99221,N66252;W19663,W19591;	1	5
377	Nerve:2;		BM681756,BM727542;		0	-2
378	Testes:1;Brain:1;Spleen:1;Pancreas:1;	Pancreas:1;	AI809274;Z43709;T88910;BQ880077;	BQ880077;	0.25	-2	HeLaNuclear:2|HepG2Cyto:1|HepG2Nuclear:1|Jurkat:2
379	Eye:2;		CK299302,BQ189124;		0	-2	HDF:1|HeLaCyto:1|HeLaNuclear:1|HepG2BottomStrand:1|HepG2Cyto:1|HepG2Nuclear:2|Jurkat:3|NCCIT:2|PC3:3|SK_N_AS:2|U87MG:2
380							HDF:1|HeLaCyto:1|HeLaNuclear:2|HeLaTopStrand:1|HepG2Cyto:1|HepG2Nuclear:2|Jurkat:1|NCCIT:2|SK_N_AS:1|U87MG:1
381	Lung:6;Nerve:3;Brain:2;Eye:1;	Lung:6;Brain:1;	BX111010,AI793320,AI733292,AI298186,AA932560,BE222196;BM674196,BM715868,BM701095;AW131698,AV752514;W26916;	BX111010,AI793320,AI733292,AI298186,AA932560,BE222196;AW131698;	0.583333	2
382	Colon:1;	Colon:1;	BF001289;	BF001289;	1	1	HeLaNuclear:1
383							HDF:1|HeLaCyto:1|HeLaNuclear:1|HepG2Cyto:1|HepG2Nuclear:1|Jurkat:1|NCCIT:1|PC3:1|SK_N_AS:1|U87MG:1
384	Adrenal:1;Thymus:1;Muscle:1;	Adrenal:1;	AA604126;AW058157;BX503767;	AA604126;	0.333333	-1	HDF:2|HeLaCyto:3|HeLaNuclear:3|HepG2BottomStrand:1|HepG2Cyto:3|HepG2Nuclear:2|Jurkat:3|NCCIT:2|PC3:1|SK_N_AS:1|U87MG:2
385	Stomach:1;		BF374287;		0	-1	HDF:1|HeLaBottomStrand:2|HeLaCyto:1|HeLaNuclear:1|HepG2BottomStrand:2|HepG2Cyto:1|HepG2Nuclear:1|Jurkat:1|NCCIT:1|PC3:1|SK_N_AS:1|U87MG:1
386	Ovarian:3;	Ovarian:3;	AA159799,AI732577,AA159903;	AA159799,AI732577,AA159903;	1	3
387	Testes:1;Tongue:1;Lymphocyte:1;	Tongue:1;	AI018192;BE156112;AA780391;	BE156112;	0.333333	-1	HeLaCyto:1|HeLaNuclear:1|HepG2Cyto:1|HepG2Nuclear:1|Jurkat:1|NCCIT:1|PC3:1|SK_N_AS:1|U87MG:1
388	Testes:1;		AI217872;		0	-1
389	Spleen:4;Kidney:3;Muscle:1;		BX108333,AA699567,T86719,T86541;BG431174,BG427227,BG429810;AL699722;		0	-8	HepG2Cyto:1|HepG2Nuclear:1|NCCIT:2|PC3:1|U87MG:2
390	Eye:1;		BM678402;		0	-1
391	Lymphocyte:6;Brain:2;Colon:1;Cartilage:1;Lung:1;Stomach:1;	Colon:1;Cartilage:1;Lung:1;Stomach:1;	AA504510,AA504594,BX089781,AA286971,AA828405,AA485242;BF963788,BF961847;BE871496;CF619252;BF110276;BM792864;	BE871496;CF619252;BF110276;BM792864;	0.333333	-4	HDF:1|HeLaCyto:1|HeLaNuclear:1|HepG2Cyto:1|HepG2Nuclear:1|Jurkat:1|NCCIT:1|PC3:1|SK_N_AS:1|U87MG:1
392	Skin:2;Lung:1;	Skin:2;	AA379621,AA379500;T65831;	AA379621,AA379500;	0.666667	1	HeLaCyto:1|HeLaNuclear:1|HepG2Cyto:1|HepG2Nuclear:1|Jurkat:1|NCCIT:1|PC3:1|SK_N_AS:1
393	Blood:1;		AV742433;		0	-1	HeLaNuclear:1|HepG2Nuclear:2|Jurkat:1|NCCIT:1
394	Colon:3;Spleen:1;	Colon:3;	AI214209,AI793151,AI792724;H65493;	AI214209,AI793151,AI792724;	0.75	2	HepG2Nuclear:1
395	Lung:3;		CF890792,CF887079,CB854700;		0	-3	HDF:1|HeLaCyto:1|HeLaNuclear:1|HepG2Cyto:1|HepG2Nuclear:2|Jurkat:1|NCCIT:1|PC3:1|SK_N_AS:1|U87MG:1
396	Spleen:9;Colon:2;Uterus:2;Brain:1;Placenta:1;	Colon:2;Uterus:2;Brain:1;	AI241473,N52837,AA005131,AA705676,H56907,H57758,BX105072,AA005417,H56995;AA134965,AA135046;AA488637,AA486018;AI885757;BG434777;	AA134965,AA135046;AA488637,AA486018;AI885757;	0.333333	-5	HeLaCyto:1|HeLaNuclear:1|HepG2Cyto:1|HepG2Nuclear:2|NCCIT:1|PC3:1|SK_N_AS:1|U87MG:1
397							HDF:1|HeLaNuclear:2|Jurkat:1
398	Muscle:1;		AW561142;		0	-1
399	Spleen:1;Placenta:1;		T57042;BU753230;		0	-2
400	Colon:1;	Colon:1;	AW009540;	AW009540;	1	1
401	Pancreas:2;Breast:1;Lymphocyte:1;Kidney:1;Germ_cell:1;Lung:1;	Breast:1;Germ_cell:1;Lung:1;	CK824245,BM090985;AA505281;AA761378;AI700856;BF059292;AI278663;	AA505281;BF059292;AI278663;	0.428571	-1	HeLaNuclear:1|HepG2Nuclear:1|Jurkat:1|U87MG:1
402	Pancreas:1;	Pancreas:1;	AI571627;	AI571627;	1	1
403	Muscle:2;	Muscle:2;	AW410788,BE294888;	AW410788,BE294888;	1	2	HDF:1|HeLaCyto:2|HeLaNuclear:1|HepG2Cyto:1|HepG2Nuclear:1|Jurkat:1|PC3:1|U87MG:1
404	Lymphocyte:1;Pancreas:1;Skin:1;Placenta:1;	Pancreas:1;Skin:1;	AA826199;AI570027;BF573665;N31971;	AI570027;BF573665;	0.5	0
405							HeLaNuclear:1|HepG2Cyto:1|HepG2Nuclear:1|Jurkat:1|NCCIT:1|PC3:1|SK_N_AS:1|U87MG:1
406	Blood:1;Lung:1;		AV739220;BG538240;		0	-2
407	Breast:1;Lung:1;	Breast:1;	BE069108;BU686995;	BE069108;	0.5	0
408	Cartilage:1;		CA427829;		0	-1	HDF:1|HeLaBottomStrand:1|HeLaCyto:2|HeLaNuclear:1|HeLaTopStrand:1|HepG2BottomStrand:2|HepG2Cyto:3|HepG2Nuclear:2|HepG2TopStrand:2|Jurkat:2|NCCIT:2|PC3:2|SK_N_AS:2|U87MG:2
409	Nerve:2;Eye:1;	Eye:1;	BM666686,BM702101;BU170819;	BU170819;	0.333333	-1
410	Placenta:6;Colon:1;Spleen:1;	Colon:1;	BQ023056,BX111861,H02430,R23842,R27525,BF368088;CV385662;AI022196;	CV385662;	0.125	-6
411	Lung:1;	Lung:1;	AW264920;	AW264920;	1	1
412	Brain:1;Head_neck:1;	Brain:1;Head_neck:1;	AI869665;BE168691;	AI869665;BE168691;	1	2	HepG2Cyto:2|Jurkat:1|NCCIT:1|PC3:1|SK_N_AS:1
413	Stomach:2;	Stomach:2;	BX112011,AI224626;	BX112011,AI224626;	1	2
414	Brain:28;Breast:22;Colon:11;Heart:10;Lung:10;Placenta:10;Skin:9;Ovarian:8;Uterus:7;Blood:7;Prostate:6;Thyroid:5;Germ_cell:5;Genitourinary:4;Head_neck:3;Lymphocyte:3;Pancreas:3;Testes:2;Nerve:2;Adrenal:2;Spleen:2;Muscle:2;Stomach:2;Cartilage:1;Larynx:1;Esophagus:1;Endothelial:1;Liver:1;Lymph_node:1;Kidney:1;Bone:1;	Brain:17;Colon:9;Ovarian:8;Breast:7;Uterus:7;Blood:7;Thyroid:5;Germ_cell:5;Genitourinary:4;Head_neck:3;Lung:3;Adrenal:2;Pancreas:2;Stomach:2;Cartilage:1;Larynx:1;Nerve:1;Esophagus:1;Lymph_node:1;Kidney:1;Skin:1;	AA707810,AI937754,F03941,H20168,AI869545,F03296,F03289,H41430,BF090753,R88241,AA722166,H39641,H44064,M78838,BF090745,BF090764,BF924386,BF924387,BF929759,BF926512,BF924374,BF926510,BF926498,BF090553,BF924381,BF924371,BF926756,BF924382;BF436625,R71681,AI000429,AW073265,AW371281,AW371276,AW371310,H25310,BE818644,BE818641,AW991468,BE813138,BE818652,AW991522,AI905254,AW991442,AW369488,AW991412,AW99159…	AI937754,AI869545,BF090753,BF090745,BF090764,BF924386,BF924387,BF929759,BF926512,BF924374,BF926510,BF926498,BF090553,BF924381,BF924371,BF926756,BF924382;AA552048,AA552047,AI272779,AA515801,AI825850,AW083429,AA053114,BE868321,AW376389;AA411106,BE744697,AA293178,AA453107,H53616,BF906381,BE742553,AW881799;BF436625,AI000429,AW073265,AW371281,AW371276,AW371310,AI905254;AA190989,AI289982,AW516682,AA179…	0.51462	5	HepG2Cyto:1|Jurkat:1|NCCIT:1|PC3:1|SK_N_AS:1|U87MG:1
415	Pancreas:15;Spleen:12;Uterus:9;Kidney:9;Skin:8;Heart:7;Prostate:7;Testes:6;Colon:5;Nerve:5;Brain:5;Lymphocyte:4;Eye:4;Placenta:4;Lung:3;Breast:2;Stem_cell:2;Stomach:2;Adrenal:1;(synonym:1;Head_neck:1;Thyroid:1;Blood:1;Muscle:1;Germ_cell:1;Ovarian:1;	Uterus:7;Pancreas:5;Colon:3;Lymphocyte:2;Prostate:2;Kidney:2;Lung:2;Stomach:2;Testes:1;Nerve:1;Brain:1;(synonym:1;Breast:1;Eye:1;Thyroid:1;Blood:1;Germ_cell:1;Ovarian:1;	BQ287938,BQ416791,BM310340,AI932441,BM126280,BP386049,BQ233370,BM310071,BM311372,BU950342,AI922673,BM312898,BM311962,BU950639,BM313195;AA682478,W80734,AA700696,T66792,H59608,H89991,W78835,T66793,R11567,T80197,H58150,T87496;AI824456,AI934110,AW172956,AA026152,AI784503,BI333210,BM454997,AW516228,BI260503;AI949448,AI767321,AI373234,AW611774,AI436137,AI244653,AW779394,BG432489,AA988382;H98990,W42855,…	AI824456,AI934110,AW172956,BI333210,BM454997,AW516228,BI260503;BM310340,AI932441,BQ233370,BM310071,AI922673;AW614723,AI304838,AI283803;AI379993,AI379994;CF147260,CF135021;AI949448,AA988382;AI457396,AA808536;AI679480,AI925590;BM478667;BX412029;AI248892;AL120708;AI082410;BU195658;BF055344;BF211898;AI968495;BF732413;	0.299145	-47	HDF:5|HeLaCyto:2|HeLaNuclear:4|HepG2Cyto:3|HepG2Nuclear:5|Jurkat:2|NCCIT:3|PC3:2|SK_N_AS:4|U87MG:2
416	Brain:12;Lymphocyte:5;Uterus:5;Kidney:5;Pancreas:5;Liver:4;Bone:4;Germ_cell:3;Placenta:3;Breast:2;Eye:2;Muscle:2;Prostate:2;Ovarian:2;Stomach:2;Colon:1;Testes:1;Nerve:1;Spleen:1;Head_neck:1;Thymus:1;Ear:1;Vascular:1;Skin:1;Stem_cell:1;	Kidney:4;Bone:4;Brain:3;Uterus:3;Germ_cell:3;Breast:2;Liver:2;Prostate:2;Pancreas:2;Head_neck:1;Lymphocyte:1;Ear:1;Ovarian:1;Skin:1;Stomach:1;	AA663660,T80574,CB156559,AV749163,BQ344706,BF245464,AL537416,BX412992,BX411278,CD676851,N75104,T03486;AA354369,AA814000,AA814044,AA830976,AA261992;AW801892,BF378720,BQ379134,AW515211,AW515288;AI761209,AA582609,BG400608,BG165782,BG169561;CA843601,CK905085,AA295368,CB070024,CB070067;BG564386,BG120983,AI064795,BF733127;BF173951,AA639067,BG027814,AA662606;AW071634,AW237087,AA737973;BG622784,R68853,BX…	AI761209,AA582609,BG165782,BG169561;BF173951,AA639067,BG027814,AA662606;BQ344706,BF245464,N75104;BQ379134,AW515211,AW515288;AW071634,AW237087,AA737973;BE093417,AW369718;BG120983,BF733127;AA535743,AA534277;CK905085,AA295368;BE175797;AA354369;BI497147;AW103788;BQ216187;BM770317;	0.455882	-6	HeLaCyto:1|HeLaNuclear:1|Jurkat:2|NCCIT:2|SK_N_AS:2
417	Spleen:3;Lung:1;	Lung:1;	H77432,BX093053,H77431;BG150517;	BG150517;	0.25	-2	HDF:1|HeLaCyto:1|HeLaNuclear:2|HepG2Cyto:2|HepG2Nuclear:1|Jurkat:1|NCCIT:1|PC3:1|SK_N_AS:1|U87MG:1
418	Stomach:9;Brain:4;Colon:1;Thymus:1;Pancreas:1;	Stomach:9;Colon:1;Pancreas:1;	BM743036,BM743035,BM783600,BM746452,BM753783,BM784076,BM746050,BM748197,BM753569;BP251182,CB152172,H23333,H11371;AI910356;BX414567;BQ688309;	BM743036,BM743035,BM783600,BM746452,BM753783,BM784076,BM746050,BM748197,BM753569;AI910356;BQ688309;	0.6875	6	PC3:1
419	Blood:2;Brain:1;Breast:1;		AV735651,AV739396;AA351687;R76654;		0	-4
420	Colon:1;Uterus:1;	Colon:1;Uterus:1;	BF062469;AW591511;	BF062469;AW591511;	1	2	HeLaCyto:1|HepG2Nuclear:1|SK_N_AS:2|U87MG:1
421	Skin:1;		AI081099;		0	-1
422	Ovarian:4;Lung:2;Colon:1;Cartilage:1;Brain:1;Lymphocyte:1;	Ovarian:4;Lung:2;Colon:1;Cartilage:1;Lymphocyte:1;	AA292405,AI821637,AA394241,AA478283;BF111060,BE043011;BF758990;BQ001549;AW903425;AI393960;	AA292405,AI821637,AA394241,AA478283;BF111060,BE043011;BF758990;BQ001549;AI393960;	0.9	8	HeLaCyto:1|HeLaNuclear:1
423
424	Colon:1;Breast:1;Uterus:1;Ovarian:1;	Colon:1;Uterus:1;Ovarian:1;	CV368438;BE004394;AI623567;CV410482;	CV368438;AI623567;CV410482;	0.75	2
425	Lung:2;Kidney:1;		BM977197,BU677191;AI935371;		0	-3
426	Testes:3;Eye:2;		BX090106,AA868333,AA813249;CK299521,BQ189384;		0	-5	HeLaNuclear:1
427	Kidney:2;Cartilage:1;Lymphocyte:1;	Kidney:2;Cartilage:1;	AI831541,BX113410;BQ020994;BI909349;	AI831541,BX113410;BQ020994;	0.75	2	HDF:1|HeLaNuclear:1|HepG2Cyto:1|HepG2Nuclear:1|Jurkat:1|NCCIT:1|PC3:2|SK_N_AS:1|U87MG:1
428	Kidney:121;Lung:88;Brain:36;Colon:32;Uterus:31;Pancreas:28;Placenta:25;Testes:24;Heart:22;Prostate:20;Germ_cell:19;Ovarian:15;Eye:14;Spleen:10;Nerve:9;Stomach:7;Cartilage:5;Bone:5;Breast:4;Lymphocyte:4;Liver:4;Head_neck:3;Thyroid:3;Genitourinary:2;Muscle:2;Skin:2;Gallbladder:1;Thymus:1;Blood:1;Ear:1;Vascular:1;	Lung:74;Brain:30;Kidney:30;Colon:24;Germ_cell:19;Ovarian:12;Stomach:7;Nerve:6;Breast:4;Head_neck:3;Lymphocyte:3;Uterus:3;Thyroid:3;Cartilage:2;Genitourinary:2;Pancreas:2;Eye:1;Blood:1;Ear:1;Muscle:1;Placenta:1;	AA887592,AI307306,AI269209,AW418878,AI365247,CB046476,AI765579,AI589177,AI431822,AI636263,AW271817,BG054653,AW418982,AI244680,AI767793,AA977394,AI473111,AI796270,AI936418,AI262898,AI335016,AI762253,BF196048,AI758352,BF197559,AI671338,AI934589,CB046475,AI928389,AW299818,BG054500,AW242440,AW299474,AI765845,AI767583,AW612448,AI439118,AI769681,BE048559,AW243163,AI823578,AI768783,AI767501,AI823569,AW4…	AI985900,BE222169,BF224094,AI279585,AI348331,AI694382,AI692460,BE674438,BE670347,BE550862,BE220052,BE222296,BE042962,BF438231,BE328076,BE222451,BF446655,BE673940,AI693227,BF433239,AW612789,BE218324,AI689993,BF110285,BF432831,BE219757,AI692655,BF433264,AI860187,AI703448,AI692695,BE671555,AI912642,BE464775,BE670205,AI871585,BF446462,AW341293,AI813691,AI458934,AW470392,BF432859,BE504307,BF477569,BE7…	0.424074	-82	HDF:1|HeLaNuclear:2|HepG2Cyto:1|Jurkat:2|PC3:1|U87MG:1
429	Eye:1;		BU741728;		0	-1	HeLaTopStrand:1|HepG2TopStrand:1
430
431	Brain:1;	Brain:1;	AI362702;	AI362702;	1	1	HDF:1|HeLaCyto:1|HeLaNuclear:1|HeLaTopStrand:1|HepG2Cyto:2|HepG2Nuclear:1|Jurkat:2|NCCIT:1|PC3:2|SK_N_AS:1|U87MG:1
432
433	Nerve:2;Heart:2;Lung:2;Placenta:2;Colon:1;Uterus:1;Blood:1;Kidney:1;	Lung:2;Uterus:1;Kidney:1;	BU738539,BM716960;AA234994,AA234009;BQ923155,BQ946670;BQ370905,BQ370951;CV419888;AW130813;AV741469;AA962189;	BQ923155,BQ946670;AW130813;AA962189;	0.333333	-4	HDF:1|HeLaCyto:1|HeLaNuclear:2|HeLaTopStrand:2|HepG2BottomStrand:1|HepG2Cyto:1|HepG2Nuclear:2|HepG2TopStrand:2|Jurkat:1|NCCIT:1|PC3:1|SK_N_AS:1|U87MG:1
434	Kidney:4;Eye:3;Colon:2;Nerve:2;Uterus:2;Thyroid:2;Testes:1;Ovarian:1;Lung:1;Placenta:1;	Colon:2;Uterus:2;Thyroid:2;Lung:1;	AI654108,BG432416,AA312084,AW001658;BM680256,BU742413,BM718769;BX108596,AI476064;BM682328,BM723327;BM474252,AL556611;BE644906,AI088086;T19035;AI952436;AI302118;BX345629;	BX108596,AI476064;BM474252,AL556611;BE644906,AI088086;AI302118;	0.368421	-5	HDF:2|HeLaCyto:3|HeLaNuclear:3|HepG2Cyto:1|Jurkat:2|PC3:1
435	Uterus:2;	Uterus:2;	BX095897,AI633405;	BX095897,AI633405;	1	2	HeLaNuclear:3
436	Colon:5;Stem_cell:3;Testes:2;Uterus:2;Eye:2;Placenta:2;Spleen:1;Breast:1;Head_neck:1;Muscle:1;	Colon:5;Uterus:2;	AW855745,BG956427,AA307537,BG957341,BG957345;CV802352,CD654864,CN278296;CD557313,CD359620;BI222756,BF379215;CA389156,BF724824;BF991860,BI057369;BI834284;BE008229;CD707049;AL703209;	AW855745,BG956427,AA307537,BG957341,BG957345;BI222756,BF379215;	0.35	-6	HDF:1|HeLaCyto:2|HeLaNuclear:2|HepG2Nuclear:2|Jurkat:2|NCCIT:1|PC3:1|SK_N_AS:1|U87MG:1
437	Placenta:3;Tongue:1;Brain:1;	Tongue:1;	BU753324,AI189863,N26410;BE158487;BI553192;	BE158487;	0.2	-3	HeLaNuclear:4|SK_N_AS:1
438	Skin:8;Nerve:5;Pancreas:4;Colon:3;Bone:2;Testes:1;Brain:1;Uterus:1;Eye:1;Liver:1;Muscle:1;Prostate:1;Stomach:1;	Skin:8;Colon:2;Nerve:2;Bone:2;Brain:1;Uterus:1;Liver:1;Muscle:1;Prostate:1;Stomach:1;	AL121254,BQ678141,BQ877793,BQ888513,BQ680708,BU180446,BU173528,BQ435087;AU252455,AL596615,BM714708,BQ883060,AU252454;CK823239,BM893553,BM966774,CK823240;BU943744,AW754069,AW752665;BG028929,BF173053;AL042319;AI198365;BF237699;BM728875;CB141860;AW385393;BQ958141;CB104652;	AL121254,BQ678141,BQ877793,BQ888513,BQ680708,BU180446,BU173528,BQ435087;AW754069,AW752665;AU252455,AU252454;BG028929,BF173053;AI198365;BF237699;CB141860;AW385393;BQ958141;CB104652;	0.666667	10	HeLaCyto:1|HeLaNuclear:1|Jurkat:1|NCCIT:1|SK_N_AS:2
439	Lymphocyte:3;Testes:1;Nerve:1;Kidney:1;Pancreas:1;	Kidney:1;	AA284254,AA485112,AA485162;CV370811;BU732698;AW579312;BU951187;	AW579312;	0.142857	-5	HDF:2|HeLaCyto:1|HepG2Nuclear:1|PC3:1|SK_N_AS:2|U87MG:1
440	Lung:6;Testes:2;Lymphocyte:2;Kidney:1;	Lung:6;	BF195265,BG149210,BF446707,AI703066,BE219604,BE468144;BX090890,AA436708;AA251575,AA251005;BG054503;	BF195265,BG149210,BF446707,AI703066,BE219604,BE468144;	0.545455	1
441	Ovarian:3;Lymphocyte:1;Lymph_node:1;	Ovarian:3;Lymph_node:1;	BX102597,AA235636,AI821570;BG231748;AI865114;	BX102597,AA235636,AI821570;AI865114;	0.8	3
442	Colon:3;Spleen:3;	Colon:3;	AW603944,AW847694,AW847760;BX105841,AI085068,AA004768;	AW603944,AW847694,AW847760;	0.5	0	HeLaNuclear:2|HeLaTopStrand:1
443
444	Heart:1;		AA057782;		0	-1
445	Thyroid:3;Muscle:1;Placenta:1;	Thyroid:3;	AI740733,BX098967,BE856833;F19066;AU155689;	AI740733,BX098967,BE856833;	0.6	1
446	Colon:1;Nerve:1;		BG985346;BM678032;		0	-2
447	Lung:1;	Lung:1;	BE467887;	BE467887;	1	1
448							HeLaCyto:1|HeLaNuclear:1|NCCIT:1|PC3:1|SK_N_AS:1|U87MG:1
449	Germ_cell:4;Eye:1;	Germ_cell:4;	AI636539,AW026753,AI953207,BE551915;CK301116;	AI636539,AW026753,AI953207,BE551915;	0.8	3
450	Prostate:2;Testes:1;Brain:1;Kidney:1;Ovarian:1;	Brain:1;Ovarian:1;	AI424379,AI669663;AA629077;BI085881;AW613033;BQ361261;	BI085881;BQ361261;	0.333333	-2	HeLaNuclear:1|U87MG:1
451	Lung:1;		BU676940;		0	-1
452	Prostate:8;Ear:1;	Prostate:8;Ear:1;	AI821885,AA640486,AI821232,AI821229,AI821887,AA653958,AA635404,AA653889;AW024001;	AI821885,AA640486,AI821232,AI821229,AI821887,AA653958,AA635404,AA653889;AW024001;	1	9
453							HDF:1|HeLaCyto:1|HeLaNuclear:1|HepG2Cyto:1|HepG2Nuclear:1|Jurkat:1|NCCIT:1|PC3:1|SK_N_AS:1|U87MG:1
454
455	Cartilage:1;	Cartilage:1;	BU622733;	BU622733;	1	1
456	Eye:1;		BM679005;		0	-1
457
458	Pancreas:1;		AW191593;		0	-1
459	Brain:2;	Brain:2;	AI612701,BX091145;	AI612701,BX091145;	1	2
460	Blood:1;	Blood:1;	AW468431;	AW468431;	1	1	HeLaNuclear:1
461	Brain:2;Breast:1;		BX108837,Z39484;BE814227;		0	-3	HepG2Nuclear:1
462	Testes:1;Eye:1;		AI125337;H91876;		0	-2	SK_N_AS:1
463	Testes:1;Brain:1;Blood:1;Lung:1;	Testes:1;Brain:1;	AW834428;BG818189;AV738093;BF852148;	AW834428;BG818189;	0.5	0
464	Adrenal:1;Pancreas:1;		AV702305;BP388078;		0	-2	HeLaCyto:1|HepG2Cyto:1|NCCIT:1|PC3:1|U87MG:1
465	Brain:11;Heart:2;Testes:1;		BX092117,R44974,R40300,R55822,R46263,R46660,H23011,R45436,T10210,R56068,Z39941;W57752,W57745;AA758155;		0	-14	HDF:1|HepG2Nuclear:1|SK_N_AS:1
466	Brain:5;Tongue:1;Lymphocyte:1;Liver:1;Blood:1;Prostate:1;Bone:1;	Brain:3;Tongue:1;Lymphocyte:1;Blood:1;	BE047814,BF362471,BF362465,BF927350,AI866631;BE157991;BE675311;AI064950;BI027393;BF678290;AV755636;	BE047814,BF927350,AI866631;BE157991;BE675311;BI027393;	0.545455	1
467	Spleen:1;Stem_cell:1;		BX105874;CD655465;		0	-2
468	Spleen:3;Eye:2;Colon:1;Brain:1;Blood:1;		AA677963,T86982,AI038388;BM681966,BM729023;AW844443;AA339646;CB963984;		0	-8	Jurkat:1|SK_N_AS:1
469	Germ_cell:2;	Germ_cell:2;	AW593858,AA922748;	AW593858,AA922748;	1	2	Jurkat:2
470	Stomach:2;	Stomach:2;	BQ364487,BQ364363;	BQ364487,BQ364363;	1	2
471	Cartilage:1;	Cartilage:1;	BU629228;	BU629228;	1	1
472	Testes:1;Stem_cell:1;		AI283428;CX782519;		0	-2	HDF:1|HeLaBottomStrand:1|HeLaCyto:2|HeLaNuclear:3|HepG2Cyto:1|HepG2Nuclear:1|Jurkat:1|NCCIT:1|PC3:1|SK_N_AS:1|U87MG:1
473	Brain:14;Stem_cell:12;Uterus:11;Pancreas:11;Colon:10;Skin:9;Stomach:9;Ovarian:8;Placenta:8;Lymphocyte:7;Liver:7;Eye:6;Kidney:5;Nerve:4;Heart:4;Breast:3;Head_neck:3;Thyroid:3;Cartilage:2;Tongue:2;Endothelial:2;Spleen:2;Lymph_node:2;Muscle:2;Prostate:2;Bone:2;Vascular:2;Testes:1;Gallbladder:1;Blood:1;Lung:1;Adipose:1;	Stomach:8;Ovarian:7;Colon:6;Lymphocyte:5;Uterus:5;Brain:4;Skin:4;Pancreas:4;Head_neck:3;Eye:3;Thyroid:3;Tongue:2;Lymph_node:2;Kidney:2;Placenta:2;Gallbladder:1;Nerve:1;Breast:1;Liver:1;Prostate:1;Bone:1;Lung:1;	BF339373,BP193090,CD252491,BG699767,CD518922,CD556983,AV750272,R35168,H18814,R60702,AL565212,BE738039,BF341570,AI368368;CN429093,CN429099,CN429092,CX753526,CX759608,CX865383,CN429098,CN429094,CN429097,CX867385,CN429096,CX871005;BM460477,BP378910,AW799843,AW799839,AW799846,AW799789,BI048908,AI859376,BE885895,CB127420,AI686095;BM312901,BQ777864,CA949725,BM313198,CB070114,BM512172,BM511931,CK905708,…	BM839878,BM791754,BM829776,BM840834,BM844154,BM847190,BM761015,AI921618;BE746285,BF195000,AW086491,AA293502,AA292389,AA399458,AA236713;BG248716,AW753491,AW753493,AW753469,AW753482,BE042350;BE245795,AL559193,AA354997,AI798036,BE245659;BM460477,AI859376,BE885895,CB127420,AI686095;BF339373,BE738039,BF341570,AI368368;BU161231,BM557406,BU161149,BE897600;BM512172,BM511931,CK905708,AW007424;BE708593,BE1…	0.426752	-23	HDF:3|HeLaCyto:3|HeLaNuclear:3|HepG2Cyto:3|HepG2Nuclear:1|Jurkat:3|NCCIT:3|PC3:3|SK_N_AS:3|U87MG:3
474	Brain:14;Stem_cell:12;Uterus:11;Colon:10;Pancreas:10;Skin:9;Stomach:9;Ovarian:8;Placenta:8;Lymphocyte:7;Liver:7;Eye:6;Kidney:5;Nerve:4;Heart:4;Breast:3;Head_neck:3;Thyroid:3;Muscle:3;Cartilage:2;Tongue:2;Endothelial:2;Spleen:2;Lymph_node:2;Ear:2;Prostate:2;Bone:2;Vascular:2;Lung:2;Testes:1;Gallbladder:1;Blood:1;Adipose:1;	Stomach:8;Ovarian:7;Colon:6;Lymphocyte:5;Uterus:5;Brain:4;Skin:4;Pancreas:4;Head_neck:3;Eye:3;Thyroid:3;Tongue:2;Lymph_node:2;Ear:2;Kidney:2;Lung:2;Placenta:2;Gallbladder:1;Nerve:1;Breast:1;Liver:1;Muscle:1;Prostate:1;Bone:1;	BF339373,BP193090,CD252491,BG699767,CD518922,CD556983,AV750272,R35168,H18814,R60702,AL565212,BE738039,BF341570,AI368368;CN429093,CN429099,CN429092,CX753526,CX759608,CX865383,CN429098,CN429094,CN429097,CX867385,CN429096,CX871005;BM460477,BP378910,AW799843,AW799839,AW799846,AW799789,BI048908,AI859376,BE885895,CB127420,AI686095;BI760616,BM923937,BI761900,BI763375,BG248716,AW753491,AW753493,AW753469,…	BM839878,BM791754,BM829776,BM840834,BM844154,BM847190,BM761015,AI921618;BE746285,BF195000,AW086491,AA293502,AA292389,AA399458,AA236713;BG248716,AW753491,AW753493,AW753469,AW753482,BE042350;BE245795,AL559193,AA354997,AI798036,BE245659;BM460477,AI859376,BE885895,CB127420,AI686095;BF339373,BE738039,BF341570,AI368368;BU161231,BM557406,BU161149,BE897600;BM512172,BM511931,CK905708,AW007424;BE708593,BE1…	0.44375	-18	SK_N_AS:1
475	Stomach:2;Testes:1;Muscle:1;	Stomach:2;Testes:1;	BX102753,AI453678;BQ433483;BX484104;	BX102753,AI453678;BQ433483;	0.75	2	HeLaNuclear:2|Jurkat:1
476	Uterus:1;	Uterus:1;	AI499380;	AI499380;	1	1	HeLaNuclear:2|Jurkat:2
477
478	Blood:5;Testes:4;Brain:4;Muscle:4;Pancreas:4;Lymphocyte:3;Kidney:3;Stem_cell:3;Vascular:2;Nerve:1;Heart:1;Thyroid:1;Lymph_node:1;Placenta:1;	Nerve:1;Thyroid:1;Lymph_node:1;Pancreas:1;Placenta:1;	CD356127,CD522401,CD638856,CD641556,CD639520;AW118073,BP371303,AA382836,AA770521;BP362344,AV725331,BP230134,AV727063;BX471274,AL710249,AL710042,AL704524;AI984187,BI964807,CK903427,BP396281;BI518497,CF147455,AA741145;AW235671,AI522043,AI015547;CN303335,CN303336,CN366158;D79844,D62692;AU252587;AI276457;AI740682;BF796542;BG481241;	AU252587;AI740682;BF796542;AI984187;BG481241;	0.135135	-27	HeLaCyto:1|HeLaNuclear:1|HepG2Cyto:1|HepG2Nuclear:1|Jurkat:1|NCCIT:2|PC3:1|SK_N_AS:1|U87MG:2
479	Blood:1;		BG942674;		0	-1	HeLaBottomStrand:1|HepG2Nuclear:1
480	Brain:26;Uterus:18;Lung:18;Pancreas:14;Colon:13;Testes:7;Spleen:7;Heart:6;Liver:6;Kidney:6;Ovarian:6;Thyroid:5;Muscle:5;Placenta:5;Nerve:4;Tongue:4;Genitourinary:4;Blood:4;Skin:4;Breast:3;Prostate:3;Adrenal:2;Eye:2;Vascular:2;Stomach:2;Head_neck:1;Lymph_node:1;Ear:1;Adipose:1;Stem_cell:1;	Brain:17;Uterus:15;Colon:12;Lung:10;Ovarian:6;Thyroid:5;Tongue:4;Genitourinary:4;Blood:4;Kidney:4;Breast:3;Testes:2;Adrenal:2;Liver:2;Skin:2;Stomach:2;Nerve:1;Head_neck:1;Eye:1;Lymph_node:1;Ear:1;Prostate:1;Pancreas:1;	AI094840,H11066,R60579,BF477428,AI248893,BF740140,BE738451,CK002856,BE737845,AI251905,AW005328,Z41526,AW026520,AW028062,AI363833,AI371519,BF438682,F09867,BF740123,AI421348,BE855756,AV748958,AV753576,N92168,M78684,CB118136;AI499470,AW303843,AI289330,AI889856,AI367345,AW511841,AW512913,BM803837,AI912286,AI337869,AI342110,AI342120,BE544369,AI890306,AW194307,AI630903,BF912866,BI061366;AI350173,N70741…	AI094840,BF477428,AI248893,BF740140,BE738451,BE737845,AI251905,AW005328,AW026520,AW028062,AI363833,AI371519,BF438682,BF740123,AI421348,BE855756,N92168;AI499470,AW303843,AI289330,AI889856,AI367345,AW511841,AW512913,BM803837,AI912286,BE544369,AI890306,AW194307,AI630903,BF912866,BI061366;AA877704,AA594630,AA887780,AI367895,AA917652,AA305671,AW363307,BF807810,BF807643,BQ324487,BF807634,BF807825;AI350…	0.558011	21	HDF:1|HeLaCyto:1|HeLaNuclear:1|HepG2Cyto:1|Jurkat:1|NCCIT:1|PC3:1|SK_N_AS:1|U87MG:1
481	Spleen:2;		R08391,H58055;		0	-2	HeLaBottomStrand:1|HeLaNuclear:1|HepG2BottomStrand:1
482	Breast:2;Brain:1;Uterus:1;Thyroid:1;Kidney:1;Lung:1;Pancreas:1;Stomach:1;	Brain:1;Breast:1;Uterus:1;Lung:1;Pancreas:1;Stomach:1;	BF436465,H45431;N79296;AI758883;AA384103;AI032167;AA136525;AA367086;AW026893;	N79296;BF436465;AI758883;AA136525;AA367086;AW026893;	0.666667	3	HepG2Nuclear:1
483
484	Brain:5;Lung:5;Testes:2;Stomach:2;Tongue:1;Breast:1;Ear:1;Kidney:1;Pancreas:1;	Lung:5;Breast:1;Ear:1;Kidney:1;	F03428,F04852,BX119556,H09383,Z44285;AI700619,BE219581,BE045699,AW614523,BE549772;AI809519,CD244588;AW865973,AW865863;CA335394;BE085075;AW023153;BF131394;BP394896;	AI700619,BE219581,BE045699,AW614523,BE549772;BE085075;AW023153;BF131394;	0.421053	-3
485	Brain:5;Lung:5;Testes:2;Stomach:2;Tongue:1;Breast:1;Ear:1;Kidney:1;Pancreas:1;	Lung:5;Breast:1;Ear:1;Kidney:1;	F03428,F04852,BX119556,H09383,Z44285;AI700619,BE219581,BE045699,AW614523,BE549772;AI809519,CD244588;AW865973,AW865863;CA335394;BE085075;AW023153;BF131394;BP394896;	AI700619,BE219581,BE045699,AW614523,BE549772;BE085075;AW023153;BF131394;	0.421053	-3	NCCIT:1|PC3:1|SK_N_AS:1
486	Genitourinary:1;Lung:1;Stem_cell:1;	Genitourinary:1;	AW628338;CA312704;CN413993;	AW628338;	0.333333	-1	PC3:1|SK_N_AS:1
487	Lung:2;Uterus:1;	Uterus:1;	CB852901,CA944426;AI963558;	AI963558;	0.333333	-1
488	Testes:6;Brain:6;Lymphocyte:2;Kidney:2;Nerve:1;Adrenal:1;Heart:1;Breast:1;Head_neck:1;Uterus:1;Eye:1;Liver:1;Prostate:1;Ovarian:1;Lung:1;Adipose:1;	Brain:3;Adrenal:1;Breast:1;Head_neck:1;Lymphocyte:1;Uterus:1;Liver:1;Ovarian:1;	AA778694,AW263646,AW662877,AW631310,AI797954,BU853467;CD237563,N51563,BI918501,BX095372,N50338,AV723604;AA287861,AA310417;AW235583,AI796265;BQ720597;AA318881;R57462;BM013953;BF351885;AW080330;BM690753;CB121734;BE673219;AI798516;CA944610;CA407587;	N51563,BX095372,N50338;AA318881;BM013953;BF351885;AA310417;AW080330;CB121734;AI798516;	0.357143	-8	Jurkat:1|SK_N_AS:1
489	Testes:8;Brain:6;Lymphocyte:2;Kidney:2;Nerve:1;Adrenal:1;Heart:1;Breast:1;Head_neck:1;Uterus:1;Eye:1;Liver:1;Blood:1;Prostate:1;Ovarian:1;Lung:1;Adipose:1;	Brain:3;Adrenal:1;Breast:1;Head_neck:1;Lymphocyte:1;Uterus:1;Liver:1;Blood:1;Ovarian:1;Lung:1;	AI200929,AI809853,AA778694,AW263646,AW662877,AW631310,AI797954,BU853467;CD237563,N51563,BI918501,BX095372,N50338,AV723604;AA287861,AA310417;AW235583,AI796265;BQ720597;AA318881;R57462;BM013953;BF351885;AW080330;BM690753;CB121734;BM145571;BE673219;AI798516;BM981143;CA407587;	N51563,BX095372,N50338;AA318881;BM013953;BF351885;AA310417;AW080330;CB121734;BM145571;AI798516;BM981143;	0.387097	-7	HeLaNuclear:6|HepG2Cyto:4|HepG2Nuclear:6|Jurkat:5|NCCIT:5|SK_N_AS:5|U87MG:5
490	Testes:6;Brain:6;Lymphocyte:2;Kidney:2;Nerve:1;Adrenal:1;Heart:1;Breast:1;Head_neck:1;Uterus:1;Eye:1;Liver:1;Prostate:1;Ovarian:1;Adipose:1;	Brain:3;Adrenal:1;Breast:1;Head_neck:1;Lymphocyte:1;Uterus:1;Liver:1;Ovarian:1;	AA778694,AW263646,AW662877,AW631310,AI797954,BU853467;CD237563,N51563,BI918501,BX095372,N50338,AV723604;AA287861,AA310417;AW235583,AI796265;BQ720597;AA318881;R57462;BM013953;BF351885;AW080330;BM690753;CB121734;BE673219;AI798516;CA407587;	N51563,BX095372,N50338;AA318881;BM013953;BF351885;AA310417;AW080330;CB121734;AI798516;	0.37037	-7	HDF:1|HeLaCyto:1|HeLaNuclear:2|HepG2Cyto:2|HepG2Nuclear:2|Jurkat:2|NCCIT:2|PC3:1|SK_N_AS:2|U87MG:2
491	Blood:3;		AV739113,AV740665,AV738586;		0	-3
492	Cartilage:1;Germ_cell:1;	Germ_cell:1;	BM992049;AI964016;	AI964016;	0.5	0
493	Eye:1;Stem_cell:1;		BM679693;CD656049;		0	-2	HDF:1|HeLaCyto:1|SK_N_AS:1
494	Spleen:3;Lung:1;		BX095346,R01198,R01310;BM973294;		0	-4	HeLaCyto:2|HeLaNuclear:2|HepG2Cyto:2|HepG2Nuclear:3|Jurkat:1|NCCIT:1|SK_N_AS:3
495	Lung:1;		BU679134;		0	-1
496	Kidney:1;		BE326783;		0	-1
497	Cartilage:1;	Cartilage:1;	BQ002301;	BQ002301;	1	1
498	Cartilage:1;	Cartilage:1;	CA413604;	CA413604;	1	1	HDF:1|HeLaBottomStrand:1|HepG2Nuclear:1|Jurkat:1
499	Stomach:3;Esophagus:1;	Esophagus:1;	CV376119,CV376114,CV376116;AW080633;	AW080633;	0.25	-2
500	Heart:1;		AI275458;		0	-1
501	Tonsil:1;Uterus:1;Lung:1;	Uterus:1;	AL119384;AI540400;CA312240;	AI540400;	0.333333	-1	HeLaBottomStrand:1|HeLaNuclear:2|Jurkat:1|PC3:1
502	Lymphocyte:6;Brain:5;Testes:2;Breast:2;Eye:2;Placenta:2;Colon:1;Thyroid:1;Kidney:1;Lung:1;	Brain:3;Colon:1;Thyroid:1;Kidney:1;Lung:1;	AA481125,AA250984,AA481068,AA837169,AA250985,AA768621;AV747646,AV747275,AV754596,AV754832,AV754642;AA928141,AA995129;H21669,BX105414;H91733,BM668549;BQ022204,BU754432;AA305761;AI089138;AI769954;AI302742;	AV754596,AV754832,AV754642;AA305761;AI089138;AI769954;AI302742;	0.304348	-9
503	Germ_cell:2;Cartilage:1;Testes:1;Thyroid:1;Skin:1;Stem_cell:1;	Germ_cell:2;Thyroid:1;Skin:1;	AW197221,BE503499;CA427160;BQ376621;AI435073;BG676668;CN357229;	AW197221,BE503499;AI435073;BG676668;	0.571429	1	HeLaNuclear:1|HepG2Cyto:1|HepG2Nuclear:1|NCCIT:1|PC3:1
504	Colon:3;Stem_cell:1;	Colon:3;	AW855058,AW855051,AW855078;CX785650;	AW855058,AW855051,AW855078;	0.75	2	HDF:2|HeLaCyto:1|HeLaNuclear:1|HepG2Cyto:1|HepG2Nuclear:2|Jurkat:3|NCCIT:1|PC3:2|SK_N_AS:2|U87MG:1
505	Testes:1;		AL043273;		0	-1	HDF:1|HeLaCyto:3|HeLaNuclear:3|HepG2Cyto:3|HepG2Nuclear:2|HepG2TopStrand:1|Jurkat:3|NCCIT:3|PC3:3|SK_N_AS:3|U87MG:3
506	Testes:1;		AI223445;		0	-1	HDF:1|HeLaCyto:1|HeLaNuclear:2|HepG2Cyto:1|HepG2Nuclear:1|Jurkat:1|NCCIT:1|PC3:1|U87MG:1
507	Nerve:1;Esophagus:1;Muscle:1;	Esophagus:1;	AA161259;AW084286;AL706220;	AW084286;	0.333333	-1
508	Lung:2;Uterus:1;Kidney:1;Vascular:1;Stem_cell:1;		BU689080,BU687007;AI494136;AI478176;AI719168;CN294805;		0	-6	HepG2Cyto:1
509	Colon:16;Uterus:14;Pancreas:11;Prostate:8;Nerve:7;Lymphocyte:7;Stomach:7;Lung:6;Spleen:5;Breast:5;Bone:5;Brain:4;Kidney:4;Adrenal:3;Lymph_node:3;Blood:3;Ovarian:3;Stem_cell:3;Liver:2;Placenta:2;Testes:1;Genitourinary:1;Heart:1;Head_neck:1;Eye:1;Muscle:1;Germ_cell:1;	Colon:12;Uterus:10;Pancreas:7;Stomach:7;Nerve:6;Brain:4;Breast:4;Lymphocyte:3;Lymph_node:3;Prostate:3;Kidney:3;Ovarian:3;Adrenal:2;Liver:2;Lung:2;Genitourinary:1;Head_neck:1;Eye:1;Blood:1;Muscle:1;Germ_cell:1;Placenta:1;	AI660215,AA503541,BU960254,AW778797,AW054876,BE042532,AI469116,AA098963,AA565892,AA468628,AI660835,BU941950,BE868323,AA534587,AA534898,BE873516;AI824519,AI698310,AI633136,AI973241,AI129615,AI095478,BQ376908,BE544850,AW794426,BF916742,BF915249,BF915638,BF913565,BI261288;BI789194,CK821242,AI955727,AI446031,AI916491,AI932648,BE907587,T18450,BI193329,BE907529,BP386516;AI674510,AI685640,AI865744,AI826…	AA503541,AW778797,AW054876,BE042532,AI469116,AA098963,AA565892,AA468628,BE868323,AA534587,AA534898,BE873516;AI824519,AI698310,AI633136,AI973241,BE544850,BF916742,BF915249,BF915638,BF913565,BI261288;AI955727,AI446031,AI916491,AI932648,BE907587,BI193329,BE907529;AI673787,AI801071,BM789075,BM826558,BM854047,AA346337,BM836129;BX393491,AU148418,BF206542,BF316511,BE314491,BX438034;AI498985,BG236867,BE8…	0.624	31	HeLaCyto:1|HeLaNuclear:1|HepG2Cyto:1|HepG2Nuclear:1|NCCIT:1|PC3:1|SK_N_AS:1|U87MG:1
510	Thyroid:7;Testes:1;Brain:1;Genitourinary:1;Breast:1;	Thyroid:7;Brain:1;Genitourinary:1;Breast:1;	BF431773,AI042186,BF590214,AI079779,AI077802,BF436270,AI078636;AA883073;BE764064;AW630250;BE066322;	BF431773,AI042186,BF590214,AI079779,AI077802,BF436270,AI078636;BE764064;AW630250;BE066322;	0.909091	9
511	Brain:59;Lung:49;Eye:18;Spleen:17;Placenta:16;Colon:14;Testes:13;Thyroid:13;Lymphocyte:11;Uterus:11;Heart:9;Prostate:8;Liver:7;Pancreas:7;Stomach:5;Nerve:4;Breast:4;Ovarian:4;Blood:3;Kidney:3;Skin:3;Muscle:2;Stem_cell:2;Gallbladder:1;Head_neck:1;Thymus:1;Lymph_node:1;Germ_cell:1;	Lung:49;Brain:25;Colon:14;Thyroid:13;Lymphocyte:9;Liver:6;Uterus:5;Pancreas:5;Ovarian:4;Breast:3;Blood:3;Placenta:3;Stomach:3;Nerve:2;Prostate:2;Kidney:2;Skin:2;Gallbladder:1;Testes:1;Eye:1;Lymph_node:1;Germ_cell:1;	BF527871,H45084,BE762898,CA336366,BI914660,AW149506,AW165995,AI360429,AI859179,AI918177,AI084913,H38785,H20393,H20389,H43161,H21010,H22528,H38686,AI480209,H20197,H20967,M77967,H22529,AI364086,AI609045,AI369621,AW149552,AI479912,AI083736,R87459,AW002114,AI937423,AA325830,Z43042,F08012,R05556,AA352018,R61162,F12147,N50155,AA757794,N49941,R87458,AA322762,BF339888,AA365152,AW898148,AA372029,CD556854,…	BQ331992,CV373216,BE881652,BE828110,AW247256,AW248351,AI566935,AA971720,AA976181,AI268656,AI298446,AI568988,AI348485,AI583232,AI348329,AI802039,AI970578,AA911542,AA936451,AI457786,AA862269,AA906704,BI015175,BF111021,BE670425,BF432911,BE674577,BF195300,BE671167,BF110424,BG149447,BE217783,BE327032,AI689824,BE673799,AW470278,BE220476,BE467738,AI916311,AI702648,AI279173,AI278673,AI298975,AI703297,AI2…	0.54007	23	SK_N_AS:1
512	Eye:2;		BM665636,BM711824;		0	-2	HDF:1
513	Germ_cell:2;	Germ_cell:2;	BX092780,AI825330;	BX092780,AI825330;	1	2
514	Kidney:1;		BF940291;		0	-1
515	Kidney:3;		AI253182,AI766216,AI793188;		0	-3
516	Germ_cell:5;Testes:4;Colon:2;Cartilage:2;Larynx:2;Spleen:2;Eye:2;Lung:2;Stomach:2;Nerve:1;Esophagus:1;Uterus:1;Blood:1;Placenta:1;	Germ_cell:5;Cartilage:2;Larynx:2;Lung:2;Stomach:2;Esophagus:1;Uterus:1;Blood:1;	AI652302,AW589836,AW593819,AI341444,BF223793;AW182841,AI239954,AA628254,AA758667;BG982672,BG982600;BQ020945,BM988562;BF836268,BF838005;AI247845,H95248;CK300635,BQ187312;AI291142,BF224100;AW389415,AW389415;BE677429;AI355132;AI499561;BI021099;CF529137;	AI652302,AW589836,AW593819,AI341444,BF223793;BQ020945,BM988562;BF836268,BF838005;AI291142,BF224100;AW389415,AW389415;AI355132;AI499561;BI021099;	0.571429	4	HDF:3|HeLaCyto:4|HeLaNuclear:1|HepG2BottomStrand:1|HepG2Cyto:2|HepG2Nuclear:1|Jurkat:4|NCCIT:3|PC3:1|SK_N_AS:1|U87MG:3
517
518	Larynx:1;Brain:1;	Larynx:1;Brain:1;	BF831898;AI933070;	BF831898;AI933070;	1	2	HeLaCyto:1|HeLaNuclear:3|HeLaTopStrand:1|HepG2Cyto:1|HepG2Nuclear:1|HepG2TopStrand:1|Jurkat:2|NCCIT:1|PC3:1|SK_N_AS:1
519	Brain:1;	Brain:1;	AI933070;	AI933070;	1	1	HepG2Cyto:1|HepG2Nuclear:1|Jurkat:2|U87MG:1
520	Uterus:1;Prostate:1;Placenta:1;	Uterus:1;	BF380864;BF477590;BF367440;	BF380864;	0.333333	-1	HeLaNuclear:1|HepG2BottomStrand:1|HepG2Cyto:1|HepG2Nuclear:1|Jurkat:1|NCCIT:2|SK_N_AS:1
521	Germ_cell:4;(synonym:1;Lymphocyte:1;Stomach:1;	Germ_cell:4;Stomach:1;	AI671177,AW193803,AI825528,BX090682;BX643995;BG230764;BM739370;	AI671177,AW193803,AI825528,BX090682;BM739370;	0.714286	3
522	Testes:2;Prostate:1;		AA416986,AA417140;AI810913;		0	-3	HDF:1|HeLaCyto:1|HeLaNuclear:1|HepG2Cyto:1|HepG2Nuclear:1|Jurkat:1|NCCIT:1|PC3:1|SK_N_AS:1|U87MG:1
523	Testes:5;Blood:1;Stomach:1;	Stomach:1;	BX118998,AW182292,AA769924,AI743466,AA907565;AW074889;AA577845;	AA577845;	0.142857	-5	HeLaNuclear:4|HepG2Cyto:2|HepG2Nuclear:2|NCCIT:1|U87MG:1
524	Cartilage:1;	Cartilage:1;	BQ007645;	BQ007645;	1	1
525	Pancreas:3;Lymphocyte:2;Kidney:2;Cartilage:1;Heart:1;Muscle:1;Germ_cell:1;	Kidney:2;Germ_cell:1;	CK820593,BI791500,BI712911;AA252703,AA252830;AI760942,CR741739;BQ447268;AA773637;AL712292;AA565583;	AI760942,CR741739;AA565583;	0.272727	-5	HeLaNuclear:1|HepG2Nuclear:1
526	Eye:6;Spleen:1;Stem_cell:1;		BM931262,BM930333,BM683799,BU743104,CK299619,BQ188425;BM008024;CX781215;		0	-8	HDF:1|U87MG:1
527	Brain:1;		AA325097;		0	-1	HeLaCyto:2|HeLaNuclear:2|HepG2Cyto:1|HepG2Nuclear:2|HepG2TopStrand:1|Jurkat:1|NCCIT:1|PC3:1|SK_N_AS:1|U87MG:1
528	Eye:1;		BM664431;		0	-1
529	Lung:1;		CA502839;		0	-1
530	Cartilage:1;	Cartilage:1;	BQ772376;	BQ772376;	1	1	HeLaCyto:1|HepG2Nuclear:1|Jurkat:1|NCCIT:1|SK_N_AS:1|U87MG:1
531	Cartilage:1;Testes:1;		CA425267;AA927175;		0	-2	HeLaNuclear:2|HepG2Nuclear:1|NCCIT:1
532	Testes:6;		AI138374,BX095579,AW172449,AA435716,AA397979,CR746857;		0	-6
533	Brain:2;Lung:2;Lymphocyte:1;Blood:1;Ovarian:1;	Lung:2;Brain:1;	BE350724,CD558711;BX111414,AI458566;AA830804;CD241904;AI954132;	BX111414,AI458566;BE350724;	0.428571	-1
534
535	Uterus:1;	Uterus:1;	AI625052;	AI625052;	1	1	HeLaNuclear:1|Jurkat:1
536	Spleen:1;Lymphocyte:1;Uterus:1;Liver:1;Stomach:1;	Uterus:1;Liver:1;Stomach:1;	BQ710196;AA835684;BF908111;AA484757;AI270521;	BF908111;AA484757;AI270521;	0.6	1	HepG2Nuclear:1
537	Testes:3;Stomach:2;Colon:1;	Stomach:2;Colon:1;	AL043148,AI688825,AW628555;BX093162,AI452880;AA146676;	BX093162,AI452880;AA146676;	0.5	0	HeLaNuclear:2
538	Prostate:7;	Prostate:7;	AI821136,AA229009,AI821927,AI821879,AA228983,AA654483,AI791192;	AI821136,AA229009,AI821927,AI821879,AA228983,AA654483,AI791192;	1	7
539	Prostate:3;	Prostate:2;	AA558775,BF674163,AA641092;	AA558775,AA641092;	0.666667	1	HepG2Nuclear:1|Jurkat:1|SK_N_AS:1|U87MG:1
540	Liver:5;Lung:5;Larynx:4;Blood:4;Placenta:4;Nerve:3;Head_neck:3;Colon:2;Uterus:2;Eye:2;Spleen:1;Genitourinary:1;Muscle:1;Bone:1;Germ_cell:1;Ovarian:1;Pancreas:1;	Liver:5;Lung:5;Blood:4;Larynx:3;Colon:1;Genitourinary:1;Head_neck:1;Uterus:1;Germ_cell:1;	AV693534,AV689604,AV693525,AV688379,AV692641;BF875572,BF880457,BF884829,BI015701,BQ332238;BF827682,BF834908,AW177785,BG991709;BF898669,BI022626,BI022634,BI022613;BX368665,BF325921,BX377853,BX349533;BM680993,BM725987,BQ880095;BG998590,AW272114,BF829604;BG951812,BF767341;BE939501,CB150936;CN480975,CA392579;BI524087;AW613387;BP231131;DN999075;BF059112;T29204;BP384299;	AV693534,AV689604,AV693525,AV688379,AV692641;BF875572,BF880457,BF884829,BI015701,BQ332238;BF898669,BI022626,BI022634,BI022613;BF834908,AW177785,BG991709;BG951812;AW613387;BG998590;CB150936;BF059112;	0.536585	3	HeLaNuclear:2|HepG2Nuclear:2|HepG2TopStrand:1|Jurkat:2|NCCIT:1|SK_N_AS:1
541							HeLaNuclear:1|HepG2Nuclear:1|Jurkat:1|NCCIT:1|PC3:1|SK_N_AS:1
542	Heart:3;Liver:2;Cartilage:1;Larynx:1;Brain:1;Uterus:1;Thyroid:1;Lung:1;Skin:1;Stomach:1;	Larynx:1;Uterus:1;Thyroid:1;Liver:1;Stomach:1;	AI190416,AA347361,AA347362;BF126155,CB145425;BG926461;BE933948;CD512664;CB121282;AI740621;BF852992;BG675291;BM746352;	BE933948;CB121282;AI740621;CB145425;BM746352;	0.384615	-3	HDF:1|HeLaCyto:1|HeLaNuclear:1
543	Brain:1;		H10059;		0	-1
544	Cartilage:1;	Cartilage:1;	BQ005147;	BQ005147;	1	1
545							U87MG:1
546	Testes:3;Head_neck:3;Pancreas:3;Breast:2;Larynx:1;Brain:1;(synonym:1;Lymphocyte:1;Uterus:1;Liver:1;Muscle:1;Placenta:1;Stomach:1;	Head_neck:3;Larynx:1;Brain:1;(synonym:1;Breast:1;Stomach:1;	BX117346,AW275080,AA883496;BE168959,BE169020,BE169010;BI963879,BU074479,CK903804;CV339794,AW992820;BF837835;BE767041;BX476114;AA741147;AW805648;BX496595;AL704405;BE811858;AW609078;	BE168959,BE169020,BE169010;BF837835;BE767041;BX476114;CV339794;AW609078;	0.4	-4	HeLaNuclear:1|HepG2Nuclear:1
547	Uterus:2;Stem_cell:2;Larynx:1;Brain:1;Blood:1;Muscle:1;Adipose:1;	Uterus:2;Larynx:1;	BF380537,AW130938;CN266088,CN293196;BF355677;CA335886;AI630157;BX507661;CB267091;	BF380537,AW130938;BF355677;	0.333333	-3	HDF:1|HeLaCyto:1|HeLaNuclear:2|HepG2Cyto:1|HepG2Nuclear:1|Jurkat:1|NCCIT:2|PC3:1|SK_N_AS:1|U87MG:1
548	Placenta:1;		AA367592;		0	-1	HeLaNuclear:1|HepG2Nuclear:1|NCCIT:3|SK_N_AS:1
549	Lung:2;	Lung:2;	BF110217,AI824317;	BF110217,AI824317;	1	2
550							HeLaNuclear:2|HepG2Nuclear:1|HepG2TopStrand:1|Jurkat:1|NCCIT:1|SK_N_AS:2
551	Heart:1;		AA194063;		0	-1
552
553	Colon:10;Pancreas:3;Nerve:2;Brain:2;Breast:2;Adrenal:1;Lymphocyte:1;Lymph_node:1;Muscle:1;Kidney:1;Germ_cell:1;Ovarian:1;Lung:1;Small_bowel:1;	Colon:10;Brain:2;Nerve:1;Adrenal:1;Breast:1;Lymph_node:1;Muscle:1;Kidney:1;Germ_cell:1;Ovarian:1;Pancreas:1;	BF084475,BF084549,BQ318550,BF084458,BQ318474,BF084578,BQ318503,BF084602,BQ318460,BQ318487;C75554,BP390003,BM512418;AU150261,AA219672;N62813,AW263335;BE004788,AA576220;AA604824;AA352511;AW768408;AA483343;AI344426;AI350912;AA173821;N74285;BP422217;	BF084475,BF084549,BQ318550,BF084458,BQ318474,BF084578,BQ318503,BF084602,BQ318460,BQ318487;N62813,AW263335;AU150261;AA604824;AA576220;AW768408;AA483343;AI344426;AI350912;AA173821;BM512418;	0.75	14
554	Heart:1;Placenta:1;		AA233987;BQ021980;		0	-2
555	Heart:2;Lymphocyte:2;		AA046255,AA046374;AA804410,AA740636;		0	-4	HDF:1|HeLaCyto:1|HeLaNuclear:1|HepG2Cyto:1|HepG2Nuclear:1|Jurkat:1|SK_N_AS:1|U87MG:1
556	Cartilage:1;Brain:1;	Cartilage:1;	BQ774845;BF951502;	BQ774845;	0.5	0	HeLaNuclear:1|Jurkat:1|NCCIT:1
557	Nerve:1;Spleen:1;Bone:1;	Nerve:1;	BQ070904;BQ707321;AV761452;	BQ070904;	0.333333	-1	HDF:1|HeLaCyto:1|HeLaNuclear:2|HepG2Nuclear:2|Jurkat:1|PC3:1|SK_N_AS:1|U87MG:1
558	Lung:3;	Lung:3;	CF891297,CB850849,CF887142;	CF891297,CB850849,CF887142;	1	3	HepG2Cyto:1|HepG2Nuclear:1|NCCIT:1|PC3:1|U87MG:1
559	Lung:5;	Lung:5;	BX111388,AI820648,AA923092,AA988036,AI792043;	BX111388,AI820648,AA923092,AA988036,AI792043;	1	5	HepG2Cyto:1
560
561	Pancreas:3;Eye:2;Colon:1;Brain:1;Breast:1;Lymphocyte:1;Adipose:1;Placenta:1;	Colon:1;Breast:1;	CA841227,CK902904,CA840970;BM724257,DR423758;AW771055;AA985152;AA505974;AA279956;CA406647;BF995976;	AW771055;AA505974;	0.181818	-7	HDF:2|HeLaBottomStrand:1|HeLaCyto:1|HeLaNuclear:4|HepG2Cyto:1|HepG2Nuclear:1|Jurkat:3|NCCIT:1|PC3:2|SK_N_AS:1|U87MG:1
562	Pancreas:4;Brain:3;Spleen:2;Stem_cell:2;Tongue:1;Breast:1;Eye:1;Lymph_node:1;Muscle:1;Lung:1;Stomach:1;	Brain:2;Pancreas:2;Breast:1;Eye:1;Lymph_node:1;Lung:1;Stomach:1;	CA778221,AI961861,AI802217,BM351962;BF338451,CD252185,BF923841;BQ708467,BQ711899;CN418906,CN418905;CB857855;BU557731;BE255846;AW512039;BX480131;AA631554;CB104961;	BF338451,BF923841;AI961861,AI802217;BU557731;BE255846;AW512039;AA631554;CB104961;	0.5	0
563	Placenta:8;Lung:7;Nerve:6;Uterus:6;Tongue:4;Brain:4;Prostate:4;Kidney:4;Skin:4;Stomach:4;Breast:3;Thyroid:3;Stem_cell:3;Colon:2;Cartilage:2;Testes:1;Larynx:1;Endothelial:1;Spleen:1;Head_neck:1;Lymphocyte:1;Pancreas:1;	Uterus:6;Lung:5;Nerve:4;Tongue:4;Skin:4;Stomach:4;Thyroid:3;Cartilage:2;Brain:2;Kidney:2;Colon:1;Larynx:1;Breast:1;Head_neck:1;Lymphocyte:1;Pancreas:1;	BX454418,T51370,BX409044,BQ367331,BX407209,BX409285,R79108,R71550;AW249706,AW251092,BU608144,BE830030,BE830027,BU584960,BE793577;BF476693,BE677464,BI198980,BE314875,BE314754,BF314842;AI887251,AI818753,BF915924,BI060025,BE547480,BE394869;BE152208,BE151985,BE152002,BE140530;BG236866,BF920761,DR003128,F10003;AI197928,BE673458,AI685630,AI685636;AI244687,AA932894,AW149338,BG423305;BG768554,AL121458,BM…	AI887251,AI818753,BF915924,BI060025,BE547480,BE394869;AW249706,AW251092,BE830030,BE830027,BE793577;BI198980,BE314875,BE314754,BF314842;BE152208,BE151985,BE152002,BE140530;BG768554,AL121458,BM800788,BQ438237;AI926439,BM796013,BM827293,AW806769;BF060935,BF060938,BF111915;AA720784,AA377477;BG236866,BF920761;AW149338,BG423305;BE928238;BG991393;BG031285;BE717581;BP432076;AI583152;	0.591549	13	HDF:2|HeLaBottomStrand:1|HeLaCyto:3|HeLaNuclear:2|HepG2BottomStrand:1|HepG2Cyto:1|HepG2Nuclear:2|Jurkat:2|NCCIT:2|PC3:4|SK_N_AS:2|U87MG:2
564	Placenta:8;Nerve:6;Uterus:5;Tongue:4;Brain:4;Prostate:4;Kidney:4;Lung:4;Skin:4;Stomach:4;Thyroid:3;Stem_cell:3;Colon:2;Breast:2;Lymph_node:2;Cartilage:1;Testes:1;Larynx:1;Endothelial:1;Spleen:1;Head_neck:1;Lymphocyte:1;Pancreas:1;	Uterus:5;Nerve:4;Tongue:4;Skin:4;Stomach:4;Thyroid:3;Lung:3;Brain:2;Lymph_node:2;Kidney:2;Colon:1;Cartilage:1;Larynx:1;Head_neck:1;Lymphocyte:1;	BX454418,T51370,BX409044,BQ367331,BX407209,BX409285,R79108,R71550;BF476693,BE677464,BI198980,BE314875,BE314754,BF314842;AI818753,BF915924,BI060025,BE547480,BE394869;BE152208,BE151985,BE152002,BE140530;BG236866,BF920761,DR003128,F10003;AI197928,BE673458,AI685630,AI685636;AI244687,AA932894,AW149338,BG423305;BE830030,BE830027,BU584960,BE793577;BG768554,AL121458,BM800788,BQ438237;AI926439,BM796013,BM…	AI818753,BF915924,BI060025,BE547480,BE394869;BI198980,BE314875,BE314754,BF314842;BE152208,BE151985,BE152002,BE140530;BG768554,AL121458,BM800788,BQ438237;AI926439,BM796013,BM827293,AW806769;AA694546,AI022854,BF111915;BE830030,BE830027,BE793577;BG236866,BF920761;BE349269,AI954586;AW149338,BG423305;BE928238;AA377477;BG991393;BE717581;BP432076;	0.567164	9	HDF:1|HeLaCyto:3|HeLaNuclear:3|HepG2BottomStrand:1|HepG2Cyto:1|HepG2Nuclear:2|Jurkat:1|PC3:2|SK_N_AS:1|U87MG:3
565	Kidney:5;Testes:1;Heart:1;	Kidney:5;	BX106726,AI793286,AI733262,AI301822,AA970405;CR740044;AI435973;	BX106726,AI793286,AI733262,AI301822,AA970405;	0.714286	3	U87MG:1
566	Testes:2;Prostate:1;Kidney:1;Lung:1;	Kidney:1;Lung:1;	AA431348,AW082410;BF221690;AI863746;BE503042;	AI863746;BE503042;	0.4	-1	SK_N_AS:1
567	Eye:2;		BM684857,BM931287;		0	-2
568	Ear:2;Head_neck:1;Stem_cell:1;	Ear:2;	BI491769,AW020810;BQ360089;CN270312;	BI491769,AW020810;	0.5	0
569	Lung:1;		BU675353;		0	-1
570	Cartilage:1;Brain:1;	Cartilage:1;	BQ002519;CD237940;	BQ002519;	0.5	0
571	Uterus:3;Lung:2;Thyroid:1;	Uterus:3;Thyroid:1;	BF907994,BF907995,BF907975;BF854474,BF853571;AI741491;	BF907994,BF907995,BF907975;AI741491;	0.666667	2	HepG2Cyto:1|PC3:4
572	Ovarian:2;	Ovarian:2;	AA828038,AA828148;	AA828038,AA828148;	1	2	HeLaNuclear:1|HepG2Nuclear:1
573	Testes:5;Uterus:4;Lung:4;Head_neck:3;Nerve:2;Brain:2;Breast:2;Lymphocyte:2;Eye:2;Stomach:2;Larynx:1;Spleen:1;Thymus:1;Blood:1;Kidney:1;Pancreas:1;	Uterus:4;Brain:2;Breast:2;Lymphocyte:2;Stomach:2;Larynx:1;Nerve:1;Head_neck:1;Blood:1;	AA844734,AW664003,AA757033,AI081858,AA897435;AI564473,AI613236,AW168922,AI963736;CA314401,CA312725,BU609136,CA312742;AW384626,AI609176,BG271696;AU253618,AA774082;AI610094,N47541;AW373109,AW601999;BM151110,BM150648;BQ185804,CN478555;AI888683,BM836789;BF834595;R01898;BX414969;BM145952;BE048965;CB067304;	AI564473,AI613236,AW168922,AI963736;AI610094,N47541;AW373109,AW601999;BM151110,BM150648;AI888683,BM836789;BF834595;AU253618;AW384626;BM145952;	0.470588	-2
574	Lung:2;		BU685490,CB242819;		0	-2
575	Brain:3;	Brain:3;	BX099792,N78558,N73711;	BX099792,N78558,N73711;	1	3	HeLaNuclear:1
576	Ovarian:17;Stomach:13;Blood:6;Pancreas:6;Brain:5;Skin:4;Stem_cell:4;Spleen:3;Lung:3;Genitourinary:2;Breast:2;Lymphocyte:2;Uterus:2;Eye:2;Colon:1;Testes:1;Nerve:1;Adrenal:1;Bone:1;Placenta:1;	Ovarian:15;Stomach:13;Blood:6;Pancreas:6;Skin:4;Lung:3;Genitourinary:2;Lymphocyte:2;Uterus:2;Nerve:1;Adrenal:1;Breast:1;Bone:1;	AI732820,AI732766,AA485432,AA443115,BU845028,BU557409,BU931402,AA425986,BE747091,BF037056,AA427502,AI734199,AA485596,AI734157,AA456180,BM811323,BM811371;BM739944,BM739025,BM752365,BM747871,BM739759,BM752052,BM739030,BM757884,BM752396,BM754943,BM756552,BM756480,BM756482;BI030716,BI031744,BI031750,BI030780,BI030712,BI030710;BM050192,BG831098,BE905798,BQ961772,BI193855,BQ433218;CB153657,Z43208,F1324…	AI732820,AI732766,AA485432,AA443115,BU845028,BU557409,BU931402,AA425986,BE747091,BF037056,AA427502,AI734199,AA485596,AI734157,AA456180;BM739944,BM739025,BM752365,BM747871,BM739759,BM752052,BM739030,BM757884,BM752396,BM754943,BM756552,BM756480,BM756482;BI030716,BI031744,BI031750,BI030780,BI030712,BI030710;BM050192,BG831098,BE905798,BQ961772,BI193855,BQ433218;BE275903,BM561223,BM561015,BM010136;BQ9…	0.74026	37	HDF:1|HeLaCyto:1|HeLaNuclear:1|HepG2Cyto:1|HepG2Nuclear:1|Jurkat:1|NCCIT:1|PC3:1|SK_N_AS:1|U87MG:1
577	Ovarian:17;Stomach:13;Blood:7;Pancreas:6;Brain:5;Skin:4;Stem_cell:4;Spleen:3;Lung:3;Genitourinary:2;Breast:2;Uterus:2;Eye:2;Colon:1;Testes:1;Nerve:1;Adrenal:1;Lymphocyte:1;Bone:1;Placenta:1;	Ovarian:15;Stomach:13;Blood:7;Pancreas:6;Skin:4;Lung:3;Genitourinary:2;Uterus:2;Nerve:1;Adrenal:1;Breast:1;Lymphocyte:1;Bone:1;	AI732820,AI732766,AA485432,AA443115,BU845028,BU557409,BU931402,AA425986,BE747091,BF037056,AA427502,AI734199,AA485596,AI734157,AA456180,BM811323,BM811371;BM739944,BM739025,BM752365,BM747871,BM739759,BM752052,BM739030,BM757884,BM752396,BM754943,BM756552,BM756480,BM756482;BM145008,BI030716,BI031744,BI031750,BI030780,BI030712,BI030710;BM050192,BG831098,BE905798,BQ961772,BI193855,BQ433218;CB153657,Z43…	AI732820,AI732766,AA485432,AA443115,BU845028,BU557409,BU931402,AA425986,BE747091,BF037056,AA427502,AI734199,AA485596,AI734157,AA456180;BM739944,BM739025,BM752365,BM747871,BM739759,BM752052,BM739030,BM757884,BM752396,BM754943,BM756552,BM756480,BM756482;BM145008,BI030716,BI031744,BI031750,BI030780,BI030712,BI030710;BM050192,BG831098,BE905798,BQ961772,BI193855,BQ433218;BE275903,BM561223,BM561015,BM0…	0.74026	37	HDF:3|HeLaCyto:2|HeLaNuclear:2|HepG2Cyto:2|HepG2Nuclear:2|Jurkat:2|NCCIT:2|PC3:2|SK_N_AS:2|U87MG:2
578	Nerve:2;Eye:1;Lung:1;		BU739087,BM714327;W27800;CA450165;		0	-4
579	Brain:2;Kidney:1;	Kidney:1;	BX097119,H40274;AW364737;	AW364737;	0.333333	-1
580	Pancreas:4;Placenta:3;Testes:1;Lymphocyte:1;Eye:1;	Eye:1;	CA848023,BQ272027,CA847751,BQ271703;CV336540,BF367626,BF367483;AI336804;AA833868;BQ425348;	BQ425348;	0.1	-8
581	Heart:4;Colon:1;Brain:1;Head_neck:1;Lymphocyte:1;Stomach:1;	Brain:1;Lymphocyte:1;Stomach:1;	AA236880,AI332402,AI383105,AA625824;BU587335;AI498261;BI002388;AI538505;AW393391;	AI498261;AI538505;AW393391;	0.333333	-3	HDF:1|HeLaCyto:1|HeLaNuclear:1|HepG2Cyto:1|HepG2Nuclear:1|Jurkat:2|NCCIT:2|PC3:2|SK_N_AS:2|U87MG:2
582	Cartilage:1;Eye:1;	Cartilage:1;	CA413275;BQ639486;	CA413275;	0.5	0
583	Placenta:3;Thyroid:2;	Thyroid:2;	BQ025487,BQ026075,BQ026071;AI769326,BF111920;	AI769326,BF111920;	0.4	-1	HDF:1
584	Eye:2;Brain:1;Pancreas:1;		BM665775,CA393564;AV723988;BP398236;		0	-4
585	Colon:1;	Colon:1;	AW614801;	AW614801;	1	1	HeLaNuclear:2|HepG2Nuclear:1
586	Pancreas:1;		CA865737;		0	-1	HDF:1|Jurkat:1|NCCIT:1|PC3:1|SK_N_AS:1|U87MG:1
587	Stem_cell:1;		CN293180;		0	-1
588	Brain:4;		BX108835,R44564,Z38421,F01704;		0	-4	PC3:1
589	Spleen:2;Colon:1;Head_neck:1;	Colon:1;Head_neck:1;	AI056959,R96721;AI318426;BE180765;	AI318426;BE180765;	0.5	0
590	Brain:2;Liver:2;Testes:1;	Testes:1;Brain:1;	CF243116,AL138200;T71828,T71830;BQ423244;	BQ423244;CF243116;	0.4	-1	HDF:3|HeLaCyto:1|HeLaNuclear:2|HepG2Cyto:2|HepG2Nuclear:2|Jurkat:2|NCCIT:2|PC3:2|SK_N_AS:2|U87MG:3
591	Nerve:3;Kidney:2;		BM716912,BU738495,BM713037;AI625802,BF434261;		0	-5	HDF:2|HeLaCyto:1|HeLaNuclear:1|HepG2Nuclear:2|Jurkat:1|NCCIT:1
592	Thyroid:2;	Thyroid:2;	AI472255,BX100707;	AI472255,BX100707;	1	2	NCCIT:3
593	Germ_cell:4;Brain:2;Stem_cell:1;	Germ_cell:4;	BX093918,AW594521,AI657085,AI968671;R23419,R23408;CN342023;	BX093918,AW594521,AI657085,AI968671;	0.571429	1	HDF:1|HeLaCyto:1|HeLaNuclear:1|Jurkat:2|NCCIT:2|SK_N_AS:1|U87MG:1
594	Lung:4;Brain:2;Pancreas:1;	Brain:1;Pancreas:1;	T94478,T94496,T94406,T94390;R44193,AI198118;AA366478;	AI198118;AA366478;	0.285714	-3	NCCIT:3
595							PC3:1
596	Lymphocyte:2;		CB529178,CD365618;		0	-2	HDF:1|HeLaCyto:1|HeLaNuclear:2|HepG2Cyto:2|HepG2Nuclear:2|Jurkat:3|NCCIT:1|PC3:1|SK_N_AS:2|U87MG:1
597	Prostate:2;		BX114281,AI401659;		0	-2	HeLaCyto:1|HepG2Nuclear:1
598	Uterus:1;Eye:1;	Uterus:1;	AI686076;BQ187492;	AI686076;	0.5	0
599	Adrenal:1;	Adrenal:1;	BF793636;	BF793636;	1	1
600	Pancreas:9;Muscle:3;Thyroid:2;Colon:1;Kidney:1;Placenta:1;	Pancreas:8;Muscle:3;Thyroid:2;Colon:1;Kidney:1;	CA949367,BM313815,BU071830,BU788152,CK905190,BU073348,BM314096,BU787412,BU787690;CB053391,CB053413,CB052347;AI123196,AI393748;AA573751;CR745684;N32417;	BM313815,BU071830,BU788152,CK905190,BU073348,BM314096,BU787412,BU787690;CB053391,CB053413,CB052347;AI123196,AI393748;AA573751;CR745684;	0.882353	13	HeLaCyto:1|HepG2Nuclear:1|Jurkat:2|SK_N_AS:1
601	Pancreas:9;Muscle:3;Thyroid:2;Placenta:2;Colon:1;	Pancreas:8;Muscle:3;Thyroid:2;Colon:1;	CA949367,BM313815,BU071830,BU788152,CK905190,BU073348,BM314096,BU787412,BU787690;CB053391,CB053413,CB052347;AI123196,AI393748;BQ012940,N32417;AA573751;	BM313815,BU071830,BU788152,CK905190,BU073348,BM314096,BU787412,BU787690;CB053391,CB053413,CB052347;AI123196,AI393748;AA573751;	0.823529	11	HeLaCyto:2|Jurkat:2
602	Pancreas:1;		CK822391;		0	-1
603	Brain:13;Spleen:8;Colon:5;Prostate:5;Nerve:4;Germ_cell:4;Testes:3;Uterus:3;Stomach:3;Lymphocyte:2;Heart:1;Thyroid:1;Liver:1;Kidney:1;Ovarian:1;Lung:1;Pancreas:1;Placenta:1;	Brain:7;Colon:4;Germ_cell:4;Uterus:3;Nerve:1;Lymphocyte:1;Thyroid:1;Liver:1;Kidney:1;Ovarian:1;Lung:1;Stomach:1;	AI422385,BE857283,H38529,R88786,H38538,H38541,CV384261,BX464004,AI553767,BF941471,BX455417,AI955308,AI423727;R94407,BI521427,CR738495,T79667,H79701,N46968,N34048,H79702;BF761673,AW578255,AI688525,AA961141,BE042621;AI201987,AI696662,AI658602,AI658544,AI973113;BM666449,BM695279,BM675162,AA601013;AI341511,BE552032,AI917867,AW594379;BQ067117,AA971472,AW591962;AI684229,AW438983,AI933496;AW582288,BM821…	AI422385,BE857283,CV384261,AI553767,BF941471,AI955308,AI423727;BF761673,AI688525,AA961141,BE042621;AI341511,BE552032,AI917867,AW594379;AI684229,AW438983,AI933496;AA601013;BE675078;AI803066;CB109015;AA977757;AI798377;BE045330;AW582288;	0.448276	-6	HDF:2|HeLaCyto:2|HeLaNuclear:4|HepG2Cyto:2|HepG2Nuclear:4|Jurkat:3|NCCIT:1|PC3:1|SK_N_AS:2|U87MG:1
604	Colon:4;Brain:1;Breast:1;Lymphocyte:1;Adipose:1;	Colon:4;Brain:1;Breast:1;	AA579598,AI732647,BX101643,AI791943;BQ347150;BE084570;AA830200;N62055;	AA579598,AI732647,BX101643,AI791943;BQ347150;BE084570;	0.75	4
605	Brain:1;Thyroid:1;	Thyroid:1;	AA704396;AI453130;	AI453130;	0.5	0	HeLaCyto:1|HeLaNuclear:2|HepG2Cyto:1|HepG2Nuclear:1|Jurkat:1|PC3:1|U87MG:1
606	Brain:1;Uterus:1;	Brain:1;Uterus:1;	AI936859;AW474354;	AI936859;AW474354;	1	2	HepG2Nuclear:2|SK_N_AS:1
607	Germ_cell:10;Kidney:9;Heart:5;Ovarian:5;Colon:4;Testes:4;Brain:4;Spleen:4;Lung:4;Breast:3;Thyroid:3;Placenta:3;Uterus:2;Lymph_node:2;Blood:2;Prostate:2;Pancreas:2;Cartilage:1;Adrenal:1;Genitourinary:1;Eye:1;Stomach:1;	Germ_cell:10;Kidney:7;Ovarian:5;Colon:4;Brain:3;Thyroid:3;Lung:3;Breast:2;Lymph_node:2;Blood:2;Prostate:2;Cartilage:1;Genitourinary:1;Placenta:1;Stomach:1;	AA580788,AI656223,AI632513,AW002372,AI695983,AI631721,AI657109,AI655711,AI656436,BF061818;AW936677,AW936724,AW936649,AW936725,AW936795,AA977953,AI936368,AA491800,AI473237;AI130761,AI123181,AA243852,AA232991,AA233101;AW883471,AW883745,BE206484,BE834194,BE834141;AW857921,AI698867,AI310059,AA554071;AA813076,AA447991,AI005068,AA906902;BE935701,AI148171,AI356567,AI359627;AA318667,N76017,H40137,AI02216…	AA580788,AI656223,AI632513,AW002372,AI695983,AI631721,AI657109,AI655711,AI656436,BF061818;AW936677,AW936724,AW936649,AW936725,AW936795,AA977953,AA491800;AW883471,AW883745,BE206484,BE834194,BE834141;AW857921,AI698867,AI310059,AA554071;AI148171,AI356567,AI359627;AI087894,AA781569,N90525;AI278603,BG149661,AA127551;BF745869,BE082349;BE041329,AW770132;AW467278,BI022383;BG498600,AA570256;AA720775;BQ300…	0.643836	21
608	Brain:23;Vascular:1;Lung:1;	Lung:1;	D59624,D59618,D59472,D59791,D59451,D59708,D59672,D59719,D59718,D59745,D59608,D59824,D59617,D59784,D59560,D59742,D59823,D59559,D59471,D59733,D59623,D80284,D59450;C14422;CN479293;	CN479293;	0.04	-23
609	Nerve:1;		BU739845;		0	-1
610	Testes:1;Blood:1;	Blood:1;	AA432150;BM148316;	BM148316;	0.5	0	Jurkat:1
611	Germ_cell:3;	Germ_cell:3;	AI656040,AI651613,AI917426;	AI656040,AI651613,AI917426;	1	3	HeLaNuclear:1
612	Lung:2;Prostate:1;	Lung:2;	BE220473,BF196194;AI547049;	BE220473,BF196194;	0.666667	1
613	Spleen:3;		BX110827,AA702172,AI022741;		0	-3
614	Nerve:5;Lymphocyte:1;Lung:1;	Lymphocyte:1;	BM674391,BM713171,BM726604,BM716762,BM681251;AA354254;BU607312;	AA354254;	0.142857	-5	HeLaBottomStrand:1|HeLaNuclear:1|HepG2BottomStrand:1|HepG2Cyto:1|HepG2Nuclear:2|Jurkat:1|NCCIT:1|U87MG:1
615	Cartilage:3;Uterus:2;Placenta:2;Breast:1;Head_neck:1;Lymphocyte:1;Prostate:1;Stomach:1;	Cartilage:2;Uterus:2;Breast:1;Stomach:1;	BU622377,BQ001548,BG927822;BX097186,AI521101;BX377108,BX377107;BF746141;BQ360060;CA308767;AA687924;BM844459;	BU622377,BQ001548;BX097186,AI521101;BF746141;BM844459;	0.5	0	HDF:2|HeLaCyto:2|HeLaNuclear:3|HepG2Cyto:1|HepG2Nuclear:3|Jurkat:3|NCCIT:3|PC3:1|SK_N_AS:3|U87MG:3
616	Nerve:2;Colon:1;Cartilage:1;Stomach:1;	Colon:1;Cartilage:1;Stomach:1;	BU728313,BM707015;AA480314;CF785952;AW390808;	AA480314;CF785952;AW390808;	0.6	1	HDF:1|HeLaNuclear:1|HepG2Nuclear:4|Jurkat:1|NCCIT:1|PC3:1|SK_N_AS:1
617	Cartilage:1;Small_bowel:1;Stem_cell:1;	Cartilage:1;	BQ004894;BP425940;CN291088;	BQ004894;	0.333333	-1	HeLaCyto:1|HeLaNuclear:1|HeLaTopStrand:1|HepG2Cyto:1|HepG2Nuclear:3|HepG2TopStrand:1|Jurkat:3|NCCIT:1|SK_N_AS:4
618	Placenta:2;		BQ022486,R26204;		0	-2
619	Nerve:1;Eye:1;Blood:1;Placenta:1;	Nerve:1;	AA570405;CA391154;CD299077;BQ022689;	AA570405;	0.25	-2
620	Brain:13;Nerve:2;Eye:2;		CV391953,CV391386,BF961658,BF961670,BF963184,BF957469,CV391302,BF962048,CV391614,BF963519,BF947587,AF017711,CV393012;CV392668,CV392467;BQ184236,BQ185932;		0	-17	HDF:1|NCCIT:1|PC3:1|SK_N_AS:1|U87MG:1
621	Breast:1;	Breast:1;	AA602759;	AA602759;	1	1
622	Blood:2;		BG940816,BG940818;		0	-2
623
624	Nerve:1;Eye:1;		AA130739;BU742876;		0	-2	HDF:1
625	Muscle:1;Germ_cell:1;	Germ_cell:1;	BX642184;AW196385;	AW196385;	0.5	0
626	Lung:1;		BU678309;		0	-1
627	Heart:1;		AA193495;		0	-1
628	Lung:1;		BM973591;		0	-1
629	Lung:1;		BM973073;		0	-1
630							HeLaNuclear:1|Jurkat:1|NCCIT:1|PC3:1|SK_N_AS:1|U87MG:1
631	Bone:1;	Bone:1;	BG110563;	BG110563;	1	1
632	Prostate:6;Brain:2;Germ_cell:2;	Prostate:6;Germ_cell:2;Brain:1;	AI821935,AA630881,AI821836,AA808881,AI791199,AA228465;AW316760,CD518596;BF062302,BE671800;	AI821935,AA630881,AI821836,AA808881,AI791199,AA228465;BF062302,BE671800;AW316760;	0.9	8
633	Germ_cell:8;	Germ_cell:8;	BX103237,AW241482,AI955075,AI206222,AW241425,AA947709,AW002922,AI365521;	BX103237,AW241482,AI955075,AI206222,AW241425,AA947709,AW002922,AI365521;	1	8
634	Brain:1;Liver:1;		R52088;AA501669;		0	-2
635	Lung:3;Eye:2;Pancreas:1;	Lung:3;	BX092736,AI680744,AI697633;CK299157,AA458692;CA943595;	BX092736,AI680744,AI697633;	0.5	0
636	Ovarian:2;	Ovarian:2;	BX109124,AI609327;	BX109124,AI609327;	1	2	HepG2Nuclear:1
637	Lung:7;	Lung:7;	AI342715,AI733472,AI820606,BE327209,AA995392,AA995754,AI791873;	AI342715,AI733472,AI820606,BE327209,AA995392,AA995754,AI791873;	1	7	HDF:1|HeLaCyto:1|HeLaNuclear:1|Jurkat:2|NCCIT:1|PC3:1|SK_N_AS:1|U87MG:2
638
639	Lung:1;		BM971662;		0	-1	HeLaCyto:1|HeLaNuclear:1|HepG2Nuclear:1|U87MG:1
640	Colon:1;Heart:1;Lung:1;	Colon:1;	AW300826;AI803655;BM973699;	AW300826;	0.333333	-1
641							HeLaCyto:1|HeLaNuclear:1|HepG2Cyto:1|HepG2Nuclear:1|HepG2TopStrand:1|Jurkat:1|NCCIT:2|SK_N_AS:1|U87MG:1
642							HDF:1|HeLaCyto:1|HeLaNuclear:2|HepG2Nuclear:2|Jurkat:1|NCCIT:1|SK_N_AS:2|U87MG:1
643	Blood:4;Brain:3;Eye:2;Lymphocyte:1;Prostate:1;Lung:1;Stem_cell:1;	Blood:4;Lymphocyte:1;Lung:1;	BM147983,CV379650,BE832117,BE832116;BI457669,BI599631,BI599739;R84827,AA019931;BE244367;BF677901;AI349010;CN346340;	BM147983,CV379650,BE832117,BE832116;BE244367;AI349010;	0.461538	-1	HeLaNuclear:4|HepG2Nuclear:1|Jurkat:3
644	Testes:2;Breast:1;Prostate:1;Lung:1;Placenta:1;	Breast:1;Prostate:1;Lung:1;	AA824401,AI003808;BF743734;AA573671;BF358724;BQ022673;	BF743734;AA573671;BF358724;	0.5	0	HDF:1|HeLaCyto:1|HeLaNuclear:2|HepG2Nuclear:1|Jurkat:1|PC3:2
645							HeLaNuclear:2|HepG2Cyto:2|HepG2Nuclear:2|Jurkat:1|NCCIT:1|PC3:1|SK_N_AS:1|U87MG:2
646	Colon:4;Gallbladder:2;Blood:2;Stomach:2;Nerve:1;Uterus:1;Liver:1;Prostate:1;	Colon:4;Gallbladder:2;Stomach:2;Blood:1;	BQ321326,AW857002,AW856978,AW857142;CB119436,CB123935;AV745070,BF904033;AI679131,AI679705;BF475814;AW802719;CB164048;AA533428;	BQ321326,AW857002,AW856978,AW857142;CB119436,CB123935;AI679131,AI679705;BF904033;	0.642857	4
647	Lung:2;Heart:1;Blood:1;		CN479013,CF891009;Z36736;CD521957;		0	-4	HeLaNuclear:3|HepG2Nuclear:1
648	Spleen:13;Cartilage:4;Eye:3;Testes:1;Uterus:1;Prostate:1;Pancreas:1;Stem_cell:1;	Prostate:1;Pancreas:1;	BX114869,H56561,H49362,T90840,R97507,H90159,R97506,AA707219,N63876,R06672,H56560,N92020,H90265;BG928580,BG928593,BG899650,BG897739;AA487503,AA487719,AA487719;AA860226;AW798614;AA548594;AA367069;CD656036;	AA548594;AA367069;	0.08	-21	HeLaNuclear:2|HepG2Nuclear:1
649	Pancreas:4;Cartilage:2;Testes:1;Lymphocyte:1;	Cartilage:1;Lymphocyte:1;	BQ417456,CK826014,CK826015,BQ288001;BQ014303,CA436907;AI377281;AA361431;	BQ014303;AA361431;	0.25	-4	HDF:2|HeLaCyto:3|HeLaNuclear:4|HeLaTopStrand:1|HepG2BottomStrand:1|HepG2Cyto:2|HepG2Nuclear:1|HepG2TopStrand:1|Jurkat:2|NCCIT:3|PC3:2|SK_N_AS:2|U87MG:2
650	Blood:1;Prostate:1;Lung:1;	Blood:1;Lung:1;	BI024132;BF673706;AI300937;	BI024132;AI300937;	0.666667	1	HeLaCyto:2|HeLaNuclear:1|HepG2Nuclear:2|Jurkat:1|PC3:1
651	Lung:3;Colon:1;	Lung:3;Colon:1;	BX099165,AI792754,AI792000;AW272853;	BX099165,AI792754,AI792000;AW272853;	1	4	Jurkat:2|PC3:1|U87MG:1
652	Lymphocyte:1;		AA687106;		0	-1
653	Larynx:2;Testes:2;Brain:1;Lymphocyte:1;Muscle:1;Pancreas:1;Stem_cell:1;	Larynx:2;Brain:1;	BQ358285,BF357291;AW082211,AW592928;AW891830;AA282858;BX491421;BI963126;CN361223;	BQ358285,BF357291;AW891830;	0.333333	-3	HDF:1|HeLaCyto:1|HeLaNuclear:1|Jurkat:1|NCCIT:1|SK_N_AS:1
654	Ovarian:9;Colon:2;Testes:2;Heart:2;Uterus:2;Tonsil:1;Brain:1;Head_neck:1;Lymphocyte:1;Thyroid:1;Liver:1;Blood:1;Prostate:1;Stem_cell:1;	Ovarian:9;Uterus:2;Colon:1;Brain:1;Head_neck:1;Thyroid:1;Liver:1;	AA283740,CR748162,AA290844,AA290831,BX104579,AI732825,AI821529,AA485455,AA284990;AA372890,BQ276782;BU567596,AA968877;AA347549,AA347548;BU517236,AW189198;BG341986;BF246782;BE160515;AA282762;AI741920;BG119484;AV738169;AI420286;CN360923;	AA283740,CR748162,AA290844,AA290831,BX104579,AI732825,AI821529,AA485455,AA284990;BU517236,AW189198;AA372890;BF246782;BE160515;AI741920;BG119484;	0.615385	6	HDF:3|HeLaCyto:7|HeLaNuclear:7|HepG2Cyto:3|Jurkat:8|NCCIT:2|SK_N_AS:7|U87MG:6
655	Ovarian:9;Colon:2;Testes:2;Heart:2;Tonsil:1;Brain:1;Head_neck:1;Lymphocyte:1;Uterus:1;Thyroid:1;Liver:1;Blood:1;Prostate:1;Stem_cell:1;	Ovarian:9;Colon:1;Brain:1;Head_neck:1;Uterus:1;Thyroid:1;Liver:1;	AA283740,CR748162,AA290844,AA290831,BX104579,AI732825,AI821529,AA485455,AA284990;AA372890,BQ276782;BU567596,AA968877;AA347549,AA347548;BG341986;BF246782;BE160515;AA282762;AW189198;AI741920;BG119484;AV738169;AI420286;CN360923;	AA283740,CR748162,AA290844,AA290831,BX104579,AI732825,AI821529,AA485455,AA284990;AA372890;BF246782;BE160515;AW189198;AI741920;BG119484;	0.6	5	HeLaCyto:1|HeLaNuclear:1|Jurkat:1
656
657	Heart:3;Eye:1;Skin:1;		AI803671,AI400333,AA478592;BU734106;N32301;		0	-5
658	Brain:1;Lymphocyte:1;	Lymphocyte:1;	CD237682;AI492132;	AI492132;	0.5	0
659	Brain:2;Eye:1;		BX111439,H05441;R93820;		0	-3
660	Testes:2;		BX119854,AA983956;		0	-2
661	Eye:2;Colon:1;Placenta:1;	Colon:1;	CN478525,BQ185764;BG821271;BF085098;	BG821271;	0.25	-2	HeLaCyto:3|HeLaNuclear:3|HepG2Cyto:3|HepG2Nuclear:2|Jurkat:1|PC3:2|SK_N_AS:2|U87MG:1
662	Colon:2;Nerve:1;Breast:1;	Colon:1;Breast:1;	AI832288,BF800567;BM713525;BQ278609;	BF800567;BQ278609;	0.5	0	HDF:1|HepG2Cyto:2|HepG2Nuclear:2|Jurkat:1|PC3:1|U87MG:1
663	Pancreas:4;Lymphocyte:2;Colon:1;Testes:1;Muscle:1;	Colon:1;	CK823470,BM893900,BM967222,CK823471;AA279485,AA279924;AI476686;AI873372;AL708144;	AI476686;	0.111111	-7	HeLaCyto:1|HeLaNuclear:1|HepG2Cyto:1|HepG2Nuclear:1|Jurkat:1|NCCIT:1|PC3:1|SK_N_AS:1|U87MG:1
664	Kidney:1;	Kidney:1;	AI769965;	AI769965;	1	1
665	(LCB:1;Prostate:1;	(LCB:1;	BU659117;AI927410;	BU659117;	0.5	0	HeLaBottomStrand:1|HeLaCyto:1|HeLaNuclear:1|HepG2Cyto:1|HepG2Nuclear:1|NCCIT:1|U87MG:1
666	Placenta:3;		R23166,BX112913,R23165;		0	-3	HeLaNuclear:1|HepG2Nuclear:1
667	Thyroid:1;	Thyroid:1;	AI469969;	AI469969;	1	1	HeLaTopStrand:1|HepG2Cyto:1|HepG2Nuclear:1|U87MG:1
668	Testes:2;Liver:2;Lung:2;Cartilage:1;Brain:1;Lymphocyte:1;Uterus:1;	Cartilage:1;Uterus:1;Liver:1;Lung:1;	AW195579,BU561316;BG568900,CB145901;AA932597,BG540928;BU616541;BX117761;AA809072;AW190202;	BU616541;AW190202;CB145901;AA932597;	0.4	-2	HeLaBottomStrand:1|HeLaNuclear:2|HepG2BottomStrand:1|HepG2Cyto:1|HepG2Nuclear:1|Jurkat:2|NCCIT:2|PC3:1|SK_N_AS:3
669	Lymphocyte:1;		AA814986;		0	-1	HeLaNuclear:1|HepG2Nuclear:1|Jurkat:2|SK_N_AS:1
670	Prostate:6;Brain:2;Breast:2;Uterus:2;Eye:2;Pancreas:2;Thyroid:1;Lung:1;	Prostate:3;Pancreas:2;Breast:1;Lung:1;	BE771894,BE771940,BE771877,BE838087,AI970861,AA662962;R60003,BE700978;BF329935,BF330692;AA045527,AA040649;AA059456,AA058951;BI711705,CK820548;AA385743;AW268083;	BE771894,BE771940,BE771877;BI711705,CK820548;BF330692;AW268083;	0.388889	-4	HDF:2|HeLaCyto:2|HeLaNuclear:1|HepG2Cyto:2|HepG2Nuclear:2|Jurkat:2|NCCIT:2|PC3:2|SK_N_AS:2|U87MG:2
671	Germ_cell:1;Placenta:1;	Germ_cell:1;	CR745161;AI189552;	CR745161;	0.5	0	HepG2Cyto:1|HepG2Nuclear:1
672	Stomach:8;Brain:3;Lymphocyte:2;Colon:1;Cartilage:1;Adrenal:1;Head_neck:1;Uterus:1;Pancreas:1;Adipose:1;Placenta:1;	Stomach:8;Colon:1;Cartilage:1;Adrenal:1;Brain:1;Uterus:1;Pancreas:1;Adipose:1;	CB104846,CB104841,CB104842,CB104844,CB104840,CB104662,CB104848,CB104630;BX089996,BG056328,H23521;AA830578,AA215615;BF800077;BQ006497;BF791529;BG236515;BG337729;BQ230026;AW072842;BX390532;	CB104846,CB104841,CB104842,CB104844,CB104840,CB104662,CB104848,CB104630;BF800077;BQ006497;BF791529;BG056328;BG337729;BQ230026;AW072842;	0.714286	9	HDF:1|HeLaCyto:4|HeLaNuclear:4|HeLaTopStrand:1|HepG2BottomStrand:1|HepG2Cyto:2|HepG2Nuclear:3|Jurkat:2|NCCIT:3|PC3:2|SK_N_AS:3|U87MG:2
673	Nerve:1;Heart:1;Lymphocyte:1;Uterus:1;	Lymphocyte:1;Uterus:1;	BM715773;AI352061;BP432418;AW129621;	BP432418;AW129621;	0.5	0	HeLaBottomStrand:1|HeLaCyto:1|HeLaNuclear:1|HepG2Cyto:1|HepG2Nuclear:2|Jurkat:1|NCCIT:1|PC3:1|SK_N_AS:1|U87MG:1
674	Lung:1;	Lung:1;	AW615807;	AW615807;	1	1	HepG2Nuclear:1|NCCIT:1
675	Cartilage:2;	Cartilage:2;	CA426844,BU634127;	CA426844,BU634127;	1	2	HeLaTopStrand:1|HepG2TopStrand:1
676	Brain:12;Breast:4;Uterus:4;Spleen:3;Nerve:2;Kidney:2;Testes:1;Heart:1;Eye:1;Prostate:1;Placenta:1;	Brain:5;Breast:4;Uterus:4;Nerve:1;	R37043,Z38742,AA077716,AA077455,CD172114,BM016792,H14301,BM016871,R11954,AI936924,AI934511,AW026183;BQ278731,BU857553,BU857973,BU859747;BX119113,AI670776,BI259114,BG338329;BX101291,R96674,AA693923;BM686490,AL561950;BF224421,AI991372;AA879444;AI432432;CD671944;BF446164;AA078587;	BM016792,BM016871,AI936924,AI934511,AW026183;BQ278731,BU857553,BU857973,BU859747;BX119113,AI670776,BI259114,BG338329;AL561950;	0.4375	-4	HeLaCyto:1|HeLaNuclear:3|HepG2Cyto:2|HepG2Nuclear:3|Jurkat:2|NCCIT:2|PC3:1|SK_N_AS:1|U87MG:1
677	Colon:1;Lymphocyte:1;	Colon:1;	BF809705;AA830524;	BF809705;	0.5	0
678	Cartilage:2;Head_neck:1;		BQ447428,BQ448047;CA337549;		0	-3
679	Brain:1;		AI366368;		0	-1
680	Eye:1;		BU741887;		0	-1	HDF:1|HeLaCyto:1|HeLaNuclear:1
681							HeLaBottomStrand:1|HeLaNuclear:1|HepG2BottomStrand:1
682	Uterus:1;Lung:1;	Uterus:1;	AW589343;BM984146;	AW589343;	0.5	0	HeLaTopStrand:1|HepG2TopStrand:1|Jurkat:1|PC3:1|U87MG:1
683
684	Spleen:1;Blood:1;Ear:1;Prostate:1;Ovarian:1;	Ear:1;Ovarian:1;	T87049;BG944065;BI492882;BX097934;AA525767;	BI492882;AA525767;	0.4	-1
685	Muscle:31;Liver:6;Larynx:2;Prostate:2;Heart:1;	Muscle:3;	BF576711,BF574312,F00196,CR744756,F00556,Z19289,AA483648,AA664536,BF790431,BF574269,BF574225,BF575251,BF671523,BF672750,Z24891,BF575184,BF576970,BF791125,BF671160,BF790327,BF575045,BI850305,BF672930,BF670688,BF577277,BF790664,BF672237,BF670828,BF694419,Z28623,Z24891;BX499870,BX500830,BX500542,BX501062,BX500836,BX500536;BF825463,BF825294;BE646014,BE646013;AA716595;	CR744756,AA483648,AA664536;	0.0714286	-36
686							HepG2Cyto:1|NCCIT:1|PC3:1
687	Brain:2;Eye:1;Liver:1;		BF955032,BF950559;BU742276;CB163840;		0	-4	HDF:1|HeLaCyto:2|HeLaNuclear:2|HepG2Cyto:3|HepG2Nuclear:3|Jurkat:1|NCCIT:1|PC3:1|SK_N_AS:2|U87MG:2
688	Colon:2;	Colon:2;	BX102964,AI472511;	BX102964,AI472511;	1	2
689	Brain:13;Lung:6;Nerve:1;Eye:1;Thyroid:1;Skin:1;	Lung:6;Brain:4;Thyroid:1;	AV748499,BX455323,AI969105,H20135,AI084120,AI334702,AI002922,AI572449,T33516,T23580,F02711,F03634,BE699646;AI801870,BE326481,BG150116,AI796827,AI032263,AW770626;BM706871;BM667552;AI741980;W49799;	AI801870,BE326481,BG150116,AI796827,AI032263,AW770626;AI969105,AI084120,AI334702,AI572449;AI741980;	0.478261	-1
690	Uterus:26;Testes:21;Pancreas:17;Kidney:16;Brain:15;Prostate:11;Skin:11;Placenta:11;Liver:10;Lymphocyte:9;Ovarian:9;Nerve:8;Lung:8;Head_neck:6;Stomach:6;Heart:5;Breast:5;Thyroid:5;Colon:4;Genitourinary:4;Muscle:4;Vascular:4;Bone:3;Small_bowel:3;Stem_cell:3;Larynx:2;Tongue:1;Adrenal:1;Endothelial:1;Eye:1;Germ_cell:1;Adipose:1;	Uterus:15;Lung:8;Brain:7;Liver:7;Kidney:7;Ovarian:7;Head_neck:6;Skin:6;Stomach:6;Nerve:5;Lymphocyte:5;Thyroid:5;Prostate:5;Genitourinary:4;Colon:3;Placenta:3;Larynx:2;Breast:2;Pancreas:2;Tongue:1;Adrenal:1;Germ_cell:1;Small_bowel:1;	AI887720,AI554224,AI580801,AI624199,AA708792,AW571724,AI923914,AI342487,AW591634,AA115599,AI287799,BE698466,BE698285,AA045041,BF910790,BI260452,BU521443,AA043870,AL048073,BQ379318,AA115134,BX111546,BP379612,BI334988,BI333791,BP378519;AI208160,AA443955,AA608767,AI393118,BU570346,BP369418,BQ375324,BF377202,BF377225,BF092315,BF377215,BF377210,BF377214,BF377220,BF885092,BF092426,BF092427,BF092418,BF0…	AI887720,AI554224,AI624199,AW571724,AI923914,AW591634,AI287799,BE698466,BE698285,BF910790,BI260452,BU521443,BQ379318,BI334988,BI333791;BE674014,AW264917,BE139189,BE220013,BE222194,AI692648,BE873881,BU169865;N57560,BE350489,BE738223,BE738067,BF525643,BF340397,BF343992;CB107784,BI868862,BG250089,CB143966,BI868476,CB135149,CB143435;AI830750,BE738978,BF029763,BG171278,BG249657,BF131041,BF130042;AA165…	0.469828	-14
691	Kidney:1;		AL039200;		0	-1
692	Brain:5;Muscle:3;Lymphocyte:2;Lymph_node:1;	Lymph_node:1;	BM548638,R15979,H16058,R15980,H16057;AL706810,AL706746,AL698246;AA826198,AA207094;BM456094;	BM456094;	0.0909091	-9
693	Testes:2;Germ_cell:2;	Germ_cell:2;	AW663439,AI218380;AW593931,AI651376;	AW593931,AI651376;	0.5	0
694	Brain:1;		AV752661;		0	-1	HeLaNuclear:1
695	Skin:4;Cartilage:1;Heart:1;Bone:1;Kidney:1;	Cartilage:1;Bone:1;Kidney:1;	BX116973,W46611,AA284301,W46612;CA430162;AI141224;BG111738;AI819751;	CA430162;BG111738;AI819751;	0.375	-2	HeLaCyto:1|HeLaNuclear:2|HepG2Nuclear:1|Jurkat:1|NCCIT:1|PC3:2|SK_N_AS:1|U87MG:1
696	Lymphocyte:6;Prostate:1;	Lymphocyte:1;Prostate:1;	AA732077,AI809466,AA292627,AA504338,AA489191,AA284176;BE769255;	AI809466;BE769255;	0.285714	-3	HepG2Nuclear:1|Jurkat:1
697							HDF:1|HeLaCyto:1|HeLaNuclear:2|HepG2Nuclear:1|Jurkat:1|PC3:1|SK_N_AS:1|U87MG:1
698	Colon:1;Blood:1;	Colon:1;	BQ325979;BG942404;	BQ325979;	0.5	0
699	Bone:1;		BM280259;		0	-1	HeLaCyto:1|HeLaNuclear:1|HepG2Cyto:1|HepG2Nuclear:1|Jurkat:1|PC3:1|SK_N_AS:1
700	Brain:1;		AV721541;		0	-1	HepG2Cyto:1|PC3:1|U87MG:1
701	Breast:1;	Breast:1;	BE072516;	BE072516;	1	1	HeLaNuclear:1
702
703	Lung:3;Nerve:1;Eye:1;	Lung:2;	AI216539,BG055286,AA374185;CF453846;H38344;	AI216539,BG055286;	0.4	-1
704
705	Colon:2;Brain:1;Prostate:1;	Colon:2;Prostate:1;	BG951785,BG951747;H09832;BE769408;	BG951785,BG951747;BE769408;	0.75	2
706	Testes:3;Lymphocyte:1;Lymph_node:1;Muscle:1;Lung:1;Placenta:1;	Lymphocyte:1;Lymph_node:1;	BX101517,AA417345,AA417341;BE246424;AI473843;BX470972;N92790;BG571459;	BE246424;AI473843;	0.25	-4
707	Kidney:18;Spleen:8;Germ_cell:6;Colon:3;Tongue:2;Placenta:2;Gallbladder:1;Testes:1;Nerve:1;Head_neck:1;Lymphocyte:1;Stomach:1;	Germ_cell:6;Colon:3;Tongue:2;Gallbladder:1;Head_neck:1;Stomach:1;	AW779838,AW237841,AW300431,AI651166,AI206042,BE465472,AI478441,AI651068,AW271728,AI271705,AI262233,AI702892,AI701643,AA913518,AI916232,AW614380,AW058488,AA913081;AI057356,R12374,AA704241,AA779290,AA676444,R02123,R02236,R09782;AI953223,BE503324,AW236445,AI990234,AI990233,AI653381;BF064089,BF000071,AA588134;BE156490,AW579849;H94452,H94544;CB160920;AI026649;BF435478;BF155404;AA521002;BM853761;	AI953223,BE503324,AW236445,AI990234,AI990233,AI653381;BF064089,BF000071,AA588134;BE156490,AW579849;CB160920;BF155404;BM853761;	0.311111	-17	HepG2Cyto:3|HepG2Nuclear:1|Jurkat:1
708	Thyroid:2;	Thyroid:2;	AI052139,AI033703;	AI052139,AI033703;	1	2
709	Blood:2;		BG940177,BG940178;		0	-2
710	Prostate:2;Lung:1;		AI669879,BX103841;T63995;		0	-3
711	Lung:1;		CB243974;		0	-1
712	Cartilage:1;	Cartilage:1;	CA437141;	CA437141;	1	1	HDF:1|HeLaNuclear:1|U87MG:1
713	Placenta:23;Prostate:18;Kidney:13;Colon:11;Brain:11;Uterus:11;Lung:9;Heart:8;Thyroid:8;Spleen:7;Breast:7;Pancreas:7;Stomach:7;Blood:6;Nerve:5;Lymphocyte:5;Germ_cell:5;Testes:4;Head_neck:4;Liver:3;Skin:3;Ovarian:2;Adipose:2;Stem_cell:2;Eye:1;Muscle:1;Bone:1;Vascular:1;	Colon:9;Lung:9;Stomach:7;Brain:6;Uterus:6;Lymphocyte:5;Germ_cell:5;Head_neck:3;Thyroid:3;Nerve:2;Breast:2;Kidney:2;Ovarian:2;Pancreas:2;Liver:1;Muscle:1;Prostate:1;Bone:1;	BG008690,BG008689,BG009778,N39944,AU134689,AU138095,BX381291,BX360974,BX357528,BX361543,BX454222,BX454597,BX454330,H03023,BU929461,BX337932,BG623654,AI188544,BX346725,AI149143,AI278399,BF987321,BF990724;AI611269,BE839979,BE839835,BE839983,BE839913,BQ371501,BE839986,BE839995,BE839909,BE839990,BE839999,BE839927,BE839908,BE839843,T29488,AA652548,AA420650,BF477796;BG425871,BG402187,BG427925,CB045857,…	AA085958,AA085959,AI739446,AA523413,BF001761,BF001574,AW604243,AI744473,AA515294;BE826999,BE671095,AI214545,BE644738,BE220585,BE221528,BE220486,AW470354,AW268527;BM843970,AW817365,BM852934,BM772564,BM845614,AI803812,AI919532;BF926715,N47336,AI497910,N52611,AI422551,N47337;AI564710,AI961472,AI823693,AW591242,AI648686,AW149991;BX328246,AL581995,AL580437,BX330827,AI492228;AW590333,AI671790,BF057783,…	0.362162	-51	HDF:1|HeLaNuclear:1|HepG2Cyto:1|HepG2Nuclear:1|Jurkat:1|PC3:1|U87MG:1
714
715	Testes:3;		BX100276,AI014521,AA971251;		0	-3
716	Cartilage:1;	Cartilage:1;	BQ004929;	BQ004929;	1	1	HDF:1|HeLaCyto:1|HeLaNuclear:1|NCCIT:1|PC3:1|SK_N_AS:1
717	Brain:1;		CD238950;		0	-1
718							HeLaCyto:1|HeLaNuclear:1|HepG2Cyto:1|HepG2Nuclear:1|Jurkat:1|NCCIT:1|PC3:1|SK_N_AS:1|U87MG:1
719	Testes:1;Lymphocyte:1;Eye:1;Lung:1;Skin:1;Pancreas:1;	Lung:1;	AI807756;CD742707;BU734033;BI116029;AI077932;BP396112;	BI116029;	0.166667	-4	HeLaNuclear:2|HepG2Cyto:2|HepG2Nuclear:2|Jurkat:2|PC3:1|SK_N_AS:1
720	Breast:4;Uterus:2;Spleen:1;Kidney:1;Lung:1;	Breast:4;Uterus:2;	AW370789,BE062804,AW370723,BE068786;BX091762,AI628489;T89602;AI915865;T94873;	AW370789,BE062804,AW370723,BE068786;BX091762,AI628489;	0.666667	3
721	Testes:6;Colon:2;Tongue:2;Blood:2;Prostate:2;Cartilage:1;Nerve:1;Breast:1;Uterus:1;Liver:1;	Colon:2;Tongue:2;Cartilage:1;Nerve:1;Breast:1;Blood:1;Prostate:1;	BX100465,AI217118,AI184594,AI150094,AW592780,AW082295;BF764567,AA470798;BE143914,BE143968;BE935539,AI313349;BF857032,AI669970;BQ004922;BX390188;BE063326;CB217082;BX496008;	BF764567,AA470798;BE143914,BE143968;BQ004922;BX390188;BE063326;BE935539;BF857032;	0.473684	-1	HDF:1|HeLaCyto:1|HeLaNuclear:3|HeLaTopStrand:1|HepG2BottomStrand:1|HepG2Cyto:1|HepG2Nuclear:2|HepG2TopStrand:1|Jurkat:2|NCCIT:1|PC3:1|SK_N_AS:1|U87MG:2
722	Prostate:3;Spleen:2;Gallbladder:1;Brain:1;Breast:1;Kidney:1;Stomach:1;	Brain:1;Stomach:1;	AI536003,AI535789,BF673977;H60221,T79838;AA345164;BE766021;R72801;AW299648;BM845764;	BE766021;BM845764;	0.2	-6	HepG2Cyto:1|HepG2Nuclear:1|SK_N_AS:1
723	Eye:2;		BQ184565,BQ187667;		0	-2
724
725	Placenta:3;Germ_cell:2;Uterus:1;	Germ_cell:2;Uterus:1;	BU752406,BU752474,BG570800;AI654544,BX114254;AW439262;	AI654544,BX114254;AW439262;	0.5	0
726
727	Breast:1;	Breast:1;	BX115831;	BX115831;	1	1
728	Larynx:1;Blood:1;Muscle:1;Pancreas:1;	Larynx:1;	BE718698;CD241964;AL603401;BM504553;	BE718698;	0.25	-2
729	Spleen:1;Blood:1;Pancreas:1;		H78546;CD241964;BM504553;		0	-3
730	Breast:1;	Breast:1;	BX115831;	BX115831;	1	1
731
732
733	Brain:2;Breast:2;Uterus:2;Eye:1;Thyroid:1;Liver:1;Small_bowel:1;	Breast:2;Uterus:2;Eye:1;Thyroid:1;	R17746,H29771;BF001103,BF588884;BX098818,AI923257;BE780723;BF589459;BG564998;BP417552;	BF001103,BF588884;BX098818,AI923257;BE780723;BF589459;	0.6	2	HeLaNuclear:1|NCCIT:1|PC3:2|SK_N_AS:2
734	Nerve:1;Liver:1;		BM671265;BX502539;		0	-2	HDF:2|HeLaCyto:1|HeLaNuclear:3|HepG2Nuclear:2|HepG2TopStrand:1|Jurkat:3|NCCIT:3|PC3:2|SK_N_AS:1|U87MG:3
735	Brain:2;		BX107952,AI003621;		0	-2	HDF:1
736	Brain:4;Uterus:1;	Uterus:1;	R42678,R44562,R42226,F10476;AW512241;	AW512241;	0.2	-3
737	Thyroid:4;Brain:2;	Thyroid:4;	AA846804,AI050950,AI092024,AA838807;BX098305,AA757581;	AA846804,AI050950,AI092024,AA838807;	0.666667	2
738
739	Brain:5;Heart:4;Uterus:4;Kidney:3;Lung:3;Prostate:2;Colon:1;Gallbladder:1;(synonym:1;Breast:1;Muscle:1;Stomach:1;	Brain:4;Uterus:4;Prostate:2;Lung:2;Colon:1;(synonym:1;Breast:1;Kidney:1;Stomach:1;	CD108701,AW262844,BF593717,AI423904,AI097244;AI338996,AI468704,AI278182,AI123143;BX099540,BU509375,AA300147,AI758293;AA864964,AI269366,AI927947;CA313861,AW613530,AI292094;BM046974,BM047787;BF800114;AA344951;BX504481;BE092793;AL704756;BM794658;	AW262844,BF593717,AI423904,AI097244;BX099540,BU509375,AA300147,AI758293;BM046974,BM047787;AW613530,AI292094;BF800114;BX504481;BE092793;AA864964;BM794658;	0.62963	7	HDF:3|HeLaCyto:3|HeLaNuclear:4|HepG2Cyto:3|HepG2Nuclear:3|NCCIT:4|PC3:4|SK_N_AS:4
740	Nerve:1;	Nerve:1;	AV734080;	AV734080;	1	1
741	Lung:16;Brain:14;Heart:12;Colon:6;Kidney:6;Lymphocyte:5;Germ_cell:5;Pancreas:5;Skin:4;Testes:3;Breast:3;Uterus:3;Stomach:3;Bone:2;Stem_cell:2;Cartilage:1;Eye:1;Thyroid:1;Ovarian:1;	Lung:15;Brain:12;Colon:5;Germ_cell:5;Skin:4;Stomach:3;Testes:2;Breast:2;Uterus:2;Pancreas:2;Cartilage:1;Thyroid:1;Ovarian:1;	BE466856,AI925374,AI689749,BE221164,BF223686,BE220288,BE045387,AI185184,BE550165,BE219590,AI298068,AI871578,BG150141,BF195267,AA988236,AI701762;BG911587,H14673,BG912080,BF529094,BG819693,AI884898,AI201646,AI857492,AI580064,AI201798,AI373013,AI363150,BE350582,Z41746;AA417669,W94744,AA034430,W94745,AA053921,AI435899,AI274949,AI168692,AI399959,AI128752,AI266202,AI279741;BE872065,AW778758,BF062906,BF…	BE466856,AI925374,AI689749,BE221164,BF223686,BE220288,BE045387,BE550165,BE219590,AI298068,AI871578,BG150141,BF195267,AA988236,AI701762;BG911587,BG912080,BF529094,BG819693,AI884898,AI201646,AI857492,AI580064,AI201798,AI373013,AI363150,BE350582;BE872065,AW778758,BF062906,BF000358,AA551691;AI651233,BF056772,AW594523,AI916869,AI673343;BG760798,BQ223152,BG681488,BQ435166;BM795421,BM791353,AW008037;BQ2…	0.591398	17
742	Testes:2;Endothelial:2;Lung:2;Cartilage:1;Uterus:1;Kidney:1;	Cartilage:1;Uterus:1;Kidney:1;	AA781731,CR743129;AA129284,AA129249;CA312901,CA312685;BQ003440;BF914737;BG168830;	BQ003440;BF914737;BG168830;	0.333333	-3	HeLaNuclear:1|NCCIT:1
743	Lung:2;		BM969393,BM968426;		0	-2	HDF:1|HepG2TopStrand:1
744
745	Uterus:2;	Uterus:2;	AI684098,BX106108;	AI684098,BX106108;	1	2	HeLaNuclear:1|HepG2Nuclear:1|Jurkat:1|NCCIT:1|SK_N_AS:1
746	Nerve:3;Kidney:1;Lung:1;Adipose:1;		BM676715,BU739346,BM715015;AI695210;BM969872;CA406024;		0	-6
747	Eye:2;		BM695974,BU729216;		0	-2
748	Blood:2;Kidney:2;Colon:1;Nerve:1;Brain:1;Spleen:1;Uterus:1;Germ_cell:1;Ovarian:1;Lung:1;Placenta:1;Stomach:1;	Blood:2;Colon:1;Nerve:1;Brain:1;Germ_cell:1;Ovarian:1;Stomach:1;	BF903249,BF903705;AW005005,BG413363;AA916652;AU122959;BF525638;R09707;AA034201;AI336980;BF057453;CF541024;CB994188;BM798652;	BF903249,BF903705;AA916652;AU122959;BF525638;AI336980;BF057453;BM798652;	0.571429	2	HDF:1|HeLaCyto:3|HepG2Cyto:2|NCCIT:2|U87MG:2
749	Testes:2;Ear:2;Lung:2;Heart:1;Prostate:1;Vascular:1;	Ear:2;Prostate:1;	AW593093,AW629370;BI496485,BI496486;AA359510,AA359905;AA722473;AA508734;AI431345;	BI496485,BI496486;AA508734;	0.333333	-3	HeLaNuclear:1|HepG2Nuclear:1
750	Thymus:1;		AW002168;		0	-1
751	Stomach:1;Stem_cell:1;	Stomach:1;	AW007855;CN360654;	AW007855;	0.5	0
752	Brain:1;Eye:1;Kidney:1;Small_bowel:1;Stem_cell:1;	Kidney:1;Small_bowel:1;	AL036519;H92209;AA745825;BG115311;CD642346;	AA745825;BG115311;	0.4	-1	NCCIT:1|SK_N_AS:1
753	Lymphocyte:1;		AA687349;		0	-1	HDF:1|HeLaCyto:1|HeLaNuclear:2|HepG2Cyto:1|HepG2Nuclear:2|Jurkat:2|NCCIT:2|PC3:1|SK_N_AS:2|U87MG:1
754	Heart:1;Lymphocyte:1;	Lymphocyte:1;	AI800512;AA361550;	AA361550;	0.5	0
755	Eye:1;		AA167473;		0	-1
756	Eye:2;Lymphocyte:1;		BM702701,BU729757;AA766781;		0	-3
757	Cartilage:1;Brain:1;	Cartilage:1;	BQ009852;AA325581;	BQ009852;	0.5	0	HDF:1|HeLaCyto:2|HeLaNuclear:2|HepG2Cyto:2|HepG2Nuclear:1|HepG2TopStrand:1|Jurkat:3|NCCIT:2|PC3:2|SK_N_AS:3|U87MG:3
758	Germ_cell:3;Nerve:2;Brain:1;	Germ_cell:3;	AA948260,AA961795,AI978578;BM666491,BM695599;AV753487;	AA948260,AA961795,AI978578;	0.5	0	HeLaNuclear:1|HepG2Cyto:1|HepG2Nuclear:1
759
760	Brain:1;Lymphocyte:1;Eye:1;Liver:1;Blood:1;Kidney:1;Ovarian:1;Lung:1;	Lung:1;	AV747221;AA761848;BM719439;BX494211;BU663132;BG402305;BM808468;BF447800;	BF447800;	0.125	-6	Jurkat:1
761	Eye:2;Brain:1;Liver:1;Blood:1;Kidney:1;Ovarian:1;Lung:1;Stomach:1;	Lung:1;Stomach:1;	BM682773,BM719439;AV747221;BX494211;BU663132;BG402305;BM808468;BF447800;AW057843;	BF447800;AW057843;	0.222222	-5
762	Germ_cell:4;Brain:2;Uterus:2;	Germ_cell:4;Uterus:2;	BE466547,AW236962,AI341066,AI824817;AA774731,AA776171;AI686579,BX109844;	BE466547,AW236962,AI341066,AI824817;AI686579,BX109844;	0.75	4	Jurkat:1|U87MG:2
763	Blood:4;		AV743878,AF150329,AV742599,AV740002;		0	-4	HeLaNuclear:1|HepG2Cyto:1|HepG2Nuclear:1
764	Ear:2;	Ear:2;	BI495267,BI495268;	BI495267,BI495268;	1	2	HeLaBottomStrand:1
765							Jurkat:1
766	Brain:1;		AA719460;		0	-1
767	Testes:1;Brain:1;Bone:1;	Bone:1;	AL041561;BQ342464;BG114502;	BG114502;	0.333333	-1	HeLaNuclear:1|HepG2Nuclear:1|PC3:1
768	Placenta:20;Eye:5;Brain:4;Prostate:3;Pancreas:3;Heart:2;Thyroid:2;Lymph_node:2;Testes:1;Nerve:1;Spleen:1;Breast:1;Lymphocyte:1;Uterus:1;Blood:1;Vascular:1;Lung:1;Stomach:1;	Brain:2;Thyroid:2;Prostate:2;Breast:1;Lymphocyte:1;Uterus:1;Lymph_node:1;Lung:1;Pancreas:1;Placenta:1;Stomach:1;	BE302372,BF735816,BF735246,BF735665,BF735655,BF735815,BF735716,BF734911,BF735076,BF734950,BF734915,BF735708,BF735409,BF735400,BF735169,BF735152,BF735492,BQ292336,BF735077,BF735055;AA013140,W96192,H86475,AA013258,AA013141;CK003372,CD299825,BE765065,BE764944;AA508138,AI611680,AA573571;CK823635,BQ129272,AA128334;AI378882,AA247908;AA937181,AI452703;AA360242,T25381;AI216877;BU149774;BQ707895;AI903359;…	BE765065,BE764944;AA937181,AI452703;AA508138,AA573571;AI903359;BX455749;AI758772;T25381;AI950798;AA128334;BE302372;AW393401;	0.27451	-23
769	Liver:2;Testes:1;	Liver:2;	BX109669,AA888201;AI914452;	BX109669,AA888201;	0.666667	1
770	Testes:2;Tongue:2;Breast:2;Lymphocyte:2;Eye:1;Muscle:1;Lung:1;	Lung:1;	AI478878,AW080498;BM874349,CB856475;BE813306,BE813306;AA280223,AA281464;AA001496;AL699267;AA908213;	AA908213;	0.0909091	-9	HeLaNuclear:2|HepG2Nuclear:1
771	Testes:1;		AA608883;		0	-1
772
773	Testes:2;		AI125606,AI188207;		0	-2
774
775	Colon:1;Lung:1;	Colon:1;	CV340369;BU674744;	CV340369;	0.5	0
776
777
778	Eye:3;Lung:1;		BU737128,BU735624,BM697852;AA487103;		0	-4	HepG2Nuclear:1|NCCIT:1
779	Brain:13;Prostate:1;		BX093245,H20069,H18405,H20179,H29822,H20693,H19731,H20692,H18404,H40665,H29910,H20369,H23836;AI658649;		0	-14
780	Stem_cell:1;		CN293875;		0	-1
781	Pancreas:6;Testes:2;Thyroid:1;	Thyroid:1;	CK819705,BM129498,BM129427,CK819706,BM129716,BM129794;AI554062,AA883398;AI123513;	AI123513;	0.111111	-7
782	Spleen:12;Pancreas:12;Testes:11;Uterus:9;Thyroid:9;Lung:8;Colon:7;Placenta:6;Heart:5;Lymphocyte:4;Nerve:3;Stomach:3;Tongue:2;Kidney:2;Ovarian:2;Skin:2;Brain:1;Breast:1;Thymus:1;Muscle:1;Germ_cell:1;	Thyroid:9;Lung:8;Uterus:7;Colon:6;Stomach:3;Ovarian:2;Brain:1;Lymphocyte:1;Muscle:1;Germ_cell:1;Pancreas:1;Skin:1;	N49878,H58445,H54215,H90515,T82190,T86497,H58444,T82189,H90612,N49983,AI241559,AA707664;BU950280,BU950167,CK904678,BM054817,BM023259,BP386694,CK904679,BU950572,BM068860,BM023551,AW518816,BU950453;AA913474,AW070608,AW085242,AI026682,AA868428,AI028259,AA620684,AA861266,AI393158,AI148027,CR743624;BX342067,AI123958,AI306694,AI627205,AW571794,AI873610,AI653857,AA156626,AI862305;AI470228,AA846252,AI741…	AI470228,AA846252,AI741120,AI142679,BF056412,BF109827,BF109587,BE677838,AI740695;AA599121,AI814259,AI630851,AW276430,BE219316,BE644759,BQ422240,BE669641;BX342067,AI306694,AI627205,AW571794,AI873610,AI653857,AI862305;AI688252,AI688185,AW081344,AA527238,AI476053,AA502631;AI924128,BM787180,BM799108;BF733028,AW102986;N67976;BP430693;BG827089;AA977220;AW518816;AA380155;	0.401961	-20	HDF:1|HeLaCyto:1|HeLaNuclear:1|HepG2Cyto:1|HepG2Nuclear:1|Jurkat:1|NCCIT:1|PC3:1|SK_N_AS:1|U87MG:1
783	Brain:1;Lung:1;		AW901864;BM970882;		0	-2
784	Colon:6;Spleen:4;Placenta:3;Lymphocyte:2;Thyroid:2;Lung:2;Cartilage:1;	Colon:5;Thyroid:2;Cartilage:1;Lymphocyte:1;	BG957346,BG956816,BG956808,BG957922,BG956831,AI832522;R08726,H78468,H78370,R08632;AI291621,AI280251,AI282998;BP431579,AA214388;BM083322,BF111262;BM968425,AI184993;BQ015534;	BG957346,BG956816,BG956808,BG957922,BG956831;BM083322,BF111262;BQ015534;BP431579;	0.45	-2
785	Brain:20;Colon:12;Lung:12;Spleen:10;Pancreas:10;Placenta:9;Heart:8;Breast:8;Ovarian:8;Skin:8;Cartilage:7;Lymphocyte:7;Uterus:7;Prostate:7;Kidney:7;Testes:6;Eye:5;Nerve:4;Stem_cell:4;Thyroid:3;Blood:3;Germ_cell:3;Stomach:3;Endothelial:2;Genitourinary:2;Bone:2;Head_neck:1;Liver:1;Muscle:1;Vascular:1;Adipose:1;	Colon:9;Brain:9;Lung:8;Breast:7;Ovarian:7;Pancreas:7;Cartilage:5;Uterus:5;Skin:5;Kidney:4;Lymphocyte:3;Blood:3;Germ_cell:3;Stomach:3;Genitourinary:2;Thyroid:2;Head_neck:1;Eye:1;Prostate:1;	H20442,BF344231,AW888625,H20441,BF219169,BF939493,F04017,Z39472,F02799,AI151054,AI423673,AA364633,AI076033,R17179,Z43403,BI041348,F06524,AI566879,Z45112,T08084;BE696323,AW084468,BU940036,BG469577,BF802131,AW840843,BF817966,AI660700,AI281122,BQ319750,BF761412,BQ319751;AA915944,AA826511,AA613086,AW339335,AI681876,N90803,AI796927,AW263744,AA376213,AI568982,T34463,BP292824;H50639,H50725,AA780060,AA03…	BE696323,BG469577,BF802131,BF817966,AI660700,AI281122,BQ319750,BF761412,BQ319751;BF344231,AW888625,BF219169,BF939493,AI151054,AI423673,AI076033,BI041348,AI566879;AA915944,AA826511,AA613086,AW339335,AI681876,AI796927,AW263744,AI568982;BE067520,BF082688,BF082689,BE694556,BI862373,AW373231,AI905626;BE740647,H53733,AA291774,AW886611,H53732,BE271372,BF035805;AI818390,AW193063,AA116011,BQ478495,BQ13041…	0.467033	-12	HDF:1|HeLaCyto:1|HeLaNuclear:1|HepG2Cyto:1|HepG2Nuclear:1|Jurkat:1|NCCIT:1|PC3:1|SK_N_AS:1|U87MG:1
786	Cartilage:1;Placenta:1;	Cartilage:1;	BU622311;CV420838;	BU622311;	0.5	0	HDF:1|HeLaCyto:2|HeLaNuclear:3|HepG2Cyto:3|HepG2Nuclear:4|Jurkat:1|NCCIT:2|PC3:2|SK_N_AS:3|U87MG:1
787	Nerve:2;		BM680653,BM728095;		0	-2	HeLaBottomStrand:1|HepG2BottomStrand:1|HepG2Nuclear:1
788	Lung:1;Skin:1;Stem_cell:1;Stomach:1;	Skin:1;Stomach:1;	BF850068;BG104199;CN373122;BM754706;	BG104199;BM754706;	0.5	0	HDF:1|HeLaNuclear:1|HepG2Nuclear:2|Jurkat:1
789	Testes:1;		AW304021;		0	-1
790	Prostate:1;Pancreas:1;	Prostate:1;Pancreas:1;	BX113759;CR744616;	BX113759;CR744616;	1	2
791	Testes:1;		AA904577;		0	-1	HeLaNuclear:1
792	Brain:1;Pancreas:1;	Pancreas:1;	BE439508;AA114035;	AA114035;	0.5	0
793	Brain:87;Uterus:73;Pancreas:53;Colon:44;Lung:32;Stomach:29;Blood:28;Nerve:24;Prostate:24;Testes:23;Skin:22;Placenta:22;Larynx:20;Eye:19;Breast:18;Lymphocyte:18;Lymph_node:17;Kidney:17;Head_neck:16;Spleen:15;Liver:15;Stem_cell:14;Vascular:13;Adrenal:12;Muscle:11;Heart:10;Bone:9;Thyroid:8;Small_bowel:8;Tongue:6;Genitourinary:6;Thymus:6;Endothelial:5;Germ_cell:5;Ovarian:5;Adipose:5;Ear:4;Gallbladder…	Uterus:64;Pancreas:41;Colon:35;Brain:29;Stomach:23;Blood:21;Lung:18;Lymph_node:17;Prostate:17;Head_neck:12;Lymphocyte:12;Nerve:10;Breast:10;Larynx:9;Kidney:8;Thyroid:7;Tongue:6;Genitourinary:6;Muscle:6;Adrenal:5;Bone:5;Germ_cell:5;Ear:4;Ovarian:4;Skin:3;Liver:2;Placenta:2;Cartilage:1;Testes:1;Gallbladder:1;Adipose:1;Small_bowel:1;	BF432440,AI571764,Z41210,AI816049,AW891971,AL539104,AW891959,AW891954,AI366456,BI914380,BE766747,BE766749,BE766746,BI917829,BF921692,AI983575,AI826105,AI498951,AI241673,AW090026,AI879630,AW157122,AI992113,AV745831,AI419080,BE350284,BE858536,N59850,AI952359,AW089065,R51037,BE348921,AI394504,BF196653,AA350757,AA350378,F08967,AA350789,CD678468,AV746071,AV745709,AI928842,BX413692,BE856207,BX435549,BX…	AI564475,AW169138,AI979104,AI924705,AW512697,AW169365,AW152502,AI984884,AI559691,AW515019,AW150714,AW129590,AI654030,AI887292,AI687428,AW510368,AW190198,AW591886,AI624658,AI628031,AI536759,AW591611,AI590149,AI954423,AI289793,AI805650,AI566986,AI858125,AI358131,AA112669,AW474287,AI362581,AA112695,AW515051,AI870088,AI275778,AI683831,AW169314,AI922595,AW189321,AA633548,AI537724,AI699732,AI934121,AI6…	0.516043	24	HDF:5|HeLaCyto:4|HeLaNuclear:4|HepG2Cyto:4|HepG2Nuclear:4|Jurkat:4|NCCIT:4|PC3:4|SK_N_AS:4|U87MG:4
794	Lymphocyte:2;Placenta:2;Small_bowel:1;Stem_cell:1;	Lymphocyte:1;Small_bowel:1;	AW501980,BM193749;BF989220,BF995583;BF983947;CN310814;	BM193749;BF983947;	0.333333	-2	HeLaCyto:1|HeLaNuclear:3|HepG2Cyto:2|HepG2Nuclear:3|Jurkat:3|NCCIT:1|PC3:3|SK_N_AS:3|U87MG:2
795	Uterus:5;Colon:3;Germ_cell:3;Spleen:2;Cartilage:1;Testes:1;Brain:1;Kidney:1;Ovarian:1;Stem_cell:1;	Uterus:5;Germ_cell:3;Colon:2;Cartilage:1;Testes:1;Brain:1;Ovarian:1;	BI260165,BF971607,BF380675,BI260174,AI611221;BF813535,BF800826,BU599001;AI825652,AI654559,AI963881;BQ710140,BQ710140;CA424742;BG392771;BF918446;AI631886;AI609333;CN343643;	BI260165,BF971607,BF380675,BI260174,AI611221;AI825652,AI654559,AI963881;BF813535,BF800826;CA424742;BG392771;BF918446;AI609333;	0.736842	9	HeLaCyto:2|HeLaNuclear:4|HepG2Cyto:2|HepG2Nuclear:4|Jurkat:2|NCCIT:2|PC3:3|SK_N_AS:3|U87MG:3
796	Muscle:1;		BX470835;		0	-1
797	Lung:12;	Lung:12;	BX104000,AA973619,AA885693,BF110383,BF110026,BE551089,AA987591,AI692562,AI733084,AI733280,AI793306,AI791577;	BX104000,AA973619,AA885693,BF110383,BF110026,BE551089,AA987591,AI692562,AI733084,AI733280,AI793306,AI791577;	1	12
798	Lung:3;Testes:2;Kidney:2;Cartilage:1;Placenta:1;	Lung:3;Cartilage:1;	BE674244,AW419309,AA971540;AW172277,AW340023;BF115027,AI700802;BU632627;CB991752;	BE674244,AW419309,AA971540;BU632627;	0.444444	-1	Jurkat:1|NCCIT:2|PC3:1
799	Larynx:1;	Larynx:1;	BF356425;	BF356425;	1	1
800
801
802	Eye:1;		BM709796;		0	-1
803	Thyroid:2;Blood:2;Placenta:1;	Thyroid:2;Blood:2;	BF196930,AI394143;BF360074,BF360089;BQ023817;	BF196930,AI394143;BF360074,BF360089;	0.8	3
804	Eye:3;		AA491365,H86198,H85998;		0	-3
805	Lymphocyte:1;		AA806066;		0	-1
806	Brain:10;Nerve:2;Breast:2;Germ_cell:2;Heart:1;	Breast:2;Germ_cell:2;Brain:1;	R61291,R49488,H39022,Z41355,F02341,F01692,BF928798,R35101,Z42878,F05431;BM674979,BM717483;BM013664,BM013509;AI365189,AI917694;AI572361;	BM013664,BM013509;AI365189,AI917694;BF928798;	0.294118	-7	HeLaTopStrand:1|HepG2TopStrand:1
807	Eye:3;Colon:2;Placenta:2;Pancreas:1;	Colon:2;Pancreas:1;	BM684912,BM931340,H87770;AF281040,AA566074;BX117658,R66046;AI571719;	AF281040,AA566074;AI571719;	0.375	-2
808	Eye:1;		BM671443;		0	-1	HeLaTopStrand:1
809	Skin:5;Cartilage:1;Eye:1;Muscle:1;Stomach:1;	Cartilage:1;Stomach:1;	N27795,N20928,N23475,N67745,N21588;BQ018867;BU735599;AL705583;AW390923;	BQ018867;AW390923;	0.222222	-5
810	Liver:1;	Liver:1;	AW827196;	AW827196;	1	1
811	Brain:20;Germ_cell:9;Placenta:6;Testes:5;Heart:4;Lung:3;Uterus:2;Thyroid:2;Liver:2;Colon:1;(Normalized):1;Nerve:1;(synonym:1;Eye:1;Prostate:1;Kidney:1;Pancreas:1;Skin:1;Stomach:1;	Germ_cell:9;Thyroid:2;Colon:1;(synonym:1;Lung:1;Pancreas:1;Skin:1;Stomach:1;	R51035,R36904,BX116637,H23503,Z43539,Z44528,H20879,R51143,R14421,R17875,H06787,CK004982,T89035,H20829,Z39610,F10048,F03601,T17307,R43124,T15537;AI206259,AI611074,AI657171,AI952823,AW515769,AI365516,AI202904,AA903738,AA807482;BQ024763,CB995633,R72966,R74273,R63570,R63523;AI201388,AW629126,AW663651,AA897640,AI797640;AA095837,AA234820,AI379033,AA235101;BM999071,BU681391,AA376231;AA708794,AA708983;BF…	AI206259,AI611074,AI657171,AI952823,AW515769,AI365516,AI202904,AA903738,AA807482;BF055968,BF435873;AA307182;BX504287;BM999071;AI589736;AL121367;BM850700;	0.269841	-29	HeLaNuclear:1|HepG2Nuclear:1
812	Germ_cell:5;Testes:2;Brain:2;Placenta:2;Nerve:1;Heart:1;Uterus:1;	Germ_cell:5;Brain:1;Uterus:1;	BX114435,AI651826,AW237243,BF059605,BE671888;AW269447,AI807921;Z44098,BI037287;BQ024884,BQ024565;BQ718714;AI273297;AW194477;	BX114435,AI651826,AW237243,BF059605,BE671888;BI037287;AW194477;	0.5	0	NCCIT:1|PC3:1
813	Lymphocyte:3;		AA810186,AA768037,AA824563;		0	-3	Jurkat:1
814	Brain:3;Blood:2;Testes:1;Bone:1;Stem_cell:1;	Blood:2;Bone:1;	R15935,F13312,R88956;BI018189,BI020674;AL042583;BF174014;CN288161;	BI018189,BI020674;BF174014;	0.375	-2	HeLaCyto:1|HepG2Cyto:1|HepG2Nuclear:1|Jurkat:1|NCCIT:1|U87MG:1
815
816	Blood:5;Kidney:3;Pancreas:2;Larynx:1;Spleen:1;Heart:1;Lymphocyte:1;Stomach:1;	Blood:5;Kidney:2;Larynx:1;Stomach:1;	BI024573,BI024574,BI024575,BF894557,BI029666;BI006732,AA864812,AW772411;BM126686,BM127221;BF088397;BI769287;AA347637;AW500248;AW821860;	BI024573,BI024574,BI024575,BF894557,BI029666;BI006732,AA864812;BF088397;AW821860;	0.6	3	HDF:1|HeLaCyto:2|HeLaNuclear:3|HepG2Cyto:3|HepG2Nuclear:3|Jurkat:1|NCCIT:2|PC3:1|SK_N_AS:3|U87MG:2
817	Brain:30;Kidney:19;Colon:18;Lung:16;Placenta:16;Uterus:15;Breast:13;Testes:12;Lymphocyte:12;Nerve:10;Spleen:9;Prostate:9;Germ_cell:9;Pancreas:9;Stem_cell:8;Tongue:7;Head_neck:7;Skin:7;Thyroid:6;Blood:6;Bone:6;Ovarian:6;Liver:5;Adrenal:4;Endothelial:4;Heart:4;Muscle:4;Stomach:4;Eye:3;Ear:3;Genitourinary:2;Lymph_node:2;Vascular:2;Adipose:2;Gallbladder:1;Larynx:1;Thymus:1;Small_bowel:1;	Brain:17;Colon:16;Germ_cell:9;Breast:8;Lung:8;Nerve:7;Tongue:7;Uterus:7;Head_neck:6;Thyroid:6;Prostate:6;Skin:5;Liver:4;Kidney:4;Bone:4;Ovarian:4;Stomach:4;Adrenal:3;Lymphocyte:3;Blood:3;Ear:3;Genitourinary:2;Lymph_node:2;Pancreas:2;Placenta:2;Larynx:1;Eye:1;Muscle:1;Adipose:1;Small_bowel:1;	T16496,N48287,CR740196,AI363018,N49015,N54013,T03063,BF687615,AI356082,AV750901,R56633,BF432522,BG060005,AI871322,AA488170,AW003874,AI423406,AI419514,AW078860,F10295,T16570,R43561,AA488224,AV728061,AI252212,BE350104,BE349939,D53303,AI267330,D53117;AI767457,AI949160,AI492377,AW611926,AW243486,AI935700,AI262257,AA863342,BE326656,BF431336,AW243366,AW242817,BG167245,AI766207,AI494183,AI589198,AA91885…	N48287,CR740196,AI363018,N49015,N54013,BF687615,AI356082,BF432522,BG060005,AI871322,AW003874,AI423406,AI419514,AW078860,AI252212,BE350104,BE349939;BF762280,AA053661,AA622488,AW769243,T24851,AW377040,AW272280,AI273428,AW377086,AA827540,AW846516,AW846428,BM360873,AA308654,AW375841,BF812671;AW003348,AI968162,AW593826,AI634062,BE503458,AI656517,BF057154,BE466607,AW237025;BF332808,BF743656,BI857152,BE…	0.501706	1	HDF:2|HeLaCyto:2|HeLaNuclear:2|HepG2Cyto:2|HepG2Nuclear:2|Jurkat:2|NCCIT:2|PC3:2|SK_N_AS:2|U87MG:2
818							HDF:1|HeLaNuclear:1|HepG2Cyto:1|HepG2Nuclear:2|HepG2TopStrand:1|Jurkat:1|PC3:2|SK_N_AS:1|U87MG:2
819	Nerve:2;Skin:1;	Nerve:2;	AL561921,BX348168;AI038873;	AL561921,BX348168;	0.666667	1	HDF:1|HeLaCyto:2|HeLaNuclear:1|HeLaTopStrand:1|HepG2Nuclear:1|Jurkat:1|NCCIT:1|SK_N_AS:2|U87MG:1
820
821	Kidney:1;		AI373536;		0	-1
822	Larynx:1;Heart:1;Uterus:1;	Larynx:1;	BF831975;R58242;AW793765;	BF831975;	0.333333	-1
823
824	Testes:1;Heart:1;Lymph_node:1;	Lymph_node:1;	AI215497;AI572279;AI434327;	AI434327;	0.333333	-1
825	Cartilage:1;Blood:1;Kidney:1;Stomach:1;	Cartilage:1;Blood:1;Kidney:1;	BQ005067;BI019772;BF821945;AW869803;	BQ005067;BI019772;BF821945;	0.75	2	HeLaCyto:1|HeLaNuclear:1|HepG2Nuclear:1|Jurkat:1
826	Liver:1;		AV720851;		0	-1
827	Stomach:2;	Stomach:2;	BX110201,AI224988;	BX110201,AI224988;	1	2
828	Brain:1;		BX092026;		0	-1	Jurkat:1
829	Uterus:2;	Uterus:2;	BX117969,AI669369;	BX117969,AI669369;	1	2
830
831
832	Placenta:1;		CF528641;		0	-1
833
834							HeLaCyto:1|HeLaNuclear:1|HepG2Cyto:1|Jurkat:1|NCCIT:1|PC3:1|SK_N_AS:1|U87MG:1
835	Germ_cell:1;	Germ_cell:1;	AW196543;	AW196543;	1	1
836	Spleen:1;		N68097;		0	-1
837	Nerve:2;		BM676554,BM713938;		0	-2	U87MG:1
838	Eye:1;		BM680267;		0	-1
839	Testes:2;		AA446455,AA430012;		0	-2
840	Brain:4;Kidney:3;Nerve:2;Eye:1;Blood:1;	Kidney:3;Brain:2;	Z41090,BF526795,AA386319,BF346342;AI934923,AA948359,BX116258;BU732243,BM709180;CA392451;CB963266;	AI934923,AA948359,BX116258;BF526795,BF346342;	0.454545	-1	HDF:1|HeLaCyto:1|HeLaNuclear:3|HepG2Nuclear:1|Jurkat:1|U87MG:1
841	Brain:7;Pancreas:7;Colon:6;Uterus:5;Kidney:5;Lung:5;Spleen:4;Lymphocyte:3;Liver:3;Heart:2;Head_neck:2;Eye:2;Thyroid:2;Prostate:2;Ovarian:2;Skin:2;Testes:1;Thymus:1;Lymph_node:1;Muscle:1;Vascular:1;Germ_cell:1;Placenta:1;Stomach:1;	Brain:5;Colon:4;Uterus:3;Kidney:3;Head_neck:2;Thyroid:2;Ovarian:2;Lung:2;Liver:1;Lymph_node:1;Muscle:1;Germ_cell:1;Pancreas:1;Stomach:1;	AI051144,AI934622,AW087422,BF477498,CD512548,CK004101,N47535;BU072316,BP384178,CA868413,AI573184,T36289,CA771105,CK826457;AW008869,BU954791,AW471122,AA470689,AI581932,AA834444;AW150629,AI306712,AA046651,BF380951,AA046781;AI308130,AI334596,AI796502,AA977302,AA934770;AI193486,AI193334,AA906635,AI191049,AI696520;AI023711,T98268,N76262,AA680364;AA827860,AA278854,AW404882;D11812,BP240054,BP240056;AI09…	AI051144,AI934622,AW087422,BF477498,N47535;AW008869,AW471122,AA470689,AA834444;AW150629,AI306712,BF380951;AI308130,AI334596,AA977302;AA857349,BG057450;AI091711,AA613462;AI273855,AA581092;AA906635,AI696520;D11812;AI281532;AA482767;AA864529;AI573184;AI919095;	0.432836	-9
842	Spleen:6;		AA682277,W88783,T86328,R11642,AA701918,H59449;		0	-6
843	Blood:1;		AV738073;		0	-1
844	Spleen:1;Kidney:1;Lung:1;		BQ712239;BF589031;BF848498;		0	-3
845	Testes:1;Lymphocyte:1;Blood:1;Kidney:1;		AI698731;AA825839;BG943341;AW051936;		0	-4
846	Lung:3;		CB242041,CF891035,CF887525;		0	-3	HepG2Nuclear:1
847	Brain:1;		AL037851;		0	-1	HeLaCyto:1|HeLaNuclear:1|HepG2Cyto:1|HepG2Nuclear:1|PC3:1
848	Testes:1;Eye:1;		AA608934;BM668778;		0	-2	HepG2Cyto:1|HepG2Nuclear:3
849	Testes:2;		BX097314,AI677685;		0	-2	HDF:1|HeLaCyto:1|HeLaNuclear:2|HepG2Cyto:1|HepG2Nuclear:2|Jurkat:2|NCCIT:2|PC3:1|SK_N_AS:1|U87MG:1
850							HeLaNuclear:2|Jurkat:2|NCCIT:1|PC3:2|SK_N_AS:1|U87MG:1
851	Pancreas:3;	Pancreas:3;	BX105600,AI431437,AI587434;	BX105600,AI431437,AI587434;	1	3
852	Larynx:3;Lung:3;Tongue:2;Breast:2;Colon:1;Head_neck:1;Prostate:1;Skin:1;Stomach:1;	Larynx:3;Tongue:2;Colon:1;Head_neck:1;Stomach:1;	BG987507,BG987507,BG987182;BU686421,BU677189,BM968992;BF844365,BE145674;BE000082,AW993056;AA315345;BG998495;AI800055;BG698599;AW813906;	BG987507,BG987507,BG987182;BF844365,BE145674;AA315345;BG998495;AW813906;	0.533333	1	PC3:1
853	Testes:1;Breast:1;		AI806223;BF326953;		0	-2
854	Eye:1;		BM680377;		0	-1	HeLaNuclear:1
855	Brain:18;Stem_cell:9;Blood:7;Lung:6;Pancreas:6;Placenta:5;Stomach:5;Spleen:4;Kidney:4;Colon:3;Tongue:3;Breast:3;Head_neck:3;Uterus:3;Muscle:3;Testes:2;Nerve:2;Heart:2;Eye:2;Lymph_node:2;Prostate:2;Skin:2;Adipose:2;Cartilage:1;Gallbladder:1;Lymphocyte:1;Liver:1;	Brain:10;Blood:6;Stomach:5;Tongue:3;Head_neck:3;Muscle:3;Kidney:3;Colon:2;Uterus:2;Lymph_node:2;Skin:2;Pancreas:2;Cartilage:1;Testes:1;Breast:1;Lymphocyte:1;Eye:1;Liver:1;Lung:1;	BF929798,BF928645,BI037838,CA487884,BI037838,BF933579,BX429867,BX433430,BX450546,BX428960,BX463417,BX407739,BG818416,BF934041,BG820191,BI917997,BX413288,BE048085;CN413395,CN355174,CN272025,CN355173,CN355167,CN355166,CN355169,CX759521,CN355172;BF899242,BF894556,BF895416,BF895698,BF895700,BI024037,BM917418;BF848057,AA359920,BX099284,W07691,AI681621,W07441;BM503939,BQ270449,BQ270690,BP388019,CA84265…	BF929798,BF928645,BI037838,CA487884,BI037838,BF933579,BG818416,BF934041,BG820191,BE048085;BF899242,BF894556,BF895416,BF895698,BF895700,BI024037;BM823980,BM826841,BM825354,BM746966,BM744909;AW377851,AW377886,AW378039;BF845145,BQ355672,BE164650;BE297531,BE294701,BE294924;BF569941,BF569840,BF570345;BF815794,AA053211;AI887464,BQ962495;BE396976,BI227439;BF026955,BG769689;BQ270449,BQ270690;AA377551;BQ2…	0.490196	-2	HDF:2|HeLaCyto:1|HeLaNuclear:3|HepG2Cyto:3|HepG2Nuclear:3|Jurkat:3|NCCIT:2|PC3:3|SK_N_AS:3
856	Lung:2;		CA311423,CA313551;		0	-2
857	Prostate:4;		CR745021,AI668838,AI810860,AI659312;		0	-4
858	Prostate:4;		CR745021,AI668838,AI659312,AI810860;		0	-4
859	Prostate:4;		CR745021,AI668838,AI659312,AI810860;		0	-4
860	Cartilage:2;Skin:2;Nerve:1;Breast:1;Eye:1;	Cartilage:2;	CA423491,CA428494;W45552,W45608;BQ898584;BE001188;BM682801;	CA423491,CA428494;	0.285714	-3
861	Testes:3;Esophagus:1;Spleen:1;Heart:1;Lymphocyte:1;Lung:1;	Esophagus:1;Lymphocyte:1;	AI806678,AA919012,AI188180;AW081944;AI056832;AA095038;BP429386;CA944895;	AW081944;BP429386;	0.25	-4
862	Brain:3;Eye:2;		BX116417,R41904,AA007236;BM671553,BM704352;		0	-5
863	Eye:2;		BM668733,BM693455;		0	-2
864	Lung:6;Brain:3;Testes:2;Breast:2;Lymphocyte:2;Eye:2;Cartilage:1;Spleen:1;Heart:1;Thyroid:1;Prostate:1;Stomach:1;	Lung:5;Brain:3;Cartilage:1;Lymphocyte:1;Thyroid:1;Prostate:1;Stomach:1;	BM982444,CA314023,AA984011,BF939004,BF438133,AA996239;N63430,N39067,N64772;AW182938,AW082702;BX118744,H28371;AA836623,AI760396;BM668251,BM692933;BM994655;T56007;AI800552;AI094521;AA573698;AW058256;	BM982444,AA984011,BF939004,BF438133,AA996239;N63430,N39067,N64772;BM994655;AI760396;AI094521;AA573698;AW058256;	0.565217	3
865	Placenta:5;Colon:1;Testes:1;Thyroid:1;	Colon:1;Thyroid:1;	BX116201,H95198,H01559,H01463,H95156;AA135376;AW274228;AA838709;	AA135376;AA838709;	0.25	-4	HeLaNuclear:1|Jurkat:1
866	Cartilage:1;	Cartilage:1;	BU622097;	BU622097;	1	1
867	Brain:9;Stem_cell:7;Eye:6;Kidney:5;Heart:4;Uterus:4;Germ_cell:4;Skin:4;Testes:3;Breast:3;Pancreas:3;Gallbladder:2;Lymphocyte:2;Thyroid:2;Lymph_node:2;Muscle:2;Ear:2;Bone:2;Placenta:2;Colon:1;Cartilage:1;Tongue:1;Spleen:1;Liver:1;Prostate:1;Tooth:1;Stomach:1;	Germ_cell:4;Brain:3;Pancreas:3;Skin:3;Gallbladder:2;Breast:2;Uterus:2;Eye:2;Thyroid:2;Lymph_node:2;Ear:2;Bone:2;Colon:1;Cartilage:1;Tongue:1;Prostate:1;Kidney:1;Placenta:1;Stomach:1;	BP228925,R18974,Z44768,CD102117,R44859,N62596,AI369449,AW078937,Z40582;CN293793,CD644067,CN370402,CN370404,CN292776,CN371457,CN371456;CA397243,BU170648,BM718406,BM711453,BM476067,BQ188562;BF542002,BE465417,AI521686,AI800241,AI000264;AA249363,AI332945,AI085768,AI094105;BM459681,AA136958,AA136884,AW439344;AI824802,AI656243,BF056981,BE673053;BU189561,BU154784,H96656,AW168575;AI809614,AW631327,AA9616…	AI824802,AI656243,BF056981,BE673053;N62596,AI369449,AW078937;AI922837,BE905160,AW339047;BU189561,BU154784,AW168575;CB159064,CB140386;AI904835,BG029448;BM459681,AW439344;BU170648,BM476067;AW051849,AI025951;BM455727,BF795368;H88600,H88601;BG026723,BG108570;AW769001;CF618806;BG494611;BG498331;BF542002;BE535216;AW469421;	0.473684	-4	HDF:1|HeLaCyto:1|HeLaNuclear:1|HepG2Cyto:1|HepG2Nuclear:1|Jurkat:1|NCCIT:1|PC3:1|SK_N_AS:1|U87MG:1
868	Uterus:4;Colon:2;Testes:2;Brain:2;Head_neck:2;Germ_cell:2;Lung:2;Thymus:1;Eye:1;Blood:1;Kidney:1;Ovarian:1;	Uterus:3;Colon:2;Brain:2;Germ_cell:2;Eye:1;Ovarian:1;Lung:1;	BE940681,BQ380466,BQ380465,AI127653;BE617460,BE617907;BX119041,AA398384;AI885037,AW005574;CB409178,CB409437;AI652199,AW593748;CA314208,BE674036;AW002166;BM466568;AV737639;AI471784;AA525786;	BE940681,BQ380466,BQ380465;BE617460,BE617907;AI885037,AW005574;AI652199,AW593748;BM466568;AA525786;BE674036;	0.571429	3	HDF:1|HeLaCyto:1|HeLaNuclear:1|HeLaTopStrand:1|HepG2Cyto:2|HepG2Nuclear:1|Jurkat:1|NCCIT:2|PC3:2|SK_N_AS:1|U87MG:1
869	Testes:10;Placenta:3;Spleen:2;Eye:2;Thyroid:2;Prostate:2;Cartilage:1;Breast:1;Lymphocyte:1;unamplified):1;Germ_cell:1;Lung:1;Stomach:1;	Thyroid:2;Cartilage:1;Breast:1;Prostate:1;Germ_cell:1;Lung:1;Stomach:1;	AI808289,AW173088,AI239873,BU568573,BQ438644,BI559578,BU568213,BU187984,BQ435840,BG718627;BX108020,R22532,R22533;AA703189,R09760;BU736087,BM697797;AI911219,AW043558;AA603979,AI620801;BU628165;BM015322;AA865115;BF724265;AI635379;BM980889;AW389519;	AI911219,AW043558;BU628165;BM015322;AA603979;AI635379;BM980889;AW389519;	0.285714	-12	HeLaCyto:2|Jurkat:1|PC3:1|U87MG:1
870	Placenta:1;		BQ010773;		0	-1
871	Spleen:2;Eye:1;Kidney:1;		T91909,T83792;BM667642;BF224441;		0	-4
872	Brain:2;Lymphocyte:2;Lung:2;Testes:1;Muscle:1;	Brain:2;Lung:2;Lymphocyte:1;	BX094087,N45611;AA765400,AA360686;BE218665,AW770932;AI936642;BX479556;	BX094087,N45611;BE218665,AW770932;AA360686;	0.625	2
873	Skin:3;Lymphocyte:2;Colon:1;Testes:1;Blood:1;Kidney:1;Lung:1;Placenta:1;	Colon:1;Blood:1;Kidney:1;Lung:1;Skin:1;	BQ223186,BX117268,AI074863;CD369864,BI910866;BE870036;AI216420;BI020791;BG163222;AW304355;BF733890;	BE870036;BI020791;BG163222;AW304355;BQ223186;	0.454545	-1	HeLaCyto:1|HeLaNuclear:2|HepG2Cyto:3|HepG2Nuclear:1|Jurkat:1|NCCIT:1|PC3:1|SK_N_AS:1
874	Lung:6;Testes:2;(synonym:2;Lymphocyte:2;Uterus:2;Liver:2;Blood:2;Muscle:2;Colon:1;Brain:1;Heart:1;Germ_cell:1;Stomach:1;Stem_cell:1;	Lung:4;Lymphocyte:2;Uterus:2;Blood:2;Colon:1;(synonym:1;Germ_cell:1;Stomach:1;	BU689657,BF883670,BI015199,BF874906,BG536390,BX109516;BQ438371,AA927239;AL702892,BX956630;AI380239,BF171481;BE940024,BE940024;BX497508,BG567376;BQ334650,BI030907;BX477290,AL603084;BQ318664;AL037083;R58104;AI971479;AW816359;CN314430;	BF883670,BI015199,BF874906,BX109516;AI380239,BF171481;BE940024,BE940024;BQ334650,BI030907;BQ318664;AL702892;AI971479;AW816359;	0.538462	2	HepG2Nuclear:1|U87MG:2
875	Nerve:7;Testes:3;Eye:2;		BU740966,BM675424,BM715976,BM674283,BM727122,BM714922,BM701316;AA446316,AI198963,AA446497;AI444827,H38387;		0	-12
876	Lymph_node:1;Blood:1;	Lymph_node:1;	BE349161;BU657218;	BE349161;	0.5	0
877							Jurkat:1
878	Colon:1;	Colon:1;	AA552097;	AA552097;	1	1	HepG2Nuclear:1|Jurkat:1|PC3:1
879	Eye:2;Breast:1;Liver:1;Prostate:1;	Breast:1;Liver:1;	BM685173,BM932174;BE090526;CB116550;BE973708;	BE090526;CB116550;	0.4	-1	HeLaNuclear:3
880	Prostate:2;	Prostate:1;	AA658424,AI658842;	AA658424;	0.5	0	HeLaNuclear:1
881	Brain:3;Breast:1;Head_neck:1;Kidney:1;		BX097836,R51321,Z38277;AU121993;AU146143;BE501804;		0	-6	HeLaNuclear:3|NCCIT:1
882	Testes:2;Germ_cell:2;Eye:1;	Germ_cell:2;	AI138830,BX097806;AI653408,AW025783;AA018691;	AI653408,AW025783;	0.4	-1	HeLaNuclear:3|HepG2Nuclear:1|Jurkat:1|U87MG:1
883	Brain:1;		H22842;		0	-1
884	Kidney:1;		AL039001;		0	-1
885	Brain:1;		R45107;		0	-1
886	Germ_cell:4;	Germ_cell:4;	AI989803,AI964035,AI656171,AI365098;	AI989803,AI964035,AI656171,AI365098;	1	4	HeLaNuclear:1|Jurkat:1
887	Spleen:8;Testes:3;Lymphocyte:2;Lung:1;	Lymphocyte:1;Lung:1;	BX096528,N76847,R87159,R00598,AA699879,N28270,R87160,R85857;AI418466,AA812887,AW072260;AA872187,BE675698;BE468262;	BE675698;BE468262;	0.142857	-10	HeLaCyto:1|HeLaNuclear:1|HepG2Cyto:1
888	Brain:3;Spleen:3;Lymphocyte:3;Testes:2;Eye:2;Colon:1;Prostate:1;Ovarian:1;Lung:1;Stomach:1;	Colon:1;Lymphocyte:1;Ovarian:1;Lung:1;	BI033139,BI034212,BI032746;H90847,BX114190,H90188;AA521410,AA521327,BE674916;AA429532,AA428576;BM672161,BM700784;BF812760;BF676261;AW270384;BF884520;BE840767;	BF812760;BE674916;AW270384;BF884520;	0.222222	-10	HeLaNuclear:1
889
890	Nerve:4;Eye:2;	Nerve:1;	BM676601,BM714219,BU739031,AU253142;H38836,H86540;	AU253142;	0.166667	-4	HeLaNuclear:2|PC3:1
891	Ovarian:3;Brain:1;Lymphocyte:1;	Ovarian:3;Brain:1;	AA523850,AA526532,BQ361976;BF932742;BG057670;	AA523850,AA526532,BQ361976;BF932742;	0.8	3	HeLaCyto:1|HeLaNuclear:1
892	Lung:1;		CA502824;		0	-1	HDF:1|HeLaCyto:1|HeLaNuclear:1|HepG2Nuclear:1|Jurkat:1|NCCIT:1|PC3:1|U87MG:1
893	Nerve:1;		BM664946;		0	-1	HeLaCyto:1|HeLaNuclear:1|HepG2Cyto:1|HepG2Nuclear:2|Jurkat:2|NCCIT:1|PC3:1|SK_N_AS:1|U87MG:1
894							HeLaNuclear:1
895	Spleen:1;Lymphocyte:1;Eye:1;	Lymphocyte:1;	BX111518;AI524124;BM689730;	AI524124;	0.333333	-1	HeLaNuclear:3|NCCIT:1|U87MG:1
896	Stomach:3;Brain:2;Lung:2;Cartilage:1;Testes:1;Spleen:1;Breast:1;Lymphocyte:1;Kidney:1;	Stomach:3;Brain:1;Breast:1;Kidney:1;Lung:1;	BX095680,BM797529,AI570337;Z43294,BG819037;BU680500,BE504283;BP344641;AA403066;R07447;AW371259;AA252498;AA933866;	BX095680,BM797529,AI570337;BG819037;AW371259;AA933866;BE504283;	0.538462	1	HeLaNuclear:2|HepG2Nuclear:2|Jurkat:1|NCCIT:1|SK_N_AS:2
897	Testes:2;		BX091513,AI424880;		0	-2	HeLaCyto:1|HeLaNuclear:1|HepG2BottomStrand:1|HepG2Cyto:1|NCCIT:1|U87MG:1
898	Tongue:2;Uterus:1;Blood:1;Muscle:1;Lung:1;	Tongue:2;Uterus:1;	BG494416,BG494321;AI918515;CD356352;BX481380;BU678341;	BG494416,BG494321;AI918515;	0.5	0	HeLaCyto:3|HeLaNuclear:1|Jurkat:3|NCCIT:2|PC3:2|SK_N_AS:1|U87MG:2
899	Colon:1;Eye:1;	Colon:1;	BF334137;CA393314;	BF334137;	0.5	0	HeLaNuclear:3
900	Prostate:2;Brain:1;Spleen:1;Lung:1;	Brain:1;Prostate:1;	AI525877,BE973942;AW088177;BI836004;BU687347;	AW088177;AI525877;	0.4	-1	HeLaNuclear:3|HepG2Cyto:2
901	Muscle:4;Testes:3;Breast:3;Nerve:2;Thyroid:2;Lung:2;Cartilage:1;Brain:1;Spleen:1;Uterus:1;Eye:1;Stem_cell:1;	Breast:3;Thyroid:2;Nerve:1;Uterus:1;Lung:1;	BX478557,BX488391,BX488395,BX642305;BX115246,AW873604,AI220565;BE069530,BE069596,BE069655;BU149237,AU252798;AI742605,AI073835;CN479200,BF848361;BG926493;CD108548;T80052;BF916149;BM698475;CN271981;	BE069530,BE069596,BE069655;AI742605,AI073835;AU252798;BF916149;CN479200;	0.363636	-6	HeLaNuclear:3|HepG2Cyto:1|HepG2Nuclear:1|Jurkat:3|NCCIT:2|SK_N_AS:1|U87MG:2
902	Lymph_node:1;	Lymph_node:1;	AI476329;	AI476329;	1	1
903	Nerve:2;Muscle:1;		BU738780,BM713250;BX489263;		0	-3	HeLaNuclear:1|NCCIT:1
904							HeLaCyto:1|HeLaNuclear:1|HepG2Nuclear:1|NCCIT:1|PC3:1|U87MG:1
905	Pancreas:4;Eye:2;Colon:1;Larynx:1;Kidney:1;	Colon:1;Larynx:1;	CK820087,CK820086,BM273166,BM354124;BU742809,BM929489;AI761309;BQ358694;AW237803;	AI761309;BQ358694;	0.222222	-5	HDF:1|HeLaNuclear:2|HepG2Nuclear:1|PC3:1|SK_N_AS:1|U87MG:1
906	Eye:4;Nerve:2;Brain:2;Uterus:2;Colon:1;Larynx:1;Breast:1;Head_neck:1;Prostate:1;Lung:1;Placenta:1;	Brain:2;Uterus:2;Colon:1;Larynx:1;Breast:1;Head_neck:1;Prostate:1;	BM678926,BM682852,BM722396,BQ638512;BM681137,BM727710;BI039307,BI039462;BX102545,AI611172;AW855060;CV325550;AA632142;BG997326;AA635235;CB242762;BQ026258;	BI039307,BI039462;BX102545,AI611172;AW855060;CV325550;AA632142;BG997326;AA635235;	0.529412	1	HeLaBottomStrand:1|HeLaCyto:1|HeLaNuclear:1|HepG2BottomStrand:1|HepG2Nuclear:1|Jurkat:1|NCCIT:1|PC3:1|SK_N_AS:1
907	Brain:2;	Brain:2;	AI939372,AI220133;	AI939372,AI220133;	1	2	HeLaNuclear:1|U87MG:1
908	Uterus:1;Bone:1;	Bone:1;	AW167509;AA730631;	AA730631;	0.5	0
909	Eye:3;Colon:1;	Colon:1;	BM685194,BQ184092,BM932196;BQ322226;	BQ322226;	0.25	-2
910	Nerve:1;		BM682661;		0	-1	HeLaBottomStrand:1|HepG2BottomStrand:1|Jurkat:1|NCCIT:1
911	Lung:1;Placenta:1;	Lung:1;	BF875814;CF529401;	BF875814;	0.5	0
912	Brain:1;Skin:1;	Brain:1;Skin:1;	N63049;AL121338;	N63049;AL121338;	1	2
913	Ovarian:2;Eye:1;	Ovarian:2;	AA502984,BX100627;AA136725;	AA502984,BX100627;	0.666667	1	HeLaCyto:1|HeLaNuclear:1|HepG2Nuclear:1|Jurkat:1|PC3:1|SK_N_AS:1|U87MG:1
914	Lymphocyte:1;		AA829991;		0	-1	Jurkat:1
915	Brain:3;Thyroid:1;Prostate:1;Kidney:1;Placenta:1;	Brain:3;Thyroid:1;Prostate:1;Kidney:1;	AW263295,AW262568,AI241947;AI742722;AA503029;AI354656;BX098114;	AW263295,AW262568,AI241947;AI742722;AA503029;AI354656;	0.857143	5	HepG2Nuclear:1
916	Blood:2;		AV739047,AF150333;		0	-2
917	Blood:1;	Blood:1;	BM145294;	BM145294;	1	1
918
919	Blood:2;		AV737352,AF150319;		0	-2	HeLaBottomStrand:1|HeLaCyto:1|HeLaNuclear:1|HepG2Nuclear:1|Jurkat:1|PC3:1
920	Spleen:3;Lymphocyte:3;		BX112936,AA700404,AA693769;AA765240,AA732390,AA743535;		0	-6	HepG2Cyto:1|HepG2Nuclear:1|NCCIT:2|SK_N_AS:2
921	Vascular:2;Blood:1;Prostate:1;		AI510829,AI718172;AF150349;AI253729;		0	-4
922	Breast:2;Cartilage:1;Heart:1;	Breast:2;Cartilage:1;	CV327683,BE092380;CA429284;AI368025;	CV327683,BE092380;CA429284;	0.75	2	Jurkat:4|SK_N_AS:3
923	Brain:76;Stomach:25;Lung:20;Skin:20;Colon:16;Uterus:16;Eye:13;Stem_cell:13;Spleen:12;Breast:12;Heart:11;Testes:10;Nerve:10;Placenta:10;Kidney:7;Cartilage:6;Lymphocyte:6;Prostate:6;Pancreas:6;Thyroid:5;Liver:4;Ovarian:4;Muscle:3;Germ_cell:3;Tongue:2;Head_neck:2;Ear:2;Bone:2;Larynx:1;Tonsil:1;Thymus:1;Lymph_node:1;Blood:1;Vascular:1;Adipose:1;Small_bowel:1;	Brain:36;Stomach:25;Lung:17;Colon:13;Uterus:12;Skin:9;Nerve:6;Breast:5;Thyroid:5;Kidney:5;Lymphocyte:4;Ovarian:4;Cartilage:3;Liver:3;Prostate:3;Germ_cell:3;Tongue:2;Eye:2;Ear:2;Larynx:1;Head_neck:1;Thymus:1;Lymph_node:1;Blood:1;Pancreas:1;Adipose:1;Placenta:1;Small_bowel:1;	AI982873,N66176,N50053,AI936824,AI198203,BG222814,AI936988,AI199689,AI422568,AI871291,AI479457,N62336,T15969,AI372437,AW316570,D80494,D52481,AI936694,T33255,T33508,Z38581,AI424695,AI560281,AI359644,BF338509,R40325,AW263328,AA683054,BI523208,N54708,AA772838,AA365447,AI372439,N55229,AA325453,BQ347140,BF949612,CB054512,BQ342830,BF347781,N79093,BF919226,AA338480,BG820534,H14484,AA350702,M79064,CD5139…	AI982873,N66176,N50053,AI936824,AI198203,BG222814,AI936988,AI199689,AI422568,AI871291,AI479457,N62336,AW316570,AI936694,AI424695,AI560281,AI359644,BF338509,AW263328,N54708,N55229,BQ347140,CB054512,BF347781,N79093,BF919226,BG820534,BG820222,BG236791,BM914160,AI365954,BE858210,BF347579,BF345155,BF530414,CB055115;AI926690,BM771934,BM760978,BM771444,BM771871,BM770051,BM739249,BM751991,BM771324,BM7713…	0.509091	6
924	Cartilage:1;Adrenal:1;Heart:1;Uterus:1;	Cartilage:1;Adrenal:1;Uterus:1;	CA423058;AA532745;AI273265;AW129584;	CA423058;AA532745;AW129584;	0.75	2	HeLaBottomStrand:1|HeLaNuclear:2|HepG2BottomStrand:1|HepG2Nuclear:2
925	Eye:1;		BM666301;		0	-1	HeLaNuclear:1
926	Brain:3;Pancreas:2;Testes:1;Heart:1;Head_neck:1;Lung:1;	Head_neck:1;Lung:1;	BI914169,H46193,CD103708;CA842394,CA842918;AW593237;AA094199;BF351909;CR739963;	BF351909;CR739963;	0.222222	-5	HeLaCyto:1
927	Uterus:2;Testes:1;Brain:1;Lymphocyte:1;Muscle:1;Germ_cell:1;	Uterus:2;Brain:1;Lymphocyte:1;Germ_cell:1;	AW439543,AI890544;AI208568;AI869492;AI400720;BX505569;AI339200;	AW439543,AI890544;AI869492;AI400720;AI339200;	0.714286	3
928	Lymphocyte:4;Uterus:2;Stem_cell:2;Cartilage:1;Testes:1;Heart:1;Skin:1;Placenta:1;Stomach:1;	Cartilage:1;Uterus:1;Placenta:1;Stomach:1;	AW505217,CF135274,CF142782,AW501941;BI222465,AL047419;CD657447,CN307845;CF786085;BF091380;AA436495;H96003;BI091828;AI801028;	CF786085;BI222465;BI091828;AI801028;	0.285714	-6
929	Placenta:1;		R64042;		0	-1
930
931	Bone:1;		AW069867;		0	-1	HepG2Cyto:1|HepG2Nuclear:1|Jurkat:4|NCCIT:1|SK_N_AS:1
932	Eye:1;		BU737150;		0	-1
933	Testes:2;Brain:1;Blood:1;		AI279973,AI125686;BF959207;BU659916;		0	-4	HDF:1|HeLaCyto:1|HeLaNuclear:2|HepG2Cyto:1|HepG2Nuclear:2|Jurkat:1|NCCIT:3|PC3:1|SK_N_AS:1
934	Kidney:2;	Kidney:2;	BI006173,BF823052;	BI006173,BF823052;	1	2	HeLaCyto:1|HeLaNuclear:1|HepG2Nuclear:1|NCCIT:1|SK_N_AS:1
935	Brain:1;		AA722164;		0	-1
936	Brain:7;Thyroid:1;	Brain:7;Thyroid:1;	N50888,N59245,N62721,N50915,N50929,BX098353,N76713;AI467847;	N50888,N59245,N62721,N50915,N50929,BX098353,N76713;AI467847;	1	8
937	Lymphocyte:3;Prostate:3;Lung:2;Testes:1;Nerve:1;Heart:1;Ear:1;	Lung:2;Ear:1;	AA281364,CR738775,AA280746;AI675806,AI568819,AI678218;AI634549,BE218001;AW592862;BM695754;AA256559;AW022970;	AI634549,BE218001;AW022970;	0.25	-6
938
939
940	Tonsil:1;		AL120287;		0	-1	HeLaNuclear:1
941	Ovarian:1;	Ovarian:1;	AA525945;	AA525945;	1	1	HepG2Cyto:1|Jurkat:1|NCCIT:1|SK_N_AS:1
942	Heart:3;Pancreas:2;Eye:1;		BX110952,CR745452,AA040591;CK819400,BM128484;BM929604;		0	-6	HeLaNuclear:1|SK_N_AS:1
943	Prostate:1;		BF437829;		0	-1
944	Testes:1;Kidney:1;		AW080018;BE501546;		0	-2
945	Brain:1;Bone:1;		BE440135;AW068478;		0	-2
946	Colon:1;Cartilage:1;	Colon:1;Cartilage:1;	BG952472;CA432618;	BG952472;CA432618;	1	2	HDF:3
947	Eye:3;Pancreas:3;Ovarian:1;	Ovarian:1;	AA059381,H85953,BM719108;BU785521,BU952431,BU785438;BF194730;	BF194730;	0.142857	-5	HepG2Nuclear:1
948	Colon:3;Uterus:3;Testes:1;Kidney:1;Germ_cell:1;	Colon:3;Uterus:2;Germ_cell:1;	AW006335,AI797191,BF813234;AW170163,BF907911,BF908539;AI394422;AI253061;BE502002;	AW006335,AI797191,BF813234;BF907911,BF908539;BE502002;	0.666667	3	HeLaCyto:1|HepG2Cyto:2|HepG2Nuclear:2|Jurkat:2|NCCIT:2|PC3:1|SK_N_AS:2|U87MG:1
949	Head_neck:1;	Head_neck:1;	BG997190;	BG997190;	1	1	HeLaCyto:1|HeLaNuclear:1|HepG2BottomStrand:1|HepG2Nuclear:2|Jurkat:3|NCCIT:1|PC3:1|SK_N_AS:2|U87MG:1
950
951	Thyroid:5;Placenta:3;Muscle:1;	Thyroid:5;	AI459110,AI147069,AI742957,AI435441,BF439231;BU753149,BX118368,R67430;AL698209;	AI459110,AI147069,AI742957,AI435441,BF439231;	0.555556	1
952	Spleen:3;Placenta:1;		BX093586,H70955,H75663;BF368333;		0	-4	NCCIT:1
953	Lung:5;Nerve:2;Cartilage:1;Brain:1;Breast:1;Lymphocyte:1;	Lung:5;Cartilage:1;Brain:1;	CB850953,BE219446,BF448203,BE327282,BE670990;BM715017,BU739930;BU617798;BM552199;R72386;CA306768;	CB850953,BE219446,BF448203,BE327282,BE670990;BU617798;BM552199;	0.636364	3	HDF:1|HeLaCyto:3|HeLaNuclear:1|HepG2Cyto:3|HepG2Nuclear:1|Jurkat:1|NCCIT:2|PC3:1|SK_N_AS:1|U87MG:1
954	Lung:2;	Lung:2;	BE217808,BE327495;	BE217808,BE327495;	1	2	HDF:1|HeLaCyto:1|HeLaNuclear:3|HepG2Cyto:1|HepG2Nuclear:2|Jurkat:2|NCCIT:2|PC3:2|U87MG:2
955							HeLaCyto:1|HeLaNuclear:1|HepG2Cyto:1|HepG2Nuclear:3|Jurkat:3|NCCIT:2|PC3:2|SK_N_AS:3|U87MG:4
956	Lymphocyte:3;		AA833793,AA809314,BX110521;		0	-3	HDF:1|HeLaCyto:1|HeLaNuclear:1|HepG2Cyto:1|Jurkat:1|NCCIT:2|PC3:1|SK_N_AS:2|U87MG:1
957
958	Cartilage:2;	Cartilage:1;	CA415375,BG925999;	CA415375;	0.5	0
959	Cartilage:2;Adrenal:1;Ear:1;	Cartilage:2;Adrenal:1;Ear:1;	CA447681,BQ007678;AA550817;N66967;	CA447681,BQ007678;AA550817;N66967;	1	4
960	Testes:14;Brain:8;Heart:8;Kidney:7;Spleen:5;Thyroid:4;Uterus:3;Colon:2;Germ_cell:2;Lung:2;Pancreas:2;(synonym:1;Liver:1;Prostate:1;Ovarian:1;Placenta:1;Stem_cell:1;	Brain:4;Thyroid:4;Kidney:4;Colon:2;Uterus:2;Germ_cell:2;(synonym:1;Liver:1;Ovarian:1;Lung:1;	AA758092,AI123285,AI221685,AW103188,AA884899,AW072212,AI827821,AI081857,AA905549,AA907343,AA448078,BQ429679,AA889154,AI220570;CD517869,F04905,AI361955,AI361947,AI869337,AI884713,R18727,H23140;W74291,AA347762,BP318457,W79163,W72784,W72783,AI130718,AA347763;AI770126,AI948509,AA886775,AI765248,BF822970,AW614114,AI249699;N72712,R00155,W02262,R00154,BI766092;AW043617,AI761426,AI218746,AI469925;BF68416…	AI361955,AI361947,AI869337,AI884713;AW043617,AI761426,AI218746,AI469925;AI770126,AI948509,AI765248,BF822970;AA131094,AA535378;BF684161,BE940629;AI624834,AA902207;AL049086;D12320;BF434422;BE467312;	0.349206	-19
961
962	Lung:1;Placenta:1;		CA312764;BG622139;		0	-2
963	(synonym:1;	(synonym:1;	BX484794;	BX484794;	1	1
964	Blood:1;		BG944579;		0	-1
965	Lung:3;Pancreas:1;	Lung:3;	BX117469,AA907817,AA911506;BP397430;	BX117469,AA907817,AA911506;	0.75	2	HeLaNuclear:1|HepG2TopStrand:1
966	Colon:1;		BG151791;		0	-1	U87MG:1
967	Brain:3;Placenta:2;Cartilage:1;Eye:1;	Cartilage:1;Brain:1;	AW900398,AI863313,BF364214;R79425,H00797;BQ776045;CD675608;	BQ776045;AI863313;	0.285714	-3	HepG2Nuclear:1|SK_N_AS:1|U87MG:2
968
969	Placenta:1;		BQ022145;		0	-1
970	Lung:2;	Lung:2;	CF890869,CB306501;	CF890869,CB306501;	1	2	HepG2Nuclear:1
971	Head_neck:1;Germ_cell:1;	Head_neck:1;Germ_cell:1;	BF842934;BX113251;	BF842934;BX113251;	1	2
972	Colon:1;Brain:1;Breast:1;Blood:1;	Colon:1;Brain:1;Blood:1;	AW860821;BF366440;BE003133;BI031594;	AW860821;BF366440;BI031594;	0.75	2
973	Head_neck:1;		BG236532;		0	-1
974	Eye:2;Lung:1;Stem_cell:1;	Lung:1;	BQ185529,BQ187466;BM982124;CN281301;	BM982124;	0.25	-2	HeLaCyto:1|NCCIT:1|PC3:3|U87MG:1
975	Uterus:2;Germ_cell:2;Pancreas:1;	Uterus:2;Germ_cell:2;Pancreas:1;	BX112565,AI926935;AI652526,AI341167;AI269826;	BX112565,AI926935;AI652526,AI341167;AI269826;	1	5
976	Muscle:2;Lymphocyte:1;Uterus:1;Eye:1;Blood:1;Bone:1;Placenta:1;	Muscle:2;Lymphocyte:1;Uterus:1;Blood:1;	AA729539,AA729171;BX431696;AI858358;H89939;BI024225;D19699;AI219021;	AA729539,AA729171;BX431696;AI858358;BI024225;	0.625	2	HeLaCyto:1|SK_N_AS:1
977	Thyroid:1;Germ_cell:1;	Germ_cell:1;	BG948911;AI970280;	AI970280;	0.5	0
978							HepG2Nuclear:1
979	Testes:3;Heart:1;Uterus:1;		BX090894,AI041530,AI041124;AI263493;AW805458;		0	-5	HepG2Cyto:1|HepG2Nuclear:1|Jurkat:1
980	Uterus:2;	Uterus:2;	AI567077,BX114606;	AI567077,BX114606;	1	2
981	Spleen:5;Eye:2;Nerve:1;Brain:1;Lung:1;	Nerve:1;	BX092552,AA682802,T95637,H63146,T98984;BM669575,BM698787;AU252706;R39066;BG542645;	AU252706;	0.1	-8	HeLaNuclear:1
982	Uterus:3;Nerve:1;		AW792804,AW792795,AW792796;BU739621;		0	-4
983	Lung:1;		BM975352;		0	-1	HeLaNuclear:1|PC3:1
984	Lung:2;Colon:1;	Lung:2;Colon:1;	BF478038,BE673814;BF002613;	BF478038,BE673814;BF002613;	1	3	NCCIT:1
985	Lung:1;		BM973281;		0	-1	HDF:1|HeLaCyto:1|HeLaNuclear:3|HepG2Cyto:1|HepG2Nuclear:1|Jurkat:1|NCCIT:1|SK_N_AS:1|U87MG:1
986	Spleen:2;Prostate:1;		BX105387,N49548;AA533882;		0	-3	HDF:1|HeLaCyto:1|HeLaNuclear:1|HepG2Cyto:1|Jurkat:1|NCCIT:1|PC3:1|SK_N_AS:1|U87MG:1
987	Testes:5;Spleen:2;Prostate:2;Liver:1;Blood:1;Lung:1;Stem_cell:1;	Prostate:2;Blood:1;Lung:1;	AI190306,BX102375,AW105005,AI222991,AA975489;AI248696,AI052309;AA524956,AA513536;AL532522;AW076074;BE549615;CX786486;	AA524956,AA513536;AW076074;BE549615;	0.307692	-5	U87MG:1
988	Germ_cell:1;	Germ_cell:1;	AI968416;	AI968416;	1	1
989	Lung:1;	Lung:1;	BM977443;	BM977443;	1	1
990	Testes:3;		AI807068,AW665623,BX109216;		0	-3
991	Lymphocyte:2;Lymph_node:1;	Lymph_node:1;	AA279015,AA278407;AI284449;	AI284449;	0.333333	-1
992							HeLaBottomStrand:1|HeLaNuclear:1|HepG2BottomStrand:1|HepG2Nuclear:1
993
994	Adipose:2;Spleen:1;Stem_cell:1;	Adipose:2;	AA572994,AA516249;AA702595;CN359771;	AA572994,AA516249;	0.5	0
995	Stem_cell:2;Colon:1;Cartilage:1;Brain:1;Head_neck:1;Lymphocyte:1;Eye:1;Ovarian:1;	Cartilage:1;Head_neck:1;	CX786776,CN264748;BI765162;AA736960;BI825263;BE161814;BI907339;CV575840;BM546875;	AA736960;BE161814;	0.222222	-5	HeLaNuclear:1|HepG2Nuclear:2|Jurkat:1|SK_N_AS:2
996	Uterus:1;		BI430534;		0	-1
997	Breast:4;	Breast:4;	AA505401,AI732535,BX110967,AI791491;	AA505401,AI732535,BX110967,AI791491;	1	4	HeLaCyto:1|HeLaNuclear:1|HepG2Cyto:1|HepG2Nuclear:1|Jurkat:1|NCCIT:1|PC3:2|SK_N_AS:1|U87MG:2
998	Nerve:2;		BM681379,BM728208;		0	-2
999	Eye:1;		BQ184964;		0	-1	HeLaTopStrand:1
1000	Uterus:1;Thyroid:1;	Uterus:1;Thyroid:1;	AW511787;BE645259;	AW511787;BE645259;	1	2
1001	Prostate:5;Testes:4;Germ_cell:3;Cartilage:1;Head_neck:1;Ovarian:1;Lung:1;	Germ_cell:3;Cartilage:1;Head_neck:1;Ovarian:1;	BX119539,AI685847,AI686691,BF436919,AI474499;BU561455,BU852450,BU569212,BU568961;AW197320,BG150274,AW197419;BQ015493;BE162094;AA526774;BF853508;	AW197320,BG150274,AW197419;BQ015493;BE162094;AA526774;	0.375	-4
1002	Cartilage:1;	Cartilage:1;	BQ016046;	BQ016046;	1	1
1003	Colon:2;Eye:1;Blood:1;Placenta:1;	Colon:1;Blood:1;	BG985401,AW662381;CK300399;BF240433;CV360007;	AW662381;BF240433;	0.4	-1	HepG2Cyto:1
1004	Kidney:4;Lymphocyte:2;Prostate:2;Head_neck:1;	Lymphocyte:2;Head_neck:1;Prostate:1;	AI733591,AI016673,AI792170,BX112275;AA361601,AA361641;BF438383,BG529031;BE169410;	AA361601,AA361641;BE169410;BG529031;	0.444444	-1	HeLaCyto:1|HepG2Cyto:3|HepG2Nuclear:1|PC3:2
1005	Spleen:2;Lymphocyte:2;Prostate:2;Kidney:2;Lung:2;Heart:1;Head_neck:1;Bone:1;Stem_cell:1;	Lymphocyte:2;Head_neck:1;Prostate:1;	AI040511,AA677182;AA361601,AA361641;BF438383,BG529031;AI792170,BX112275;BU686849,BU682892;N86801;BE169410;BG939529;CX785509;	AA361601,AA361641;BE169410;BG529031;	0.285714	-6	HDF:1|HeLaCyto:1|HepG2Cyto:5|HepG2Nuclear:1|Jurkat:1|NCCIT:1|PC3:5|SK_N_AS:1
1006	Tongue:1;Kidney:1;	Tongue:1;Kidney:1;	BE151296;AW937929;	BE151296;AW937929;	1	2
1007	Testes:3;		BX096471,AA759324,AI698534;		0	-3
1008	Brain:2;Lymphocyte:2;Nerve:1;Kidney:1;Bone:1;Lung:1;		Z42473,Z38563;CR744614,AA805484;AA129183;BG429541;AA599763;BU681710;		0	-8	HDF:1
1009	Testes:2;		BX113234,AI219711;		0	-2
1010	Brain:3;Pancreas:2;Colon:1;Cartilage:1;Muscle:1;Prostate:1;	Brain:3;Colon:1;Muscle:1;	BF930305,BF927088,BF930307;BI713076,CK820690;AW083803;BQ447801;BF303956;BF371170;	BF930305,BF927088,BF930307;AW083803;BF303956;	0.555556	1	HDF:1|HeLaCyto:4|HeLaNuclear:3|HepG2Cyto:4|HepG2Nuclear:3|HepG2TopStrand:1|Jurkat:3|NCCIT:3|PC3:2|SK_N_AS:3|U87MG:3
1011	Lymphocyte:3;Testes:2;Prostate:2;	Lymphocyte:3;	BE676334,BE676361,BE676369;BX107358,AI139760;AI420921,BE673168;	BE676334,BE676361,BE676369;	0.428571	-1	HDF:1|HepG2Nuclear:1|Jurkat:1|NCCIT:1|PC3:1|U87MG:1
1012	Breast:5;Thyroid:4;Testes:3;Tongue:3;Spleen:3;Brain:2;Colon:1;Endothelial:1;Heart:1;Lung:1;Skin:1;Stomach:1;	Thyroid:4;Tongue:3;Brain:2;Breast:2;Colon:1;	H44953,H21700,H45000,BE693637,BE067630;BF056078,AA772355,BF435297,W15436;AI381499,AA954293,AA971903;BE142051,AW384421,AW384422;AA302957,R09466,AA342115;N46120,N46119;AW363593;AA308971;AI436274;BU685911;BG673958;BM855314;	BF056078,AA772355,BF435297,W15436;BE142051,AW384421,AW384422;N46120,N46119;BE693637,BE067630;AW363593;	0.461538	-2
1013	Lung:4;Lymphocyte:1;	Lung:4;Lymphocyte:1;	BE503626,AW770768,BE467978,AW770598;BX346217;	BE503626,AW770768,BE467978,AW770598;BX346217;	1	5
1014	Spleen:4;Cartilage:1;	Cartilage:1;	AI240790,AI240798,AI247594,BX092009;BQ775925;	BQ775925;	0.2	-3	HDF:1|HeLaCyto:1|HeLaTopStrand:1|HepG2Cyto:1|HepG2Nuclear:1|HepG2TopStrand:1|Jurkat:1|NCCIT:1|PC3:1|U87MG:1
1015	Pancreas:5;Testes:1;Lymphocyte:1;		CK903048,CA942518,CB070203,CA867219,CB069703;AW085046;AA760836;		0	-7	HDF:1|NCCIT:1
1016	Blood:3;Lymphocyte:1;	Blood:3;Lymphocyte:1;	BM148446,BM149556,AW339672;BM193618;	BM148446,BM149556,AW339672;BM193618;	1	4
1017	Colon:1;Brain:1;Germ_cell:1;	Germ_cell:1;	BF768347;AA670325;CR742999;	CR742999;	0.333333	-1
1018	Ear:1;	Ear:1;	AW024003;	AW024003;	1	1
1019	(synonym:2;Blood:2;Muscle:2;Stomach:2;Colon:1;Tongue:1;Lymphocyte:1;Eye:1;Liver:1;Placenta:1;Stem_cell:1;	(synonym:2;Blood:2;Stomach:2;Tongue:1;Lymphocyte:1;	BX641572,AL600565;BF899231,BI025836;AL700149,BX487119;BX107449,AI924569;AW844101;AW265437;BE247117;DR422808;AV657204;BG011085;CN273925;	BX641572,AL600565;BF899231,BI025836;BX107449,AI924569;AW265437;BE247117;	0.533333	1	HeLaNuclear:2|Jurkat:1|SK_N_AS:2
1020	Brain:2;Lung:2;Cartilage:1;Stem_cell:1;	Lung:2;Cartilage:1;	BI916417,BI600332;BE220866,AW613498;BU630651;CN304281;	BE220866,AW613498;BU630651;	0.5	0	Jurkat:2|U87MG:1
1021	Eye:2;Muscle:1;		BM677059,BM677038;BX484236;		0	-3	HDF:1|HeLaCyto:1|HeLaNuclear:4|HepG2Cyto:1|HepG2Nuclear:3|Jurkat:1|PC3:3|SK_N_AS:2|U87MG:1
1022	Kidney:1;	Kidney:1;	AI362401;	AI362401;	1	1
1023
1024	Germ_cell:2;Brain:1;	Germ_cell:2;	AW594731,AI206275;Z40310;	AW594731,AI206275;	0.666667	1
1025	Cartilage:1;	Cartilage:1;	BQ020992;	BQ020992;	1	1
1026	Brain:2;Lung:2;	Lung:2;	R43010,R42328;BF110221,AI680972;	BF110221,AI680972;	0.5	0	PC3:1
1027	Brain:2;Ovarian:1;Lung:1;	Ovarian:1;	T06220,AW498857;AI580261;BM985222;	AI580261;	0.25	-2	HepG2Nuclear:5|Jurkat:2|NCCIT:1|SK_N_AS:1
1028	Kidney:1;		AI241089;		0	-1
1029	Head_neck:2;Tonsil:1;	Head_neck:2;	BE175501,BE175580;AL133696;	BE175501,BE175580;	0.666667	1	HeLaNuclear:1|NCCIT:1|PC3:1|SK_N_AS:1
1030	Lymphocyte:3;Thymus:2;Colon:1;Nerve:1;Lung:1;	Lymphocyte:3;Nerve:1;Lung:1;	BX094543,AI479617,BM153720;AI989386,AW001963;AA327111;AU253100;BQ000230;	BX094543,AI479617,BM153720;AU253100;BQ000230;	0.625	2	HDF:2|HeLaCyto:1|HeLaNuclear:1|HepG2Cyto:1|HepG2Nuclear:1|Jurkat:2|NCCIT:2|PC3:1|SK_N_AS:1|U87MG:1
1031	Eye:1;		BM669405;		0	-1
1032	Testes:4;Placenta:1;		AA400105,AI150245,BX092236,AA401523;BQ024800;		0	-5
1033	Eye:1;		BU742591;		0	-1	HeLaNuclear:1|HepG2Nuclear:1
1034	Brain:1;Spleen:1;		CD237062;T56621;		0	-2	HeLaBottomStrand:1
1035	Bone:1;Germ_cell:1;	Bone:1;Germ_cell:1;	AA483057;AA928569;	AA483057;AA928569;	1	2	HepG2Nuclear:1
1036	Brain:6;Ovarian:6;Nerve:5;Lymphocyte:5;Colon:4;Heart:4;Lung:4;Prostate:3;Placenta:3;Tonsil:2;Adrenal:2;Spleen:2;Lymph_node:2;Blood:2;Muscle:2;Cartilage:1;Testes:1;Endothelial:1;Breast:1;Eye:1;Pancreas:1;Stomach:1;Stem_cell:1;	Ovarian:5;Nerve:4;Lung:4;Colon:3;Lymphocyte:3;Placenta:3;Adrenal:2;Brain:2;Lymph_node:2;Blood:2;Cartilage:1;Breast:1;Muscle:1;Pancreas:1;Stomach:1;	BG819825,R34440,R53241,H22920,BG223334,R44535;BU855086,BU844406,BU844418,BF036169,BU557140,T52953;BQ070189,BM012698,AA075808,AL521892,BX353101;AW403759,BE246056,BX341161,AW407476,BX369542;BG387394,AA857191,AI269762,AI991189;AA094807,AA723399,AA195565,AA194724;BQ948085,BE792549,BE793411,AA629804;AA652223,AI810892,BE857734;BE901649,BE903473,BE537009;BF664489,BF974723;BG105829,AA533071;W93271,BI7718…	BU855086,BU844406,BU844418,BF036169,BU557140;BQ070189,BM012698,AL521892,BX353101;BQ948085,BE792549,BE793411,AA629804;BG387394,AA857191,AI269762;BE246056,BX341161,BX369542;BE901649,BE903473,BE537009;BG105829,AA533071;BG819825,BG223334;BG025594,BG025801;BM145773,BM148701;CO249188;BU957382;BE299850;BU180316;BM823761;	0.583333	10	HDF:2|HeLaCyto:3|HeLaNuclear:4|HepG2Cyto:2|HepG2Nuclear:2|Jurkat:3|NCCIT:2|PC3:3|SK_N_AS:2|U87MG:3
1037	Germ_cell:1;	Germ_cell:1;	AW593939;	AW593939;	1	1
1038	Lung:1;		BM973289;		0	-1
1039	Brain:5;Liver:1;		BX108833,R15994,Z39969,F04171,F03124;T40928;		0	-6
1040	Testes:1;Lymphocyte:1;		BX109692;AA714020;		0	-2
1041	Testes:1;Lymphocyte:1;		BX109692;AA714020;		0	-2
1042
1043	Cartilage:1;	Cartilage:1;	BQ014806;	BQ014806;	1	1	HDF:1|HeLaCyto:1|HeLaNuclear:2|HepG2Cyto:2|HepG2Nuclear:2|Jurkat:2|NCCIT:2|PC3:1|SK_N_AS:1|U87MG:2
1044	Lymphocyte:5;Brain:4;Colon:3;Heart:3;Ovarian:3;Lung:3;Nerve:2;Uterus:2;Pancreas:2;Skin:2;Endothelial:1;Spleen:1;Genitourinary:1;Eye:1;Kidney:1;Stem_cell:1;	Lymphocyte:4;Ovarian:3;Uterus:2;Skin:2;Colon:1;Brain:1;Genitourinary:1;Eye:1;Lung:1;Pancreas:1;	BF172724,BP429270,BP431508,BP430073,AA362216;R85114,AW090220,H45226,AL133991;AW769426,BU566388,BE825234;W96126,AA232988,AA095620;AW878570,AA476983,AA427441;BG546139,BQ215094,BQ329624;BM727175,BM710217;AW328685,AA337820;CA772743,BE906292;BM463914,BM810190;AA302592;AA318589;AW664394;BG471723;AI478583;CN333596;	BF172724,BP429270,BP431508,BP430073;AW878570,AA476983,AA427441;AW328685,AA337820;BM463914,BM810190;AW769426;AW090220;AW664394;BG471723;BQ215094;BE906292;	0.485714	-1	HDF:1|HeLaCyto:1|HepG2Cyto:1|HepG2Nuclear:1|Jurkat:1|NCCIT:1|PC3:1|SK_N_AS:1|U87MG:1
1045	Lymphocyte:4;Nerve:2;Kidney:2;Colon:1;Brain:1;Lung:1;	Nerve:2;Colon:1;Brain:1;Lung:1;	AA768306,AA505100,AA505099,AA504765;AA584753,AV734688;AW299534,AW299896;BF807632;BG060019;BG150054;	AA584753,AV734688;BF807632;BG060019;BG150054;	0.454545	-1
1046	Spleen:2;Lung:2;Eye:1;Muscle:1;	Lung:2;Muscle:1;	AI052093,AI022066;BX096235,AI697539;BU736717;AA659108;	BX096235,AI697539;AA659108;	0.5	0
1047	Kidney:1;		BF590408;		0	-1
1048							HepG2Nuclear:1
1049
1050							HeLaBottomStrand:1|HeLaCyto:2|HeLaNuclear:2|HepG2BottomStrand:1|HepG2Cyto:1|HepG2Nuclear:2|Jurkat:2|NCCIT:2|PC3:1|SK_N_AS:1|U87MG:2
1051	Colon:4;Brain:2;Lymphocyte:2;Eye:1;Liver:1;Ovarian:1;	Colon:4;Lymphocyte:1;Ovarian:1;	AI867300,AI862465,BX096773,AA316630;BI758456,AL037061;BU198367,AI380045;BI481530;BG617189;AI871876;	AI867300,AI862465,BX096773,AA316630;AI380045;AI871876;	0.545455	1	HeLaNuclear:1
1052							HDF:1|HeLaCyto:1|HeLaNuclear:1|HepG2Cyto:1|HepG2Nuclear:1|Jurkat:1|NCCIT:1|PC3:1|SK_N_AS:1|U87MG:1
1053	Lung:5;Testes:2;Nerve:2;Pancreas:2;	Lung:5;	BF110579,BE673641,AI342728,BE503820,BE327628;AW663419,BI048449;BM678016,BM725905;BI439747,BI466959;	BF110579,BE673641,AI342728,BE503820,BE327628;	0.454545	-1
1054	Spleen:10;Colon:1;Cartilage:1;Testes:1;	Colon:1;Cartilage:1;	AA700155,AI241528,AI051224,AI248652,AI248349,H80550,R92115,BX117106,AI057383,AI086202;AI688319;BQ575672;AI139639;	AI688319;BQ575672;	0.153846	-9	HepG2Nuclear:1
1055	Testes:26;Brain:21;Colon:16;Spleen:13;Lung:13;Skin:13;Heart:12;Lymphocyte:12;Pancreas:10;Uterus:9;Stem_cell:9;Breast:8;Muscle:8;Placenta:8;Germ_cell:7;Kidney:6;Nerve:5;Thyroid:5;Ovarian:5;Eye:4;Head_neck:3;Liver:3;Prostate:3;Stomach:3;Tongue:2;Vascular:2;Gallbladder:1;Lymph_node:1;Adipose:1;	Brain:18;Colon:14;Uterus:7;Germ_cell:7;Lung:7;Testes:6;Ovarian:5;Thyroid:4;Kidney:3;Stomach:3;Tongue:2;Muscle:2;Pancreas:2;Gallbladder:1;Breast:1;Eye:1;Liver:1;Lymph_node:1;Skin:1;Adipose:1;	BQ212571,AI084535,BM463205,AA448535,AA447553,BG613440,BF888477,BU854019,BQ431320,BU569399,BG503634,AW118745,AI914533,BQ212929,AI377742,AW340727,AI243465,AI219841,AI243266,AI377997,AI285944,AI283501,AI183581,AI873241,AA970598,AI914615;CD104746,CD516111,CD512172,BF090616,BF090649,BF090642,BF090775,BF090607,BF090656,BF090608,BE763652,BF090785,BF090736,BF090598,BF090694,BF090614,BF090603,BF090783,BF0…	BF090616,BF090649,BF090642,BF090775,BF090607,BF090656,BF090608,BE763652,BF090785,BF090736,BF090598,BF090694,BF090614,BF090603,BF090783,BF090563,BF090776,BF090514;BF591132,BF767001,AW854039,BE867373,AI473783,AA494449,BE869667,AA316915,AW754480,BF084142,BF800698,BE928454,AW272793,BF800698;AW511584,BE940420,BE549459,BU521843,CB128480,AW517875,BF380968;AI147503,BF593381,BF222871,BF056781,AI990616,AW5…	0.379913	-55	HDF:1|HeLaCyto:1|HeLaNuclear:1|HepG2Cyto:1|HepG2Nuclear:1|Jurkat:1|NCCIT:1|PC3:1|SK_N_AS:1|U87MG:1
1056	Testes:2;		AI015022,AI015409;		0	-2
1057	Brain:10;Head_neck:5;Kidney:4;Prostate:3;Testes:2;Tonsil:2;Spleen:2;Genitourinary:2;Lung:2;Nerve:1;Esophagus:1;Adrenal:1;Endothelial:1;(synonym:1;Heart:1;Uterus:1;Liver:1;Blood:1;Muscle:1;Bone:1;Ovarian:1;Skin:1;Pancreas:1;	Brain:6;Head_neck:5;Genitourinary:2;Esophagus:1;(synonym:1;Uterus:1;Liver:1;Prostate:1;Bone:1;Kidney:1;Ovarian:1;Lung:1;Pancreas:1;	BX111174,T16544,AA308865,BG913972,F12322,BE350157,N39082,N48437,T07501,N47237;AW607911,BE167253,BF351365,BF351378,BE167861;BF593587,AI830539,BI006048,AI015696;AI611279,BF373623,AA370368;AW087620,AW274462;AL119965,AL119386;R00302,R05852;BE566617,AW627491;AA629944,W24821;AA191020;AW083711;CB986315;AA182618;AL138235;AA236288;AW151403;CB107912;CD250800;BF694684;AA483577;AW885060;N33374;AI702347;	BX111174,BG913972,BE350157,N39082,N48437,N47237;AW607911,BE167253,BF351365,BF351378,BE167861;BE566617,AW627491;AW083711;AL138235;AW151403;CB107912;BF373623;AA483577;BI006048;AW885060;AA629944;AI702347;	0.5	0	Jurkat:1
1058	Eye:1;		CK299143;		0	-1	HeLaNuclear:1|HepG2Cyto:1|HepG2Nuclear:1|NCCIT:1|PC3:1|U87MG:1
1059	Lung:1;		CA503145;		0	-1
1060	Thyroid:2;Lung:2;Cartilage:1;Testes:1;Brain:1;Uterus:1;Muscle:1;Prostate:1;Kidney:1;Skin:1;Placenta:1;Stem_cell:1;	Thyroid:2;Lung:2;Cartilage:1;Uterus:1;Muscle:1;Prostate:1;Kidney:1;Skin:1;	BE644916,BF109076;BE671099,BF879855;CA428939;CD171823;AA779404;AI887619;AW836779;BE772952;BI009683;BG679894;BF733257;DR760563;	BE644916,BF109076;BE671099,BF879855;CA428939;AI887619;AW836779;BE772952;BI009683;BG679894;	0.714286	6	HeLaNuclear:1|HepG2Nuclear:1|Jurkat:1|NCCIT:1|SK_N_AS:1
1061	Spleen:2;Prostate:1;		H54279,AA677412;BI046678;		0	-3	HDF:1|HepG2Nuclear:1|NCCIT:1|SK_N_AS:1|U87MG:1
1062	Placenta:3;Thyroid:1;	Thyroid:1;	BQ024603,BU753769,R25972;BF109432;	BF109432;	0.25	-2	HepG2Nuclear:1
1063	Stomach:2;	Stomach:2;	BX093022,AI926518;	BX093022,AI926518;	1	2	HepG2Cyto:3|HepG2Nuclear:2
1064	Nerve:2;		BM681301,BM726656;		0	-2	HepG2BottomStrand:1
1065	Adrenal:1;	Adrenal:1;	BF791921;	BF791921;	1	1	SK_N_AS:2
1066	Testes:3;Eye:1;		BX112236,AI018210,AI215485;AA489928;		0	-4
1067	Brain:5;		BX100825,H09269,H17921,R39839,Z39249;		0	-5
1068	Brain:2;Germ_cell:1;	Germ_cell:1;	H09268,Z43168;AI206632;	AI206632;	0.333333	-1
1069	Spleen:13;Placenta:12;Brain:5;Lung:5;Pancreas:4;Breast:2;Blood:2;Kidney:2;Testes:1;Nerve:1;Adrenal:1;Heart:1;Lymphocyte:1;Uterus:1;Thyroid:1;Liver:1;Ovarian:1;	Brain:3;Blood:2;Kidney:2;Testes:1;Adrenal:1;Breast:1;Thyroid:1;Ovarian:1;Pancreas:1;	BX115567,N99519,R91960,N91319,N78161,N68475,R91961,R97683,N71488,T47761,T47762,BI768379,R08179;C18976,BG435703,C18175,D59192,R64489,H01352,H13466,R64474,R32147,R65586,R32091,H12482;H06319,BF341747,BF931002,AV730831,N48474;BM973126,AA487704,T94659,T94308,D45627;BQ613997,BP388458,BP393231,BP384611;BF326809,AA505695;BI030632,AW075870;AA873453,AA969464;BF768624;BQ722448;AA604916;AA411298;AA281486;BI0…	BF341747,BF931002,N48474;BI030632,AW075870;AA873453,AA969464;BF768624;AA604916;AA505695;N90227;AA171994;BQ613997;	0.240741	-28
1070	Germ_cell:2;	Germ_cell:2;	BE463762,AI961150;	BE463762,AI961150;	1	2
1071	Pancreas:2;Brain:1;Bone:1;	Pancreas:2;Brain:1;	BX090252,AI922754;AI937036;D20258;	BX090252,AI922754;AI937036;	0.75	2
1072	Uterus:2;Ovarian:1;	Uterus:2;Ovarian:1;	BX114350,AI688916;AU154969;	BX114350,AI688916;AU154969;	1	3
1073	Eye:2;Pancreas:2;Nerve:1;		BU729489,BM715258;BQ270032,BQ286692;BU740876;		0	-5	HepG2Cyto:1|HepG2Nuclear:1|HepG2TopStrand:1|Jurkat:1|NCCIT:1|PC3:1|SK_N_AS:1
1074	Eye:1;		BM715326;		0	-1
1075	Brain:3;Lymph_node:2;Nerve:1;Thymus:1;Adipose:1;Stem_cell:1;Stomach:1;	Lymph_node:2;Adipose:1;	R46258,F10920,L25228;AI370343,BI261676;AA666085;M96615;AW073587;CD642186;BE841307;	AI370343,BI261676;AW073587;	0.3	-4	HDF:1|HeLaCyto:1|HeLaNuclear:2|HepG2Cyto:1|HepG2Nuclear:2|Jurkat:1|NCCIT:1|PC3:1|SK_N_AS:1|U87MG:1
1076	Brain:3;Lymph_node:2;Nerve:1;Thymus:1;Kidney:1;Stem_cell:1;Stomach:1;	Lymph_node:2;	R46258,F10920,L25228;AI370343,BI261676;AA666085;M96615;BX098798;CD642186;BE841307;	AI370343,BI261676;	0.2	-6
1077	Heart:25;Lung:15;Pancreas:11;Brain:10;Kidney:10;Germ_cell:10;Thyroid:9;Spleen:8;Uterus:7;Colon:6;Prostate:6;Breast:3;Muscle:3;Lymph_node:2;Skin:2;Placenta:2;Gallbladder:1;Larynx:1;Testes:1;Nerve:1;Tongue:1;Genitourinary:1;Lymphocyte:1;Thymus:1;Eye:1;Bone:1;Vascular:1;Ovarian:1;Stem_cell:1;Stomach:1;	Germ_cell:10;Lung:9;Thyroid:8;Kidney:7;Colon:6;Brain:5;Uterus:4;Pancreas:4;Breast:2;Lymph_node:2;Muscle:2;Gallbladder:1;Larynx:1;Tongue:1;Genitourinary:1;Lymphocyte:1;Ovarian:1;Stomach:1;	AI131353,CR744743,AA456388,AA430342,AA463336,AA252970,AA195428,AA463618,AA234202,AI126899,AI803957,AI431649,AI288492,AA234093,AI250921,AA463849,AA425351,AA722667,AI224524,AI384108,AI382953,AA463266,AI382777,AI559923,AI379444;T93481,T96319,W17100,BQ229017,BE503801,BF433803,BF110626,AI367758,AI694230,AI694456,AI313167,AA885792,AI694239,AI203822,BE219643;CA949751,BM053040,BM312769,CK822190,AI955688,…	AI652459,BF057144,BE502054,AI341226,AI206981,AI337015,AI206126,AI636630,AI365194,AI656878;BQ229017,BE503801,BF433803,BF110626,AI694230,AI694456,AA885792,AI694239,BE219643;BF435294,BF590246,AI742061,AW051987,AI040908,AI453632,BF438870,AI472879;CB046281,AI765846,AI861811,AI928138,AI823749,AI949982,AI769798;AI739638,AW006767,AW009673,AI830335,AI346517,AI277122;BF929714,N90325,N63258,N47021,N52195;BU…	0.461538	-11
1078	Heart:27;Lung:19;Brain:14;Kidney:13;Pancreas:13;Thyroid:11;Spleen:10;Germ_cell:10;Uterus:9;Prostate:7;Colon:6;Cartilage:4;Testes:4;Breast:3;Muscle:3;Placenta:3;Lymphocyte:2;Lymph_node:2;Skin:2;Stem_cell:2;Gallbladder:1;Larynx:1;Nerve:1;Tongue:1;Genitourinary:1;Thymus:1;Eye:1;Liver:1;Bone:1;Vascular:1;Ovarian:1;Stomach:1;	Lung:11;Thyroid:10;Germ_cell:10;Kidney:9;Colon:6;Brain:6;Cartilage:4;Uterus:4;Pancreas:4;Breast:2;Lymph_node:2;Muscle:2;Gallbladder:1;Larynx:1;Tongue:1;Genitourinary:1;Lymphocyte:1;Liver:1;Ovarian:1;Stomach:1;	AA195243,AI333088,AA775679,CR744743,AA456388,AA430342,AA463336,AA252970,AA195428,AA463618,AA234202,AI126899,AI803957,AI431649,AI288492,AA234093,AI250921,AA463849,AA425351,AA722667,AI224524,AI384108,AI382953,AA463266,AI382777,AI559923,AI379444;BM980405,BM976817,BM968718,N90941,T93481,T96319,W17100,BQ229017,BE503801,BF433803,BF110626,AI367758,AI694230,AI694456,AI313167,AA885792,AI694239,AI203822,BE…	BM980405,BM976817,BQ229017,BE503801,BF433803,BF110626,AI694230,AI694456,AA885792,AI694239,BE219643;AI741264,BF436228,BF435294,BF590246,AI742061,AW051987,AI040908,AI453632,BF438870,AI472879;AI652459,BF057144,BE502054,AI341226,AI206981,AI337015,AI206126,AI636630,AI365194,AI656878;CB045875,AI307822,CB046281,AI765846,AI861811,AI928138,AI823749,AI949982,AI769798;AI739638,AW006767,AW009673,AI830335,AI3…	0.443182	-20	HDF:3|HeLaCyto:4|HeLaNuclear:4|HepG2Cyto:5|HepG2Nuclear:5|Jurkat:4|NCCIT:4|PC3:4|SK_N_AS:5|U87MG:5
1079	Heart:24;Lung:15;Pancreas:11;Brain:10;Kidney:10;Germ_cell:10;Thyroid:9;Spleen:8;Uterus:7;Colon:6;Prostate:6;Breast:3;Eye:3;Muscle:3;Lymph_node:2;Skin:2;Placenta:2;Gallbladder:1;Larynx:1;Testes:1;Nerve:1;Tongue:1;Genitourinary:1;Lymphocyte:1;Thymus:1;Bone:1;Vascular:1;Ovarian:1;Stem_cell:1;Stomach:1;	Germ_cell:10;Lung:9;Thyroid:8;Kidney:7;Colon:6;Brain:5;Uterus:4;Pancreas:4;Breast:2;Lymph_node:2;Muscle:2;Gallbladder:1;Larynx:1;Tongue:1;Genitourinary:1;Lymphocyte:1;Ovarian:1;Stomach:1;	CR744743,AA456388,AA430342,AA463336,AA252970,AA195428,AA463618,AA234202,AI126899,AI803957,AI431649,AI288492,AA234093,AI250921,AA463849,AA425351,AA722667,AI224524,AI384108,AI382953,AA463266,AI382777,AI559923,AI379444;T93481,T96319,W17100,BQ229017,BE503801,BF433803,BF110626,AI367758,AI694230,AI694456,AI313167,AA885792,AI694239,AI203822,BE219643;CA949751,BM053040,BM312769,CK822190,AI955688,BM052752,…	AI652459,BF057144,BE502054,AI341226,AI206981,AI337015,AI206126,AI636630,AI365194,AI656878;BQ229017,BE503801,BF433803,BF110626,AI694230,AI694456,AA885792,AI694239,BE219643;BF435294,BF590246,AI742061,AW051987,AI040908,AI453632,BF438870,AI472879;CB046281,AI765846,AI861811,AI928138,AI823749,AI949982,AI769798;AI739638,AW006767,AW009673,AI830335,AI346517,AI277122;BF929714,N90325,N63258,N47021,N52195;BU…	0.458333	-12	HDF:1|HeLaCyto:1|HeLaNuclear:1|HepG2Cyto:1|HepG2Nuclear:1|Jurkat:1|NCCIT:1|PC3:1|SK_N_AS:1|U87MG:2
1080
1081
1082	Germ_cell:15;	Germ_cell:15;	BX103298,BG150534,AI632483,AI652003,AW594296,AI962343,AI968084,AW590533,BF056557,AI699934,AI638197,AI654342,AI654700,BE552320,AI654699;	BX103298,BG150534,AI632483,AI652003,AW594296,AI962343,AI968084,AW590533,BF056557,AI699934,AI638197,AI654342,AI654700,BE552320,AI654699;	1	15	HeLaCyto:1|HeLaNuclear:1|HepG2Cyto:1|HepG2Nuclear:1|Jurkat:1|NCCIT:1|SK_N_AS:1
1083	Eye:2;		BM665220,BM702505;		0	-2	HDF:1|HeLaCyto:1|HeLaNuclear:1|HepG2Cyto:1|HepG2Nuclear:1|Jurkat:2|NCCIT:2|PC3:1|SK_N_AS:2|U87MG:1
1084							HDF:1|HeLaCyto:1|HeLaNuclear:1|HepG2BottomStrand:1|HepG2Cyto:1|HepG2Nuclear:1|Jurkat:1|NCCIT:1|PC3:1|SK_N_AS:1|U87MG:3
1085	Brain:2;Lung:1;		H46507,H47045;CA311698;		0	-3	HepG2Nuclear:1|Jurkat:2
1086							Jurkat:1|NCCIT:1
1087	Testes:2;		BX105813,AA994393;		0	-2	HDF:1|NCCIT:1|PC3:1|U87MG:1
1088	Brain:4;		R49503,F10999,Z39021,F04946;		0	-4	HeLaNuclear:1|NCCIT:1
1089	Lymphocyte:3;		AA830802,AA721624,BX097699;		0	-3	HDF:1
1090	Lung:1;		CB852390;		0	-1
1091	Spleen:4;		BX112024,AI076097,AI021911,AI141638;		0	-4	HeLaCyto:1|HepG2Cyto:2|HepG2Nuclear:2|NCCIT:1|SK_N_AS:1
1092	Stem_cell:1;		CN291037;		0	-1	HepG2Nuclear:1
1093	Nerve:1;Brain:1;Heart:1;	Nerve:1;Brain:1;	AU311451;AW304721;BE968415;	AU311451;AW304721;	0.666667	1
1094							HDF:1|HeLaCyto:2|HeLaNuclear:2|HepG2Cyto:1|HepG2Nuclear:2|Jurkat:2|NCCIT:1|PC3:3|SK_N_AS:1|U87MG:2
1095	Eye:1;		BM661683;		0	-1
1096	Spleen:3;Testes:2;Eye:2;Lung:2;Brain:1;Heart:1;Lymphocyte:1;Uterus:1;Thyroid:1;Kidney:1;Vascular:1;	Uterus:1;Thyroid:1;Kidney:1;	BX111843,N76875,N55266;AW070598,CD244570;BG749696,CA390090;AI187130,BG545126;BM925663;AA732973;AA829402;BM552391;BF112155;BG326388;AI523516;	BM552391;BF112155;BG326388;	0.1875	-10	HeLaNuclear:1|Jurkat:2|SK_N_AS:2|U87MG:2
1097
1098	Placenta:6;Spleen:3;		BU753451,CF528858,CF529852,BU753885,BQ015593,CF529619;BX101644,AA700653,AA699722;		0	-9	HeLaCyto:1|HeLaNuclear:1|NCCIT:1
1099	Nerve:2;Lymphocyte:2;Uterus:2;Gallbladder:1;	Uterus:2;Gallbladder:1;	BM717927,BU742140;AA215340,AA215414;BX118562,AI687817;CB149374;	BX118562,AI687817;CB149374;	0.428571	-1	HeLaCyto:2|HeLaNuclear:3|HeLaTopStrand:1|HepG2Cyto:2|HepG2Nuclear:2|HepG2TopStrand:1|Jurkat:1|NCCIT:1|PC3:1|U87MG:2
1100	Germ_cell:5;Uterus:2;Cartilage:1;Brain:1;	Germ_cell:5;Uterus:2;Cartilage:1;	AW594002,AI971596,AW003177,AW594663,AI634182;BE613834,BE614441;CA424828;R84533;	AW594002,AI971596,AW003177,AW594663,AI634182;BE613834,BE614441;CA424828;	0.888889	7	HeLaCyto:1|HeLaNuclear:1|HepG2Nuclear:2|Jurkat:1|NCCIT:2
1101	Lymphocyte:1;		CA308038;		0	-1	HeLaBottomStrand:1|HeLaCyto:2|HeLaNuclear:3|HepG2BottomStrand:1|HepG2Cyto:2|HepG2Nuclear:2|HepG2TopStrand:1|Jurkat:2|NCCIT:2|PC3:1|SK_N_AS:2|U87MG:1
1102	Brain:2;Spleen:2;Lymphocyte:1;Lung:1;		CD676692,AV723248;AI057509,AA342975;AA827125;W07495;		0	-6	HDF:1|HeLaCyto:1|HeLaNuclear:2|HepG2Cyto:2|HepG2Nuclear:3|Jurkat:1|NCCIT:1|SK_N_AS:1|U87MG:1
1103	Colon:1;Lymphocyte:1;Placenta:1;	Colon:1;	BX115531;AA811692;BX339679;	BX115531;	0.333333	-1
1104	Testes:1;Nerve:1;Spleen:1;Uterus:1;	Uterus:1;	AI382149;BM716676;R10118;BX352499;	BX352499;	0.25	-2	HeLaBottomStrand:1|HeLaCyto:1|HeLaNuclear:1|HepG2Cyto:1|HepG2Nuclear:2|Jurkat:2|NCCIT:1|PC3:1|SK_N_AS:2|U87MG:1
1105							HeLaCyto:1|HeLaNuclear:1|HepG2Cyto:1|HepG2Nuclear:1|Jurkat:1|NCCIT:2|PC3:2|SK_N_AS:2|U87MG:1
1106							HeLaCyto:1
1107	Ovarian:3;Testes:1;Thymus:1;Lung:1;	Ovarian:3;	BF059101,BF058845,BF058128;AW188240;AI660204;AI371043;	BF059101,BF058845,BF058128;	0.5	0
1108	Germ_cell:2;Colon:1;Testes:1;(synonym:1;Lymphocyte:1;Eye:1;Muscle:1;Pancreas:1;Placenta:1;	Germ_cell:2;Colon:1;(synonym:1;Pancreas:1;	AW003245,AA923293;AW751957;AI798791;AL599742;AA521472;AA176474;BX482344;AA366793;BG571678;	AW003245,AA923293;AW751957;AL599742;AA366793;	0.5	0	Jurkat:1
1109	Placenta:3;Germ_cell:2;Colon:1;Cartilage:1;Testes:1;(synonym:1;Lymphocyte:1;Eye:1;Muscle:1;Pancreas:1;	Germ_cell:2;Colon:1;Cartilage:1;(synonym:1;Pancreas:1;	BQ012760,BQ011620,BG571678;AW003245,AA923293;AW751957;CA446208;AI798791;AL599742;AA521472;AA176474;BX482344;AA366793;	AW003245,AA923293;AW751957;CA446208;AL599742;AA366793;	0.461538	-1	HDF:1|HeLaCyto:1|HeLaNuclear:2|HepG2Cyto:1|HepG2Nuclear:2|Jurkat:3|NCCIT:1|PC3:1|SK_N_AS:1|U87MG:1
1110	Spleen:2;Lymphocyte:1;Lung:1;	Lymphocyte:1;	H55870,H55777;AI380197;BG535400;	AI380197;	0.25	-2
1111	Cartilage:1;	Cartilage:1;	BU634401;	BU634401;	1	1
1112	Nerve:1;Liver:1;		BM682308;CB161955;		0	-2
1113	Brain:1;	Brain:1;	AI361948;	AI361948;	1	1
1114
1115							Jurkat:1
1116
1117	Testes:3;Muscle:1;		AL041362,AI693526,AI024035;AL698901;		0	-4	HDF:1|HeLaBottomStrand:1|HeLaCyto:1|HeLaNuclear:1|HepG2Cyto:1|HepG2Nuclear:1|Jurkat:1|NCCIT:1|PC3:1|SK_N_AS:1|U87MG:1
1118	Uterus:17;Ovarian:17;Colon:16;Lung:15;Pancreas:14;Brain:12;Thyroid:12;Breast:10;Placenta:9;Testes:7;Nerve:7;Heart:6;Lymphocyte:5;Spleen:4;Eye:4;Liver:4;Blood:4;Prostate:4;Kidney:4;Stomach:4;Larynx:3;Head_neck:3;Germ_cell:3;Skin:3;Genitourinary:2;Muscle:2;Bone:2;Gallbladder:1;Esophagus:1;Adrenal:1;Endothelial:1;Thymus:1;Lymph_node:1;Adipose:1;Stem_cell:1;	Ovarian:17;Thyroid:12;Colon:11;Uterus:9;Lung:7;Brain:5;Blood:4;Pancreas:4;Stomach:4;Larynx:3;Kidney:3;Germ_cell:3;Nerve:2;Genitourinary:2;Lymphocyte:2;Liver:2;Gallbladder:1;Esophagus:1;Thymus:1;Lymph_node:1;Skin:1;	BF908434,BF910609,AA150287,AA054668,AI337977,BE614163,BQ377426,AI571884,AA148767,AI612782,AA150223,AW874376,AI093495,AW571699,BE301628,AA040172,AI922615;AA434234,AA405770,AA476946,AA402501,AA405733,AW104644,AI609066,AA235516,AA434317,AI871793,AA428385,AA434229,AA434106,AA421384,AA292268,AA421305,AA454693;BF813051,AW375263,AI581867,BE042674,AA503629,AW374715,AW272879,AI720733,AA515096,AW001267,AW0…	AA434234,AA405770,AA476946,AA402501,AA405733,AW104644,AI609066,AA235516,AA434317,AI871793,AA428385,AA434229,AA434106,AA421384,AA292268,AA421305,AA454693;AI565251,AA771788,AI027416,AI022500,AA890191,AA618371,AI741881,AA788808,AA772015,N90246,W16661,AA843511;BF813051,AW375263,BE042674,AA503629,AW374715,AW272879,AA515096,AW080655,AW083182,AI469494,BE870136;BF908434,BF910609,BE614163,AI571884,AI61278…	0.472637	-11	HDF:1|HeLaCyto:1|HepG2Cyto:1|HepG2Nuclear:1|Jurkat:1|NCCIT:1|PC3:1|SK_N_AS:1|U87MG:1
1119	(synonym:1;	(synonym:1;	AL039017;	AL039017;	1	1
1120	Vascular:1;		AI124924;		0	-1	HeLaNuclear:1|HepG2Nuclear:1|NCCIT:1|PC3:1|SK_N_AS:1
1121	Thyroid:3;Testes:2;Eye:2;Lung:2;Brain:1;Germ_cell:1;Placenta:1;	Thyroid:3;Lung:2;Germ_cell:1;	AI459175,BG413522,AI469840;AA939136,AI247404;H87779,H87830;AA977256,BE671256;AA670292;AA922824;BX100634;	AI459175,BG413522,AI469840;AA977256,BE671256;AA922824;	0.5	0	HDF:1|HeLaCyto:1|HeLaNuclear:2|HepG2BottomStrand:1|HepG2Nuclear:3|Jurkat:1|NCCIT:1|SK_N_AS:1|U87MG:1
1122	Uterus:3;Germ_cell:3;Stomach:3;Kidney:2;Larynx:1;Lung:1;	Germ_cell:3;Uterus:2;Stomach:2;Larynx:1;	BF907033,BF908435,AW796043;AI969342,AW236499,AI962476;AW389509,BM745878,AW864627;CR742435,AI269320;BF356890;CB852104;	AI969342,AW236499,AI962476;BF907033,BF908435;AW389509,BM745878;BF356890;	0.615385	3	HeLaNuclear:2|HepG2Cyto:1|HepG2Nuclear:2|NCCIT:1|PC3:2
1123	Spleen:1;Kidney:1;		R83552;AI522334;		0	-2
1124	Cartilage:1;	Cartilage:1;	CA429866;	CA429866;	1	1
1125	Eye:1;		CK301067;		0	-1
1126	Brain:1;		CD238358;		0	-1
1127	Germ_cell:1;	Germ_cell:1;	AI633351;	AI633351;	1	1
1128							HeLaCyto:1|HeLaNuclear:1|NCCIT:1|PC3:1|SK_N_AS:1
1129	Spleen:2;Lymphocyte:1;		R87080,N90466;AA521186;		0	-3	HeLaNuclear:1|HepG2Nuclear:1|NCCIT:2|SK_N_AS:1
1130	Uterus:2;	Uterus:2;	BX092043,AI272959;	BX092043,AI272959;	1	2
1131	Brain:6;Lung:5;Spleen:2;Lymphocyte:2;Uterus:2;Ovarian:2;Germ_cell:2;Tonsil:1;Breast:1;Eye:1;Thyroid:1;Liver:1;Prostate:1;Pancreas:1;Stomach:1;	Lung:5;Brain:4;Uterus:2;Ovarian:2;Germ_cell:2;Thyroid:1;Stomach:1;	H17012,N51599,BX098059,N53877,H17011,AW888913;BF448287,AI681179,AI692632,BF433332,BE670660;T90891,T79646;CA306200,AA765458;BF912849,BF379472;AA422056,AA402305;BF061850,AW590485;AL138055;BF749933;BM698605;AA772240;CB157509;AI879756;CK817790;BM824051;	BF448287,AI681179,AI692632,BF433332,BE670660;N51599,BX098059,N53877,AW888913;BF912849,BF379472;AA422056,AA402305;BF061850,AW590485;AA772240;BM824051;	0.586207	5	HDF:1|HeLaCyto:1|HepG2Cyto:1|HepG2Nuclear:1|Jurkat:1|NCCIT:2|PC3:1|SK_N_AS:1|U87MG:1
1132	Prostate:2;	Prostate:2;	AA886073,BX099940;	AA886073,BX099940;	1	2	HeLaNuclear:1
1133	Heart:1;Adipose:1;	Adipose:1;	AA347655;AW072667;	AW072667;	0.5	0
1134	Brain:2;Uterus:1;Kidney:1;	Brain:2;Uterus:1;	N59137,CR739552;BE139636;AI765082;	N59137,CR739552;BE139636;	0.75	2
1135	Placenta:1;		AI277977;		0	-1	HeLaCyto:1|HeLaNuclear:1|HepG2Cyto:1|HepG2Nuclear:1|NCCIT:1|SK_N_AS:1
1136	Thyroid:2;	Thyroid:2;	AI028151,AI027803;	AI028151,AI027803;	1	2
1137	Thyroid:2;	Thyroid:2;	AI028151,AI027803;	AI028151,AI027803;	1	2
1138	Thyroid:2;	Thyroid:2;	AI028151,AI027803;	AI028151,AI027803;	1	2
1139	Pancreas:4;		CK822941,BQ102357,CK822942,BQ086262;		0	-4
1140	Heart:4;Brain:3;Uterus:3;Lung:3;Head_neck:2;Blood:2;Ear:2;Prostate:1;Germ_cell:1;Stem_cell:1;	Uterus:3;Head_neck:2;Ear:2;Lung:2;Blood:1;Prostate:1;Germ_cell:1;	BX100781,AI400557,AA489755,AA489648;BF949510,H10506,BX412969;AI539783,CR740420,AI933851;CA450419,BM982397,AI950511;BF351847,BE708175;BE242496,CB962071;BI493062,AW022097;CF140936;BE501245;CN361555;	AI539783,CR740420,AI933851;BF351847,BE708175;BI493062,AW022097;BM982397,AI950511;BE242496;CF140936;BE501245;	0.545455	2	HeLaCyto:2|HeLaNuclear:3
1141	Stem_cell:2;Uterus:1;	Uterus:1;	CN312593,CN312594;AA112295;	AA112295;	0.333333	-1	HeLaNuclear:1
1142	Nerve:1;		BM725479;		0	-1
1143							HeLaCyto:1|HepG2Cyto:1|NCCIT:1|PC3:1|SK_N_AS:1|U87MG:1
1144	Tongue:1;Prostate:1;	Tongue:1;Prostate:1;	BE157285;AA541430;	BE157285;AA541430;	1	2	U87MG:1
1145	Thyroid:4;Placenta:4;Lymphocyte:3;Testes:2;Cartilage:1;	Thyroid:4;Cartilage:1;Lymphocyte:1;	AI435117,BF061421,AI168416,AI741663;AI199990,R70887,BX094053,R70888;AA285071,AI361897,AA290959;AW118886,AI215545;BQ006177;	AI435117,BF061421,AI168416,AI741663;BQ006177;AI361897;	0.428571	-2	HeLaCyto:1|HeLaNuclear:1|HepG2Cyto:1|HepG2Nuclear:2|NCCIT:1|SK_N_AS:1
1146
1147	Colon:1;		AI659949;		0	-1	HeLaBottomStrand:1|U87MG:1
1148	Lung:1;		BU687380;		0	-1
1149	Adrenal:1;Pancreas:1;	Pancreas:1;	AV702478;AW192525;	AW192525;	0.5	0
1150	Prostate:1;		AI810412;		0	-1
1151	Prostate:3;		AI791208,BX092914,AA662473;		0	-3
1152	Placenta:1;		BU754346;		0	-1
1153	Tonsil:1;		BM956099;		0	-1
1154	Brain:6;Pancreas:4;Placenta:2;Stomach:2;Lymphocyte:1;	Stomach:2;Brain:1;Lymphocyte:1;	BF929668,BM926000,AI815951,AW161843,AI816084,AW163427;BM505310,CK822592,CK822591,DN949635;BX327961,BX381755;BM847517,BM763140;BM151703;	BM847517,BM763140;BF929668;BM151703;	0.266667	-7	HeLaNuclear:2|HepG2Cyto:2|HepG2Nuclear:3|HepG2TopStrand:2|Jurkat:1|NCCIT:1|SK_N_AS:2|U87MG:1
1155	Lymphocyte:5;Testes:4;Brain:2;Spleen:2;Pancreas:2;Stem_cell:2;Colon:1;Cartilage:1;Heart:1;	Brain:2;Colon:1;Cartilage:1;Lymphocyte:1;	AA811727,AA769523,AA743707,AI056575,AA743291;AW173283,AA969234,AA954748,AW104944;N45700,N48983;H54749,H54750;BU785774,BU785469;CN371292,CN371291;BF062828;BQ008762;AA716492;	N45700,N48983;BF062828;BQ008762;AI056575;	0.25	-10	HeLaNuclear:2|HepG2Nuclear:1|Jurkat:1|PC3:1|SK_N_AS:3
1156	Spleen:4;		BX118464,T79135,AA705130,T78648;		0	-4	HeLaCyto:1
1157	Brain:2;Lung:1;	Brain:2;Lung:1;	N40186,BX119621;AI912712;	N40186,BX119621;AI912712;	1	3
1158	Colon:1;Brain:1;Prostate:1;Ovarian:1;	Brain:1;Prostate:1;Ovarian:1;	BG983979;BM562830;BQ373518;AI354461;	BM562830;BQ373518;AI354461;	0.75	2	HeLaBottomStrand:1|HeLaNuclear:1|HepG2BottomStrand:1|HepG2Cyto:1|HepG2Nuclear:1|Jurkat:1|NCCIT:1
1159	Testes:2;		AA884401,BX103369;		0	-2
1160	Stomach:1;	Stomach:1;	AW151939;	AW151939;	1	1	HDF:1|HeLaCyto:2|HeLaNuclear:2|HepG2Cyto:2|HepG2Nuclear:3|HepG2TopStrand:1|Jurkat:3|NCCIT:3|PC3:2|SK_N_AS:3|U87MG:1
1161
1162							HeLaCyto:1|HeLaNuclear:1|HepG2BottomStrand:1|HepG2Cyto:2|HepG2Nuclear:1|Jurkat:1|NCCIT:1|PC3:1|SK_N_AS:1|U87MG:1
1163	Lung:27;Brain:25;Heart:24;Uterus:22;Pancreas:18;Colon:15;Placenta:13;Testes:12;Spleen:12;Lymphocyte:12;Skin:11;Thyroid:9;Stomach:9;Ovarian:8;Cartilage:7;Breast:7;Liver:7;Nerve:6;Prostate:6;Germ_cell:6;Tongue:5;Blood:5;Kidney:4;Stem_cell:4;Genitourinary:3;Head_neck:3;Ear:3;Vascular:3;Larynx:2;Gallbladder:2;Thymus:2;Bone:2;Adipose:2;Small_bowel:2;Tonsil:1;Adrenal:1;Eye:1;Muscle:1;	Brain:14;Uterus:14;Lung:14;Colon:13;Thyroid:9;Stomach:9;Ovarian:8;Pancreas:8;Breast:6;Lymphocyte:6;Germ_cell:6;Tongue:5;Liver:5;Skin:5;Blood:4;Genitourinary:3;Ear:3;Cartilage:2;Larynx:2;Gallbladder:2;Head_neck:1;Prostate:1;Kidney:1;Bone:1;Adipose:1;Small_bowel:1;	BU690062,BM979290,CB240667,W07752,N80691,AI214656,AI299818,AA976183,AA975924,BE826069,BE826067,BF883420,T93211,BM971275,AA988795,AW945705,AI829901,N75077,AI830211,AI698055,AI697551,W05814,AI292120,AA902327,AI268752,AA996127,AA376443;AI418615,N49399,AI563920,AI094952,BE858565,AW593572,AA984396,BI599912,AW902819,BE765342,BF923759,N49488,BM808917,AA984759,AI933091,BE439616,AI474950,AI953964,AA707775…	AI418615,N49399,AI563920,AI094952,BE858565,AW593572,BE765342,BF923759,N49488,AI933091,AI474950,AI953964,BG236821,AW263433;AI887313,AW511650,BE390643,AA187821,BI223612,BF380589,AI634608,AI540538,AL577987,AW173623,AW168837,BE543276,AI627729,AI784251;AI214656,AI299818,AA976183,AA975924,BF883420,AA988795,AI829901,AI830211,AI698055,AI697551,AI292120,AA902327,AI268752,AA996127;AW303930,AA480293,BQ32211…	0.476821	-14	HDF:1|HeLaCyto:1|HeLaNuclear:1|HepG2Cyto:1|HepG2Nuclear:1|Jurkat:1|NCCIT:1|PC3:1|SK_N_AS:1|U87MG:1
1164	Breast:192;Stomach:182;Lung:109;Muscle:61;Brain:50;Placenta:36;Colon:28;Uterus:27;Bone:24;Eye:23;Prostate:23;Cartilage:19;Head_neck:18;Liver:17;Nerve:14;Pancreas:14;Heart:12;Ovarian:10;Testes:8;Kidney:8;Endothelial:7;Spleen:7;Skin:7;Larynx:5;Genitourinary:4;Tongue:3;Stem_cell:2;Thyroid:1;Lymph_node:1;Blood:1;Ear:1;Vascular:1;Adipose:1;	Stomach:180;Breast:62;Muscle:59;Lung:45;Brain:42;Cartilage:19;Colon:18;Uterus:18;Prostate:13;Head_neck:12;Pancreas:10;Nerve:9;Kidney:7;Larynx:5;Ovarian:5;Genitourinary:4;Tongue:3;Liver:3;Eye:2;Skin:2;Testes:1;Lymph_node:1;Blood:1;Ear:1;Bone:1;Adipose:1;	R54869,BX090551,BU957645,CA455358,AI909289,AI909296,AI909293,AI909263,BE813176,AW991568,AW991491,AW991565,BE813221,AW991546,AW991643,AW991608,BE813239,AW991521,AW576744,AW373255,BE813185,AW374141,AW991642,AW991533,AW577324,AW991551,AW991580,AW991554,AW991654,AW991413,AW577296,BE813160,AW991600,BE813218,AW991560,BE813152,AW372639,AW991628,AW991525,AW372637,AW991616,BF326479,BE813149,AW991566,AW991…	AW818912,AW818934,AW609947,BE937525,AW393060,BE937519,BE937530,AW818870,AW609969,AW582640,AW582626,AW393046,BQ363468,AW393055,BE937510,AW393045,AW818866,AW818861,BE937513,AW818931,AW393022,BE937517,BE937508,AW818914,AW818922,AW818933,AW609957,AW609968,AW392983,AW393012,BE937524,AW609956,AW818917,AW393054,BE937542,AW393043,BE937507,BE937531,AW393020,BE937511,AW393017,AW818921,AW609949,AW609952,BE9…	0.572052	132	HDF:2|HeLaCyto:1|HeLaNuclear:1|HepG2Cyto:1|PC3:1|SK_N_AS:1|U87MG:2
1165	Cartilage:1;Bone:1;	Cartilage:1;Bone:1;	BU619835;BG112577;	BU619835;BG112577;	1	2	HDF:1|HeLaCyto:1|HeLaNuclear:2|HepG2Cyto:1|HepG2Nuclear:3|Jurkat:1|NCCIT:2|PC3:1|SK_N_AS:2|U87MG:1
1166
1167	Lymphocyte:2;Testes:1;		AA830780,BX091003;AW263527;		0	-3
1168	Testes:3;Lymphocyte:1;Vascular:1;	Testes:1;	AI014615,AI222386,BQ434070;AA465562;AI523245;	BQ434070;	0.2	-3
1169	Brain:1;Lymphocyte:1;		M86092;AA504131;		0	-2
1170	Lung:1;		BU676700;		0	-1	HepG2Cyto:1
1171	Uterus:2;Placenta:2;Colon:1;	Uterus:2;	BX093659,AI888973;BQ021910,R82186;BQ277051;	BX093659,AI888973;	0.4	-1
1172	Colon:1;Pancreas:1;	Colon:1;Pancreas:1;	AA079328;BU073343;	AA079328;BU073343;	1	2
1173	Lung:2;	Lung:2;	AI703137,BF433568;	AI703137,BF433568;	1	2
1174	Prostate:1;Lung:1;	Lung:1;	BF589481;AI299424;	AI299424;	0.5	0
1175	Lung:2;Brain:1;	Brain:1;Lung:1;	BM981299,CB853741;N34892;	N34892;BM981299;	0.666667	1
1176	Cartilage:2;Brain:1;Germ_cell:1;	Cartilage:1;Germ_cell:1;	BQ575832,CA436809;R40050;AI989497;	BQ575832;AI989497;	0.5	0
1177	Brain:9;Colon:3;Ovarian:3;Lymphocyte:2;Muscle:2;Skin:2;Stem_cell:2;Nerve:1;Spleen:1;Breast:1;Head_neck:1;Uterus:1;Lung:1;Pancreas:1;Placenta:1;	Brain:3;Colon:2;Nerve:1;Head_neck:1;Uterus:1;Muscle:1;Ovarian:1;Skin:1;Pancreas:1;	BM926762,AI919385,CB154912,BX460535,AI873108,AI564059,T77605,BM809026,T66061;BQ318232,BQ318231,BI760658;BM546113,BM544985,BE743358;AA281746,AA281745;AL708365,BE295548;CX164083,BG475425;CN280392,CN280391;BX376503;BI523602;R70169;BE718264;BM800561;W03730;BG831505;BX350122;	AI919385,AI873108,AI564059;BQ318232,BQ318231;BX376503;BE718264;BM800561;BE295548;BE743358;BG475425;BG831505;	0.387097	-7	HDF:2|HeLaCyto:3|HeLaNuclear:3|HepG2Cyto:3|HepG2Nuclear:2|Jurkat:3|NCCIT:3|PC3:3|SK_N_AS:3|U87MG:3
1178	Lung:4;(synonym:1;	Lung:4;(synonym:1;	BF591660,AI350227,AI268645,CR736154;BX646940;	BF591660,AI350227,AI268645,CR736154;BX646940;	1	5	HDF:1|HeLaCyto:1|HeLaNuclear:1|HepG2Cyto:1|Jurkat:1|NCCIT:1|PC3:1|SK_N_AS:1|U87MG:1
1179							HeLaNuclear:2|HepG2Cyto:1|HepG2Nuclear:1|NCCIT:1|SK_N_AS:2
1180	Germ_cell:1;	Germ_cell:1;	AI364981;	AI364981;	1	1
1181	Spleen:30;Brain:19;Colon:11;Lung:9;Lymphocyte:7;Kidney:7;Skin:7;Testes:6;Uterus:6;Eye:4;Thyroid:4;Pancreas:4;Genitourinary:3;Germ_cell:3;Stem_cell:3;Tongue:2;Adrenal:2;Liver:2;Blood:2;Muscle:2;Prostate:2;Stomach:2;Gallbladder:1;Nerve:1;Heart:1;Head_neck:1;Ear:1;Ovarian:1;Small_bowel:1;	Colon:6;Lymphocyte:5;Lung:5;Uterus:4;Thyroid:4;Genitourinary:3;Kidney:3;Germ_cell:3;Testes:2;Tongue:2;Adrenal:2;Prostate:2;Stomach:2;Gallbladder:1;Brain:1;Muscle:1;Ear:1;Ovarian:1;Pancreas:1;	R07080,H57676,R89158,T80866,R07584,R00745,AA203638,AA702268,R94100,W90569,H94200,H54128,AA778182,AI056822,H68174,W90570,AI056859,AA779280,T70291,N80547,H57677,AA677176,R07585,R00746,AI052426,AA680380,R07035,H92970,AA701882,AI032963;T28047,F08192,F06026,F08041,R56820,H15607,H06155,R51541,D54978,F11121,T65127,AI566780,F04965,F04395,F02271,F04434,AA779417,D51178,D53394;BU600558,BI762723,BQ276933,BU9…	BF590877,AA053028,AW614772,AA577170,AI762364,BF588728;BP432882,AL582840,BX344452,BX447645,AI381010;AI916297,BF223576,BG055313,BE504144,BE549934;AW513711,BI255586,AI961446,AI538320;BF061474,BF593931,AI458847,AI802996;BG261189,BF735976,BG288359;BF820309,AI766933,AI760798;AI636913,AW025634,AW197290;BG257799,BQ229349;BG492333,BG496821;BF968586,AA604646;CF122172,BQ887189;BM795514,BM797170;CB159227;AI5…	0.340278	-46	HeLaNuclear:1|HepG2Cyto:2|Jurkat:2|NCCIT:2|SK_N_AS:2|U87MG:1
1182	Uterus:2;Brain:1;Lymphocyte:1;Liver:1;Blood:1;Muscle:1;Ovarian:1;Skin:1;Stomach:1;Stem_cell:1;	Uterus:2;Lymphocyte:1;Liver:1;Blood:1;Stomach:1;	AI619560,BF914471;AA338427;AA312526;AV689932;BF359863;AL702898;BM544250;BG674416;BM827516;CN288786;	AI619560,BF914471;AA312526;AV689932;BF359863;BM827516;	0.545455	1	HepG2Nuclear:1
1183	Uterus:2;Colon:1;Brain:1;Lymphocyte:1;Liver:1;Blood:1;Muscle:1;Ovarian:1;Skin:1;Stomach:1;Stem_cell:1;	Uterus:2;Colon:1;Lymphocyte:1;Liver:1;Blood:1;Stomach:1;	AI619560,BF914471;AA551660;AA338427;AA312526;AV689932;BF359863;AL702898;BM544250;BG674416;BM827516;CN288786;	AI619560,BF914471;AA551660;AA312526;AV689932;BF359863;BM827516;	0.583333	2	HDF:1|HeLaNuclear:1|HepG2Cyto:1|HepG2Nuclear:1|Jurkat:2|PC3:1|SK_N_AS:1|U87MG:1
1184	Brain:2;Cartilage:1;Lymphocyte:1;Stem_cell:1;	Cartilage:1;Brain:1;Lymphocyte:1;	BF920245,AA339660;CA448094;BE675735;CN281137;	CA448094;BF920245;BE675735;	0.6	1	HDF:3|HeLaCyto:1|HeLaNuclear:2|HepG2BottomStrand:1|HepG2Cyto:3|HepG2Nuclear:3|Jurkat:2|NCCIT:2|PC3:3|SK_N_AS:2|U87MG:3
1185	Prostate:4;		BE855963,AI828623,AI675466,AI420850;		0	-4	HDF:1|HeLaCyto:2|HeLaNuclear:3|HepG2Cyto:2|HepG2Nuclear:2|Jurkat:3|NCCIT:1|PC3:2|SK_N_AS:1|U87MG:3
1186	Cartilage:1;	Cartilage:1;	AA761021;	AA761021;	1	1
1187	Colon:2;(synonym:2;Ovarian:2;Testes:1;Brain:1;Spleen:1;Heart:1;Uterus:1;Thyroid:1;	Colon:2;(synonym:2;Ovarian:2;Testes:1;Thyroid:1;	BG951661,BG951036;BX485683,BX641400;AA427555,AA427712;BQ439479;R41896;R09994;AI435566;AI125931;AW044531;	BG951661,BG951036;BX485683,BX641400;AA427555,AA427712;BQ439479;AW044531;	0.666667	4	HeLaCyto:1|HeLaNuclear:1|HepG2Nuclear:1|Jurkat:1
1188	Brain:3;Colon:2;Ovarian:2;(synonym:1;Eye:1;Thyroid:1;	Colon:2;Ovarian:2;(synonym:1;Thyroid:1;	R55341,R46186,R41896;BG951661,BG951036;AA427555,AA427712;BX641400;BU741574;AW044531;	BG951661,BG951036;AA427555,AA427712;BX641400;AW044531;	0.6	2	HeLaTopStrand:1
1189
1190	Germ_cell:4;Colon:1;Stomach:1;	Germ_cell:4;Colon:1;Stomach:1;	AI962234,AI340245,AI651120,AI990021;BF817683;AI801666;	AI962234,AI340245,AI651120,AI990021;BF817683;AI801666;	1	6
1191	Lymphocyte:1;		AA824459;		0	-1	HepG2Nuclear:1
1192	Brain:23;Prostate:19;Uterus:13;Placenta:12;Blood:11;Lung:10;Breast:9;Skin:9;Larynx:8;Testes:7;Heart:7;Pancreas:7;Lymphocyte:6;Ovarian:5;Stem_cell:5;Spleen:4;Eye:4;Colon:3;Nerve:3;Tongue:3;Head_neck:3;Kidney:3;Gallbladder:2;Muscle:2;Germ_cell:2;(synonym:1;Thyroid:1;Liver:1;Ear:1;Stomach:1;	Uterus:10;Larynx:8;Lung:8;Brain:6;Blood:6;Ovarian:5;Skin:5;Breast:4;Colon:3;Tongue:3;Prostate:3;Gallbladder:2;Nerve:2;Head_neck:2;Lymphocyte:2;Kidney:2;Germ_cell:2;Eye:1;Thyroid:1;Ear:1;Muscle:1;Stomach:1;	AA326856,AW901237,CV375523,CV338024,R13371,F07493,BF593834,M85532,F13087,T08854,H28938,T75417,AL534275,H09941,R61487,AI422950,F10681,N72744,BF687524,AL138239,CD677786,N58880,H09942;BQ372220,BQ372428,BQ372222,BQ372223,BQ372092,BQ372429,BQ372219,BQ372397,BQ372217,BQ372224,BQ372221,BQ372225,CV416051,BQ372093,BQ372218,T35260,BG282522,BE769310,AA885979;BE698818,BF916330,BU509869,BF914565,BE883011,BF91…	BE698818,BF916330,BU509869,BF914565,BE883011,BF911042,BM801272,BE882483,AI890267,BI224497;BQ357250,BQ357253,BQ357251,BQ357248,BQ357249,BQ357252,CV405186,BQ355916;AI700499,AA962237,BF110677,BE670044,BF432758,AI702260,BF446427,AA972553;CV338024,BF593834,AI422950,N72744,BF687524,N58880;BI030370,BF903449,BI022997,BI022951,AW440767,AW440749;BE832653,AA464377,AW886864,AW887039,AW884356;BM542203,BE96073…	0.421622	-29	HDF:5|HeLaCyto:4|HeLaNuclear:5|HepG2Cyto:4|HepG2Nuclear:5|Jurkat:4|NCCIT:5|PC3:5|SK_N_AS:5|U87MG:5
1193	Brain:23;Prostate:19;Uterus:13;Placenta:12;Blood:10;Breast:9;Lung:9;Skin:9;Larynx:8;Testes:7;Heart:7;Pancreas:7;Lymphocyte:6;Eye:5;Ovarian:5;Stem_cell:5;Spleen:4;Colon:3;Nerve:3;Tongue:3;Head_neck:3;Kidney:3;Gallbladder:2;Muscle:2;Germ_cell:2;(synonym:1;Thyroid:1;Liver:1;Ear:1;Stomach:1;	Uterus:10;Larynx:8;Lung:7;Brain:6;Blood:6;Ovarian:5;Skin:5;Breast:4;Colon:3;Tongue:3;Prostate:3;Gallbladder:2;Nerve:2;Head_neck:2;Lymphocyte:2;Kidney:2;Germ_cell:2;Eye:1;Thyroid:1;Ear:1;Muscle:1;Stomach:1;	AA326856,AW901237,CV375523,CV338024,R13371,F07493,BF593834,M85532,F13087,T08854,H28938,T75417,AL534275,H09941,R61487,AI422950,F10681,N72744,BF687524,AL138239,CD677786,N58880,H09942;BQ372220,BQ372428,BQ372222,BQ372223,BQ372092,BQ372429,BQ372219,BQ372397,BQ372217,BQ372224,BQ372221,BQ372225,CV416051,BQ372093,BQ372218,T35260,BG282522,BE769310,AA885979;BE698818,BF916330,BU509869,BF914565,BE883011,BF91…	BE698818,BF916330,BU509869,BF914565,BE883011,BF911042,BM801272,BE882483,AI890267,BI224497;BQ357250,BQ357253,BQ357251,BQ357248,BQ357249,BQ357252,CV405186,BQ355916;AA962237,BF110677,BE670044,BF432758,AI702260,BF446427,AA972553;CV338024,BF593834,AI422950,N72744,BF687524,N58880;BI030370,BF903449,BI022997,BI022951,AW440767,AW440749;BE832653,AA464377,AW886864,AW887039,AW884356;BM542203,BE960732,BG67731…	0.418478	-30	HDF:1|HeLaCyto:2|HeLaNuclear:2|HepG2Cyto:2|HepG2Nuclear:2|Jurkat:1|NCCIT:2|PC3:2|SK_N_AS:1|U87MG:2
1194	Brain:26;Prostate:19;Uterus:13;Placenta:12;Skin:11;Blood:10;Lung:10;Breast:9;Pancreas:9;Testes:8;Larynx:8;Heart:7;Lymphocyte:6;Eye:6;Ovarian:5;Stem_cell:5;Spleen:4;Kidney:4;Colon:3;Nerve:3;Tongue:3;Head_neck:3;Cartilage:2;Gallbladder:2;Muscle:2;Germ_cell:2;Stomach:2;(synonym:1;Thyroid:1;Liver:1;Ear:1;	Uterus:10;Larynx:8;Lung:7;Brain:6;Blood:6;Skin:6;Ovarian:5;Breast:4;Colon:3;Tongue:3;Prostate:3;Cartilage:2;Gallbladder:2;Nerve:2;Head_neck:2;Lymphocyte:2;Kidney:2;Germ_cell:2;Stomach:2;Eye:1;Thyroid:1;Ear:1;Muscle:1;	H28939,R39276,R42940,AA326856,AW901237,CV375523,CV338024,R13371,F07493,BF593834,M85532,F13087,T08854,H28938,T75417,AL534275,H09941,R61487,AI422950,F10681,N72744,BF687524,AL138239,CD677786,N58880,H09942;BQ372220,BQ372428,BQ372222,BQ372223,BQ372092,BQ372429,BQ372219,BQ372397,BQ372217,BQ372224,BQ372221,BQ372225,CV416051,BQ372093,BQ372218,T35260,BG282522,BE769310,AA885979;BE698818,BF916330,BU509869,B…	BE698818,BF916330,BU509869,BF914565,BE883011,BF911042,BM801272,BE882483,AI890267,BI224497;BQ357250,BQ357253,BQ357251,BQ357248,BQ357249,BQ357252,CV405186,BQ355916;AA962237,BF110677,BE670044,BF432758,AI702260,BF446427,AA972553;CV338024,BF593834,AI422950,N72744,BF687524,N58880;BI030370,BF903449,BI022997,BI022951,AW440767,AW440749;AL135688,BM542203,BE960732,BG677311,BG679427,BG676946;BE832653,AA46437…	0.409091	-36	HDF:3|HeLaCyto:3|HeLaNuclear:3|HepG2Cyto:2|HepG2Nuclear:3|Jurkat:2|NCCIT:3|PC3:3|SK_N_AS:3|U87MG:2
1195	Brain:23;Prostate:19;Uterus:13;Placenta:12;Blood:10;Breast:9;Lung:9;Pancreas:9;Skin:9;Larynx:8;Testes:7;Heart:7;Lymphocyte:6;Ovarian:5;Stem_cell:5;Spleen:4;Eye:4;Kidney:4;Colon:3;Nerve:3;Tongue:3;Head_neck:3;Cartilage:2;Gallbladder:2;Liver:2;Muscle:2;Germ_cell:2;(synonym:1;Thyroid:1;Ear:1;Stomach:1;	Uterus:10;Larynx:8;Lung:7;Brain:6;Blood:6;Ovarian:5;Skin:5;Breast:4;Colon:3;Tongue:3;Prostate:3;Gallbladder:2;Nerve:2;Head_neck:2;Lymphocyte:2;Kidney:2;Germ_cell:2;Cartilage:1;Eye:1;Thyroid:1;Ear:1;Muscle:1;Pancreas:1;Stomach:1;	AA326856,AW901237,CV375523,CV338024,R13371,F07493,BF593834,M85532,F13087,T08854,H28938,T75417,AL534275,H09941,R61487,AI422950,F10681,N72744,BF687524,AL138239,CD677786,N58880,H09942;BQ372220,BQ372428,BQ372222,BQ372223,BQ372092,BQ372429,BQ372219,BQ372397,BQ372217,BQ372224,BQ372221,BQ372225,CV416051,BQ372093,BQ372218,T35260,BG282522,BE769310,AA885979;BE698818,BF916330,BU509869,BF914565,BE883011,BF91…	BE698818,BF916330,BU509869,BF914565,BE883011,BF911042,BM801272,BE882483,AI890267,BI224497;BQ357250,BQ357253,BQ357251,BQ357248,BQ357249,BQ357252,CV405186,BQ355916;AA962237,BF110677,BE670044,BF432758,AI702260,BF446427,AA972553;CV338024,BF593834,AI422950,N72744,BF687524,N58880;BI030370,BF903449,BI022997,BI022951,AW440767,AW440749;BE832653,AA464377,AW886864,AW887039,AW884356;BM542203,BE960732,BG67731…	0.417989	-31	HDF:1|HeLaCyto:3|HeLaNuclear:3|HepG2Cyto:3|HepG2Nuclear:2|Jurkat:3|NCCIT:2|PC3:2|SK_N_AS:3|U87MG:2
1196	Kidney:1;		AI913723;		0	-1	HepG2Nuclear:1|Jurkat:1|NCCIT:1|SK_N_AS:2
1197	Heart:1;Breast:1;Uterus:1;Lymph_node:1;Lung:1;	Breast:1;Uterus:1;Lymph_node:1;	BQ327384;BI861175;AW511460;AI249465;BG534905;	BI861175;AW511460;AI249465;	0.6	1	HeLaBottomStrand:1|HeLaNuclear:1|HepG2Nuclear:1
1198	Heart:1;Thyroid:1;Prostate:1;	Thyroid:1;	AA228078;BF196963;BF678888;	BF196963;	0.333333	-1	NCCIT:1
1199
1200	Kidney:6;Colon:4;Germ_cell:4;Lung:4;Prostate:3;Breast:2;Lymphocyte:2;Blood:2;Cartilage:1;Brain:1;Uterus:1;Liver:1;Muscle:1;Skin:1;Small_bowel:1;Stomach:1;	Germ_cell:4;Colon:3;Lung:3;Breast:2;Blood:2;Cartilage:1;Brain:1;Uterus:1;Liver:1;Kidney:1;Stomach:1;	AA484155,AA934818,AW243325,AI700918,AI494179,AI627951;AW471157,D25967,BE697564,BE697521;BF057781,BF223078,AI825219,AI971409;AI924369,AA373514,AW419060,AI924199;AI670068,AI675018,AI675101;AA632225,AI908774;AW063895,AW063681;BE935327,BE935547;CA419392;AW302368;AW149881;CB121352;F26312;T35884;BP424822;AW029080;	BF057781,BF223078,AI825219,AI971409;AW471157,BE697564,BE697521;AI924369,AW419060,AI924199;AA632225,AI908774;BE935327,BE935547;CA419392;AW302368;AW149881;CB121352;AA484155;AW029080;	0.571429	5	HDF:2|HeLaBottomStrand:1|HeLaCyto:2|HeLaNuclear:2|HepG2BottomStrand:1|HepG2Cyto:1|HepG2Nuclear:2|Jurkat:2|NCCIT:1|PC3:2|SK_N_AS:3|U87MG:2
1201	Placenta:7;Eye:6;Brain:4;Uterus:2;Testes:1;Larynx:1;Nerve:1;Heart:1;Thyroid:1;Blood:1;Lung:1;	Larynx:1;Nerve:1;Thyroid:1;	CB997390,CB993008,CB961678,CB990915,CB995528,CB992891,CB991528;AA046909,AA054008,AA016067,AA046457,AA054000,AA015959;BX431022,BX431023,AL536352,AL566294;BX282624,AI373707;BI824293;BE933115;AV732871;AA248768;AI864613;BU658960;BU608719;	BE933115;AV732871;AI864613;	0.115385	-20	HeLaCyto:2|HeLaNuclear:1|HepG2Cyto:1|HepG2Nuclear:1|Jurkat:1|NCCIT:2|PC3:2|SK_N_AS:1|U87MG:2
1202	Testes:1;		AW102696;		0	-1
1203	Brain:5;Lung:4;Head_neck:2;Placenta:2;Cartilage:1;Testes:1;Prostate:1;	Brain:5;Lung:4;Cartilage:1;Prostate:1;	BX111177,N50398,N53749,N51923,N51665;AI631029,AW612692,BE467672,BE217724;H64803,H64804;BQ026092,R81860;BQ002118;AA917715;AA503053;	BX111177,N50398,N53749,N51923,N51665;AI631029,AW612692,BE467672,BE217724;BQ002118;AA503053;	0.6875	6	HeLaNuclear:1|HepG2Nuclear:2
1204	Lymphocyte:4;Eye:3;Thyroid:3;Colon:2;Placenta:2;Uterus:1;Kidney:1;Ovarian:1;Lung:1;Pancreas:1;Stomach:1;	Thyroid:3;Colon:2;Ovarian:1;Lung:1;Stomach:1;	AA282765,AA811755,AA731129,AA285053;BM680715,BU726143,BM685737;AI476795,BF055546,AI393745;AW081269,AW513764;BX107896,R71233;AA128302;AW235943;AW276914;BE219297;CA952817;BM752882;	AI476795,BF055546,AI393745;AW081269,AW513764;AW276914;BE219297;BM752882;	0.4	-4	HeLaNuclear:1|HepG2Cyto:2|HepG2Nuclear:2|Jurkat:1|SK_N_AS:2
1205	Stomach:1;	Stomach:1;	BX090873;	BX090873;	1	1
1206	Testes:1;		BX111571;		0	-1
1207	Colon:7;Stomach:3;Brain:2;Spleen:1;Breast:1;Uterus:1;Eye:1;Thyroid:1;Liver:1;Prostate:1;Kidney:1;	Colon:7;Stomach:3;Brain:1;Breast:1;Uterus:1;Eye:1;Thyroid:1;Liver:1;Kidney:1;	BF811475,BF817154,AW861353,BF819010,BG977503,BF819020,AW861349;BM754107,BM847527,BM846900;BF215591,M61982;AI052668;BI860623;AI925264;BQ431508;BF061460;CB140056;BI045749;AA491766;	BF811475,BF817154,AW861353,BF819010,BG977503,BF819020,AW861349;BM754107,BM847527,BM846900;BF215591;BI860623;AI925264;BQ431508;BF061460;CB140056;AA491766;	0.85	14	HDF:2|HeLaBottomStrand:1|HeLaCyto:4|HeLaNuclear:4|HepG2Cyto:4|HepG2Nuclear:4|Jurkat:4|NCCIT:4|PC3:3|SK_N_AS:4|U87MG:4
1208	Pancreas:2;Colon:1;Testes:1;Breast:1;Eye:1;	Colon:1;Breast:1;	CK821999,BM313392;BF590476;AA905968;AW371599;H86026;	BF590476;AW371599;	0.333333	-2	HeLaNuclear:1
1209
1210	Stomach:1;		AW256030;		0	-1
1211	Lung:2;		CA311557,CB321877;		0	-2	PC3:1
1212	Placenta:3;Spleen:1;		BI051779,R79112,BF369192;H56204;		0	-4	Jurkat:1|SK_N_AS:1
1213	Placenta:3;Cartilage:1;	Cartilage:1;	R64092,BX098435,R64180;CA415870;	CA415870;	0.25	-2
1214	Thyroid:4;Placenta:2;	Thyroid:4;	AA854400,AI742878,AA772680,BX089346;BF998610,BF994148;	AA854400,AI742878,AA772680,BX089346;	0.666667	2
1215	Lung:6;Nerve:2;Brain:2;Spleen:2;Eye:2;Pancreas:2;Skin:2;Colon:1;Lymphocyte:1;Blood:1;Prostate:1;Placenta:1;	Lung:6;Colon:1;Lymphocyte:1;Prostate:1;	AI697736,AA974051,AI348673,AA995567,BE502790,AW770986;BM726877,BU741165;R11977,AV724512;R09547,T87912;BM719611,BM682907;CA868206,CA868440;AI074350,BX089273;AA157726;AA355427;BQ051465;AA888645;BQ367975;	AI697736,AA974051,AI348673,AA995567,BE502790,AW770986;AA157726;AA355427;AA888645;	0.391304	-5	HeLaCyto:1|HepG2Cyto:1|HepG2Nuclear:1|PC3:1|U87MG:1
1216	Colon:1;Spleen:1;	Colon:1;	AW081413;H62931;	AW081413;	0.5	0	HeLaCyto:2
1217	(synonym:1;	(synonym:1;	BX489216;	BX489216;	1	1	SK_N_AS:1
1218	Testes:2;		AI806432,AI910557;		0	-2
1219	Brain:3;	Brain:2;	AV723860,BF927399,BI037078;	BF927399,BI037078;	0.666667	1
1220	Lung:1;		BU679974;		0	-1
1221	Lymphocyte:3;Nerve:1;Lung:1;	Lung:1;	AA767283,AA742233,AA742319;AL596697;AI858041;	AI858041;	0.2	-3	HDF:2|HeLaCyto:1|HeLaNuclear:1|HepG2Cyto:1|HepG2Nuclear:1|Jurkat:2|NCCIT:2|PC3:1|SK_N_AS:1|U87MG:1
1222	Colon:1;Cartilage:1;	Colon:1;Cartilage:1;	BG959658;BU622484;	BG959658;BU622484;	1	2	HeLaNuclear:2|Jurkat:2|SK_N_AS:2
1223
1224	Brain:4;Testes:3;Nerve:3;Lymphocyte:3;Kidney:2;Placenta:2;Cartilage:1;Tonsil:1;Prostate:1;Lung:1;Stem_cell:1;	Brain:3;Lung:1;	H17432,BF529741,AW264598,BG818433;BE041415,AA889136,BM921036;BM681649,BU740951,BM727111;AA832259,AA740747,BG057259;BX115133,AI792926;AL545248,AL545211;CA427686;AL119213;BF437008;AI813428;CX872896;	BF529741,AW264598,BG818433;AI813428;	0.181818	-14	HDF:3|HeLaCyto:1|HeLaNuclear:1|HepG2BottomStrand:1|HepG2Cyto:3|HepG2Nuclear:2|Jurkat:2|NCCIT:2|PC3:3|SK_N_AS:3|U87MG:2
1225	Thyroid:1;	Thyroid:1;	AW043857;	AW043857;	1	1	HeLaCyto:1|HepG2Cyto:1|NCCIT:1|PC3:1|SK_N_AS:1
1226
1227	Blood:1;	Blood:1;	BM145122;	BM145122;	1	1
1228	Spleen:2;Cartilage:1;Germ_cell:1;	Cartilage:1;Germ_cell:1;	BX103793,R83479;BU618763;AI651247;	BU618763;AI651247;	0.5	0	HeLaCyto:1|HeLaNuclear:1|HepG2Cyto:1|HepG2Nuclear:1|Jurkat:1|NCCIT:1|PC3:1|SK_N_AS:1
1229	Lymphocyte:2;		AA765597,AA731261;		0	-2	HeLaCyto:3
1230	Nerve:1;		BM713454;		0	-1
1231	Testes:2;Esophagus:1;	Esophagus:1;	AA778514,AA608868;AW085783;	AW085783;	0.333333	-1	HDF:1
1232	Pancreas:6;Nerve:1;Brain:1;Uterus:1;	Brain:1;	CK823337,BM127943,BM893696,CK823338,BM966959,BM128268;BM724704;AI368415;AA150624;	AI368415;	0.111111	-7	HDF:2|PC3:1
1233
1234	Placenta:5;Brain:1;Stomach:1;	Brain:1;Stomach:1;	BX095454,R66025,R76969,BI050255,R81604;BF920565;BQ082190;	BF920565;BQ082190;	0.285714	-3	HDF:1|HeLaCyto:1|HeLaNuclear:1|HepG2Nuclear:1|Jurkat:1|PC3:2|SK_N_AS:1|U87MG:1
1235	Placenta:10;Brain:1;Thyroid:1;	Thyroid:1;	BU754203,BX099659,BU753207,BQ023341,BQ025707,R80351,R64299,R80241,R64300,R76551;BI832127;AW052195;	AW052195;	0.0833333	-10	HeLaCyto:1|Jurkat:1|PC3:1
1236							HeLaBottomStrand:1|HeLaCyto:1|HeLaNuclear:1|HepG2BottomStrand:1|HepG2Cyto:1|HepG2Nuclear:1|Jurkat:1|NCCIT:2|PC3:1|SK_N_AS:2|U87MG:1
1237	Nerve:1;Brain:1;Breast:1;Kidney:1;Lung:1;	Kidney:1;Lung:1;	BM681420;BM927068;R73925;BF822266;AW612649;	BF822266;AW612649;	0.4	-1	HDF:2|HeLaCyto:2|HeLaNuclear:3|HepG2Cyto:2|HepG2Nuclear:4|Jurkat:2|NCCIT:2|PC3:2|SK_N_AS:2|U87MG:2
1238	Lung:1;		BU689164;		0	-1
1239	Lung:1;		BU689164;		0	-1
1240	Testes:4;		AI692164,AI220044,AW779283,AA926629;		0	-4
1241
1242	Lymphocyte:1;		AA825982;		0	-1
1243
1244	Spleen:3;Testes:2;	Testes:2;	BX092662,AA694288,AI085050;BF769873,BF769813;	BF769873,BF769813;	0.4	-1	HepG2Nuclear:1
1245	Bone:1;		BM280344;		0	-1	HeLaNuclear:1|HeLaTopStrand:1|HepG2Nuclear:1|HepG2TopStrand:1
1246	Spleen:3;Eye:2;Prostate:2;	Prostate:1;	BX100210,N59697,N57730;BM683974,BM931855;BG497719,AI417474;	BG497719;	0.142857	-5
1247	Kidney:1;		AW237509;		0	-1
1248	Lymphocyte:2;Prostate:2;		AA831830,AA811450;BX099440,AI801825;		0	-4	HDF:1
1249	Skin:50;Colon:48;Breast:40;Stem_cell:24;Pancreas:21;Heart:17;Liver:17;Brain:16;Larynx:14;Uterus:14;Prostate:14;Lung:14;Eye:13;Thyroid:13;Stomach:13;Nerve:12;Head_neck:12;Spleen:9;Kidney:9;Placenta:9;Ovarian:8;Bone:7;Cartilage:6;Testes:4;Genitourinary:2;Muscle:2;Germ_cell:2;Adipose:2;Tongue:1;Adrenal:1;Vascular:1;Small_bowel:1;	Colon:42;Breast:27;Skin:24;Larynx:14;Pancreas:14;Uterus:12;Head_neck:11;Liver:11;Stomach:10;Brain:9;Kidney:8;Ovarian:8;Nerve:7;Cartilage:6;Prostate:6;Lung:5;Placenta:3;Genitourinary:2;Bone:2;Germ_cell:2;Tongue:1;Adrenal:1;Thyroid:1;Muscle:1;Small_bowel:1;	AI074344,N20142,N71757,BE895819,BU160571,BX089544,N40420,BU154946,N40078,AI146884,BM806570,BM542309,N26056,H99284,W44495,BM542105,N27141,BM809513,BU165786,W23852,BU839035,BQ221889,N42086,BU177741,BF689500,BM911531,BE276181,BM905113,BQ215586,BM423522,BM560107,W46412,BM911530,BF690166,BE274186,BM042000,W46650,BG765927,W24123,AI073747,W48631,AI095335,W49709,AI073353,AI066484,AI084717,W46567,BM009412…	AA622148,AA576367,BF762316,BF764933,BF762315,BF764934,BF798824,BF799945,BF763835,BF763944,BF799504,BF763811,AA102307,BQ322337,AA502628,BQ320597,BQ320622,BF765628,BF762443,BF762434,BF762378,BF765622,BF762460,BF762058,BQ322629,AW604781,BF765166,BF762073,BF763521,BF765167,BF764875,BF762982,AW080962,AA577596,AW771076,AI346589,AW770816,AA622062,AI284911,AA100676,AA535600,BE617822;BE075272,BE075109,BE0…	0.548077	40	HDF:1|HeLaCyto:1|HeLaNuclear:1|HepG2Cyto:1|HepG2Nuclear:1|NCCIT:1|PC3:1|SK_N_AS:1|U87MG:1
1250	Brain:2;	Brain:2;	AI886916,AI784372;	AI886916,AI784372;	1	2	HDF:1|HeLaCyto:1|HeLaNuclear:1|HeLaTopStrand:1|HepG2Cyto:1|HepG2Nuclear:3|HepG2TopStrand:1|Jurkat:1|NCCIT:1|PC3:1|SK_N_AS:1|U87MG:1
1251
1252	Colon:16;Uterus:15;Brain:13;Pancreas:12;Kidney:11;Testes:10;Heart:10;Lymphocyte:10;Lung:10;Spleen:7;Skin:7;Nerve:6;Placenta:6;Ovarian:5;Germ_cell:5;Breast:4;Blood:4;Stomach:4;Eye:3;Tongue:2;Lymph_node:2;Prostate:2;Larynx:1;Thyroid:1;Liver:1;Muscle:1;Adipose:1;Stem_cell:1;	Colon:13;Uterus:10;Brain:6;Lymphocyte:6;Lung:6;Ovarian:5;Germ_cell:5;Nerve:4;Breast:4;Blood:4;Pancreas:4;Stomach:3;Tongue:2;Lymph_node:2;Kidney:2;Larynx:1;Eye:1;Thyroid:1;Skin:1;	BU598346,AI346247,AA471036,AA132317,AI346571,AI339909,AA506095,AW083238,AA541395,AA506373,AA515117,BF767506,D25813,AA535379,AA527176,BG953853;AA085868,AA128401,AA130230,AI088636,AW166376,AW438584,BE301436,AI811397,AW273290,AI625395,AI289058,AI571126,AW169843,AW190148,AW188744;BX412880,AA323616,H28181,DN991961,BF931903,AI828543,AI955156,AI362947,BF931882,M85790,AI361365,R44738,T33117;BM055060,CA94…	AI346247,AA471036,AA132317,AI346571,AI339909,AA506095,AW083238,AA541395,AA506373,AA515117,AA535379,AA527176,BG953853;AW438584,BE301436,AI811397,AW273290,AI625395,AI289058,AI571126,AW169843,AW190148,AW188744;BF931903,AI828543,AI955156,AI362947,BF931882,AI361365;BX325273,BX367150,BX341032,AA354583,AI761017,AI380347;BF884600,CV372718,AI290785,AI350064,AA971725,AA629914;AA424840,AA079769,AA425731,H61…	0.470588	-10
1253	Brain:2;		CD516191,CK003916;		0	-2	HeLaNuclear:1|Jurkat:2
1254	Lung:3;	Lung:3;	CF890885,CN479255,CF887491;	CF890885,CN479255,CF887491;	1	3
1255	Nerve:1;Head_neck:1;		BU740957;AU145679;		0	-2
1256	Prostate:1;	Prostate:1;	AA523156;	AA523156;	1	1
1257	Germ_cell:1;	Germ_cell:1;	AI867717;	AI867717;	1	1
1258	Uterus:1;	Uterus:1;	AI859253;	AI859253;	1	1
1259	Eye:1;		CD722490;		0	-1
1260	Uterus:2;Colon:1;Brain:1;Genitourinary:1;Eye:1;Prostate:1;Lung:1;	Uterus:2;Brain:1;Genitourinary:1;Prostate:1;Lung:1;	AI680080,BF914343;AW001132;BG912784;BF737094;CN478501;BE772113;AI292138;	AI680080,BF914343;BG912784;BF737094;BE772113;AI292138;	0.75	4	HeLaCyto:1|HeLaNuclear:2|PC3:2|U87MG:1
1261	Thyroid:6;Testes:4;Brain:2;Spleen:2;Heart:2;Head_neck:2;Uterus:2;Pancreas:2;Placenta:2;Adrenal:1;Liver:1;Kidney:1;Lung:1;Stomach:1;	Thyroid:6;Adrenal:1;Brain:1;Head_neck:1;Stomach:1;	BE645276,BF055066,BF060903,AI033750,AA844001,AA861002;AW572889,AA994324,AA919005,AI808711;BE350477,T16421;N55329,AA703537;W72350,AA424884;AU145692,BE173408;AW802453,AW802532;BM510155,BM069449;R23930,R23929;BG105587;BG617801;AI942336;AI140248;BM835980;	BE645276,BF055066,BF060903,AI033750,AA844001,AA861002;BG105587;BE350477;BE173408;BM835980;	0.344828	-9
1262	Lung:1;		BG534524;		0	-1
1263	Lymphocyte:3;Nerve:2;Pancreas:1;	Lymphocyte:3;Pancreas:1;	BX330889,BX383519,BX372040;BM682640,BM723441;U46358;	BX330889,BX383519,BX372040;U46358;	0.666667	2	Jurkat:2|PC3:1
1264	Lymphocyte:3;Nerve:1;Pancreas:1;	Lymphocyte:3;Pancreas:1;	BX330889,BX383519,BX372040;BM723441;U46358;	BX330889,BX383519,BX372040;U46358;	0.8	3	PC3:1
1265	Lung:7;Prostate:5;Pancreas:5;Ovarian:3;	Lung:7;Prostate:4;Ovarian:3;	BE673680,BE669509,BE670576,BE464982,AI681558,AI871606,AI702844;AA551639,AI732390,AA493545,AA578271,AA507763;CK902474,BU076075,BU072087,CK902473,BU072140;AA411144,BX093149,AA411143;	BE673680,BE669509,BE670576,BE464982,AI681558,AI871606,AI702844;AI732390,AA493545,AA578271,AA507763;AA411144,BX093149,AA411143;	0.7	8
1266	Liver:5;Testes:4;Pancreas:3;Brain:2;Lymphocyte:2;Prostate:2;Colon:1;Heart:1;Blood:1;Skin:1;Stem_cell:1;	Liver:3;Brain:1;Skin:1;	AV700538,AV699761,AV700694,AV651706,AV651179;AA412058,BX103541,AW272411,AI218943;BI792994,CA777914,BI792944;CB155135,AI368428;AA288019,AA286774;AI474373,AA370783;BU502362;AA463678;CD520220;BG682379;CN261472;	AV700538,AV699761,AV700694;AI368428;BG682379;	0.217391	-13	HDF:1|HeLaCyto:3|HeLaNuclear:5|HepG2Cyto:3|HepG2Nuclear:2|Jurkat:5|NCCIT:3|PC3:4|SK_N_AS:4|U87MG:4
1267	Testes:5;Liver:5;Brain:2;Lymphocyte:2;Prostate:2;Pancreas:2;Colon:1;Heart:1;Blood:1;Skin:1;Stem_cell:1;	Liver:3;Brain:1;Skin:1;	AI138322,AA412058,BX103541,AW272411,AI218943;AV700538,AV699761,AV700694,AV651706,AV651179;CB155135,AI368428;AA288019,AA286774;AI474373,AA370783;CA777914,BI792944;BU502362;AA463678;CD520220;BG682379;CN261472;	AV700538,AV699761,AV700694;AI368428;BG682379;	0.217391	-13	HeLaCyto:2|HeLaNuclear:3|HepG2Nuclear:2|Jurkat:2|NCCIT:1|PC3:3|SK_N_AS:2|U87MG:3
1268	Liver:5;Testes:4;Brain:3;Lymphocyte:2;Prostate:2;Pancreas:2;Colon:1;Heart:1;Blood:1;Skin:1;Stem_cell:1;	Liver:3;Brain:2;Skin:1;	AV700538,AV699761,AV700694,AV651706,AV651179;AA412058,BX103541,AW272411,AI218943;AW302575,CB155135,AI368428;AA288019,AA286774;AI474373,AA370783;CA777914,BI792944;BU502362;AA463678;CD520220;BG682379;CN261472;	AV700538,AV699761,AV700694;AW302575,AI368428;BG682379;	0.26087	-11	HeLaCyto:1|HeLaNuclear:2|Jurkat:2|PC3:1|SK_N_AS:1
1269	Testes:3;Cartilage:2;Head_neck:2;		BX093787,AA620707,AA620671;BG927220,BG924823;AU144407,AU144088;		0	-7
1270							U87MG:1
1271	Prostate:1;		AI826809;		0	-1	HeLaNuclear:1|Jurkat:1|SK_N_AS:1
1272	Testes:1;Lung:1;Stomach:1;	Stomach:1;	AW873610;N93883;BX109905;	BX109905;	0.333333	-1	HDF:1|HeLaCyto:1|HeLaNuclear:1|HepG2BottomStrand:1|HepG2Nuclear:1|Jurkat:1|NCCIT:2|PC3:1|SK_N_AS:1|U87MG:1
1273	Brain:7;Pancreas:3;Colon:1;Ovarian:1;	Colon:1;Brain:1;Ovarian:1;Pancreas:1;	BX099507,D80880,AI884671,R42755,D60509,R45980,AA348412;BI792108,BI713700,BE138727;AA468892;AW270195;	AA468892;AI884671;AW270195;BE138727;	0.333333	-4	HeLaNuclear:2|HepG2Cyto:1|NCCIT:1|PC3:1|U87MG:1
1274	Lung:3;Lymphocyte:2;Testes:1;Uterus:1;	Lung:3;Uterus:1;	BX117291,AI692368,AI801998;AA731746,AA764917;AA884980;AW169174;	BX117291,AI692368,AI801998;AW169174;	0.571429	1	HeLaNuclear:1
1275	Lymphocyte:3;Brain:2;Uterus:2;Blood:2;Stem_cell:2;Colon:1;Spleen:1;Eye:1;Prostate:1;	Uterus:2;Colon:1;Brain:1;Blood:1;	AA732545,AA262691,AA256767;BE328734,AW163486;AW517819,AI564268;BF242908,BU658883;CN304202,CN304203;AA553749;N53551;BM721953;BF680242;	AW517819,AI564268;AA553749;BE328734;BF242908;	0.333333	-5	HeLaNuclear:3|HepG2Nuclear:1|Jurkat:3|NCCIT:2|SK_N_AS:3
1276
1277	Cartilage:1;Lymphocyte:1;	Cartilage:1;Lymphocyte:1;	BQ015267;BE674807;	BQ015267;BE674807;	1	2	HDF:2|HeLaCyto:2|HeLaNuclear:1|HeLaTopStrand:1|HepG2Cyto:1|HepG2Nuclear:1|HepG2TopStrand:2|Jurkat:1|NCCIT:2|PC3:1|SK_N_AS:2|U87MG:1
1278	Thyroid:1;Muscle:1;Pancreas:1;Stomach:1;	Thyroid:1;Pancreas:1;Stomach:1;	AI452780;BX472927;AI520664;AI925529;	AI452780;AI520664;AI925529;	0.75	2
1279	Colon:29;Spleen:23;Kidney:18;Heart:8;Brain:7;Uterus:6;Muscle:6;Lung:6;Liver:5;Pancreas:4;Skin:3;Adipose:3;Placenta:3;Testes:2;Breast:2;Head_neck:2;Bone:2;Small_bowel:2;Cartilage:1;Gallbladder:1;Nerve:1;Tongue:1;Eye:1;Thyroid:1;Prostate:1;Vascular:1;Germ_cell:1;Ovarian:1;Stomach:1;Stem_cell:1;	Colon:28;Kidney:5;Lung:3;Brain:2;Skin:2;Tongue:1;Muscle:1;Bone:1;Germ_cell:1;Ovarian:1;Small_bowel:1;Stomach:1;	AW376701,AW376783,AW849119,AW376698,AW848370,AW376777,AW376689,AW578360,AW376547,AW376773,AW376779,AW578355,AW376785,AW577989,AW849073,AW376548,AW848656,AW376581,AW377602,AW377466,AW852110,BE695760,BE695755,AW377603,AW377467,AW852111,BE695754,BE695759,BE695766;N59533,R05775,N62574,AA011622,AI085074,AA677200,H66189,H65958,H65968,H64594,H64596,H64628,H64614,H66173,H66167,H66165,H65967,H66188,H66172…	AW376701,AW376783,AW849119,AW376698,AW848370,AW376777,AW376689,AW578360,AW376547,AW376773,AW376779,AW578355,AW376785,AW849073,AW376548,AW848656,AW376581,AW377602,AW377466,AW852110,BE695760,BE695755,AW377603,AW377467,AW852111,BE695754,BE695759,BE695766;AA745694,AA886232,AA953349,AI949476,AI347316;BF880395,BE674019,BU164591;BI040358,AI422820;AA937347,BQ435118;AW382273;AA902950;AA730949;AA927713;AW8…	0.328671	-49	HeLaCyto:1|HeLaNuclear:1|HepG2Cyto:1|HepG2Nuclear:1|PC3:1
1280	Brain:30;Colon:18;Nerve:17;Pancreas:17;Breast:14;Skin:13;Lymphocyte:12;Ovarian:11;Lung:11;Stomach:11;Placenta:10;Testes:9;Eye:9;Prostate:9;Heart:8;Uterus:8;Spleen:6;Head_neck:5;Liver:5;Kidney:5;Tongue:4;Stem_cell:4;Germ_cell:3;Tonsil:2;Adrenal:2;Genitourinary:2;Blood:2;Bone:2;Cartilage:1;Gallbladder:1;Larynx:1;Esophagus:1;Thymus:1;Lymph_node:1;Ear:1;Vascular:1;Small_bowel:1;	Colon:14;Brain:14;Nerve:13;Ovarian:11;Breast:10;Pancreas:9;Stomach:9;Lymphocyte:6;Lung:6;Skin:6;Uterus:5;Prostate:5;Tongue:4;Head_neck:4;Eye:4;Kidney:4;Germ_cell:3;Genitourinary:2;Liver:2;Blood:2;Placenta:2;Cartilage:1;Gallbladder:1;Larynx:1;Esophagus:1;Lymph_node:1;Ear:1;Bone:1;Small_bowel:1;	AW054803,AW264319,AI359611,AA349682,AW302572,T33593,F05061,H19487,AI372729,T15705,N63299,BF526382,AW166118,AI553804,AI360833,BG056638,AI951945,T03491,BF939660,AI359361,F05077,BX455111,BX418010,AL568240,AI937660,BF966705,AI372731,AA365062,BF960568,Z46211;AA552298,AA494309,AA552256,AA554215,AW083248,AA838005,AW780100,AA836956,AI749939,AI880248,AA483785,AA877767,AA056529,BU943636,BI761779,AA834445,A…	AA552298,AA494309,AA552256,AA554215,AW083248,AA838005,AW780100,AA836956,AA483785,AA877767,AA056529,AA834445,AA316101,AA313934;AW054803,AW264319,AI359611,AW302572,N63299,BF526382,AW166118,AI553804,AI360833,BG056638,AI951945,BF939660,AI359361,AI937660;AU149239,AU152297,BE262446,AU150640,AU148966,AL520571,AL516715,BX416372,AL562078,BF313452,BG683516,BF207037,AL522238;BE206391,AW088742,AW103875,AA284…	0.554264	28	HDF:1|HeLaCyto:1|HeLaNuclear:1|HepG2Cyto:1|Jurkat:1|NCCIT:1|PC3:1|SK_N_AS:1|U87MG:1
1281	Testes:1;		AA398482;		0	-1
1282	Colon:1;Testes:1;Kidney:1;	Colon:1;	AI910829;AW340568;AI640616;	AI910829;	0.333333	-1	HeLaBottomStrand:1|HeLaTopStrand:1|HepG2Cyto:1
1283	Lymphocyte:1;Eye:1;	Lymphocyte:1;	AI393083;BM673317;	AI393083;	0.5	0
1284	Cartilage:1;	Cartilage:1;	BU618608;	BU618608;	1	1	HeLaNuclear:1
1285	Placenta:3;Breast:1;Uterus:1;	Uterus:1;	BU754567,H02771,R38456;BF327295;AI367567;	AI367567;	0.2	-3	HeLaCyto:1|HeLaNuclear:2|HepG2Cyto:1|HepG2Nuclear:1|Jurkat:2|NCCIT:2
1286	Germ_cell:1;	Germ_cell:1;	AW593554;	AW593554;	1	1	HeLaNuclear:1
1287	Spleen:3;		BX105100,R83159,R83160;		0	-3	HepG2Nuclear:1|Jurkat:1|NCCIT:1|U87MG:1
1288	Nerve:1;		BU739431;		0	-1	HDF:1|HeLaNuclear:1|HepG2Nuclear:1|Jurkat:1|PC3:1|U87MG:1
1289	Kidney:15;Eye:2;Lung:1;	Lung:1;	BF197404,BF224434,AI671372,AI253119,AW614335,AI793240,AI953604,AW006851,AW236083,AI633982,AI640505,AI793064,AW195809,AI493069,AW058576;BQ189110,BQ185435;AI802118;	AI802118;	0.0555556	-16
1290	Eye:1;		BU742230;		0	-1
1291
1292	Brain:1;Uterus:1;Stem_cell:1;	Brain:1;Uterus:1;	AW090283;AI872226;CN361251;	AW090283;AI872226;	0.666667	1
1293	Lymphocyte:2;Eye:1;Placenta:1;	Lymphocyte:2;	BE675689,AI440512;AA001386;BG006146;	BE675689,AI440512;	0.5	0
1294
1295	Testes:1;Lymphocyte:1;		AI242096;AA806741;		0	-2
1296							HeLaNuclear:1
1297	Spleen:2;Kidney:1;	Kidney:1;	T95680,T95327;AI823904;	AI823904;	0.333333	-1	HDF:1|HeLaBottomStrand:1|HeLaCyto:1|HeLaNuclear:1|HepG2BottomStrand:1|HepG2Cyto:1|HepG2Nuclear:1|Jurkat:1|NCCIT:1|PC3:1|SK_N_AS:1|U87MG:1
1298
1299	Prostate:2;Eye:1;Stomach:1;	Stomach:1;	BF445869,BF002984;W22542;BM797965;	BM797965;	0.25	-2	HDF:1|HeLaCyto:1|HeLaNuclear:1|HepG2Cyto:1|HepG2Nuclear:1|Jurkat:1|NCCIT:1|PC3:1|SK_N_AS:1|U87MG:1
1300	Colon:1;Nerve:1;Uterus:1;	Colon:1;Uterus:1;	BF760536;BM687207;AW132124;	BF760536;AW132124;	0.666667	1
1301	Germ_cell:1;Lung:1;Pancreas:1;Stem_cell:1;	Germ_cell:1;Pancreas:1;	AI971756;CB241121;BQ689762;CN345299;	AI971756;BQ689762;	0.5	0	HDF:1|HeLaCyto:1|HeLaNuclear:3|HepG2Nuclear:2|Jurkat:1|PC3:2|SK_N_AS:1
1302	Lung:1;Small_bowel:1;	Lung:1;Small_bowel:1;	AI305268;BM556501;	AI305268;BM556501;	1	2
1303	Lung:3;	Lung:3;	BX114411,AI694547,AA972774;	BX114411,AI694547,AA972774;	1	3
1304	Pancreas:2;Tonsil:1;		CA949989,CA943802;BM956057;		0	-3	HeLaNuclear:1
1305	Head_neck:1;Lung:1;Placenta:1;Small_bowel:1;	Lung:1;Small_bowel:1;	CD694182;AI291191;CF528709;BG117020;	AI291191;BG117020;	0.5	0	HepG2Cyto:1
1306
1307	Pancreas:1;	Pancreas:1;	AW243639;	AW243639;	1	1
1308							HeLaTopStrand:1|HepG2Cyto:1
1309	Lymphocyte:1;Lung:1;	Lymphocyte:1;	AI438980;BU679159;	AI438980;	0.5	0	HDF:1|HeLaCyto:1|HeLaNuclear:1|HepG2Cyto:1|HepG2Nuclear:1|Jurkat:1|NCCIT:1|PC3:1|SK_N_AS:1|U87MG:1
1310	Spleen:3;Head_neck:1;Vascular:1;		BX096474,AA010007,AA010008;AU144203;AI734905;		0	-5	HDF:1|HepG2Nuclear:1
1311	Ovarian:1;	Ovarian:1;	AW886875;	AW886875;	1	1	HepG2Nuclear:1|Jurkat:1
1312							HDF:1|HeLaCyto:1|HeLaNuclear:1|HepG2Cyto:1|HepG2Nuclear:1|Jurkat:1|NCCIT:1|PC3:1|SK_N_AS:1|U87MG:1
1313	Germ_cell:3;Eye:2;Blood:2;Testes:1;Kidney:1;Lung:1;	Germ_cell:3;Blood:2;Lung:1;	AI969026,AI978580,AI969732;BM703889,BM664063;CV375306,CV375309;AA912199;AI985290;BM999002;	AI969026,AI978580,AI969732;CV375306,CV375309;BM999002;	0.6	2	HeLaBottomStrand:1|HeLaNuclear:1|HeLaTopStrand:1|HepG2Cyto:2|HepG2Nuclear:3|HepG2TopStrand:1|Jurkat:1|NCCIT:1|PC3:2|SK_N_AS:3
1314	Ovarian:1;	Ovarian:1;	AW085940;	AW085940;	1	1
1315	Small_bowel:1;	Small_bowel:1;	BG115280;	BG115280;	1	1
1316	Heart:1;		AA095456;		0	-1
1317
1318	Head_neck:1;	Head_neck:1;	BE159726;	BE159726;	1	1	HDF:1|HeLaCyto:1|HeLaNuclear:1|HepG2Cyto:1|HepG2Nuclear:1|Jurkat:1|NCCIT:2|PC3:1|SK_N_AS:1|U87MG:1
1319	Heart:3;Testes:1;Tongue:1;Head_neck:1;Bone:1;Lung:1;	Tongue:1;Bone:1;	BX101157,W58469,W58344;AI381477;AW368394;CD707343;BG109442;AI184653;	AW368394;BG109442;	0.25	-4
1320	Stomach:1;	Stomach:1;	AI919124;	AI919124;	1	1
1321	Germ_cell:3;	Germ_cell:3;	BX096807,AI654722,AA934614;	BX096807,AI654722,AA934614;	1	3	HeLaNuclear:2|HepG2Nuclear:1|NCCIT:1|SK_N_AS:1|U87MG:1
1322	Ovarian:2;Skin:2;Cartilage:1;Placenta:1;	Ovarian:2;	AA176273,AA176249;BX113841,W51955;BQ446693;BF734645;	AA176273,AA176249;	0.333333	-2
1323	Ear:4;Thyroid:1;	Ear:4;Thyroid:1;	BI495496,AW023207,BI495497,AW023239;AI472886;	BI495496,AW023207,BI495497,AW023239;AI472886;	1	5	HepG2Cyto:1
1324	Ear:1;	Ear:1;	AW021697;	AW021697;	1	1
1325	Nerve:3;Eye:1;		BM672421,BM672790,BM689148;L49074;		0	-4
1326	Testes:3;		AW469594,AW117524,AI425076;		0	-3
1327	Lymphocyte:4;Heart:3;Testes:2;		AA806554,AA521016,AA811268,AA814333;BX118264,AA418965,AA418849;AI807385,AI285859;		0	-9	HeLaNuclear:1
1328	Placenta:3;Nerve:2;Brain:1;Spleen:1;Head_neck:1;Thyroid:1;	Thyroid:1;	BX111045,R81317,R81206;BQ894133,BF941126;BQ342350;BQ712087;CD697432;AI741483;	AI741483;	0.111111	-7
1329	Nerve:2;Blood:1;	Blood:1;	BM678757,BM720416;BI018700;	BI018700;	0.333333	-1	HDF:1|HeLaCyto:1|HeLaNuclear:1|HepG2Cyto:1|HepG2Nuclear:1|Jurkat:1|NCCIT:1|SK_N_AS:1|U87MG:1
1330	Cartilage:1;	Cartilage:1;	BQ016982;	BQ016982;	1	1	HeLaCyto:1|HeLaNuclear:1|HepG2Cyto:1|HepG2Nuclear:1|Jurkat:1|NCCIT:1|PC3:1|SK_N_AS:1|U87MG:1
1331
1332	Lymphocyte:5;Testes:1;		AA865777,AA865773,AA761532,AA805587,AA832006;AW119139;		0	-6
1333	Spleen:2;Lymphocyte:2;		BX091224,H60071;AW502236,CF142315;		0	-4	HeLaCyto:1|HeLaNuclear:3|Jurkat:1|NCCIT:2|PC3:1|SK_N_AS:1
1334	Lung:1;		CA310519;		0	-1
1335	Testes:3;		BX101173,AI123286,AA909177;		0	-3
1336	Tongue:2;Uterus:2;Heart:1;Eye:1;	Tongue:2;	AW368138,AW368130;BX096597,AA036729;AI378359;BQ638746;	AW368138,AW368130;	0.333333	-2	HDF:1|HeLaCyto:4|HeLaNuclear:3|HepG2Nuclear:1|Jurkat:2|NCCIT:3|PC3:1|SK_N_AS:2|U87MG:1
1337	Testes:1;Breast:1;Uterus:1;	Uterus:1;	BU853865;BF328848;AI499574;	AI499574;	0.333333	-1
1338	Ear:4;Cartilage:1;Prostate:1;	Ear:4;Cartilage:1;Prostate:1;	BI491247,BI496453,N22559,BI496454;CA438347;AA659249;	BI491247,BI496453,N22559,BI496454;CA438347;AA659249;	1	6
1339	Liver:1;		AI207564;		0	-1
1340
1341	Germ_cell:9;Adrenal:1;Blood:1;	Germ_cell:9;Adrenal:1;	AW197428,AI952725,AI968374,BF056764,BE503692,BE672353,AW235207,BF223806,BE465946;AA558221;AA578331;	AW197428,AI952725,AI968374,BF056764,BE503692,BE672353,AW235207,BF223806,BE465946;AA558221;	0.909091	9
1342	Nerve:2;Testes:1;		BM676000,BM712479;AW303572;		0	-3	HepG2Cyto:1|HepG2Nuclear:1|Jurkat:1|NCCIT:1|PC3:1|SK_N_AS:1
1343	Testes:1;		AW339920;		0	-1
1344	Brain:1;		AA757874;		0	-1	HeLaNuclear:1|Jurkat:1|NCCIT:1|PC3:1
1345	Muscle:2;Nerve:1;	Muscle:2;	AA501480,AA649520;BQ917330;	AA501480,AA649520;	0.666667	1
1346	(synonym:1;Placenta:1;	(synonym:1;	BX481814;BQ012112;	BX481814;	0.5	0
1347	Colon:1;Testes:1;Nerve:1;Lymphocyte:1;Germ_cell:1;Pancreas:1;	Colon:1;Lymphocyte:1;Germ_cell:1;Pancreas:1;	BF064188;AI028179;BM672482;AI380354;BE501334;AA112590;	BF064188;AI380354;BE501334;AA112590;	0.666667	2	HDF:1|HeLaTopStrand:1|HepG2Cyto:1|HepG2Nuclear:1|Jurkat:1|NCCIT:1|PC3:1|SK_N_AS:1|U87MG:1
1348
1349	Testes:1;Muscle:1;		AW663722;BX470462;		0	-2	HepG2Nuclear:1
1350	Pancreas:3;Testes:1;		CK818519,BI438531,BI439621;AW664689;		0	-4	HeLaCyto:1|HeLaNuclear:1
1351	Liver:1;	Liver:1;	AW827165;	AW827165;	1	1
1352	Brain:1;Pancreas:1;Stem_cell:1;Stomach:1;	Brain:1;Pancreas:1;Stomach:1;	AI937562;AA366838;CN360049;AI888303;	AI937562;AA366838;AI888303;	0.75	2	U87MG:1
1353	Lung:5;	Lung:5;	BX107317,BE218449,BG149824,AA935353,AI792972;	BX107317,BE218449,BG149824,AA935353,AI792972;	1	5
1354	Testes:3;		AA609944,AA608869,CR738141;		0	-3
1355	Brain:3;Spleen:2;Testes:1;		BX093452,AA709460,AA709369;W92005,W92147;AI005642;		0	-6	HeLaNuclear:1|HepG2Cyto:1|HepG2Nuclear:2|Jurkat:1|NCCIT:1|SK_N_AS:1
1356	Brain:7;Spleen:6;Larynx:3;Tongue:3;Lymphocyte:3;Placenta:3;Uterus:2;Blood:2;Lung:2;Colon:1;Nerve:1;Adrenal:1;Heart:1;Breast:1;Liver:1;Muscle:1;Prostate:1;Germ_cell:1;Skin:1;	Larynx:3;Tongue:3;Uterus:2;Blood:2;Colon:1;Adrenal:1;Liver:1;Prostate:1;Germ_cell:1;Lung:1;Skin:1;	CB118206,BX434534,BX440227,BI601667,BI599807,BI601684,CB118212;T95963,T95957,T95868,T95862,T97012,BM914586;AW365821,BE141392,BE141375;BE152545,BE152546,BE152543;AA278982,AA287528,AW504995;BG623189,BG622412,BF107518;BX330988,CB151175;BF211270,BM147417;BF447759,BF847981;BF811334;BF695980;BF969820;AI276663;AW993355;BG121604;AL711046;BG255431;AW197389;AL120983;	AW365821,BE141392,BE141375;BE152545,BE152546,BE152543;BX330988,CB151175;BF211270,BM147417;BF811334;BF969820;BG121604;BG255431;AW197389;BF447759;AL120983;	0.414634	-7	HDF:1|HeLaNuclear:1|HepG2Cyto:1|HepG2Nuclear:1|Jurkat:2|NCCIT:1|PC3:2|SK_N_AS:1|U87MG:1
1357	Stomach:1;	Stomach:1;	AI623139;	AI623139;	1	1	Jurkat:1
1358							HeLaNuclear:2|HepG2Nuclear:1|Jurkat:1|SK_N_AS:1|U87MG:1
1359	Testes:2;Prostate:1;Pancreas:1;	Pancreas:1;	AA922110,AI240166;AI696630;BU070443;	BU070443;	0.25	-2	HepG2BottomStrand:1
1360	Testes:1;Brain:1;		BE041437;BF947257;		0	-2
1361	Brain:5;Uterus:3;Nerve:2;	Brain:4;Uterus:3;	BI913298,BF933075,BI035893,BF933017,BI035888;BX092202,CR736243,AI565009;BQ925067,BQ718410;	BF933075,BI035893,BF933017,BI035888;BX092202,CR736243,AI565009;	0.7	4	HeLaCyto:1|HeLaNuclear:1|HeLaTopStrand:2|HepG2TopStrand:1|Jurkat:1|SK_N_AS:1|U87MG:1
1362	Colon:2;Uterus:1;	Colon:1;	BG981561,AA612973;AW170223;	AA612973;	0.333333	-1	HDF:1|HeLaCyto:1|HeLaNuclear:2|HepG2Cyto:1|HepG2Nuclear:1|Jurkat:1|NCCIT:1|PC3:2|SK_N_AS:1|U87MG:1
1363	Lung:2;	Lung:2;	AI371570,BX088923;	AI371570,BX088923;	1	2	HeLaCyto:1|HeLaNuclear:1|HepG2Nuclear:1|Jurkat:1
1364	Lymphocyte:2;Head_neck:1;		AA938725,BX111733;BI002542;		0	-3
1365	Colon:2;Lymphocyte:2;Breast:1;	Colon:1;Breast:1;	BU603343,BF761879;AA214553,AA256084;AI903734;	BF761879;AI903734;	0.4	-1	HeLaCyto:1|HepG2Cyto:1|HepG2Nuclear:1|NCCIT:2|SK_N_AS:1
1366	Spleen:1;Uterus:1;	Uterus:1;	T91300;BX111874;	BX111874;	0.5	0
1367	Pancreas:119;Placenta:110;Brain:100;Uterus:73;Stomach:63;Spleen:61;Lung:59;Skin:52;Breast:46;Colon:44;Eye:44;Nerve:29;Head_neck:28;Testes:26;Muscle:23;Lymphocyte:22;Kidney:22;Ovarian:22;Prostate:20;Thyroid:17;Stem_cell:16;Cartilage:15;Heart:13;Bone:13;Adrenal:10;Liver:9;Lymph_node:9;Blood:9;Germ_cell:9;Adipose:6;Small_bowel:6;Thymus:5;Gallbladder:3;Esophagus:3;Tongue:3;Endothelial:3;Genitourinary…	Pancreas:71;Uterus:64;Stomach:39;Brain:38;Lung:32;Colon:29;Skin:28;Head_neck:25;Ovarian:20;Breast:19;Kidney:19;Lymphocyte:13;Thyroid:12;Prostate:11;Nerve:10;Lymph_node:9;Germ_cell:9;Blood:8;Adrenal:7;Cartilage:6;Placenta:6;Bone:4;Esophagus:3;Tongue:3;Genitourinary:3;Muscle:3;Small_bowel:3;Gallbladder:2;Liver:2;Testes:1;Larynx:1;Eye:1;	BE138851,AI624281,AI572051,AW190654,AI582964,AI818604,AI572099,AI920848,AI589303,AW192763,AI813898,AI569302,BM512583,BP384201,BP385372,BP385778,BP390708,AW195970,BU787887,BP386246,AW192955,BP391449,BP385773,BM504287,AI566641,BP385734,BP387435,BP385311,BP388103,BE906885,BP392104,BP384605,BM313831,BQ286711,AW316910,BP384676,BP392174,BP384112,BP391274,BU789835,BP384862,BP384363,BP387397,AI818403,BP3…	BE138851,AI624281,AI572051,AW190654,AI582964,AI818604,AI572099,AI920848,AI589303,AW192763,AI813898,AI569302,BM512583,AW195970,BU787887,AW192955,BM504287,AI566641,BE906885,BM313831,AW316910,BU789835,AI818403,BE909059,AW192821,BU784289,BE906166,BM511917,BU947342,BU071579,BM512150,BU579869,BU071349,BE621882,BE903888,BG831375,BU170272,BQ219659,BI160072,BQ432998,BG829448,BM510288,AI493550,AI631352,AI5…	0.446922	-119	HDF:1|HeLaCyto:1|HeLaNuclear:1|HepG2Cyto:1|HepG2Nuclear:1|Jurkat:1|NCCIT:1|PC3:1|SK_N_AS:1|U87MG:1
1368	Brain:2;Blood:1;		Z43240,F08706;AF150289;		0	-3
1369	Heart:1;Uterus:1;Eye:1;	Uterus:1;	AI271353;AI499513;BQ184020;	AI499513;	0.333333	-1	HDF:1|HeLaCyto:1|HeLaNuclear:1|HepG2Cyto:1|HepG2Nuclear:2|Jurkat:1|NCCIT:1|PC3:1|SK_N_AS:1|U87MG:1
1370	Cartilage:1;	Cartilage:1;	BQ014232;	BQ014232;	1	1	HeLaNuclear:3|Jurkat:1|PC3:1|SK_N_AS:1|U87MG:1
1371
1372							HeLaTopStrand:1
1373	Spleen:3;Prostate:1;Lung:1;		BX089566,R92181,R92285;BF680284;BM968765;		0	-5	NCCIT:1
1374							HeLaTopStrand:1|HepG2TopStrand:1
1375	Tongue:2;Testes:1;Genitourinary:1;Head_neck:1;	Tongue:2;Genitourinary:1;Head_neck:1;	BE156007,BE156000;AL079618;BF739301;CV341913;	BE156007,BE156000;BF739301;CV341913;	0.8	3	HeLaNuclear:2|HepG2Nuclear:1|Jurkat:1
1376	Kidney:2;Cartilage:1;Brain:1;Thyroid:1;Placenta:1;	Kidney:2;Brain:1;Thyroid:1;	BE739926,AI765222;CA436478;AI202019;AI470323;BX389585;	BE739926,AI765222;AI202019;AI470323;	0.666667	2	HDF:1|HeLaCyto:1|Jurkat:1|NCCIT:1|SK_N_AS:1|U87MG:1
1377	Brain:1;Uterus:1;Kidney:1;Vascular:1;	Brain:1;Uterus:1;	N49231;AI866311;BF195824;D58283;	N49231;AI866311;	0.5	0	HDF:1|HeLaCyto:2|HeLaNuclear:2|HepG2Cyto:1|HepG2Nuclear:1|NCCIT:1|PC3:1|SK_N_AS:1|U87MG:1
1378
1379	Eye:2;Heart:1;Breast:1;Pancreas:1;	Breast:1;Pancreas:1;	BM932001,BM685036;AA463893;BE093329;AI636321;	BE093329;AI636321;	0.4	-1	HeLaCyto:1|HepG2Nuclear:1|PC3:2
1380	Testes:3;Muscle:3;Breast:2;Kidney:2;Skin:2;Placenta:2;Stem_cell:2;Colon:1;Cartilage:1;Gallbladder:1;Tongue:1;Brain:1;Lymphocyte:1;Uterus:1;Eye:1;Liver:1;Blood:1;Prostate:1;Ovarian:1;Lung:1;	Testes:3;Breast:2;Colon:1;Gallbladder:1;Tongue:1;Lymphocyte:1;Uterus:1;Blood:1;Prostate:1;Ovarian:1;Placenta:1;	BQ421514,BG506375,BG390821;BF672249,BX506151,BF965240;AW070905,BG575538;AI671434,BG430755;N31256,AA069547;BF990110,BI091719;CN429791,CN429792;AW513658;BG928481;CB158114;BG527938;BF960800;BP431603;AI889588;AA057220;BX499092;BF215107;BG611465;AA284678;AA359013;	BQ421514,BG506375,BG390821;AW070905,BG575538;AW513658;CB158114;BG527938;BP431603;AI889588;BF215107;BG611465;AA284678;BI091719;	0.482759	-1
1381	Testes:3;Uterus:3;Muscle:3;Breast:2;Kidney:2;Lung:2;Skin:2;Placenta:2;Stem_cell:2;Colon:1;Cartilage:1;Gallbladder:1;Tongue:1;Brain:1;Lymphocyte:1;Eye:1;Liver:1;Blood:1;Prostate:1;Ovarian:1;	Testes:3;Uterus:3;Breast:2;Colon:1;Gallbladder:1;Tongue:1;Lymphocyte:1;Blood:1;Prostate:1;Ovarian:1;Lung:1;Placenta:1;	BQ421514,BG506375,BG390821;BQ432047,BX100567,AI889588;BF672249,BX506151,BF965240;AW070905,BG575538;AI671434,BG430755;CB850748,AA359013;N31256,AA069547;BF990110,BI091719;CN429791,CN429792;AW513658;BG928481;CB158114;BG527938;BF960800;BP431603;AA057220;BX499092;BF215107;BG611465;AA284678;	BQ421514,BG506375,BG390821;BQ432047,BX100567,AI889588;AW070905,BG575538;AW513658;CB158114;BG527938;BP431603;BF215107;BG611465;AA284678;CB850748;BI091719;	0.53125	2	HDF:4|HeLaCyto:4|HepG2Cyto:1|Jurkat:2|NCCIT:1|PC3:3|SK_N_AS:1|U87MG:4
1382
1383	Testes:2;Ovarian:2;Lymphocyte:1;Uterus:1;Germ_cell:1;Lung:1;	Ovarian:2;Uterus:1;Germ_cell:1;Lung:1;	AA813508,AA905261;BX108009,AA425925;AA688152;BQ051067;AI650389;AA903878;	BX108009,AA425925;BQ051067;AI650389;AA903878;	0.625	2	HepG2Cyto:1|Jurkat:1|NCCIT:1
1384	Brain:4;Blood:4;Lymphocyte:1;Pancreas:1;	Brain:4;Blood:4;	N77552,N48937,N46436,N62271;BM148312,BE242931,BE243167,BE242020;AA281076;BG661346;	N77552,N48937,N46436,N62271;BM148312,BE242931,BE243167,BE242020;	0.8	6
1385							HeLaCyto:1|HeLaNuclear:1|HepG2Cyto:1|HepG2Nuclear:1|Jurkat:1|NCCIT:1|PC3:1|U87MG:2
1386	Nerve:2;		BM674637,BM714010;		0	-2
1387	Brain:8;	Brain:8;	AI356123,BG054761,AW026095,AW026684,AI151000,AW008819,AI939529,BX104782;	AI356123,BG054761,AW026095,AW026684,AI151000,AW008819,AI939529,BX104782;	1	8
1388	Breast:1;	Breast:1;	BI860563;	BI860563;	1	1
1389	Eye:2;Blood:1;		BM661780,BM690061;BG941339;		0	-3
1390	Eye:2;		BM664608,BM703106;		0	-2
1391	Ear:1;	Ear:1;	BI496933;	BI496933;	1	1
1392	Placenta:1;	Placenta:1;	BI088660;	BI088660;	1	1	HDF:1|HeLaCyto:1|HeLaNuclear:1|HepG2Cyto:1|HepG2Nuclear:1|Jurkat:1|NCCIT:1|PC3:1|SK_N_AS:1|U87MG:1
1393	Cartilage:6;Prostate:2;Pancreas:2;Adrenal:1;Brain:1;Bone:1;Kidney:1;	Cartilage:4;Pancreas:2;Adrenal:1;Brain:1;	BQ008788,BQ182538,BQ445923,BQ573844,BQ018645,BQ771885;AI620158,AI810711;AI566356,AI813782;AA595752;AI859031;AI755153;AW301628;	BQ008788,BQ573844,BQ018645,BQ771885;AI566356,AI813782;AA595752;AI859031;	0.571429	2	HDF:1|HepG2Cyto:1|SK_N_AS:1|U87MG:2
1394	Germ_cell:1;	Germ_cell:1;	AI950405;	AI950405;	1	1
1395	Brain:89;Colon:16;Uterus:16;Skin:16;Lung:14;Placenta:13;Nerve:11;Ovarian:11;Pancreas:11;Lymphocyte:10;Muscle:10;Stomach:8;Stem_cell:8;Eye:7;Kidney:5;Cartilage:4;Tongue:4;Spleen:4;Breast:4;Lymph_node:4;Heart:3;Head_neck:3;Thyroid:2;Liver:2;Blood:2;Bone:2;Larynx:1;Endothelial:1;Genitourinary:1;Ear:1;Prostate:1;Vascular:1;Germ_cell:1;Adipose:1;	Brain:28;Colon:15;Uterus:14;Ovarian:10;Lung:10;Skin:10;Stomach:7;Nerve:6;Cartilage:4;Tongue:4;Lymph_node:4;Placenta:4;Breast:3;Lymphocyte:3;Muscle:3;Kidney:3;Pancreas:3;Head_neck:2;Eye:2;Liver:2;Blood:2;Larynx:1;Genitourinary:1;Thyroid:1;Ear:1;Prostate:1;Bone:1;Germ_cell:1;	T33077,AI818118,AI094964,H28108,H09967,AA716021,Z39225,R85881,F01633,T03354,T33747,T33382,AI372737,H49516,T16220,AL534050,H41352,AL565416,H95902,BF966920,D53101,AI372739,CK003239,D52713,AA322159,R39608,F10931,AL534051,BF966566,F10929,BF926660,BF921504,BF921183,BF921344,BF934139,BF921346,BF921511,BF920987,BF930777,BF921181,BF930838,BF930672,BF921439,BF930678,BF930664,BF921110,BF920975,BQ344473,BF9…	AI818118,AI094964,BF926660,BF921504,BF921183,BF921344,BF934139,BF921346,BF921511,BF920987,BF930777,BF921181,BF930838,BF930672,BF921439,BF930678,BF930664,BF921110,BF920975,BQ344473,BF929910,BF930773,BF934123,BF920823,BF921415,N55137,BE047893,BF934472;AA557526,AI688523,AA503761,AI688360,BE293836,BF798116,BF818030,BF802828,BF812774,BE250074,BF809362,BE305107,BF755333,BF757478,BF756524;AI540579,AW129…	0.508711	5	HeLaNuclear:1|HeLaTopStrand:1|SK_N_AS:1
1396	Eye:2;		BU743085,BM931230;		0	-2	HDF:1|HeLaCyto:1|HeLaNuclear:1|HepG2Nuclear:1|Jurkat:1|NCCIT:1|PC3:1|SK_N_AS:1|U87MG:1
1397	Head_neck:4;Brain:3;Eye:2;Testes:1;Lymphocyte:1;Muscle:1;Ovarian:1;Skin:1;	Head_neck:4;Brain:3;Ovarian:1;	BE181734,BE181839,BE181719,BE181825;AI554570,BE766045,BE765835;BM931708,AA457182;AA936328;AA284119;AL704669;AI252004;BF197846;	BE181734,BE181839,BE181719,BE181825;AI554570,BE766045,BE765835;AI252004;	0.571429	2
1398	Brain:2;Testes:1;Prostate:1;Stem_cell:1;	Brain:2;	AI498508,AI568594;BF091762;BE645396;CN386224;	AI498508,AI568594;	0.4	-1	HDF:2|HeLaBottomStrand:2|HeLaCyto:2|HeLaNuclear:2|HeLaTopStrand:2|HepG2BottomStrand:2|HepG2Cyto:2|HepG2Nuclear:2|HepG2TopStrand:1|Jurkat:2|NCCIT:1|PC3:2|SK_N_AS:2|U87MG:2
1399
1400	Kidney:4;		BX098298,AI733126,AA918758,AI792770;		0	-4
1401	Ear:2;Stomach:2;Lung:1;	Ear:2;Stomach:2;	N22007,N71209;AI679812,AI679236;BU675964;	N22007,N71209;AI679812,AI679236;	0.8	3	PC3:1
1402
1403	Ear:3;Lung:1;	Ear:3;	N71183,N22002,N21978;AA775161;	N71183,N22002,N21978;	0.75	2
1404	Brain:1;		BE439850;		0	-1
1405	Cartilage:1;		BM992262;		0	-1
1406	Stomach:2;Stem_cell:1;	Stomach:2;	BX100716,AI866916;CN289841;	BX100716,AI866916;	0.666667	1	HeLaNuclear:1
1407	Thyroid:2;Lung:2;	Thyroid:2;Lung:2;	BX104121,AI027892;AI681615,AI680915;	BX104121,AI027892;AI681615,AI680915;	1	4	HeLaNuclear:3|PC3:1
1408	Placenta:37;Colon:35;Blood:18;Stem_cell:12;Breast:11;Stomach:11;Lymphocyte:9;Uterus:9;Ovarian:9;Lung:9;Larynx:8;Skin:8;Tongue:7;Head_neck:7;Brain:6;Testes:5;Pancreas:5;Nerve:4;Prostate:4;Bone:4;Small_bowel:4;Kidney:3;Spleen:2;Genitourinary:2;Heart:2;Eye:2;Lymph_node:2;Muscle:2;Adipose:2;Endothelial:1;Liver:1;	Colon:29;Blood:17;Breast:9;Larynx:8;Uterus:8;Ovarian:8;Stomach:8;Tongue:7;Head_neck:6;Lung:5;Lymphocyte:4;Skin:4;Pancreas:4;Small_bowel:4;Nerve:3;Prostate:3;Kidney:3;Testes:2;Genitourinary:2;Lymph_node:2;Placenta:2;Brain:1;Eye:1;Liver:1;Muscle:1;Bone:1;	BI088453,AL571658,BF988675,BF993560,BF993557,BF993558,BE811859,BE811832,BE811854,BG004866,BF081146,BE924944,BF081126,BF081138,BE924980,BF081149,BE924895,BE924940,BE924922,BF081191,BE924914,BF081169,BE924964,BF081140,BF081159,BE924928,BE924945,BF229056,BF229065,BE811854,BE811820,BF734304,BG012394,AL546205,T47563,BG480537,N47848;BU535777,AA563950,BF806766,BF806748,BF806762,BF806764,BF812314,BF81257…	AA563950,BF806766,BF806748,BF806762,BF806764,BF812314,BF812579,BF806361,AI940547,AI940550,BF764749,BE696880,BE696798,BE696763,BE696761,BE696739,BE696759,BE927461,BE696773,BE927459,BE696775,BE696771,BE696784,BE696799,BF757745,BG958946,BE696778,BF755810,AA135317;BF238583,BQ335426,BQ334962,BE832273,BE832268,BE832287,BE832282,BE832239,BE832242,BE832243,BE832269,BE832250,BE832240,BF897698,BI026446,BI0…	0.593361	45
1409	Cartilage:1;	Cartilage:1;	CA413713;	CA413713;	1	1
1410	Prostate:3;Pancreas:3;Lung:2;(synonym:1;Eye:1;	(synonym:1;Prostate:1;Lung:1;	AA531129,BG152817,AA654559;BM311597,CA771718,CA772554;CB240669,AI458949;BX478565;BI481525;	BX478565;AA654559;AI458949;	0.3	-4	U87MG:1
1411	Nerve:1;		BU734216;		0	-1	HeLaBottomStrand:1|HepG2Nuclear:1|Jurkat:1|NCCIT:1|U87MG:1
1412	Lung:1;		CA503335;		0	-1	HepG2Nuclear:1
1413	Placenta:3;Breast:1;	Breast:1;	BX114639,R71071,R71410;AA580188;	AA580188;	0.25	-2
1414	Lymphocyte:1;		AA713610;		0	-1	HeLaNuclear:1
1415	Brain:4;		BX097905,H10983,R42872,Z39974;		0	-4
1416	Testes:2;Cartilage:1;Muscle:1;Lung:1;	Cartilage:1;Lung:1;	AA936351,CR739776;CA425945;BX484771;AW770956;	CA425945;AW770956;	0.4	-1	HepG2Cyto:1
1417							HDF:1|HeLaCyto:1|HeLaNuclear:1|HeLaTopStrand:2|HepG2Cyto:3|HepG2Nuclear:3|HepG2TopStrand:1|Jurkat:2|NCCIT:1|PC3:1|SK_N_AS:2|U87MG:2
1418	Uterus:11;Colon:10;Lymphocyte:10;Breast:7;Liver:7;Lung:7;Stomach:6;Kidney:5;Thyroid:4;Blood:4;Skin:4;Testes:3;Nerve:3;Genitourinary:3;Heart:3;Ovarian:3;Brain:2;Ear:2;Prostate:2;Germ_cell:2;Placenta:2;Small_bowel:2;Stem_cell:2;Cartilage:1;Gallbladder:1;Adrenal:1;Head_neck:1;Thymus:1;Eye:1;Lymph_node:1;Pancreas:1;	Uterus:11;Colon:7;Stomach:6;Breast:5;Liver:4;Blood:4;Lung:4;Skin:4;Genitourinary:3;Lymphocyte:3;Kidney:3;Ovarian:3;Testes:2;Nerve:2;Brain:2;Ear:2;Germ_cell:2;Gallbladder:1;Adrenal:1;Eye:1;Thyroid:1;Lymph_node:1;Prostate:1;Pancreas:1;Placenta:1;Small_bowel:1;	AI973254,BM471152,BX327575,CB151427,BM458142,BG337110,BI333814,BE545568,AL577838,AW439125,AI499486;BU934289,BU932961,BU535023,AW272611,BF588545,AA576922,AA563903,AW769336,BE042474,AI766483;AA747311,AW576240,AA360418,AA465644,CF135493,AA306426,AA310464,AA767674,AA455263,AA455264;AW176279,CV339212,BE075015,H21746,H39580,BE077514,CV339193;CB110398,BG119367,BP238399,AV648203,AV648474,BM005745,CB11295…	AI973254,BM471152,BX327575,CB151427,BM458142,BG337110,BI333814,BE545568,AL577838,AW439125,AI499486;AW272611,BF588545,AA576922,AA563903,AW769336,BE042474,AI766483;BM755033,BI048147,AW393518,BI048295,AW821163,AW821160;AW176279,CV339212,BE075015,BE077514,CV339193;CB110398,BG119367,BM005745,CB112953;BF242050,BF184012,BF185543,BF183971;AI831063,BE787042,BU180829,AI348583;BE893413,BF978381,BF571706,BM4…	0.678571	40	HDF:1|HeLaCyto:4|HeLaNuclear:3|HepG2Cyto:2|Jurkat:4|NCCIT:3|PC3:1|SK_N_AS:4
1419	Brain:2;Head_neck:2;Endothelial:1;Muscle:1;Bone:1;	Brain:2;Bone:1;	BX102993,AI609548;AU144413,AU117632;AW873377;AA193193;BF174198;	BX102993,AI609548;BF174198;	0.428571	-1
1420	Testes:2;		BX118046,AA868451;		0	-2
1421	Brain:3;Eye:2;		AL539660,BX433191,BX451716;BU733821,BM709778;		0	-5	HeLaCyto:3|HeLaNuclear:4|HepG2BottomStrand:1
1422	Pancreas:3;Tongue:2;Testes:1;Lymphocyte:1;Muscle:1;Germ_cell:1;Lung:1;	Tongue:2;Lymphocyte:1;Germ_cell:1;Lung:1;	BU072429,BU072722,BU950705;BE140716,BE140717;AA428570;AI479022;F23442;AI971745;AI216209;	BE140716,BE140717;AI479022;AI971745;AI216209;	0.5	0	HeLaNuclear:1
1423	Lung:2;	Lung:2;	AI954897,AI955020;	AI954897,AI955020;	1	2
1424	Tongue:1;Brain:1;Spleen:1;	Tongue:1;Brain:1;	BQ357844;BQ347157;R16403;	BQ357844;BQ347157;	0.666667	1	HDF:1|HeLaNuclear:2|HepG2Nuclear:1|Jurkat:1|NCCIT:1|PC3:1|SK_N_AS:1|U87MG:1
1425	Uterus:2;Spleen:1;Lymphocyte:1;Lung:1;	Uterus:2;Lymphocyte:1;Lung:1;	BX104388,AI358300;AA678073;AI762981;AA988621;	BX104388,AI358300;AI762981;AA988621;	0.8	3
1426
1427	Breast:2;Prostate:2;		BE010607,BE010629;AI927621,AI798584;		0	-4
1428	Colon:2;Breast:2;Stomach:2;Brain:1;Head_neck:1;Muscle:1;	Breast:2;Stomach:2;Colon:1;Brain:1;Head_neck:1;	BU941759,BF803895;BE079378,CV423995;AW810796,AW810810;CV414169;BE179808;BX486240;	BE079378,CV423995;AW810796,AW810810;BF803895;CV414169;BE179808;	0.777778	5	HeLaNuclear:1|HepG2Nuclear:1
1429							HeLaNuclear:2|HepG2Nuclear:1
1430	Stomach:2;Pancreas:1;	Stomach:2;	BX097928,AI580664;CA948362;	BX097928,AI580664;	0.666667	1
1431	Pancreas:22;Testes:8;Kidney:8;Stomach:8;Lymphocyte:7;Uterus:7;Germ_cell:7;Placenta:6;Colon:5;Brain:5;Lung:5;Skin:5;Genitourinary:4;Heart:4;Thyroid:4;Blood:4;Nerve:3;(synonym:3;Liver:3;Lymph_node:3;Muscle:3;Prostate:3;Thymus:2;Bone:2;Stem_cell:2;Gallbladder:1;Larynx:1;Tongue:1;Adrenal:1;Endothelial:1;Breast:1;Head_neck:1;Eye:1;Vascular:1;Adipose:1;Small_bowel:1;	Pancreas:10;Testes:7;Germ_cell:7;Stomach:7;Kidney:6;Uterus:5;Skin:5;Colon:4;Genitourinary:4;Brain:3;(synonym:3;Thyroid:3;Lymph_node:3;Liver:2;Blood:2;Prostate:2;Lung:2;Gallbladder:1;Larynx:1;Nerve:1;Tongue:1;Head_neck:1;Lymphocyte:1;Bone:1;Adipose:1;	BM128668,BM128437,BQ130910,BU786534,BQ632746,AA366731,BM313521,BM311486,BQ632457,BQ130644,BU072304,AI813895,AI814882,AI982852,BP384435,AW338570,BU784796,AI828365,BU951496,AW338976,AW337156,BI712149;BG257125,BG532249,BG532499,BG532044,BG501917,BG613638,BG505375,AW468778;BG169549,BF031489,BF130452,BF131909,BF031870,AI566749,AI634792,BG165879;BM743073,BM831384,AW387578,BQ364210,AW387525,AW387698,AI9…	BQ130910,AA366731,BQ130644,AI813895,AI814882,AI982852,AW338570,AI828365,AW338976,AW337156;BG257125,BG532249,BG532499,BG532044,BG501917,BG613638,BG505375;AI968420,BG150262,BE047020,AW003044,AI651001,AW025640,BF062111;BM743073,AW387578,BQ364210,AW387525,AW387698,AI921668,AI568100;BG169549,BF031489,BF130452,BF131909,BF031870,BG165879;AI859424,AI889331,AI812079,AW150907,AI870556;BF572774,BU167283,BF6…	0.576389	22	HDF:3|HeLaCyto:3|HeLaNuclear:3|HepG2Cyto:3|HepG2Nuclear:3|Jurkat:2|NCCIT:3|PC3:2|SK_N_AS:3|U87MG:3
1432	Pancreas:21;Testes:8;Kidney:8;Stomach:8;Lymphocyte:7;Uterus:7;Germ_cell:7;Placenta:6;Colon:5;Brain:5;Lung:5;Skin:5;Genitourinary:4;Heart:4;Thyroid:4;Blood:4;Nerve:3;(synonym:3;Liver:3;Lymph_node:3;Muscle:3;Prostate:3;Thymus:2;Bone:2;Stem_cell:2;Gallbladder:1;Larynx:1;Tongue:1;Adrenal:1;Endothelial:1;Breast:1;Head_neck:1;Eye:1;Vascular:1;Adipose:1;Small_bowel:1;	Pancreas:10;Testes:7;Germ_cell:7;Stomach:7;Kidney:6;Uterus:5;Skin:5;Colon:4;Genitourinary:4;Brain:3;(synonym:3;Thyroid:3;Lymph_node:3;Liver:2;Blood:2;Prostate:2;Lung:2;Gallbladder:1;Larynx:1;Nerve:1;Tongue:1;Head_neck:1;Lymphocyte:1;Bone:1;Adipose:1;	BM128437,BQ130910,BU786534,BQ632746,AA366731,BM313521,BM311486,BQ632457,BQ130644,BU072304,AI813895,AI814882,AI982852,BP384435,AW338570,BU784796,AI828365,BU951496,AW338976,AW337156,BI712149;BG257125,BG532249,BG532499,BG532044,BG501917,BG613638,BG505375,AW468778;BG169549,BF031489,BF130452,BF131909,BF031870,AI566749,AI634792,BG165879;BM743073,BM831384,AW387578,BQ364210,AW387525,AW387698,AI921668,AI5…	BQ130910,AA366731,BQ130644,AI813895,AI814882,AI982852,AW338570,AI828365,AW338976,AW337156;BG257125,BG532249,BG532499,BG532044,BG501917,BG613638,BG505375;AI968420,BG150262,BE047020,AW003044,AI651001,AW025640,BF062111;BM743073,AW387578,BQ364210,AW387525,AW387698,AI921668,AI568100;BG169549,BF031489,BF130452,BF131909,BF031870,BG165879;AI859424,AI889331,AI812079,AW150907,AI870556;BF572774,BU167283,BF6…	0.58042	23	HDF:2|HeLaCyto:2|HeLaNuclear:2|HepG2Cyto:2|HepG2Nuclear:2|Jurkat:2|NCCIT:2|PC3:2|SK_N_AS:2|U87MG:2
1433	Pancreas:26;Cartilage:10;Lymphocyte:10;Kidney:10;Stomach:10;Uterus:9;Lung:9;Testes:8;Germ_cell:7;Colon:6;Brain:6;Placenta:6;Liver:5;Skin:5;Genitourinary:4;Heart:4;Thyroid:4;Blood:4;Nerve:3;Tongue:3;(synonym:3;Lymph_node:3;Muscle:3;Prostate:3;Endothelial:2;Breast:2;Thymus:2;Eye:2;Bone:2;Stem_cell:2;Gallbladder:1;Larynx:1;Adrenal:1;Head_neck:1;Vascular:1;Ovarian:1;Adipose:1;Small_bowel:1;	Pancreas:11;Stomach:9;Kidney:8;Cartilage:7;Testes:7;Uterus:7;Germ_cell:7;Skin:5;Colon:4;Brain:4;Genitourinary:4;Lung:4;(synonym:3;Thyroid:3;Liver:3;Lymph_node:3;Lymphocyte:2;Blood:2;Prostate:2;Gallbladder:1;Larynx:1;Nerve:1;Tongue:1;Breast:1;Head_neck:1;Bone:1;Adipose:1;	CA773515,CK821985,AI609953,BM313363,BI713102,BM128437,BQ130910,BU786534,BQ632746,AA366731,BM313521,BM311486,BQ632457,BQ130644,BU072304,AI813895,AI814882,AI982852,BP384435,AW338570,BU784796,AI828365,BU951496,AW338976,AW337156,BI712149;BQ007620,BQ446548,BQ574003,BQ573743,CA445026,BQ008101,CA447154,BQ574218,BM992409,CA436464;AI394110,AA767032,AA713955,AA765139,AA766608,AA766506,AA210803,AA309793,AV7…	AI609953,BQ130910,AA366731,BQ130644,AI813895,AI814882,AI982852,AW338570,AI828365,AW338976,AW337156;BM841597,BM838464,BM743073,AW387578,BQ364210,AW387525,AW387698,AI921668,AI568100;BF541178,AI301679,BG169549,BF031489,BF130452,BF131909,BF031870,BG165879;BQ007620,BQ574003,BQ573743,CA445026,BQ008101,CA447154,BQ574218;BG257125,BG532249,BG532499,BG532044,BG501917,BG613638,BG505375;AW590980,AW513317,AI8…	0.569061	25	HDF:4|HeLaCyto:4|HeLaNuclear:4|HepG2Cyto:3|HepG2Nuclear:3|Jurkat:2|NCCIT:2|PC3:2|SK_N_AS:4|U87MG:2
1434	Lymph_node:2;	Lymph_node:2;	BX108265,AI819167;	BX108265,AI819167;	1	2
1435	Brain:3;		H07855,H06144,BX097112;		0	-3
1436	Spleen:2;		W04173,H63013;		0	-2
1437	Eye:2;		BM683950,BM931818;		0	-2	HepG2Nuclear:1|NCCIT:1|PC3:1|SK_N_AS:1|U87MG:1
1438	Pancreas:2;Tongue:1;Spleen:1;Lung:1;	Tongue:1;	BQ632344,BQ632639;BE143440;N45180;CA310664;	BE143440;	0.2	-3	HDF:1|HeLaCyto:1|HeLaNuclear:1
1439	Eye:1;		BU741671;		0	-1
1440	Adipose:1;		CB266659;		0	-1
1441							HDF:1|HeLaNuclear:1
1442	Germ_cell:5;	Germ_cell:5;	AI654990,BX111091,AI654613,AI968378,BF223999;	AI654990,BX111091,AI654613,AI968378,BF223999;	1	5
1443	Spleen:4;		AI076461,BX091258,AA005015,AA005146;		0	-4
1444	Stem_cell:3;Testes:2;Lymphocyte:2;Prostate:2;Nerve:1;Breast:1;	Lymphocyte:2;Prostate:1;	CX783005,CN283998,CX783078;AW070402,AW665506;BE244938,BE245200;CF141058,AA370639;BF700709;BE005135;	BE244938,BE245200;CF141058;	0.272727	-5
1445	Brain:2;	Brain:2;	BX096216,AI609121;	BX096216,AI609121;	1	2
1446
1447	Nerve:1;Lung:1;	Nerve:1;Lung:1;	BF316330;BE207012;	BF316330;BE207012;	1	2	HeLaCyto:1|HeLaNuclear:2|HeLaTopStrand:1|HepG2Cyto:2|HepG2Nuclear:1|Jurkat:2|NCCIT:2|PC3:2|SK_N_AS:1|U87MG:2
1448	Colon:1;Brain:1;	Colon:1;	AI831849;AV748951;	AI831849;	0.5	0	SK_N_AS:1
1449	Lymphocyte:1;		CR740098;		0	-1
1450	Thyroid:2;Prostate:2;Spleen:1;Heart:1;Uterus:1;	Thyroid:2;Uterus:1;	BF109910,BF589321;BE859032,AA653701;H67819;AI190171;BX119086;	BF109910,BF589321;BX119086;	0.428571	-1
1451							HeLaCyto:1|HepG2Nuclear:1|NCCIT:1|PC3:1
1452	Testes:2;		AA412531,BX092301;		0	-2	HDF:1|HeLaCyto:3|HeLaNuclear:2|HepG2Cyto:1|HepG2Nuclear:2|Jurkat:1|NCCIT:3|PC3:1|SK_N_AS:1|U87MG:1
1453	Lung:1;	Lung:1;	BU684824;	BU684824;	1	1	HeLaNuclear:1
1454	Blood:1;	Blood:1;	BM145418;	BM145418;	1	1	HeLaCyto:1|HeLaNuclear:1|Jurkat:2
1455	Brain:4;Uterus:4;Colon:3;Head_neck:3;Breast:2;Skin:2;Gallbladder:1;Larynx:1;Testes:1;Nerve:1;Genitourinary:1;Heart:1;Muscle:1;Prostate:1;	Uterus:4;Colon:3;Brain:2;Gallbladder:1;Larynx:1;Testes:1;Nerve:1;Genitourinary:1;Head_neck:1;Muscle:1;Prostate:1;	BE699685,BF090362,N52088,AI991994;BE388062,BM800452,AW651687,AW673148;BF802798,BF798635,BF803007;CD700816,BI003037,BE708742;AU122118,AU147785;H82149,H82053;CB148637;BF355869;BM543220;AU153741;BQ300707;AA411730;BF305860;CF139737;	BE388062,BM800452,AW651687,AW673148;BF802798,BF798635,BF803007;N52088,AI991994;CB148637;BF355869;BM543220;AU153741;BQ300707;BE708742;BF305860;CF139737;	0.653846	8	HDF:2|HeLaCyto:1|HeLaNuclear:2|HepG2Cyto:1|HepG2Nuclear:2|Jurkat:2|NCCIT:1|PC3:1|SK_N_AS:2|U87MG:1
1456
1457	Testes:4;		BX103983,AI743448,AI217374,AA626848;		0	-4	HDF:2|HeLaCyto:2|HeLaNuclear:2|HepG2Cyto:1|HepG2Nuclear:1|Jurkat:2|NCCIT:1|PC3:1|SK_N_AS:2|U87MG:2
1458	Stomach:9;Heart:4;Lung:4;Spleen:2;Prostate:2;Uterus:1;Thyroid:1;Vascular:1;Skin:1;Pancreas:1;	Stomach:9;Uterus:1;Thyroid:1;Lung:1;Pancreas:1;	AI597933,AW810435,BQ364234,BE842259,AW810508,BE842878,BE842951,BE937257,BE842837;AI280344,AI087342,AI379338,AI276521;AI215673,CA314638,N70892,N81105;W88662,T72665;AA602319,AI620224;AI955965;AI091193;C15641;AI074044;AW338749;	AI597933,AW810435,BQ364234,BE842259,AW810508,BE842878,BE842951,BE937257,BE842837;AI955965;AI091193;AI215673;AW338749;	0.5	0
1459
1460	Blood:2;Testes:1;		AV737695,AV735737;AW195584;		0	-3
1461	Placenta:2;		BQ025655,CV386934;		0	-2
1462	Colon:2;		AI660869,BX114264;		0	-2
1463	Placenta:4;		BQ011887,AU158601,AA367897,AA367866;		0	-4	HeLaNuclear:1|HepG2Nuclear:1
1464	Prostate:2;		BX097660,BF222354;		0	-2	HepG2Cyto:1
1465	Spleen:3;Thyroid:3;Eye:2;Placenta:2;Lung:1;	Thyroid:3;Lung:1;	BX093201,R92462,AI032557;BF590355,BF055119,BF109049;H86858,H86799;BG620800,R53757;BM975815;	BF590355,BF055119,BF109049;BM975815;	0.363636	-3	HeLaCyto:1|HeLaNuclear:1|HepG2Cyto:1|Jurkat:1|NCCIT:1|PC3:1|SK_N_AS:1
1466	Placenta:3;Blood:1;Ovarian:1;	Blood:1;Ovarian:1;	BQ024296,R64618,R64619;BF360370;BU855359;	BF360370;BU855359;	0.4	-1	HeLaNuclear:2
1467	Brain:1;Kidney:1;	Kidney:1;	CV401011;AW364499;	AW364499;	0.5	0
1468	Placenta:2;		BU753185,BQ023255;		0	-2	HeLaCyto:1|HeLaNuclear:1|HepG2Cyto:1|HepG2Nuclear:1|Jurkat:1
1469
1470	Germ_cell:1;	Germ_cell:1;	AI637613;	AI637613;	1	1
1471	Prostate:4;		AI732089,AA226319,AI734064,AA226318;		0	-4
1472	Placenta:1;		BU753588;		0	-1
1473	Lung:15;Prostate:12;Brain:10;Blood:9;Breast:8;Heart:6;Uterus:6;Placenta:6;Colon:5;Thyroid:5;Eye:4;Ovarian:4;Skin:4;Larynx:3;Testes:3;Nerve:3;Cartilage:2;(synonym:2;Adipose:2;Stomach:2;(Normalized):1;Tongue:1;Head_neck:1;Liver:1;Ear:1;Muscle:1;Pancreas:1;	Lung:8;Breast:7;Prostate:6;Thyroid:5;Blood:4;Ovarian:4;Colon:3;Larynx:3;Cartilage:2;Brain:2;(synonym:2;Uterus:2;Stomach:2;Tongue:1;Head_neck:1;Liver:1;Ear:1;Skin:1;Pancreas:1;Adipose:1;	AI332315,BQ953238,CA450401,CB241975,AI266345,AI342937,AI350258,AA317040,T69947,T94379,AA947776,AA987561,BE266490,BE828831,BF876926;AA528123,BE673346,AI818536,AA937828,AA230094,BE673304,BF222663,AA370222,BE770077,BE770053,BE770082,BE770044;T33458,Z40697,F03357,AI201942,AI391709,AA814648,BF959261,CB134210,T26472,CB134221;AW467822,BI025976,BG744097,BG744762,BG744649,BG743970,AW339544,AW075072,BF8934…	BQ953238,AI342937,AI350258,AA947776,AA987561,BE266490,BE828831,BF876926;AW372374,AW372383,AW372376,AW372375,AW372380,AW372384,BI860235;AA937828,AA230094,BE770077,BE770053,BE770082,BE770044;AI055982,AW873995,AI744658,AW044087,BF438830;AW467822,BI025976,AW339544,BF893492;AA477318,BF032635,AA838176,AA419121;AI471558,AW083138,BG822287;AA595980,AW366181,BF836234;CA419637,CF125319;AI201942,AI391709;BX4…	0.483051	-4	HeLaCyto:4|Jurkat:2|NCCIT:1|PC3:4|SK_N_AS:3|U87MG:2
1474	Eye:2;Colon:1;Testes:1;Spleen:1;Uterus:1;	Uterus:1;	BQ186412,CK300941;AI673626;AA922001;AA701587;AI561074;	AI561074;	0.166667	-4	HDF:1|HeLaCyto:1|HeLaNuclear:1|HepG2BottomStrand:1|HepG2Cyto:1|HepG2Nuclear:2|Jurkat:1|NCCIT:1|PC3:1|SK_N_AS:1|U87MG:1
1475	Ear:2;Lung:1;	Ear:2;	BI496085,BI496084;CA311203;	BI496085,BI496084;	0.666667	1
1476
1477	Lung:1;		BU674589;		0	-1
1478	Eye:3;Heart:2;Colon:1;Lymphocyte:1;	Colon:1;Lymphocyte:1;	BM680389,CA388610,BM724245;BX103315,AI225103;AW470170;AI761652;	AW470170;AI761652;	0.285714	-3	HDF:1|HeLaNuclear:1|HepG2Cyto:1|HepG2Nuclear:1|Jurkat:1|PC3:1|SK_N_AS:1|U87MG:1
1479	Spleen:2;Blood:1;Muscle:1;		R14882,R11386;BG943301;BX484020;		0	-4
1480	Cartilage:1;	Cartilage:1;	CA438353;	CA438353;	1	1	HDF:2|HeLaNuclear:1|NCCIT:1
1481	Lymphocyte:1;	Lymphocyte:1;	AI761040;	AI761040;	1	1	HDF:2|HeLaCyto:1|HeLaNuclear:1|HepG2Cyto:2|HepG2Nuclear:2|Jurkat:2|NCCIT:1|PC3:1|SK_N_AS:1|U87MG:1
1482	Germ_cell:1;	Germ_cell:1;	AW511498;	AW511498;	1	1
1483	Spleen:1;Prostate:1;	Prostate:1;	BQ712511;AA593141;	AA593141;	0.5	0	HeLaBottomStrand:2|HepG2BottomStrand:2
1484	Colon:4;Breast:1;Lung:1;	Colon:4;Lung:1;	AI732493,AA506344,BX109579,AI791448;BE002314;AI791329;	AI732493,AA506344,BX109579,AI791448;AI791329;	0.833333	4
1485	Colon:2;Muscle:1;	Colon:2;	BF761800,BF761801;BX470723;	BF761800,BF761801;	0.666667	1
1486	Colon:6;Heart:2;Lymphocyte:1;Muscle:1;Stomach:1;	Colon:6;Lymphocyte:1;Stomach:1;	AI821411,BF594539,AA493152,AI732438,BF594562,AA053375;AA234977,AA236181;AI393229;BX470722;AI438949;	AI821411,BF594539,AA493152,AI732438,BF594562,AA053375;AI393229;AI438949;	0.727273	5	SK_N_AS:1
1487	Cartilage:1;	Cartilage:1;	BU634183;	BU634183;	1	1
1488	Spleen:2;		CR742119,T90879;		0	-2	HeLaNuclear:1|HepG2Nuclear:1
1489
1490	Kidney:2;Lung:2;	Kidney:2;	AI335017,AI307755;CA312663,BU686175;	AI335017,AI307755;	0.5	0	HeLaBottomStrand:1|HeLaCyto:1|HeLaNuclear:1|Jurkat:1
1491	Heart:2;Lung:2;	Lung:2;	BX094806,AI400660;AW612753,AI216069;	AW612753,AI216069;	0.5	0
1492	Lymphocyte:1;Eye:1;		AW576058;AA489900;		0	-2
1493	Breast:5;Testes:1;Kidney:1;Stomach:1;	Breast:5;Kidney:1;Stomach:1;	BE067389,CV354456,CV354451,BE067393,BE067387;AI201286;AA983472;CV357326;	BE067389,CV354456,CV354451,BE067393,BE067387;AA983472;CV357326;	0.875	6	HeLaCyto:2|HeLaNuclear:1|HepG2Cyto:1|HepG2Nuclear:1|Jurkat:2|NCCIT:1|PC3:2|SK_N_AS:2|U87MG:2
1494	Brain:22;Uterus:22;Colon:15;Placenta:14;Lung:12;Heart:10;Kidney:10;Pancreas:8;Nerve:7;Spleen:7;Thyroid:7;Prostate:7;Lymphocyte:6;Ovarian:5;Testes:4;Breast:4;Head_neck:4;Eye:4;Blood:4;Ear:4;Skin:4;Muscle:3;Genitourinary:2;Lymph_node:2;Germ_cell:2;Cartilage:1;Larynx:1;Tonsil:1;Vascular:1;Adipose:1;Small_bowel:1;Stem_cell:1;Stomach:1;	Uterus:16;Colon:11;Brain:10;Thyroid:7;Ovarian:5;Ear:4;Kidney:4;Lung:4;Pancreas:4;Breast:3;Head_neck:3;Genitourinary:2;Lymphocyte:2;Lymph_node:2;Blood:2;Muscle:2;Germ_cell:2;Cartilage:1;Testes:1;Larynx:1;Nerve:1;Eye:1;Prostate:1;Placenta:1;Stomach:1;	H23635,H49689,H40876,AI369801,AI366333,H23599,AW768830,H49595,BX408819,Z38474,AW090776,Z39284,AI884879,T15779,T15816,BI916500,AI885702,N51841,BF939723,F04177,AI590749,BE350845;AW798164,AI886043,AW342000,AW080426,AW474301,AI619739,AI886887,AW189953,AI129595,AI289069,AI868022,AW183608,BE885744,AI362508,BI063043,AA299288,AI619887,BI049016,BI061649,BI061433,BI061621,BF093704;AI444990,BU943576,AA04588…	AI886043,AW342000,AW080426,AW474301,AI619739,AI886887,AW189953,AI289069,AW183608,BE885744,AI362508,BI063043,AI619887,BI061649,BI061433,BI061621;AI444990,AA045888,AW074596,AA887890,AI336439,AI367114,AI304599,AI285162,AA483629,BF818249,BF811860;AI369801,AI366333,AW768830,AW090776,AI884879,AI885702,N51841,BF939723,AI590749,BE350845;BF435911,AA854722,AI142017,AI915531,AA037408,AA846129,AI142760;BE746…	0.461929	-15	HDF:1|HeLaCyto:1|HeLaNuclear:1|HepG2Cyto:1|HepG2Nuclear:1|Jurkat:1|NCCIT:1|PC3:1|SK_N_AS:1|U87MG:1
1495	Lung:9;Brain:8;Uterus:7;Spleen:6;Testes:5;Skin:4;Stomach:4;Nerve:3;Heart:3;Breast:3;Kidney:3;Ovarian:3;Pancreas:3;Placenta:3;Colon:2;Eye:2;Muscle:2;Bone:2;Thyroid:1;Liver:1;Blood:1;Prostate:1;Germ_cell:1;Small_bowel:1;Stem_cell:1;	Lung:7;Uterus:4;Stomach:4;Nerve:3;Brain:3;Ovarian:3;Pancreas:3;Colon:2;Bone:2;Skin:2;Thyroid:1;Blood:1;Kidney:1;Germ_cell:1;Small_bowel:1;	AI697493,AI831081,N92868,AA973575,BE674411,AA376195,BF869718,BF870784,BF871005;AI571382,AI198260,AI933238,H22060,CA335927,BF953935,M78563,AW900303;AA150417,AI192166,AA136471,BF913273,AI890052,AW130799,AA676392;AA704578,W80353,AA677325,W86084,AI052084,R09685;AW629186,AA707514,AA913724,AA844727,AI149607;N98481,AL121078,W24254,BU154934;AI568102,BM853226,AW386967,AW386976;AU153074,AU152037,AU153803;W…	AI697493,AI831081,AA973575,BE674411,BF869718,BF870784,BF871005;BF913273,AI890052,AW130799,AA676392;AI568102,BM853226,AW386967,AW386976;AU153074,AU152037,AU153803;AI571382,AI198260,AI933238;AW881520,AI914706,AW270236;BQ218027,AI445436,AW337985;AA552027,AW362086;AA648096,BG111454;AL121078,BU154934;AA493101;BI024601;AA865211;BF059641;BG116016;	0.481013	-3	SK_N_AS:1
1496	Tongue:2;Stem_cell:2;Colon:1;Brain:1;Genitourinary:1;Uterus:1;Prostate:1;Kidney:1;Lung:1;Placenta:1;	Tongue:2;Brain:1;Genitourinary:1;Kidney:1;Lung:1;	BE145658,BE145658;CN286885,CN287726;BG980815;BF365750;BF737188;AW804141;BF370210;BI006589;BQ332167;BF735470;	BE145658,BE145658;BF365750;BF737188;BI006589;BQ332167;	0.5	0	HeLaNuclear:2|HepG2Nuclear:3|SK_N_AS:1
1497
1498	Cartilage:1;	Cartilage:1;	BQ004354;	BQ004354;	1	1	HeLaNuclear:1
1499	Adrenal:2;Uterus:1;	Adrenal:2;Uterus:1;	AA319525,AA319525;AI682068;	AA319525,AA319525;AI682068;	1	3
1500	Nerve:1;		BM675090;		0	-1	SK_N_AS:3
1501	Adrenal:1;Eye:1;		AV707970;BU742941;		0	-2	HDF:1|HeLaCyto:3|HeLaNuclear:3|Jurkat:1|NCCIT:1|PC3:1|SK_N_AS:1|U87MG:1
1502
1503	Uterus:3;Heart:1;Head_neck:1;Muscle:1;Ovarian:1;	Uterus:3;Head_neck:1;Muscle:1;Ovarian:1;	BX114472,AI540570,AW470048;AI092757;BE931802;AA910514;AI915477;	BX114472,AI540570,AW470048;BE931802;AA910514;AI915477;	0.857143	5	HeLaCyto:2|HeLaNuclear:1|Jurkat:1|NCCIT:1|U87MG:1
1504	Uterus:2;	Uterus:2;	BX119178,AI610575;	BX119178,AI610575;	1	2	HDF:1|HepG2Nuclear:1|NCCIT:1|PC3:1|U87MG:1
1505	Lung:1;	Lung:1;	BE326397;	BE326397;	1	1
1506	Germ_cell:3;	Germ_cell:3;	BX097760,AA886919,AA872672;	BX097760,AA886919,AA872672;	1	3
1507	Brain:2;	Brain:2;	AI863460,BX110445;	AI863460,BX110445;	1	2
1508	Blood:1;	Blood:1;	BF900805;	BF900805;	1	1	HeLaNuclear:1
1509	Brain:94;Muscle:27;Placenta:22;Colon:19;Pancreas:15;Skin:15;Lung:12;Eye:11;Uterus:10;Stem_cell:10;Breast:9;Spleen:7;Kidney:7;Heart:6;Lymphocyte:6;Lymph_node:6;Blood:5;Testes:3;Larynx:3;Nerve:3;Tonsil:3;Adrenal:3;Thyroid:3;Prostate:3;Germ_cell:3;Stomach:3;Head_neck:2;Bone:2;Gallbladder:1;Tongue:1;(synonym:1;Genitourinary:1;Vascular:1;Ovarian:1;Small_bowel:1;	Muscle:20;Colon:18;Brain:14;Skin:11;Uterus:8;Lung:8;Breast:6;Lymph_node:6;Kidney:5;Blood:4;Larynx:3;Adrenal:3;Germ_cell:3;Pancreas:3;Stomach:3;Thyroid:2;Gallbladder:1;Tongue:1;(synonym:1;Genitourinary:1;Head_neck:1;Prostate:1;Ovarian:1;Placenta:1;	AI205010,D52154,D51984,T03606,D51575,D52042,D51627,D51601,D51819,D51842,D53690,AA298374,H51326,H51361,H41726,AI002790,BF945606,BF931462,AA364488,BI753087,BF362742,CK002988,R87373,H24379,R15451,H14810,BF216914,BF966619,CD512206,AA984459,D51675,D52155,D52146,D51602,AA351569,D51843,D52101,D51576,D52043,D51985,D51820,D51751,D51878,DN991331,BE935709,D51628,D51777,R36029,BE762693,BI041996,AW896412,AW89…	AW838554,AW838571,AW608170,AW608177,AW608176,AW838627,AW838630,AW838562,AW838559,AW608175,AW838560,AW838564,AW838558,AW608194,AW838624,AW838633,BF357966,AW838631,AW838557,AW581270;BF814362,BF814373,AW859782,AW859772,BF798428,BF798412,AW376687,AW847946,AW578353,AW376619,BF798423,BF814371,BF814388,BF814381,BF814379,BF814384,BF814390,AA506162;BF931462,BF216914,BE762693,BI041996,BI041992,BF346014,AI3…	0.39185	-69	HeLaNuclear:1
1510	Kidney:1;		AW000882;		0	-1
1511	Testes:1;Thyroid:1;	Thyroid:1;	AA969301;AA631390;	AA631390;	0.5	0
1512							HeLaNuclear:1
1513	Pancreas:2;Brain:1;Breast:1;Uterus:1;Eye:1;Blood:1;Stem_cell:1;	Brain:1;Uterus:1;Blood:1;Pancreas:1;	AA386191,D82659;AI952991;BE007156;BX110333;BM723147;BI025590;CN290415;	AI952991;BX110333;BI025590;AA386191;	0.5	0	HDF:1|HeLaNuclear:3|HepG2Nuclear:3|Jurkat:1|PC3:1|SK_N_AS:3|U87MG:2
1514	Nerve:1;		BM718202;		0	-1
1515	Lung:1;		BM979813;		0	-1
1516	Brain:12;Lung:6;Placenta:4;Vascular:2;Adipose:1;Stem_cell:1;	Lung:6;	AL110342,D59597,D59818,D59641,D59488,D59628,D59578,D59776,D59594,D59606,D59562,D59685;AI690154,BE045336,AI630813,BE549747,BF110373,AI268579;BQ011709,BX107779,BG571311,N25899;C14473,C14433;CB266987;CX872366;	AI690154,BE045336,AI630813,BE549747,BF110373,AI268579;	0.230769	-14	NCCIT:1
1517	Colon:4;Heart:3;Spleen:1;Lymphocyte:1;Pancreas:1;	Colon:4;	AW083190,BF810042,BF810031,BF810043;BX091255,W72335,W73937;AI080987;AA744692;BP397512;	AW083190,BF810042,BF810031,BF810043;	0.4	-2	HeLaNuclear:4|Jurkat:2|NCCIT:2
1518	Placenta:10;Testes:4;Lymphocyte:3;Nerve:1;(synonym:1;Uterus:1;Kidney:1;Lung:1;	(synonym:1;Uterus:1;	BX093074,R67504,R38154,BG571142,R27174,R31407,R71334,R71335,R31408,R26999;AA922276,AA724578,AA905001,AW173322;AA807690,AA736918,AA743825;AL589333;BX504285;AA780620;BG401486;BG541934;	BX504285;AA780620;	0.0909091	-18
1519	Placenta:5;Lung:1;	Lung:1;	BX107488,BI058299,R78852,H02635,R79341;BE222076;	BE222076;	0.166667	-4	Jurkat:1
1520	Lymphocyte:1;Prostate:1;	Prostate:1;	AU185163;AA468415;	AA468415;	0.5	0
1521	Ovarian:10;Testes:6;Colon:4;Brain:3;Lung:3;Nerve:2;Uterus:2;Placenta:2;Stomach:2;Genitourinary:1;Heart:1;Breast:1;Head_neck:1;Eye:1;Thyroid:1;Blood:1;Kidney:1;Pancreas:1;Skin:1;Small_bowel:1;Stem_cell:1;	Ovarian:9;Brain:3;Lung:2;Placenta:2;Stomach:2;Colon:1;Nerve:1;Uterus:1;Thyroid:1;Blood:1;Kidney:1;Pancreas:1;Skin:1;Small_bowel:1;	AW301901,AI254494,AI252427,AA464019,AA293354,AA496649,AA496372,AA464729,BU844427,BM903729;AA938955,AW172642,AA906924,AW340401,AA912601,CR742813;AW000868,BU536895,BU588373,AA579944;AI826097,AI086474,BE047759;BE791308,AI566244,T29587;AA211097,AL524392;BE882140,AW797850;BE537716,BE410412;BM794292,BM792388;BF718773;AI123879;AI271496;BG271636;M91218;AI565286;BF209400;BM041619;BE906230;BE276424;BF98081…	AW301901,AI254494,AI252427,AA464019,AA293354,AA496649,AA496372,AA464729,BU844427;AI826097,AI086474,BE047759;BE791308,AI566244;BE537716,BE410412;BM794292,BM792388;AA579944;AL524392;BE882140;AI565286;BF209400;BM041619;BE906230;BE276424;BF980817;	0.586957	8	HeLaNuclear:1|HepG2Nuclear:1|Jurkat:1|SK_N_AS:1
1522	Brain:1;Uterus:1;	Uterus:1;	BF948674;BX352419;	BX352419;	0.5	0	HDF:1|HepG2Nuclear:1|Jurkat:1|U87MG:1
1523	Lung:3;Colon:1;Lymphocyte:1;	Lung:3;Lymphocyte:1;	BX103214,BE222440,BE326245;BG984202;BE675864;	BX103214,BE222440,BE326245;BE675864;	0.8	3	HDF:1|HeLaCyto:2|HeLaNuclear:2|HeLaTopStrand:1|HepG2BottomStrand:1|HepG2Cyto:1|HepG2Nuclear:2|Jurkat:1|NCCIT:1|PC3:1|SK_N_AS:1|U87MG:1
1524	Brain:1;	Brain:1;	BF929256;	BF929256;	1	1	HDF:1|HeLaCyto:1|HeLaNuclear:2|HepG2Cyto:3|HepG2Nuclear:1|Jurkat:2|NCCIT:1|PC3:2|SK_N_AS:2|U87MG:1
1525	Lymphocyte:2;Kidney:1;	Lymphocyte:2;	BM150795,BE247713;BG425728;	BM150795,BE247713;	0.666667	1
1526	Spleen:4;Eye:1;		R94155,R08184,R94154,R08237;BM721094;		0	-5	HDF:1|HeLaCyto:1|HeLaNuclear:1|HepG2Cyto:1|HepG2Nuclear:1|Jurkat:1|NCCIT:1|PC3:1|SK_N_AS:1|U87MG:1
1527							HeLaNuclear:1|HepG2Cyto:1|HepG2Nuclear:1|Jurkat:2
1528	Nerve:1;Brain:1;Thyroid:1;	Thyroid:1;	BU741008;AV729535;BF109750;	BF109750;	0.333333	-1
1529	Lung:5;Ovarian:3;Lymphocyte:2;Liver:2;Muscle:1;	Lung:4;Ovarian:3;	CB854615,BE464865,BE670599,BE218438,AA908642;BE832667,BF360614,BE832747;AV716205,AV715837;BX497483,BX497484;AL703119;	BE464865,BE670599,BE218438,AA908642;BE832667,BF360614,BE832747;	0.538462	1	HeLaNuclear:1|HepG2Cyto:1|HepG2Nuclear:1|PC3:1|SK_N_AS:1
1530	Lung:2;Testes:1;		BM978598,BG506937;BF377048;		0	-3
1531	Heart:2;Ear:2;Germ_cell:2;Lung:2;Cartilage:1;Brain:1;Lymphocyte:1;Uterus:1;Ovarian:1;	Ear:2;Germ_cell:2;Uterus:1;Ovarian:1;	W95984,BX106041;BI492376,AW021422;AW197081,AA928639;CB321891,CA944979;CA413415;AV722588;AA765005;AI367393;AI672108;	BI492376,AW021422;AW197081,AA928639;AI367393;AI672108;	0.461538	-1	HeLaNuclear:1|HepG2Nuclear:1
1532	Brain:41;Uterus:21;Pancreas:13;Placenta:13;Nerve:11;Kidney:11;Colon:10;Lung:9;Lymphocyte:7;Liver:7;Stomach:7;Heart:6;Ovarian:6;Testes:5;Muscle:5;Skin:5;Genitourinary:4;Head_neck:4;Lymph_node:4;Adrenal:3;Endothelial:3;Spleen:3;Eye:3;Prostate:3;Breast:2;Thymus:2;Blood:2;Vascular:2;Cartilage:1;Larynx:1;Small_bowel:1;Stem_cell:1;	Uterus:15;Brain:12;Colon:8;Stomach:7;Kidney:6;Lung:6;Liver:5;Ovarian:5;Genitourinary:4;Lymph_node:4;Pancreas:4;Nerve:3;Adrenal:3;Head_neck:3;Lymphocyte:3;Placenta:3;Breast:2;Larynx:1;Testes:1;Blood:1;Muscle:1;	CD676474,BX434531,AV724848,AV731004,AV722488,AA069252,N75155,CD679238,CD677501,CD109320,BE702423,BE702438,BE702439,BE702422,AI479951,BG054856,BF196646,AW073156,R51542,BF196641,AW073153,AI357405,F10722,AI085303,AA069253,T33310,R38672,AI613542,H14588,H07042,R37686,AI869169,AI475069,D51140,T03456,F11118,CD678715,T65552,AA350827,AA349729,CK004738;BE939551,AW802500,AI564655,AI337859,AI635826,AW440612,…	AI564655,AI635826,AW440612,AI818885,AW419098,AW473027,AI280784,AW055369,AW571888,AI289393,AI276356,BF916123,BE548651,AI539199,BE698690;N75155,AI479951,BG054856,BF196646,AW073156,BF196641,AW073153,AI357405,AI085303,AI613542,AI869169,AI475069;BQ320076,BE617635,AA135400,AI354555,AI304627,AW769331,BE049227,AA570061;BM740750,BM827695,BM827389,BM742361,AI270573,BM756659,BI047927;BE739732,AA946797,AW149…	0.449074	-22	HDF:1|HeLaCyto:1|HeLaNuclear:1|HepG2Cyto:1|HepG2Nuclear:1|Jurkat:1|NCCIT:1|PC3:1|SK_N_AS:1|U87MG:1
1533	Brain:5;		BX094628,H09586,H23244,H08413,R37174;		0	-5	NCCIT:1
1534							SK_N_AS:1
1535	Eye:1;		BM662179;		0	-1
1536	Testes:1;Ovarian:1;	Ovarian:1;	AA917414;AW086062;	AW086062;	0.5	0	HepG2Nuclear:1
1537	Cartilage:1;Tongue:1;	Tongue:1;	BM991998;BE158260;	BE158260;	0.5	0
1538	Testes:2;Muscle:2;Lymphocyte:1;Kidney:1;Lung:1;Stomach:1;	Muscle:2;Lymphocyte:1;Kidney:1;Lung:1;Stomach:1;	AI125433,BX098420;CB052288,CB052289;BE676117;BI007295;BI013518;BI047514;	CB052288,CB052289;BE676117;BI007295;BI013518;BI047514;	0.75	4
1539	Uterus:4;		BX091667,AA045218,AI149379,AA045316;		0	-4	HeLaCyto:2|HeLaNuclear:1|NCCIT:1
1540	Spleen:3;Lung:3;Testes:1;Tongue:1;Eye:1;	Lung:3;Tongue:1;	AI033964,T95840,T95934;BF477584,BF110330,AW613501;AA970166;AW384048;BM684334;	BF477584,BF110330,AW613501;AW384048;	0.444444	-1	HeLaNuclear:1|HepG2Nuclear:1|Jurkat:1|NCCIT:1|SK_N_AS:1|U87MG:1
1541	Eye:2;Colon:1;Lymphocyte:1;	Colon:1;	BQ185869,BQ184181;AA494322;CR745066;	AA494322;	0.25	-2
1542	Head_neck:1;Liver:1;	Head_neck:1;	BE716233;AI114650;	BE716233;	0.5	0
1543
1544	Testes:1;		AI208840;		0	-1
1545	Lymphocyte:1;Lung:1;	Lymphocyte:1;	AI760898;BU687593;	AI760898;	0.5	0
1546
1547	Brain:4;Eye:1;Placenta:1;	Brain:2;	CV350062,BF930408,AA077125,AA076743;BQ186361;AL570356;	CV350062,BF930408;	0.333333	-2	HeLaCyto:1|HeLaNuclear:1|HeLaTopStrand:1|HepG2Cyto:1|HepG2Nuclear:1|Jurkat:1|NCCIT:1|PC3:1|SK_N_AS:1|U87MG:1
1548	Testes:2;		AA758920,BX088759;		0	-2
1549	Placenta:3;Testes:1;Heart:1;Breast:1;Liver:1;Muscle:1;Lung:1;Pancreas:1;	Liver:1;Lung:1;Pancreas:1;	BU753584,BX096150,H87554;AI806617;W24797;AW996762;AV688532;BF695303;AI298037;AW007410;	AV688532;AI298037;AW007410;	0.3	-4	HeLaNuclear:1|HepG2Nuclear:1|Jurkat:1|NCCIT:1|SK_N_AS:1
1550	Spleen:4;		BX116068,AI023890,AA694270,AA778846;		0	-4
1551	Uterus:2;Spleen:1;Kidney:1;Ovarian:1;	Uterus:2;Kidney:1;Ovarian:1;	AI870547,AI683094;AI023799;AI307373;AA826307;	AI870547,AI683094;AI307373;AA826307;	0.8	3
1552
1553	Lung:1;		BM974321;		0	-1
1554	Cartilage:1;Thymus:1;	Cartilage:1;	CA432538;AW001962;	CA432538;	0.5	0	HDF:1|HeLaBottomStrand:1|HeLaCyto:1|HeLaNuclear:1|HepG2BottomStrand:1|HepG2Cyto:1|HepG2Nuclear:1|Jurkat:1|NCCIT:1|PC3:1|SK_N_AS:1|U87MG:1
1555	Bone:1;		BF942729;		0	-1
1556	Cartilage:2;Testes:1;Nerve:1;Breast:1;	Nerve:1;Breast:1;	CA436493,CA436950;CD299893;AU131656;BE077902;	AU131656;BE077902;	0.4	-1	HeLaNuclear:2|HepG2Nuclear:2|Jurkat:2|NCCIT:1|SK_N_AS:1
1557	Cartilage:2;Testes:1;Nerve:1;Breast:1;	Nerve:1;Breast:1;	CA436950,CA436493;CD299893;AU131656;BE077902;	AU131656;BE077902;	0.4	-1	HeLaBottomStrand:1|HeLaNuclear:1|HepG2BottomStrand:1|HepG2Nuclear:1|Jurkat:1|PC3:1|U87MG:1
1558	Lymphocyte:1;Placenta:1;		AA748726;BF992300;		0	-2	HeLaNuclear:1
1559	Tongue:1;Lymphocyte:1;	Tongue:1;	BE143535;AA668891;	BE143535;	0.5	0
1560	Lymphocyte:1;Liver:1;		AA825683;BG618097;		0	-2	HeLaNuclear:1
1561	Kidney:2;		AI831904,BX097204;		0	-2
1562	Spleen:2;		AI076821,T86565;		0	-2	HeLaCyto:1|HepG2Cyto:1|HepG2Nuclear:1|Jurkat:1|NCCIT:1|PC3:1|SK_N_AS:1|U87MG:1
1563	Placenta:2;Spleen:1;		BQ022701,BQ024736;AA677599;		0	-3
1564	Testes:1;Eye:1;		AW592423;BM682750;		0	-2	HDF:1|HeLaCyto:1|HeLaNuclear:1|Jurkat:1|NCCIT:1|PC3:1|U87MG:1
1565	Heart:3;Colon:2;Testes:2;Uterus:2;Prostate:2;Esophagus:1;Adrenal:1;Brain:1;Spleen:1;Lymph_node:1;Blood:1;Skin:1;Stem_cell:1;	Colon:2;Esophagus:1;Uterus:1;Lymph_node:1;Blood:1;	AI167523,AA253017,AA253018;BF333833,BQ323183;AI208847,AA609998;AW150573,BI048870;AI826684,AA588846;AW082448;CB987507;AA326380;H93779;BG107162;BQ337412;N25598;CN304181;	BF333833,BQ323183;AW082448;AW150573;BG107162;BQ337412;	0.315789	-7	HeLaNuclear:1|HepG2Cyto:1|HepG2Nuclear:1|Jurkat:1|NCCIT:1|SK_N_AS:1
1566	Lymphocyte:1;		AA731393;		0	-1
1567	Prostate:4;Colon:3;Brain:2;Lung:2;Testes:1;Endothelial:1;Spleen:1;Stomach:1;Stem_cell:1;	Colon:2;Prostate:2;Lung:1;Stomach:1;	BF222355,AI468367,BQ372853,BQ372844;BU590240,BF062856,AW087253;BQ338233,BQ338212;CA314064,AW269861;AW269881;AA187595;AA342077;BM833715;CN357720;	BF062856,AW087253;BQ372853,BQ372844;AW269861;BM833715;	0.375	-4	HDF:1|HeLaCyto:2|HeLaNuclear:4|HeLaTopStrand:1|HepG2Cyto:4|HepG2Nuclear:3|Jurkat:4|NCCIT:2|PC3:2|SK_N_AS:4|U87MG:2
1568	Spleen:3;Eye:2;Lung:2;Placenta:2;Colon:1;Testes:1;Brain:1;Breast:1;Head_neck:1;Thyroid:1;	Lung:2;Colon:1;Breast:1;Head_neck:1;Thyroid:1;	BX105948,AI074450,T97609;BF727251,CD674433;BQ927475,AI690050;BF085672,BE929642;BG955110;BF887805;CB153272;AA506050;BQ356835;AI457759;	BQ927475,AI690050;BG955110;AA506050;BQ356835;AI457759;	0.4	-3	HeLaNuclear:2|HepG2Cyto:1|HepG2Nuclear:2
1569	Nerve:1;	Nerve:1;	AA553545;	AA553545;	1	1
1570	Ear:1;	Ear:1;	AW020762;	AW020762;	1	1	HeLaNuclear:1
1571	Cartilage:1;Muscle:1;		BU616739;F16617;		0	-2	HepG2Nuclear:1
1572	Nerve:1;		BU733402;		0	-1
1573	Lymphocyte:6;		AA937084,AA215441,BX112388,AA215420,AA286804,AA287651;		0	-6	PC3:1
1574	(synonym:1;Kidney:1;Pancreas:1;	(synonym:1;	AL603164;AI928502;BM351942;	AL603164;	0.333333	-1
1575	Eye:2;Colon:1;Nerve:1;Breast:1;		AA021559,AA011021;BG983070;BU727554;H45707;		0	-5	HeLaNuclear:1|NCCIT:1
1576	Tongue:1;Lymphocyte:1;	Tongue:1;	BF844172;AA731160;	BF844172;	0.5	0
1577	Kidney:4;Brain:2;Nerve:1;Germ_cell:1;Pancreas:1;	Brain:2;Germ_cell:1;	AI283794,AW271403,AI701608,AI241302;AI499025,AI475032;BU727387;AI990643;BM312805;	AI499025,AI475032;AI990643;	0.333333	-3
1578
1579	Germ_cell:1;	Germ_cell:1;	AI656627;	AI656627;	1	1	HeLaCyto:1|HeLaNuclear:1|HepG2Nuclear:1|Jurkat:2|NCCIT:1|PC3:2|SK_N_AS:2|U87MG:1
1580	Testes:3;		BX110100,CR743191,AA868651;		0	-3
1581	Brain:2;Spleen:2;Lung:1;		H15077,R42571;T95225,T95119;CA313933;		0	-5	Jurkat:1
1582	Lymphocyte:2;	Lymphocyte:2;	BX104358,AI762023;	BX104358,AI762023;	1	2	HDF:1|HeLaCyto:1|HeLaNuclear:1|HepG2Cyto:1|HepG2Nuclear:1
1583	Spleen:1;		AA703563;		0	-1	HeLaNuclear:1|HepG2Cyto:2|SK_N_AS:1
1584	Lung:1;		BU607887;		0	-1	HeLaNuclear:1|HepG2Cyto:1|PC3:1|U87MG:1
1585	Uterus:1;Lung:1;	Uterus:1;	CV312625;AA630448;	CV312625;	0.5	0
1586	Brain:2;		BX108153,R17702;		0	-2	HDF:1|HepG2Cyto:1|HepG2Nuclear:1|NCCIT:1|SK_N_AS:1
1587	Eye:2;		BM685023,BM931983;		0	-2	HepG2Nuclear:1|Jurkat:1
1588
1589
1590	Cartilage:2;		CA436527,CA436536;		0	-2
1591	Brain:30;Uterus:25;Testes:15;Spleen:15;Lymphocyte:14;Nerve:12;Colon:11;Lung:10;Skin:10;Eye:8;Muscle:8;Heart:7;Kidney:7;Thyroid:6;Pancreas:6;Placenta:6;Stomach:6;Head_neck:5;Prostate:5;Stem_cell:5;Genitourinary:4;Vascular:4;Ovarian:4;Gallbladder:3;Breast:3;Bone:3;(synonym:2;Liver:2;Lymph_node:2;Blood:2;Ear:2;Germ_cell:2;Cartilage:1;Adrenal:1;Endothelial:1;Thymus:1;	Brain:18;Uterus:16;Colon:10;Lung:9;Nerve:8;Lymphocyte:7;Thyroid:6;Skin:6;Stomach:6;Genitourinary:4;Head_neck:4;Ovarian:4;Gallbladder:3;Eye:3;Prostate:3;(synonym:2;Liver:2;Lymph_node:2;Muscle:2;Ear:2;Kidney:2;Germ_cell:2;Placenta:2;Testes:1;Adrenal:1;Breast:1;Blood:1;Bone:1;	BF218703,BX413852,D52529,D53165,BX434717,BE765965,AI421258,AV729569,BE858198,D53067,BE738460,BF926009,N71806,BF245527,BE737856,AV722171,BE762701,D81554,Z45721,Z42383,N48448,AW026234,AI370934,N63066,AI421915,AI370922,BF477519,AW771805,Z41619,F04607;BP378138,BF908466,BF907838,AI554400,AA150112,AA150397,AW166409,AA708593,AA156587,AA150166,AA156654,BQ924221,BU507288,BI064223,AA054500,BI059837,BF91704…	BF218703,BE765965,AI421258,BE858198,BE738460,BF926009,N71806,BF245527,BE737856,BE762701,N48448,AW026234,AI370934,N63066,AI421915,AI370922,BF477519,AW771805;BF908466,BF907838,AI554400,BQ924221,BU507288,BI064223,BI059837,BF917043,BF917659,BF917100,BF916878,BF917104,AA486378,BE388219,AI682952,AA486224;BF083878,AA579608,AI282901,AI245978,BE927646,CB045675,AI222883,AI339579,AA553913,BQ317993;AA911725,…	0.516129	8	HeLaCyto:4|HeLaNuclear:4|HepG2Cyto:3|HepG2Nuclear:3|Jurkat:3|NCCIT:4|PC3:2|SK_N_AS:4|U87MG:3
1592	Lung:3;Muscle:2;Stomach:2;Lymphocyte:1;Uterus:1;Eye:1;Liver:1;Kidney:1;Stem_cell:1;	Stomach:2;Liver:1;Kidney:1;	N76101,AI822054,W05396;BP206146,AL711824;BM757259,BM845773;AW403127;T32025;W27932;CB120872;BE272806;CN349846;	BM757259,BM845773;CB120872;BE272806;	0.307692	-5	HDF:2|HeLaBottomStrand:1|HeLaCyto:2|HeLaNuclear:4|HepG2Cyto:2|HepG2Nuclear:2|Jurkat:2|NCCIT:3|PC3:3|SK_N_AS:3|U87MG:2
1593	Prostate:2;Tongue:1;Lymphocyte:1;	Tongue:1;	AI813847,AI202631;BE147988;AU185016;	BE147988;	0.25	-2	HeLaNuclear:1|NCCIT:2
1594	Placenta:2;		BU754034,BQ023016;		0	-2	HDF:1|HeLaBottomStrand:1|HeLaCyto:1|HeLaNuclear:1|HepG2BottomStrand:1|HepG2Cyto:1|HepG2Nuclear:2|Jurkat:2|NCCIT:2|PC3:1|SK_N_AS:1|U87MG:1
1595	Brain:8;Nerve:2;	Brain:5;Nerve:2;	BX097000,N54736,N77116,AW262854,N45287,H29473,H20566,N62071;BX391596,BX394983;	N54736,N77116,AW262854,N45287,N62071;BX391596,BX394983;	0.7	4
1596
1597	Brain:5;Lymphocyte:3;Blood:2;Germ_cell:2;Testes:1;Nerve:1;Muscle:1;Placenta:1;Stem_cell:1;	Lymphocyte:3;Blood:2;Germ_cell:2;	BX099991,H11270,R49332,H11269,R18078;BM151739,BE247328,BM194567;BE242993,BE242428;AI979275,BF223145;AL040199;BQ716603;BX482061;AA368940;CN301965;	BM151739,BE247328,BM194567;BE242993,BE242428;AI979275,BF223145;	0.411765	-3	HDF:1|HeLaBottomStrand:1|HeLaCyto:3|HeLaNuclear:3|HepG2Cyto:3|HepG2Nuclear:3|Jurkat:3|NCCIT:2|PC3:3|SK_N_AS:3|U87MG:2
1598	Brain:3;Stomach:3;Heart:2;Placenta:2;Stem_cell:2;Cartilage:1;Liver:1;Blood:1;Skin:1;	Stomach:3;Cartilage:1;Liver:1;Blood:1;	T79968,R34889,Z42344;BM747612,BM744813,BM743299;AA091789,AA095696;CF995014,CB988202;CN302351,CX755959;CA429553;CB113575;BE241764;H98486;	BM747612,BM744813,BM743299;CA429553;CB113575;BE241764;	0.375	-4	Jurkat:1
1599
1600	Eye:2;		BM931839,BM683965;		0	-2	HeLaBottomStrand:1|HeLaCyto:1|HeLaNuclear:1|HepG2BottomStrand:1|HepG2Cyto:1|HepG2Nuclear:1|Jurkat:1|NCCIT:2|PC3:2|SK_N_AS:2|U87MG:1
1601	Pancreas:7;Heart:6;Skin:6;Thyroid:5;Colon:4;Head_neck:4;Lung:4;Brain:3;Liver:3;Testes:2;Uterus:2;Prostate:2;Stomach:2;Gallbladder:1;Larynx:1;Spleen:1;Breast:1;Kidney:1;Germ_cell:1;Placenta:1;	Thyroid:5;Head_neck:4;Lung:4;Brain:3;Uterus:2;Stomach:2;Gallbladder:1;Larynx:1;Prostate:1;Kidney:1;Germ_cell:1;Skin:1;Pancreas:1;	BP386443,BQ417504,BQ271310,BU072265,CA774718,BQ417504,BQ217959;AI082844,AI079296,AI400459,AI367161,AA669485,AA490775;BM800787,H97553,N35313,N44685,H98589,BF197948;AI091182,AI742185,AW085563,W31441,W32034;AW843265,D25668,AW841907,AW603263;BE176994,BE176915,BE176915,BE176994;AA598417,AA902332,AA975828,AA829794;AI863421,BX281930,BE048103;T68978,T68440,T69052;AA935121,AA904919;CV330153,CV330154;AI611…	AI091182,AI742185,AW085563,W31441,W32034;BE176994,BE176915,BE176915,BE176994;AA598417,AA902332,AA975828,AA829794;AI863421,BX281930,BE048103;CV330153,CV330154;AW026581,BE843053;CB119558;BF356433;BQ373640;AI308076;AA933658;BM800787;BQ217959;	0.473684	-3	HDF:2|HeLaCyto:1|HeLaNuclear:1|HepG2Cyto:1|HepG2Nuclear:1|Jurkat:1|PC3:1|SK_N_AS:1|U87MG:1
1602	Testes:1;		AI032287;		0	-1
1603	Testes:5;Brain:5;Spleen:5;Nerve:3;Head_neck:1;Uterus:1;Thyroid:1;Kidney:1;	Nerve:2;Brain:2;Head_neck:1;Uterus:1;Thyroid:1;Kidney:1;	AI024572,BE939277,AI269598,AI026690,AW269662;BE702995,BE703001,AV729266,N75259,N58843;T83038,R06837,R07054,BX093896,AA778932;BX328942,AL519914,BM718153;BE159172;BF909447;BF111318;AW467038;	BX328942,AL519914;N75259,N58843;BE159172;BF909447;BF111318;AW467038;	0.363636	-6
1604	Placenta:2;Liver:1;		BQ007450,BQ011384;BX405480;		0	-3	HepG2Cyto:1|Jurkat:1
1605	Prostate:3;Eye:2;Spleen:1;	Prostate:1;	AA527731,AI821508,AA532420;BU728621,BM691918;N52655;	AA527731;	0.166667	-4
1606	Spleen:3;		T98110,R09927,CR743170;		0	-3	HDF:1|HeLaCyto:1|HeLaNuclear:1|HepG2Cyto:1|HepG2Nuclear:1|Jurkat:1|NCCIT:1|PC3:1|SK_N_AS:1|U87MG:1
1607	Cartilage:1;Breast:1;	Cartilage:1;	BQ008252;BE006808;	BQ008252;	0.5	0
1608	Lymphocyte:5;Breast:3;Tonsil:2;Lymph_node:2;Cartilage:1;(synonym:1;Thymus:1;Kidney:1;	Lymph_node:2;Cartilage:1;(synonym:1;Kidney:1;	AA837266,AA872573,AA811442,BG236192,AW504285;BE816437,BE816447,BE816445;BG758465,BF974121;BX117805,AI434914;BM992488;AL597935;AI660026;AI300782;	BX117805,AI434914;BM992488;AL597935;AI300782;	0.3125	-6	HDF:1|HeLaCyto:1|HeLaNuclear:1|HepG2Cyto:1|HepG2Nuclear:1|Jurkat:1|U87MG:1
1609	Cartilage:1;		BM991889;		0	-1	HDF:2|HeLaBottomStrand:1|HeLaCyto:2|HeLaNuclear:1|HepG2BottomStrand:1|HepG2Cyto:2|HepG2Nuclear:3|Jurkat:2|NCCIT:2|PC3:1|SK_N_AS:3|U87MG:1
1610							HDF:1
1611	Testes:3;		BX106859,AA461499,AA460573;		0	-3	HeLaNuclear:1|HeLaTopStrand:1|HepG2Cyto:1|HepG2Nuclear:1|Jurkat:1|NCCIT:1
1612	Pancreas:1;	Pancreas:1;	BQ478256;	BQ478256;	1	1
1613	(synonym:1;Stomach:1;	(synonym:1;Stomach:1;	AL599224;BX114466;	AL599224;BX114466;	1	2	HeLaNuclear:1|NCCIT:1
1614	Breast:1;	Breast:1;	BE061719;	BE061719;	1	1	HepG2Cyto:1|NCCIT:1|PC3:1|U87MG:1
1615							HeLaNuclear:1
1616	Testes:2;		AA757343,BX105912;		0	-2
1617	Liver:1;	Liver:1;	AV690994;	AV690994;	1	1	HeLaCyto:1|HeLaNuclear:1|HepG2Nuclear:1|Jurkat:1|NCCIT:1|PC3:1|SK_N_AS:2|U87MG:1
1618	Testes:1;Heart:1;Lung:1;Pancreas:1;	Lung:1;	AA928099;AI378514;AW337634;BP387290;	AW337634;	0.25	-2
1619	Brain:14;Spleen:4;Placenta:3;Heart:2;Thyroid:2;Muscle:2;Stem_cell:2;Testes:1;Tonsil:1;Uterus:1;Germ_cell:1;	Brain:4;Uterus:1;Thyroid:1;Germ_cell:1;	R36958,BF341056,F09441,N53517,R15778,D61677,N53427,BP307342,BF925411,R16284,R12310,R11841,Z43573,F13439;T95325,AA706095,T89389,BI766245;R69201,BX392521,BF369135;AA252900,AA253306;AI393663,AA385851;AA086299,AA112976;CN359996,CN359995;AW663637;AL119290;AI653753;AI339313;	BF341056,N53517,N53427,BF925411;AI653753;AI393663;AI339313;	0.212121	-19
1620	Germ_cell:1;	Germ_cell:1;	BE502578;	BE502578;	1	1
1621	Germ_cell:2;Lung:1;	Germ_cell:2;	AI206213,AI918833;CN478682;	AI206213,AI918833;	0.666667	1	HeLaCyto:1|HeLaNuclear:1|HeLaTopStrand:1|HepG2Cyto:1|HepG2Nuclear:1|HepG2TopStrand:1|Jurkat:1|NCCIT:1|PC3:1|SK_N_AS:1|U87MG:1
1622	Brain:2;Cartilage:1;Lung:1;	Lung:1;	H11658,T05816;BG925074;AI292146;	AI292146;	0.25	-2
1623	Lung:12;Heart:1;Eye:1;Pancreas:1;	Lung:12;Pancreas:1;	BX106503,AI002236,AI680892,AI820603,AA987280,AI733430,BF223691,BF223875,AI268450,BE669598,AI702257,AA935672;AI127145;CA391020;BE904671;	BX106503,AI002236,AI680892,AI820603,AA987280,AI733430,BF223691,BF223875,AI268450,BE669598,AI702257,AA935672;BE904671;	0.866667	11	HeLaNuclear:1
1624	Lung:5;Brain:2;Nerve:1;Heart:1;Thyroid:1;Muscle:1;Small_bowel:1;Stomach:1;	Lung:5;Thyroid:1;Muscle:1;Small_bowel:1;Stomach:1;	BE672519,AI701588,AI702179,AA988513,BE789971;BF364353,Z40649;BF447576;AI093836;AI088104;CB053201;BM475105;CB104638;	BE672519,AI701588,AI702179,AA988513,BE789971;AI088104;CB053201;BM475105;CB104638;	0.692308	5	HeLaCyto:2|HeLaNuclear:2|SK_N_AS:1|U87MG:1
1625	Placenta:114;Spleen:6;Brain:1;Head_neck:1;Vascular:1;Lung:1;	Brain:1;	R65615,BQ365729,BF369068,BF993756,CV374293,BG002192,BG009085,BF991385,BG000720,BG013048,BF369064,AI219064,AA368517,AA368306,BX395958,R67848,H01076,AI220902,AA367863,T54117,N30319,T49943,R22566,AA368173,AA368160,H01075,BX338982,BG434224,BG621908,BG619574,R21726,R26386,R81529,R27010,R37999,BG571515,AA367880,R73879,R23119,BX397823,R24140,R76427,R82521,R76816,R80403,BG001348,H95375,T48606,BF369815,AL…	BF935436;	0.00806452	-122
1626	Placenta:115;Spleen:6;Brain:1;Head_neck:1;Vascular:1;	Brain:1;	BU752298,R65615,BQ365729,BF369068,BF993756,CV374293,BG002192,BG009085,BF991385,BG000720,BG013048,BF369064,AI219064,AA368517,AA368306,BX395958,R67848,H01076,AI220902,AA367863,T54117,N30319,T49943,R22566,AA368173,AA368160,H01075,BX338982,BG434224,BG621908,BG619574,R21726,R26386,R81529,R27010,R37999,BG571515,AA367880,R73879,R23119,BX397823,R24140,R76427,R82521,R76816,R80403,BG001348,H95375,T48606,BF…	BF935436;	0.00806452	-122	HDF:1|HeLaCyto:1|HeLaNuclear:1|HepG2Nuclear:2|Jurkat:2|NCCIT:2|PC3:1|SK_N_AS:1|U87MG:2
1627	Spleen:1;Placenta:1;		AI034061;AI209152;		0	-2	HepG2Nuclear:1|NCCIT:1
1628	Placenta:4;		BQ013731,CF530019,BG623312,BG007343;		0	-4	PC3:1|SK_N_AS:1
1629	Thyroid:1;Lung:1;	Thyroid:1;	AW043939;BF849842;	AW043939;	0.5	0	HeLaNuclear:1|NCCIT:1
1630	Uterus:1;		AI128050;		0	-1
1631	Placenta:5;		BQ025250,BI057364,BI057357,BI057359,BF995625;		0	-5	NCCIT:1
1632	Placenta:9;Bone:1;Pancreas:1;		BQ022722,BQ025775,H12721,BQ370317,BQ369444,BG000695,BG622209,BM171978,H12720;BG939418;BP398138;		0	-11	HeLaCyto:1|HeLaNuclear:2|HepG2Nuclear:1|Jurkat:1|NCCIT:1|PC3:1|SK_N_AS:2
1633	Placenta:7;		BQ024672,BX398072,BF996283,CV416590,CV416218,BF986329,BF995119;		0	-7
1634	Placenta:1;		BQ013421;		0	-1	HeLaNuclear:1|HepG2Nuclear:1|Jurkat:1
1635	Thyroid:1;	Thyroid:1;	AI066545;	AI066545;	1	1	HeLaNuclear:1|Jurkat:1
1636	Placenta:4;Thyroid:3;Cartilage:1;	Thyroid:3;Cartilage:1;	BQ026100,R37814,BX114405,R37884;AI435469,BF111679,BF112253;CA423834;	AI435469,BF111679,BF112253;CA423834;	0.5	0
1637	Thyroid:4;Placenta:3;	Thyroid:4;	AI784140,AI435469,BF111679,BF112253;R37814,BX114405,R37884;	AI784140,AI435469,BF111679,BF112253;	0.571429	1	HDF:1|HeLaCyto:1|HeLaNuclear:1|HepG2Cyto:1|HepG2Nuclear:1|Jurkat:1|NCCIT:1|PC3:1|SK_N_AS:1|U87MG:1
1638	Cartilage:1;Placenta:1;		BQ183985;BQ369543;		0	-2
1639	Placenta:10;Thyroid:2;	Thyroid:2;	BQ026226,BX098527,BU754536,AU158643,R36117,C17758,BG622227,D79137,BG005273,BG012537;BF111781,AI142739;	BF111781,AI142739;	0.166667	-8
1640	Lymphocyte:1;Germ_cell:1;	Germ_cell:1;	T29160;AI655452;	AI655452;	0.5	0
1641	Pancreas:2;		BI966019,BI966193;		0	-2	HeLaNuclear:2
1642	Lung:1;		BU676453;		0	-1
1643	Adrenal:1;Head_neck:1;Eye:1;Ovarian:1;	Head_neck:1;Ovarian:1;	CB986122;CV396589;BU742872;AA169329;	CV396589;AA169329;	0.5	0	HepG2Nuclear:1|PC3:1|U87MG:1
1644	Brain:3;Eye:2;Placenta:1;		R88250,H30716,R88633;BQ185975,BQ184268;BQ292950;		0	-6	HeLaCyto:1|HeLaNuclear:3|HepG2Cyto:1|HepG2Nuclear:1|Jurkat:1|NCCIT:1|PC3:1|U87MG:1
1645	Lung:8;Brain:6;Liver:6;Placenta:5;Stem_cell:5;Colon:4;Testes:4;Lymphocyte:4;Nerve:3;Tongue:3;Adrenal:3;Head_neck:3;Eye:3;Ovarian:3;Spleen:2;Genitourinary:2;Heart:2;Uterus:2;Lymph_node:2;Muscle:2;Vascular:2;Pancreas:2;Gallbladder:1;Thyroid:1;Ear:1;Kidney:1;	Brain:5;Lung:4;Colon:3;Head_neck:3;Ovarian:3;Tongue:2;Adrenal:2;Genitourinary:2;Lymph_node:2;Gallbladder:1;Uterus:1;Thyroid:1;Liver:1;Ear:1;Kidney:1;Pancreas:1;Placenta:1;	CB851116,AI279177,AW276305,BU609001,BG536332,BG540229,BG570036,BE220566;AA350963,AW055205,AI939476,AI423009,AI421737,AI471211;AA312687,AA312676,AV700003,BX497086,CB156791,BP265101;N32833,H13701,BI093055,N42278,H13753;CN269109,CN309960,CX870702,CN310349,CD655814;BU588571,AA480149,AA056617,AA305764;AA992968,AI540245,AA401775,BU569946;AA761337,AA767687,BP298778,AA279230;BM715910,BM701281,BQ952270;BG…	AW055205,AI939476,AI423009,AI421737,AI471211;CB851116,AI279177,AW276305,BE220566;AA480149,AA056617,AA305764;AA857366,BE172341,BE184065;AA481883,AA293256,AA482064;BG496489,BG493066;AA603968,BF792832;BE379613,BE380037;AW518148,AI476099;CB160047;BE886737;AA889281;AV700003;N67297;AA995615;BI710866;BI093055;	0.425	-12	HDF:1|HeLaCyto:5|HeLaNuclear:4|HepG2Cyto:3|HepG2Nuclear:1|Jurkat:1|NCCIT:3|PC3:2|SK_N_AS:4|U87MG:3
1646	Brain:3;Heart:1;Eye:1;	Brain:2;	AI202739,R20041,AW090796;AI140077;W28457;	AI202739,AW090796;	0.4	-1	HDF:1|HeLaCyto:1|HeLaNuclear:1|HepG2Cyto:1|HepG2Nuclear:1|Jurkat:1|NCCIT:1|PC3:1|SK_N_AS:2|U87MG:1
1647	Bone:1;	Bone:1;	AA484862;	AA484862;	1	1	HeLaNuclear:1
1648	Brain:2;Lung:1;		AV725014,H24031;BG569904;		0	-3
1649	Kidney:2;Liver:1;		AL039039,AL039038;BG564001;		0	-3
1650	Brain:1;	Brain:1;	AV754286;	AV754286;	1	1
1651	Skin:1;		AI077580;		0	-1
1652	Testes:2;Colon:1;Genitourinary:1;Breast:1;Uterus:1;Kidney:1;Germ_cell:1;Pancreas:1;Adipose:1;	Colon:1;Genitourinary:1;Breast:1;Uterus:1;Kidney:1;Germ_cell:1;	BE938317,AI400626;AW855118;BG261365;AW748350;AI859073;BE739529;AI624910;BM351855;N28237;	AW855118;BG261365;AW748350;AI859073;BE739529;AI624910;	0.6	2	HDF:2|HeLaCyto:2|HeLaNuclear:4|HepG2Cyto:2|HepG2Nuclear:3|Jurkat:1|NCCIT:1|PC3:2|SK_N_AS:3|U87MG:1
1653	Kidney:8;Spleen:7;Colon:6;Lymphocyte:4;Testes:3;Breast:3;Liver:3;Muscle:3;Ovarian:3;Pancreas:3;Placenta:3;Larynx:2;Heart:2;Eye:2;Thyroid:2;Blood:2;Lung:2;Stem_cell:2;(synonym:1;Head_neck:1;Lymph_node:1;Skin:1;	Colon:6;Kidney:4;Breast:3;Ovarian:3;Larynx:2;Thyroid:2;Blood:2;Head_neck:1;Liver:1;Lymph_node:1;Muscle:1;Lung:1;Skin:1;	AI927186,AW605187,AW605189,AW936104,AW605196,AW779798,AI650265,AI636073;AI032652,AI040577,AI033311,H56674,H47148,H47200,H94477;AI340327,AI264528,AA306896,AW855507,BF798740,BF799380;AA215323,AW501354,AA831006,AA721437;CV312277,AI809993,AI807187;BE073948,AI907528,AI908592;AV689964,BX497533,AV650929;BX484235,BX482781,AW835482;AW884579,AA426270,AA292413;CA848520,BQ269898,CB069618;BF735291,H01901,BF36…	AI340327,AI264528,AA306896,AW855507,BF798740,BF799380;AW605187,AW605189,AW936104,AW605196;BE073948,AI907528,AI908592;AW884579,AA426270,AA292413;BE934636,BE720839;AI168176,AI868255;BF897593,BE242649;BF830494;AV689964;AI473848;AW835482;BE466173;BQ436430;	0.4375	-8	HDF:2|HeLaCyto:1|HeLaNuclear:4|HepG2Cyto:4|HepG2Nuclear:4|Jurkat:3|NCCIT:4|PC3:2|SK_N_AS:4|U87MG:2
1654	Lymph_node:1;	Lymph_node:1;	AW337548;	AW337548;	1	1
1655	Eye:2;		BM703485,BU729410;		0	-2
1656	Eye:1;		BQ185602;		0	-1
1657	Pancreas:2;	Pancreas:2;	AI922677,BX106133;	AI922677,BX106133;	1	2
1658	Testes:2;Brain:1;Blood:1;Germ_cell:1;Placenta:1;	Brain:1;Blood:1;Germ_cell:1;	AI192021,BI821526;BM909200;BI028464;AA729141;BG010943;	BM909200;BI028464;AA729141;	0.5	0	HDF:1|HeLaCyto:2|HepG2Cyto:1|Jurkat:2|NCCIT:1|PC3:2|SK_N_AS:3|U87MG:1
1659	Cartilage:1;	Cartilage:1;	CA418433;	CA418433;	1	1	HeLaNuclear:3
1660	Lymph_node:1;	Lymph_node:1;	BE501590;	BE501590;	1	1
1661	Prostate:2;		BX101434,AA579196;		0	-2	HeLaNuclear:1|PC3:1|U87MG:1
1662
1663	Prostate:5;Spleen:2;Lymphocyte:2;Heart:1;Eye:1;Stomach:1;	Lymphocyte:1;Prostate:1;Stomach:1;	CB051199,CB051198,BX105463,AA229176,AI805180;BQ706944,BQ890512;AI380805,AA489075;AA348217;BM677276;AW582198;	AI380805;AA229176;AW582198;	0.25	-6	HeLaTopStrand:1|HepG2TopStrand:1
1664	Nerve:2;Brain:1;Eye:1;		BM673759,BM723490;AI204892;BQ188019;		0	-4	HeLaNuclear:1|HepG2Cyto:1|HepG2Nuclear:1|Jurkat:1|NCCIT:1|PC3:1|SK_N_AS:1|U87MG:1
1665	Eye:2;Nerve:1;		BU737504,BM666706;BM702396;		0	-3	HepG2TopStrand:1
1666	Colon:9;Muscle:9;Brain:6;Bone:6;Liver:5;Prostate:5;Ovarian:5;Testes:4;Uterus:4;Larynx:3;Breast:3;Lymphocyte:3;Kidney:3;Pancreas:3;Thyroid:2;Placenta:2;Stomach:2;Gallbladder:1;Tongue:1;Genitourinary:1;Heart:1;Head_neck:1;Thymus:1;Eye:1;Blood:1;Lung:1;Skin:1;	Colon:5;Liver:5;Bone:5;Testes:4;Uterus:4;Larynx:3;Kidney:3;Ovarian:3;Brain:2;Lymphocyte:2;Thyroid:2;Pancreas:2;Stomach:2;Gallbladder:1;Tongue:1;Genitourinary:1;Breast:1;Blood:1;Lung:1;	AA483516,AA513465,BU587392,BF801170,BQ326677,BF806098,AW840685,AW840696,BF765965;F30889,F31450,F31443,AA194786,F17276,F31442,F16162,F34814,BX480106;AA324156,AI362793,H42524,N79647,AA324157,H45204;AV756559,AA747587,AA730722,AA730769,AA730671,AA730671;CB105135,D11939,D11523,D11649,CB133278;AA554987,AI804915,AI685671,AI969992,BE856072;AA401712,T52852,T52853,AW885394,AW881001;BF769201,BF769073,BF7690…	AA483516,AA513465,BF801170,BF806098,BF765965;CB105135,D11939,D11523,D11649,CB133278;AA747587,AA730722,AA730769,AA730671,AA730671;BF769201,BF769073,BF769095,BF769250;AI587315,AL577780,BF914703,CB125534;BG991697,BF834584,BG998400;AA480768,AA995294,BF131444;AA401712,AW885394,AW881001;AI362793,N79647;AW059552,AA360866;W37514,W37653;BE904836,BE621706;BM764565,BM747854;CB160313;BE931272;AW627462;BI8595…	0.571429	12	HeLaNuclear:1|HepG2Cyto:1|HepG2Nuclear:1|Jurkat:1|NCCIT:1|SK_N_AS:1
1667	Cartilage:1;	Cartilage:1;	BQ774870;	BQ774870;	1	1
1668	Lymphocyte:1;		AA806083;		0	-1	PC3:1|U87MG:1
1669	Uterus:4;Muscle:1;		BX112830,AA115044,AA114971,AI335605;BX470892;		0	-5	HepG2Nuclear:1
1670
1671	Heart:1;		Z36951;		0	-1	HepG2Cyto:1|Jurkat:1|PC3:1|SK_N_AS:1|U87MG:1
1672							HeLaCyto:1|HeLaNuclear:1|HepG2Cyto:1|HepG2Nuclear:1|Jurkat:1|NCCIT:1|PC3:1
1673	Placenta:1;		BQ023797;		0	-1	HeLaCyto:1|HeLaNuclear:1|HepG2Nuclear:1|Jurkat:1|NCCIT:1|U87MG:1
1674	Placenta:2;		BU752884,BG619544;		0	-2
1675	Lung:2;Kidney:1;	Lung:2;	BX092431,AI694908;AI629039;	BX092431,AI694908;	0.666667	1	HeLaNuclear:1
1676	Heart:5;Lymphocyte:3;Gallbladder:1;Testes:1;Ovarian:1;	Gallbladder:1;Ovarian:1;	AI333204,AI150613,AI150614,AI332517,AI473304;AA737400,AA281703,AA281641;CB114414;AW118153;AA908819;	CB114414;AA908819;	0.181818	-7
1677	Brain:17;Breast:15;Spleen:13;Uterus:13;Colon:11;Kidney:11;Stomach:11;Pancreas:8;Placenta:7;Nerve:5;Head_neck:5;Skin:5;Liver:4;Bone:4;Stem_cell:4;Testes:3;Lymphocyte:3;Thyroid:3;Blood:3;Ovarian:3;Lung:3;Adrenal:2;Endothelial:2;Heart:2;Lymph_node:2;Prostate:2;Germ_cell:2;Tongue:1;Eye:1;Ear:1;Muscle:1;Vascular:1;Small_bowel:1;	Stomach:11;Brain:9;Breast:9;Uterus:9;Kidney:8;Colon:7;Pancreas:5;Liver:4;Nerve:3;Head_neck:3;Lymphocyte:3;Ovarian:3;Lung:3;Skin:3;Adrenal:2;Lymph_node:2;Blood:2;Bone:2;Germ_cell:2;Placenta:2;Tongue:1;Thyroid:1;Ear:1;Muscle:1;Prostate:1;	CD518668,BI038841,BI038843,BF928895,BI489480,BU570974,BI039527,BI523468,AI267745,T05994,AI598230,AW305197,BE766416,F10431,T16806,Z41218,BE328269;BE001840,BE814642,BE002049,BU956778,BE001780,BE002043,BE069949,BE085546,BG575406,AW372971,BE695039,AW601268,AI904883,AI904881,H42089;T83925,H90214,AA777777,AI076098,N55338,T83753,H60566,H79044,R98808,H56554,H95584,H90869,T32360;BI253905,BX363341,BX374203…	BX090025,AI801500,AW062944,BM788248,BM746664,BM841883,BM841163,BM840651,BM840649,BM840710,BM851759;BI038841,BI038843,BF928895,BU570974,BI039527,AI598230,AW305197,BE766416,BE328269;BU956778,BE069949,BE085546,BG575406,AW372971,BE695039,AW601268,AI904883,AI904881;BI253905,BX363341,BX374203,AW514970,AI917542,AW183113,AW243697,AW339364,AA189040;BF570380,BF569889,AI950322,AA995275,BE208314,AA975776,AA9…	0.573964	25	HeLaNuclear:2|HepG2Nuclear:2|Jurkat:2|NCCIT:1|PC3:1|SK_N_AS:1
1678
1679							HDF:1|HeLaCyto:1|HeLaNuclear:2|HepG2Cyto:2|HepG2Nuclear:2|Jurkat:1|NCCIT:2|PC3:2|SK_N_AS:2|U87MG:1
1680	Spleen:4;		BX105979,AA702906,AA677961,T97603;		0	-4	HeLaCyto:1|HeLaNuclear:1|HepG2Cyto:1|HepG2Nuclear:1|Jurkat:1|NCCIT:1|PC3:1|SK_N_AS:1
1681	(synonym:1;Lymphocyte:1;	(synonym:1;Lymphocyte:1;	AL597032;AI492164;	AL597032;AI492164;	1	2	HepG2Nuclear:1|NCCIT:1
1682							HepG2Nuclear:1
1683	Pancreas:4;Lymphocyte:1;	Pancreas:4;	BQ270540,BQ270781,BU782647,BU783636;AA837317;	BQ270540,BQ270781,BU782647,BU783636;	0.8	3
1684	Kidney:3;Germ_cell:3;Ovarian:2;Colon:1;Testes:1;Lymphocyte:1;Prostate:1;Placenta:1;	Germ_cell:3;Colon:1;Prostate:1;	AI470548,AI767437,BF195892;BE502417,AI352501,AI671172;T49741,T49740;AA534599;AI797956;BU198370;CF142029;AI292331;	BE502417,AI352501,AI671172;AA534599;CF142029;	0.384615	-3	HDF:1|HeLaCyto:2|HeLaNuclear:1|HepG2Cyto:1|Jurkat:1|NCCIT:1|PC3:1|SK_N_AS:1|U87MG:1
1685	Brain:3;Eye:3;Spleen:2;Adrenal:1;Lymphocyte:1;		BX111906,AA062581,AA059400;BU729574,BM702858,W27751;BQ710858,BQ706978;CB984683;AA236777;		0	-10
1686	Brain:1;Muscle:1;Germ_cell:1;	Germ_cell:1;	CV342240;AL703996;BX119143;	BX119143;	0.333333	-1	HeLaNuclear:1
1687	Lung:3;Testes:1;Placenta:1;	Testes:1;	CB250642,CF891096,CF887609;BF772310;BI055663;	BF772310;	0.2	-3
1688	Larynx:2;Brain:2;Eye:1;Kidney:1;Ovarian:1;	Larynx:2;	BE934576,BE934591;R17708,F03649;BM684232;BF593016;AA669614;	BE934576,BE934591;	0.285714	-3
1689
1690	Nerve:1;		BM677726;		0	-1	HDF:1|HeLaNuclear:1|NCCIT:2
1691							HeLaCyto:1|Jurkat:1|PC3:1|SK_N_AS:1|U87MG:1
1692	Breast:1;Uterus:1;	Breast:1;Uterus:1;	BE061124;BF913479;	BE061124;BF913479;	1	2	HeLaNuclear:1|HepG2BottomStrand:1|HepG2Cyto:1|HepG2Nuclear:2|PC3:2|U87MG:1
1693	Breast:1;Lung:1;	Breast:1;	BE074162;BM972434;	BE074162;	0.5	0	HeLaNuclear:1
1694							HDF:1|HeLaCyto:1|HepG2TopStrand:1
1695	Cartilage:1;Muscle:1;Lung:1;	Cartilage:1;Muscle:1;Lung:1;	BQ020357;CB052873;BE670070;	BQ020357;CB052873;BE670070;	1	3	HDF:3
1696	Ovarian:2;	Ovarian:2;	AI732866,AA856925;	AI732866,AA856925;	1	2
1697	Nerve:1;	Nerve:1;	AU151531;	AU151531;	1	1
1698
1699	Kidney:1;		AI471775;		0	-1
1700	Head_neck:1;Lung:1;		CV421251;CA314360;		0	-2
1701
1702
1703	Spleen:1;Eye:1;		BX116992;H92121;		0	-2
1704	Spleen:2;Head_neck:1;Eye:1;Liver:1;Placenta:1;Stem_cell:1;		N54437,H91296;BI004690;CV572641;BX497337;BU754396;CN291149;		0	-7
1705
1706	Heart:1;Blood:1;		AI201602;AV739155;		0	-2
1707	Lymphocyte:6;Heart:5;Lung:5;Testes:4;Kidney:4;Stem_cell:4;Spleen:3;Uterus:3;Germ_cell:3;Colon:2;Brain:2;Breast:2;Liver:2;Prostate:2;Skin:2;Larynx:1;Eye:1;Thyroid:1;Ovarian:1;	Testes:3;Uterus:3;Germ_cell:3;Lung:3;Colon:2;Breast:2;Liver:2;Kidney:2;Skin:2;Larynx:1;Eye:1;Thyroid:1;	AA251753,AA258095,AA417590,AA251961,AW408561,AA480889;AI094389,AA347262,AA347263,AI167573,AI079321;CB242970,BF224307,AA988147,AA608662,BG545888;BG504794,BG389969,BG391593,AI220094;AW614099,AI949693,AI763253,BG428502;CN336544,CX760301,CX788087,CN276481;T99523,N80155,W03683;AW188946,BF379568,BQ378645;AA974411,AA974407,AI631158;BF335650,BQ325626;R53365,D61216;BE926890,BE926876;AV694336,AV692132;AI68…	BG504794,BG389969,BG391593;AW188946,BF379568,BQ378645;AA974411,AA974407,AI631158;BF224307,AA988147,AA608662;BF335650,BQ325626;BE926890,BE926876;AV694336,AV692132;AI949693,AI763253;BM452242,BQ440486;BF356572;BM451106;BF060745;	0.471698	-3	HeLaCyto:2|HeLaNuclear:1|HepG2Cyto:1|NCCIT:2|SK_N_AS:1
1708	Testes:2;Lung:2;Nerve:1;Placenta:1;	Nerve:1;	BF093594,BF093609;CB242923,CB250425;AA595832;BF999055;	AA595832;	0.166667	-4	HeLaNuclear:1|HepG2Nuclear:1
1709
1710	Spleen:7;Lung:6;Brain:3;Lymphocyte:2;Colon:1;Testes:1;Heart:1;Breast:1;Lymph_node:1;Muscle:1;Kidney:1;	Lung:6;Brain:3;Colon:1;Lymph_node:1;Muscle:1;	W95005,N57887,N68563,W95004,N77238,R00361,N90375;AI702842,AA975991,AA987345,AI348351,AI681279,AI306519;N39614,BX094482,N46762;AA809437,AA204675;AW363323;AI208742;AA716324;H27579;AW768379;AA976098;AI913697;	AI702842,AA975991,AA987345,AI348351,AI681279,AI306519;N39614,BX094482,N46762;AW363323;AW768379;AA976098;	0.48	-1	HDF:1|HeLaCyto:1|Jurkat:1|NCCIT:1|PC3:1|SK_N_AS:1|U87MG:1
1711	Spleen:1;Muscle:1;Stomach:1;	Stomach:1;	H61608;AL708199;AI282564;	AI282564;	0.333333	-1	HeLaBottomStrand:1
1712	Placenta:5;Thyroid:1;	Thyroid:1;	BX115271,BU753672,R37887,R39662,R28420;BF196944;	BF196944;	0.166667	-4	HeLaNuclear:2|HepG2Nuclear:1
1713	Eye:3;Testes:2;Breast:2;Lymphocyte:2;Pancreas:2;Placenta:2;Thyroid:1;Liver:1;Muscle:1;Lung:1;	Breast:2;Thyroid:1;	BM667491,AA169253,AA169745;AI377358,AW665400;BE089288,BE089299;AA732265,AA746122;BQ286724,CK825880;BF734996,T49235;BX105869;BX507146;BF576755;BQ328828;	BE089288,BE089299;BX105869;	0.176471	-11	HeLaNuclear:3
1714	Brain:3;		R50836,H28701,BX111593;		0	-3
1715
1716
1717	Lung:1;		BU688230;		0	-1
1718	Brain:3;		BX114795,R40413,R41433;		0	-3
1719
1720	Thyroid:20;Lung:10;Testes:6;Eye:4;Kidney:4;Heart:3;Lymphocyte:3;Pancreas:2;Colon:1;Brain:1;	Thyroid:20;Lung:9;Pancreas:2;Colon:1;	AI042483,AI042485,AI091613,AI435167,AI784130,AI742017,AA724137,AI089130,N91263,N89967,AA700520,AI760131,BF112176,BF112214,BF435764,BF055503,BE645341,AI147125,AA845632,W19710;BM974277,BE549773,AA989260,BG149287,AW770655,BE669892,BE467427,AI681515,AI278858,BF477863;BE044357,AI381544,AI400300,AI423872,AI702583,AI221239;BM668767,H83502,H84138,H84907;BF740036,AI263020,AI925924,AI768731;AI383350,AA4554…	AI042483,AI042485,AI091613,AI435167,AI784130,AI742017,AA724137,AI089130,N91263,N89967,AA700520,AI760131,BF112176,BF112214,BF435764,BF055503,BE645341,AI147125,AA845632,W19710;BE549773,AA989260,BG149287,AW770655,BE669892,BE467427,AI681515,AI278858,BF477863;BU783186,BU783437;BF590783;	0.592593	10	HeLaNuclear:1
1721	Prostate:3;Testes:1;Pancreas:1;	Pancreas:1;	AI620533,AI620532,AA662143;AW183334;AW193035;	AW193035;	0.2	-3	HeLaCyto:1|HepG2Cyto:1|HepG2Nuclear:2|PC3:3|U87MG:1
1722	Lung:1;	Lung:1;	BM976134;	BM976134;	1	1
1723	Prostate:1;		BF437468;		0	-1	HepG2Nuclear:2|Jurkat:1
1724
1725	Colon:5;Lung:4;Nerve:2;Prostate:2;Lymphocyte:1;Eye:1;Thyroid:1;Ovarian:1;	Colon:5;Lung:4;Lymphocyte:1;Thyroid:1;Ovarian:1;	BF002073,AI739085,AW082891,AI830332,AI917606;BE502906,BE327446,AW339493,BE669730;BM711945,BM713982;BF437212,AA532896;AI380279;BM695898;BF435962;BF435098;	BF002073,AI739085,AW082891,AI830332,AI917606;BE502906,BE327446,AW339493,BE669730;AI380279;BF435962;BF435098;	0.705882	7	HDF:1|HeLaCyto:1|HeLaNuclear:2|HepG2Cyto:2|HepG2Nuclear:2|HepG2TopStrand:1|Jurkat:1|NCCIT:2|PC3:2|SK_N_AS:2|U87MG:2
1726	Brain:2;Adrenal:1;Lymphocyte:1;		BF949069,BF949058;AV706255;CD367573;		0	-4	NCCIT:2
1727	Placenta:4;Brain:1;		BQ025173,BQ023854,R36167,R36075;AI366546;		0	-5	NCCIT:1|PC3:1
1728	Placenta:8;Brain:3;Ear:2;Eye:1;	Brain:2;Ear:2;	BF735122,BF735044,BF735477,BF735566,BF735691,BF735576,BF735782,BF735853;CR736677,AI267561,N62119;BI492976,AW022024;BQ184494;	CR736677,N62119;BI492976,AW022024;	0.285714	-6
1729	Germ_cell:7;Nerve:1;Uterus:1;Prostate:1;	Germ_cell:7;Uterus:1;	BX111084,AW594552,AW590290,AW235871,AW237181,BF222738,AI918843;BM725187;BF909064;AI420546;	BX111084,AW594552,AW590290,AW235871,AW237181,BF222738,AI918843;BF909064;	0.8	6
1730	Nerve:1;Thymus:1;Kidney:1;Lung:1;	Kidney:1;	BM713703;AA170835;AI921875;BU608977;	AI921875;	0.25	-2	HepG2Nuclear:1
1731
1732	Brain:13;Placenta:5;Lymphocyte:4;Head_neck:3;Thyroid:3;Stem_cell:3;Cartilage:2;Testes:2;Larynx:2;Breast:2;Uterus:2;Lung:2;Skin:2;Tongue:1;Liver:1;Blood:1;Bone:1;Germ_cell:1;Stomach:1;	Brain:5;Thyroid:3;Larynx:2;Breast:2;Head_neck:2;Uterus:2;Skin:2;Testes:1;Tongue:1;Lymphocyte:1;Blood:1;Germ_cell:1;Lung:1;Stomach:1;	H06893,H09413,T75346,H09354,CD513807,R39268,F10752,H06852,AI422277,AI417376,AI361024,AI918104,AI880192;BQ023510,D63183,BX380340,BX330394,R76988;AA417773,BX117995,AA356341,AA417742;BF352931,BQ352173,AU143970;AI091299,AI073525,AI123753;CX781528,CN267083,CX865515;CN479420,BM993885;AL039861,BG258041;BQ353979,BG999077;AW372167,BQ308223;AI619815,BQ954088;BU690054,AI820056;BG281183,BU189238;AA862117;BX4…	AI422277,AI417376,AI361024,AI918104,AI880192;AI091299,AI073525,AI123753;BQ353979,BG999077;AW372167,BQ308223;BF352931,BQ352173;AI619815,BQ954088;BG281183,BU189238;BG258041;AA862117;AA356341;AW468483;AI655030;AI820056;BM765434;	0.490196	-1	HDF:3|HeLaCyto:4|HeLaNuclear:4|HepG2Cyto:3|Jurkat:4|NCCIT:4|PC3:3|SK_N_AS:3|U87MG:3
1733	Thyroid:5;Placenta:5;Brain:4;Breast:4;Lymphocyte:4;Cartilage:3;Testes:3;Colon:2;Nerve:2;Eye:2;Skin:2;Heart:1;Prostate:1;Ovarian:1;Germ_cell:1;Lung:1;	Thyroid:5;Brain:3;Colon:2;Cartilage:2;Breast:1;Prostate:1;Ovarian:1;Germ_cell:1;Lung:1;Skin:1;	BE644664,BF055430,AI817207,AI073537,AI023969;BX115421,R26008,R64412,R78588,R63806;BQ341201,AI359774,AI499688,AW768816;H25950,BF749347,BE002539,AA632365;AA504588,AA236105,AW503902,AA235822;BU632441,BQ002432,CA436980;AI285942,AW072370,AW593165;AI222758,AA928406;BU740836,BM727282;BQ184257,BQ185962;AL138384,AI042411;AI130765;CF140807;AW884865;AI082279;AA910817;	BE644664,BF055430,AI817207,AI073537,AI023969;AI359774,AI499688,AW768816;AI222758,AA928406;BU632441,BQ002432;AA632365;CF140807;AW884865;AI082279;AA910817;AL138384;	0.439024	-5	HeLaCyto:2|HeLaNuclear:3|HepG2Cyto:1|Jurkat:3|NCCIT:2|PC3:3|SK_N_AS:2|U87MG:1
1734	Colon:1;Lung:1;	Colon:1;	AI700373;CB241806;	AI700373;	0.5	0	HeLaCyto:1|HepG2Nuclear:1|Jurkat:1|NCCIT:1|SK_N_AS:1
1735	Stomach:2;	Stomach:2;	BX094043,AI446659;	BX094043,AI446659;	1	2
1736	Placenta:1;		BQ024695;		0	-1
1737	Placenta:44;Uterus:30;Lung:30;Brain:28;Ovarian:23;Colon:19;Head_neck:17;Skin:15;Breast:13;Pancreas:13;Stomach:13;Spleen:11;Eye:11;Heart:10;Kidney:10;Testes:9;Lymphocyte:8;Prostate:8;Stem_cell:8;Nerve:7;Endothelial:7;Blood:7;Liver:4;Adipose:4;Tongue:3;Adrenal:3;Muscle:3;Esophagus:2;Thyroid:2;Bone:2;Germ_cell:2;Cartilage:1;Genitourinary:1;Thymus:1;Lymph_node:1;Ear:1;	Uterus:22;Ovarian:22;Colon:13;Lung:12;Stomach:12;Head_neck:11;Pancreas:9;Brain:8;Blood:7;Skin:7;Breast:6;Prostate:5;Kidney:5;Nerve:4;Tongue:3;Adrenal:3;Lymphocyte:3;Placenta:3;Esophagus:2;Liver:2;Germ_cell:2;Cartilage:1;Genitourinary:1;Thyroid:1;Lymph_node:1;Ear:1;Bone:1;Adipose:1;	BE301019,AI186612,BX392479,AI209162,AW674285,R82471,BX385838,BX356147,BG618987,R66373,R67220,BX373510,BX412233,BX392593,BX330593,BX351723,BX392721,H02759,BX339301,BX373720,R66595,T53501,H01963,R82180,BX355979,BX357966,BX339351,BX339300,T53500,BX351685,BX358053,BX382509,BF081733,BX344029,BX337039,AL542760,R79151,R82470,BX382132,BE540112,R67219,BX424573,R67104,BX464910;BX106461,AI697301,AI890487,AW…	BX106461,AI697301,AI890487,AW189125,AW150361,AW439514,AW190163,AW243930,AW472738,AW517604,AI559388,AW189307,AI613269,AI955888,AI567172,AW440794,AI869451,BX362706,BE544893,BE889511,BI060605,AI627175;AA293276,AW105527,AA421302,AA454814,AI951682,BF732264,AA429291,AA235312,BE613304,AW878734,AW878657,AW878666,BE899569,BE613277,BF034096,AW878644,BF448649,AA454888,AA421425,AA442969,BE936743,BI043316;AA5…	0.45283	-35	HeLaCyto:1|HeLaNuclear:1|HepG2Cyto:1|HepG2Nuclear:2|Jurkat:2|NCCIT:1|PC3:1|SK_N_AS:1|U87MG:1
1738
1739	Placenta:2;Breast:1;Germ_cell:1;	Breast:1;Germ_cell:1;	BG001398,BF367100;BE073973;AI624851;	BE073973;AI624851;	0.5	0	HDF:1|HeLaCyto:1|HeLaNuclear:1|HepG2Cyto:1|HepG2Nuclear:1|U87MG:1
1740							HDF:1|HeLaCyto:1|HeLaNuclear:1|HepG2Cyto:1|HepG2Nuclear:1|HepG2TopStrand:1|NCCIT:1|SK_N_AS:1|U87MG:1
1741	Spleen:5;Breast:1;Germ_cell:1;	Breast:1;Germ_cell:1;	BX104181,T87109,T91797,T84529,T87108;BE066324;AI206890;	BE066324;AI206890;	0.285714	-3	HDF:1|HeLaCyto:1|HeLaNuclear:1|HepG2Nuclear:1|HepG2TopStrand:1|NCCIT:1
1742	Lung:1;	Lung:1;	BM982390;	BM982390;	1	1
1743	Prostate:2;Lung:2;	Prostate:2;	AA587725,AA574368;T64543,T65966;	AA587725,AA574368;	0.5	0	HepG2Nuclear:1
1744							HeLaNuclear:1
1745	Testes:3;		BX113160,AA393515,AA398643;		0	-3	HDF:1|HeLaNuclear:2|HepG2Nuclear:1|NCCIT:1|U87MG:1
1746	Spleen:4;(LCB:2;Tongue:1;Adrenal:1;Brain:1;Breast:1;Lymphocyte:1;Lymph_node:1;Bone:1;Skin:1;Stomach:1;	(LCB:2;Tongue:1;Adrenal:1;Breast:1;Lymph_node:1;Bone:1;Stomach:1;	H59528,AA203706,T72712,H60400;BU660479,BU660924;BE144253;BF968002;AV745365;BG032592;AA491074;BF797295;BG111331;H99432;BM795951;	BU660479,BU660924;BE144253;BF968002;BG032592;BF797295;BG111331;BM795951;	0.533333	1
1747	Liver:2;	Liver:2;	AV699345,AV681568;	AV699345,AV681568;	1	2
1748	Lung:1;	Lung:1;	CA442603;	CA442603;	1	1
1749	Lung:3;	Lung:3;	BE467742,AI681490,AW612267;	BE467742,AI681490,AW612267;	1	3
1750	Nerve:2;Pancreas:1;		BM680589,BM728013;BP394897;		0	-3	HeLaBottomStrand:1|HeLaCyto:1|HeLaNuclear:2|HepG2Cyto:1|HepG2Nuclear:1|Jurkat:1|NCCIT:1|PC3:1|U87MG:1
1751	Breast:2;Kidney:1;	Breast:2;	AI732489,AA513690;AI671336;	AI732489,AA513690;	0.666667	1
1752	Germ_cell:2;	Germ_cell:2;	AI650966,AI867875;	AI650966,AI867875;	1	2	HDF:1|HeLaCyto:1|HeLaNuclear:2|HepG2BottomStrand:1|HepG2Cyto:2|HepG2Nuclear:2|Jurkat:3|NCCIT:1|PC3:1|SK_N_AS:2|U87MG:2
1753	Colon:4;Cartilage:1;Heart:1;Uterus:1;Blood:1;Stomach:1;	Colon:4;Cartilage:1;Uterus:1;Blood:1;Stomach:1;	AI821622,AA557544,AI791713,BG953575;BU623732;W78089;BX374184;BI027037;BM741261;	AI821622,AA557544,AI791713,BG953575;BU623732;BX374184;BI027037;BM741261;	0.888889	7	HeLaCyto:4|HeLaNuclear:4|HepG2Cyto:2|HepG2Nuclear:3|Jurkat:2|NCCIT:1|PC3:3|SK_N_AS:4|U87MG:2
1754	Nerve:2;		BM684549,BM931084;		0	-2	HepG2Nuclear:2
1755	Colon:1;Ear:1;Kidney:1;Lung:1;	Colon:1;	BG957168;AF121328;AI434834;BM972066;	BG957168;	0.25	-2
1756	Stomach:3;Nerve:1;Uterus:1;Prostate:1;Kidney:1;Stem_cell:1;	Stomach:2;Nerve:1;Uterus:1;Kidney:1;	BF373816,CB105864,BM760435;BX355348;BU507168;AA635594;BE311432;CN291545;	CB105864,BM760435;BX355348;BU507168;BE311432;	0.625	2	HDF:1|HeLaCyto:2|HeLaNuclear:2|HepG2BottomStrand:1|HepG2Cyto:3|HepG2Nuclear:2|Jurkat:2|NCCIT:2|PC3:4|SK_N_AS:3|U87MG:2
1757	Eye:4;		CK300025,CK301037,BQ186538,BQ186943;		0	-4	HeLaNuclear:1
1758	Eye:2;Colon:1;	Colon:1;	BM679262,BM722628;AI917600;	AI917600;	0.333333	-1
1759
1760
1761	Brain:4;Eye:2;Pancreas:2;Stem_cell:2;Cartilage:1;Nerve:1;Ear:1;	Pancreas:2;Ear:1;	Z43202,F05890,F02658,F02136;AA044772,CK429253;BX091787,AI866703;CX870307,CN274890;AA377410;BQ717875;N66801;	BX091787,AI866703;N66801;	0.230769	-7	HeLaCyto:3
1762	Brain:16;Skin:10;Placenta:10;Nerve:7;Kidney:6;Stem_cell:6;Uterus:5;Thyroid:5;Testes:4;Liver:2;Germ_cell:2;Cartilage:1;Spleen:1;Heart:1;Breast:1;Eye:1;Lymph_node:1;Muscle:1;Prostate:1;Vascular:1;	Thyroid:5;Placenta:3;Nerve:2;Kidney:2;Germ_cell:2;Cartilage:1;Brain:1;Breast:1;Uterus:1;Eye:1;Lymph_node:1;Skin:1;	AW090512,D80290,D59787,D80196,D80338,D59564,D80294,D80147,D80360,D80392,D80291,D80197,D80359,D59722,D80298,D80299;N44545,N36722,BQ232078,H96443,N44692,H98994,N26082,N33787,H96858,N35319;CB993227,CB961725,CB998076,CB991833,CB993625,R25734,BE539410,AW673323,AW675678,R26581;AA206686,BU150585,AA083140,AU252778,AU252772,AA082846,AA206612;AI521719,BG163288,BF194912,BF476160,AW195820,AI334586;CN361283,C…	BF435150,AI911276,BF435230,AI147146,AI497839;BE539410,AW673323,AW675678;AU252778,AU252772;BG163288,AI334586;AI651595,AW590530;BU620296;AW090512;BF744130;BQ437884;BM474046;BF795293;BQ232078;	0.256098	-40	HDF:3|HeLaCyto:5|HeLaNuclear:4|HepG2Cyto:3|HepG2Nuclear:1|Jurkat:4|NCCIT:3|PC3:4|SK_N_AS:4|U87MG:4
1763	Brain:16;Skin:10;Placenta:10;Nerve:7;Kidney:6;Stem_cell:6;Uterus:5;Thyroid:5;Testes:4;Liver:2;Germ_cell:2;Cartilage:1;Spleen:1;Heart:1;Breast:1;Eye:1;Lymph_node:1;Muscle:1;Prostate:1;Vascular:1;	Thyroid:5;Placenta:3;Nerve:2;Kidney:2;Germ_cell:2;Cartilage:1;Brain:1;Breast:1;Uterus:1;Eye:1;Lymph_node:1;Skin:1;	AW090512,D80290,D59787,D80196,D80338,D59564,D80294,D80147,D80360,D80392,D80291,D80197,D80359,D59722,D80298,D80299;N44545,N36722,BQ232078,H96443,N44692,H98994,N26082,N33787,H96858,N35319;CB993227,CB961725,CB998076,CB991833,CB993625,R25734,BE539410,AW673323,AW675678,R26581;AA206686,BU150585,AA083140,AU252778,AU252772,AA082846,AA206612;AI521719,BG163288,BF194912,BF476160,AW195820,AI334586;CN361283,C…	BF435150,AI911276,BF435230,AI147146,AI497839;BE539410,AW673323,AW675678;AU252778,AU252772;BG163288,AI334586;AI651595,AW590530;BU620570;AW090512;BF744130;BQ437884;BM474046;BF795293;BQ232078;	0.256098	-40	HDF:3|HeLaCyto:5|HeLaNuclear:2|HepG2Cyto:4|Jurkat:4|NCCIT:5|PC3:4|SK_N_AS:5|U87MG:4
1764	Brain:17;Skin:10;Placenta:10;Nerve:7;Uterus:7;Kidney:6;Stem_cell:6;Thyroid:5;Testes:4;Prostate:4;Germ_cell:4;Liver:2;Vascular:2;Spleen:1;Heart:1;Breast:1;Eye:1;Lymph_node:1;Muscle:1;Ovarian:1;	Thyroid:5;Germ_cell:4;Uterus:3;Placenta:3;Nerve:2;Kidney:2;Brain:1;Breast:1;Eye:1;Lymph_node:1;Skin:1;	D80148,AW090512,D80290,D59787,D80196,D80338,D59564,D80294,D80147,D80360,D80392,D80291,D80197,D80359,D59722,D80298,D80299;N44545,N36722,BQ232078,H96443,N44692,H98994,N26082,N33787,H96858,N35319;CB993227,CB961725,CB998076,CB991833,CB993625,R25734,BE539410,AW673323,AW675678,R26581;AA206686,BU150585,AA083140,AU252778,AU252772,AA082846,AA206612;AI872007,AI566721,BQ437884,AA040506,AI189119,AI493932,AA0…	BF435150,AI911276,BF435230,AI147146,AI497839;AW026736,AI967931,AI651595,AW590530;AI872007,AI566721,BQ437884;BE539410,AW673323,AW675678;AU252778,AU252772;BG163288,AI334586;AW090512;BF744130;BM474046;BF795293;BQ232078;	0.263736	-43	HDF:1|HeLaCyto:2|HeLaNuclear:1|HepG2Cyto:3|Jurkat:2|NCCIT:2|PC3:2|SK_N_AS:2|U87MG:2
1765	Brain:10;Spleen:8;Ovarian:7;Lymphocyte:5;Uterus:4;Kidney:4;Lung:4;Colon:3;Testes:2;Nerve:2;Eye:2;Pancreas:2;Placenta:2;Genitourinary:1;Heart:1;Breast:1;Head_neck:1;Thyroid:1;Liver:1;Blood:1;Vascular:1;Skin:1;Adipose:1;Stem_cell:1;	Ovarian:7;Brain:5;Uterus:4;Kidney:4;Colon:3;Testes:1;Nerve:1;Genitourinary:1;Head_neck:1;Lymphocyte:1;Thyroid:1;Liver:1;Lung:1;Pancreas:1;	BE328229,N59334,Z38895,BE464537,AW338177,CD242431,AV753307,N77142,R34910,Z42742;AA769873,AA700044,T99076,R00246,R00355,T99676,BP338617,T77355;AA165250,AA165239,AA165249,AA165238,AA463959,AA428980,AA464096;AA355398,AA284314,AA252402,AA353502,AA811432;AI620040,AI560915,BX327507,CB151438;AI362563,BF030727,BG167541,BG165998;AA987485,AA485333,AA485490,CB854029;AA515266,AA506496,AW074397;BG530232,AA383…	AA165250,AA165239,AA165249,AA165238,AA463959,AA428980,AA464096;BE328229,N59334,BE464537,AW338177,N77142;AI620040,AI560915,BX327507,CB151438;AI362563,BF030727,BG167541,BG165998;AA515266,AA506496,AW074397;BG530232;AU252782;BF734897;BE160122;AA355398;AA844199;CB113076;AA987485;AI569932;	0.484848	-2	HeLaNuclear:1|HepG2Nuclear:1|Jurkat:2
1766	Brain:4;		AI929533,BF962436,BF962922,BF962923;		0	-4	Jurkat:1
1767	Adrenal:1;	Adrenal:1;	AV710529;	AV710529;	1	1
1768	Brain:1;Liver:1;	Liver:1;	R88261;CB131823;	CB131823;	0.5	0
1769	Spleen:4;		BX097072,R08655,AA707385,R08558;		0	-4	HeLaNuclear:1|HepG2Nuclear:1
1770	Liver:2;Prostate:2;Breast:1;Head_neck:1;Muscle:1;	Head_neck:1;	AV718665,AV720780;AI970864,AI658925;BF753047;BE169065;BX482141;	BE169065;	0.142857	-5
1771	Spleen:4;		BX096322,R02792,R02793,AI241632;		0	-4
1772	Thyroid:1;Placenta:1;	Thyroid:1;	BF431039;R20882;	BF431039;	0.5	0	HepG2Cyto:1|SK_N_AS:1
1773
1774	Pancreas:1;		CA865543;		0	-1
1775	Brain:8;Lung:6;Liver:5;Germ_cell:5;Pancreas:5;Kidney:4;Colon:3;Testes:3;Breast:2;Uterus:2;Prostate:2;Stomach:2;Cartilage:1;Adrenal:1;Head_neck:1;Muscle:1;Skin:1;Stem_cell:1;	Brain:5;Germ_cell:5;Pancreas:5;Lung:4;Colon:2;Breast:2;Prostate:2;Cartilage:1;Head_neck:1;Kidney:1;	BP217650,CD676675,N54189,AW026438,AI160741,AI424038,N51066,Z40388;BU687518,BU607536,BF111133,AA976542,BE327327,AI796910;AL532022,AV650155,AV649631,AV649774,AL564252;BF057160,AA975236,AI340270,AI341579,AI825762;BU074267,BM310331,BU579529,CK905283,BM310063;AW235605,AI695354,AA947494,AW771992;BQ278221,AW854206,BF062553;CV312257,AA460583,AA885218;CV327705,BG030368;AA035301,AA034951;BG178824,AA887339;…	N54189,AW026438,AI160741,AI424038,N51066;BF057160,AA975236,AI340270,AI341579,AI825762;BU074267,BM310331,BU579529,CK905283,BM310063;BF111133,AA976542,BE327327,AI796910;AW854206,BF062553;CV327705,BG030368;BG178824,AA887339;BQ009558;BE176408;AA947494;	0.528302	3	HeLaCyto:3|HeLaNuclear:1|HepG2Cyto:1|HepG2Nuclear:1|Jurkat:4|NCCIT:1|PC3:3
1776	Lymphocyte:3;Germ_cell:3;Placenta:3;Lymph_node:2;Stomach:2;Cartilage:1;Spleen:1;Liver:1;Prostate:1;Skin:1;	Germ_cell:3;Lymph_node:2;Stomach:2;Cartilage:1;Lymphocyte:1;Prostate:1;Skin:1;	AA251955,AA251851,AI380511;AI824977,AI955077,AI991595;CB993029,CB994243,CB993486;AI864932,AI250845;BM756146,AI453461;BQ005221;AI078332;BX502109;BF102951;BQ232900;	AI824977,AI955077,AI991595;AI864932,AI250845;BM756146,AI453461;BQ005221;AI380511;BF102951;BQ232900;	0.611111	4
1777	Head_neck:1;Prostate:1;Germ_cell:1;	Germ_cell:1;	H64899;AI971056;AI631655;	AI631655;	0.333333	-1	HeLaNuclear:1
1778	Nerve:3;Lung:3;Heart:2;	Nerve:3;Lung:3;	BX394006,BX329488,BX348209;BE671051,BE220276,BE670995;BX090118,AI183494;	BX394006,BX329488,BX348209;BE671051,BE220276,BE670995;	0.75	4	HepG2Nuclear:1|SK_N_AS:3
1779	Blood:1;		BG944327;		0	-1
1780	Brain:11;Uterus:5;Placenta:3;Stomach:3;Colon:2;Kidney:2;Pancreas:2;Nerve:1;Heart:1;Eye:1;Liver:1;Lymph_node:1;Prostate:1;Skin:1;Small_bowel:1;	Stomach:3;Colon:2;Nerve:1;Brain:1;Liver:1;Lymph_node:1;Kidney:1;	D59785,AL134761,BI670271,BE222644,AV723528,D44924,BG709016,AA348256,BE702712,BE702706,AW901366;AA115330,AA150084,AA044870,AA115043,AA046755;R77194,BF986163,BG007354;AW806545,BM745244,BM750291;AW272609,BF803600;AI949988,AW024813;BM126475,BM126517;AV733911;AA248777;CD672878;BI870515;BF796422;BF446269;BF197940;BP421156;	AW806545,BM745244,BM750291;AW272609,BF803600;AV733911;BE222644;BI870515;BF796422;AI949988;	0.277778	-16	PC3:1|U87MG:1
1781	Prostate:2;Heart:1;		AA569686,BF371003;CV355493;		0	-3	HeLaNuclear:1|Jurkat:1|U87MG:1
1782	Muscle:2;		AJ574387,AJ574420;		0	-2	HDF:1|HeLaCyto:1|HeLaNuclear:1|HeLaTopStrand:1|HepG2BottomStrand:1|HepG2Cyto:1|HepG2Nuclear:2|HepG2TopStrand:1|Jurkat:1|NCCIT:1|PC3:1|SK_N_AS:1|U87MG:1
1783	Eye:2;		CK300753,BQ187444;		0	-2	HDF:1|HeLaCyto:2|HeLaNuclear:1|HepG2BottomStrand:1|HepG2Cyto:2|HepG2Nuclear:2|Jurkat:1|NCCIT:1|PC3:2|SK_N_AS:2|U87MG:2
1784	Prostate:4;Testes:2;Lung:2;Adrenal:1;Breast:1;Uterus:1;	Adrenal:1;Breast:1;Uterus:1;Lung:1;	AA580082,AA506316,AA507347,AA506473;AA620657,AA620636;BU675211,BF875251;AA319543;AA576036;BE698605;	AA319543;AA576036;BE698605;BF875251;	0.363636	-3	HDF:1|HeLaCyto:1|HeLaNuclear:1|HepG2Cyto:1|HepG2Nuclear:1|Jurkat:1|NCCIT:1|PC3:1|SK_N_AS:1|U87MG:1
1785	Brain:2;Colon:1;Larynx:1;Nerve:1;Spleen:1;Lung:1;Stomach:1;Stem_cell:1;	Colon:1;Larynx:1;Nerve:1;Stomach:1;	BX094918,R62452;BQ321364;BG998045;AA570462;H48732;BU690001;AW131259;CN304206;	BQ321364;BG998045;AA570462;AW131259;	0.444444	-1	HeLaNuclear:2|HepG2Cyto:1|HepG2Nuclear:3
1786	Colon:3;Ovarian:3;Lung:3;Nerve:2;Brain:2;Larynx:1;Testes:1;Esophagus:1;Genitourinary:1;Head_neck:1;Lymphocyte:1;Kidney:1;Germ_cell:1;Pancreas:1;Placenta:1;Stem_cell:1;	Colon:3;Ovarian:3;Nerve:2;Brain:2;Lung:2;Larynx:1;Esophagus:1;Genitourinary:1;Head_neck:1;Germ_cell:1;Pancreas:1;Placenta:1;	AI283260,BF063392,AW074530;BE043793,AI254037,BE138925;BF869665,AI199923,AI345167;AU152179,AU153113;BG056581,AI880191;AW365626;AA770401;AW082747;AW074124;BE165642;AA457050;AW779824;AA581586;AI984038;BE541568;CN426215;	AI283260,BF063392,AW074530;BE043793,AI254037,BE138925;AU152179,AU153113;BG056581,AI880191;BF869665,AI345167;AW365626;AW082747;AW074124;BE165642;AA581586;AI984038;BE541568;	0.791667	14	HDF:1|HeLaCyto:1|HeLaNuclear:1|HepG2Cyto:1|HepG2Nuclear:1|Jurkat:1|NCCIT:1|PC3:1|SK_N_AS:1|U87MG:1
1787	Brain:2;Thyroid:2;Germ_cell:2;Stomach:2;Colon:1;Ovarian:1;	Thyroid:2;Germ_cell:2;Stomach:2;Brain:1;Ovarian:1;	AW162024,BE222904;AI741263,AA493811;AW003290,AI862099;BX115149,AI926659;AW603285;AA828936;	AI741263,AA493811;AW003290,AI862099;BX115149,AI926659;BE222904;AA828936;	0.8	6
1788
1789	Colon:2;	Colon:2;	AI732598,AA132559;	AI732598,AA132559;	1	2
1790	Cartilage:1;Pancreas:1;	Cartilage:1;Pancreas:1;	CA438401;AA186617;	CA438401;AA186617;	1	2	HeLaCyto:1|HeLaTopStrand:1|HepG2Cyto:1|HepG2Nuclear:1|HepG2TopStrand:1|NCCIT:2|SK_N_AS:1|U87MG:2
1791	Lung:2;	Lung:2;	BX117733,AA902196;	BX117733,AA902196;	1	2
1792	Blood:1;		BG941360;		0	-1
1793	Testes:1;Brain:1;Spleen:1;Heart:1;Ovarian:1;Lung:1;	Ovarian:1;	AI220255;AA338760;T97984;AI123118;AA479657;AI206661;	AA479657;	0.166667	-4	HDF:1|HeLaCyto:1|HepG2Cyto:1|Jurkat:1|NCCIT:1|PC3:1|SK_N_AS:1|U87MG:1
1794	Brain:3;Thyroid:3;Ear:3;Placenta:3;Adrenal:2;Breast:2;Cartilage:1;Liver:1;Kidney:1;Stomach:1;	Thyroid:3;Ear:3;Adrenal:2;Breast:2;Cartilage:1;Brain:1;Stomach:1;	CD299766,N53994,BE702590;BF439242,AI740686,BF109640;AW019923,AW019914,BI490955;BU753126,BU753762,BG573237;BF968353,BF968315;BE082687,BE075203;BU621725;BG533580;AW615251;AW390152;	BF439242,AI740686,BF109640;AW019923,AW019914,BI490955;BF968353,BF968315;BE082687,BE075203;BU621725;N53994;AW390152;	0.65	6
1795	Cartilage:1;Head_neck:1;	Cartilage:1;	BQ003426;AU144742;	BQ003426;	0.5	0
1796							HepG2Cyto:1
1797	Placenta:2;		BU753388,R67228;		0	-2
1798	Eye:2;		CK299547,BQ189411;		0	-2
1799	Brain:4;Testes:1;	Testes:1;	BX110163,R54229,R51835,Z39672;BF771036;	BF771036;	0.2	-3
1800	Blood:2;		AV739961,AF150280;		0	-2	HeLaCyto:1|HepG2Cyto:1
1801	Eye:3;		BU733869,AA056112,BM709828;		0	-3	HDF:1|HeLaCyto:1|HeLaNuclear:1|HepG2Cyto:2|Jurkat:1|NCCIT:1|U87MG:2
1802	Brain:2;		BX109614,Z39776;		0	-2	HDF:2|HeLaNuclear:1|HepG2Cyto:2|HepG2Nuclear:1|U87MG:1
1803							HeLaCyto:1|HeLaNuclear:1|Jurkat:1|U87MG:1
1804	Lung:2;Colon:1;Tongue:1;Pancreas:1;	Colon:1;Tongue:1;	CB241693,CF887774;AW857120;BE156004;BI712173;	AW857120;BE156004;	0.4	-1	HeLaCyto:1|HeLaNuclear:2|HepG2Nuclear:1|NCCIT:1
1805	Larynx:1;Lymphocyte:1;Lung:1;Adipose:1;	Larynx:1;Lung:1;	BG990604;AA805367;BQ016886;CA407978;	BG990604;BQ016886;	0.5	0
1806	Lymphocyte:1;	Lymphocyte:1;	AI540044;	AI540044;	1	1
1807	Eye:1;		AJ239446;		0	-1
1808	Cartilage:1;	Cartilage:1;	BU622527;	BU622527;	1	1	HeLaNuclear:2
1809
1810	Testes:1;Blood:1;	Blood:1;	BU569415;BM145073;	BM145073;	0.5	0	HeLaNuclear:1|HepG2Nuclear:1
1811	Uterus:2;	Uterus:2;	BX103085,AI915246;	BX103085,AI915246;	1	2
1812	Uterus:1;	Uterus:1;	AI803793;	AI803793;	1	1
1813	Uterus:2;	Uterus:2;	BX100169,AI367237;	BX100169,AI367237;	1	2
1814							HeLaNuclear:3|HepG2Cyto:1|Jurkat:1|U87MG:1
1815	Placenta:1;		BG014022;		0	-1	Jurkat:1|NCCIT:1
1816	Ear:2;	Ear:2;	N81177,N22279;	N81177,N22279;	1	2
1817							HepG2Cyto:2|NCCIT:2|PC3:1|SK_N_AS:2|U87MG:1
1818	Colon:2;	Colon:2;	BX102584,AA502648;	BX102584,AA502648;	1	2	HDF:1|HepG2Cyto:1|HepG2Nuclear:1|HepG2TopStrand:1|NCCIT:1|SK_N_AS:1|U87MG:1
1819	Brain:25;Colon:21;Uterus:18;Lung:9;Pancreas:9;Spleen:7;Testes:6;Heart:6;Kidney:6;Lymphocyte:5;Prostate:5;Placenta:4;Breast:3;Head_neck:3;Thyroid:3;Skin:3;Larynx:2;Germ_cell:2;Cartilage:1;Nerve:1;Esophagus:1;Genitourinary:1;Muscle:1;Bone:1;Ovarian:1;Adipose:1;	Brain:17;Colon:15;Uterus:11;Pancreas:5;Lung:4;Breast:3;Thyroid:3;Kidney:3;Larynx:2;Germ_cell:2;Esophagus:1;Genitourinary:1;Head_neck:1;Lymphocyte:1;Ovarian:1;Skin:1;	AW904903,BE702665,BG913831,AW006201,AI500213,AI934790,AI817961,AW055096,BX435275,AI360035,AI871285,AW304964,AI869507,AI871062,R85928,BF432363,AI928834,AI581688,AA338433,AI471170,R60172,AW089196,AI919433,AW089430,M78115;BQ326075,BQ326073,BF801881,AA915872,AI284072,AA857743,AI262014,AI285305,AA506637,AI983419,AI345981,AI762095,AA948498,AA915896,AI913949,AA917322,BU566452,AW612905,AW780381,BQ326073,…	BG913831,AW006201,AI500213,AI934790,AI817961,AW055096,AI360035,AI871285,AW304964,AI869507,AI871062,BF432363,AI581688,AI471170,AW089196,AI919433,AW089430;BF801881,AA915872,AI284072,AA857743,AI262014,AI285305,AA506637,AI345981,AI762095,AA948498,AA915896,AI913949,AA917322,AW612905,AW780381;AI358412,AI696345,AI923827,AI824435,AW515341,AW510457,AW150817,AA299982,AI985640,AI696297,AI886232;BE737489,BE6…	0.489655	-3	HeLaCyto:1|HepG2Cyto:1|HepG2Nuclear:1|Jurkat:1|PC3:1|U87MG:1
1820	Eye:2;Testes:1;Genitourinary:1;	Genitourinary:1;	BM685162,BM932160;AI698844;BG946303;	BG946303;	0.25	-2	HDF:1|HeLaCyto:1|HeLaNuclear:1|HepG2Cyto:1|HepG2Nuclear:1|Jurkat:1|NCCIT:1|PC3:1|SK_N_AS:1|U87MG:1
1821	Colon:1;Breast:1;	Colon:1;	BF799957;BF326889;	BF799957;	0.5	0
1822	Lymphocyte:1;		AA744539;		0	-1
1823	Germ_cell:5;Blood:4;Lung:4;Cartilage:1;Gallbladder:1;Testes:1;Genitourinary:1;Lymphocyte:1;Liver:1;Kidney:1;	Germ_cell:5;Blood:4;Gallbladder:1;Genitourinary:1;Kidney:1;Lung:1;	AI655982,AI635579,AW590746,AW590760,AI365145;BI030906,BF899002,BF900245,BF901795;BX109094,CB854305,BF433759,AI333621;BU632998;CB116003;AA758176;AW629624;BG057388;CB163802;BF819992;	AI655982,AI635579,AW590746,AW590760,AI365145;BI030906,BF899002,BF900245,BF901795;CB116003;AW629624;BF819992;BF433759;	0.65	6	HDF:1|HeLaBottomStrand:3|HeLaCyto:2|HeLaNuclear:3|HeLaTopStrand:1|HepG2BottomStrand:1|HepG2Cyto:3|HepG2Nuclear:2|Jurkat:2|NCCIT:2|PC3:1|SK_N_AS:2|U87MG:1
1824	Brain:1;Liver:1;Skin:1;	Brain:1;Liver:1;Skin:1;	CV414144;BI252682;AL135435;	CV414144;BI252682;AL135435;	1	3	HeLaNuclear:2
1825	Ear:1;Kidney:1;Lung:1;	Ear:1;	AW022259;AW271439;T62008;	AW022259;	0.333333	-1
1826	Brain:1;Heart:1;Uterus:1;Placenta:1;Stomach:1;	Uterus:1;Stomach:1;	AA351083;AA055013;AW516427;H13143;AW388388;	AW516427;AW388388;	0.4	-1	HDF:1|HeLaCyto:1|HeLaNuclear:2|HepG2Cyto:1|Jurkat:2|NCCIT:1|PC3:1|SK_N_AS:1|U87MG:1
1827	Nerve:1;Tongue:1;	Tongue:1;	BF940668;AW378961;	AW378961;	0.5	0
1828	Eye:3;		BM664520,BQ184126,BM696255;		0	-3
1829	Heart:2;Eye:2;Testes:1;Brain:1;Blood:1;Kidney:1;Lung:1;	Lung:1;	AI400965,AI126983;BM684168,BM930588;AI209118;BX105702;BU663540;AW235532;BF110426;	BF110426;	0.111111	-7
1830	Uterus:2;	Uterus:2;	BX105631,AI566716;	BX105631,AI566716;	1	2	HDF:1|HeLaCyto:1|HeLaNuclear:1|HeLaTopStrand:1|HepG2Cyto:1|HepG2Nuclear:1|HepG2TopStrand:1|Jurkat:1|NCCIT:1|PC3:1|SK_N_AS:1|U87MG:1
1831	Bone:1;		BM280266;		0	-1
1832	Breast:1;Liver:1;	Breast:1;	BE061637;BX501239;	BE061637;	0.5	0	HDF:1|HeLaCyto:1|HepG2Cyto:1|HepG2Nuclear:2|Jurkat:1|SK_N_AS:1
1833	Colon:1;	Colon:1;	AW079249;	AW079249;	1	1
1834	Spleen:1;Head_neck:1;	Head_neck:1;	BQ707679;BQ358273;	BQ358273;	0.5	0	HeLaCyto:1|HepG2Nuclear:2
1835	Testes:1;Prostate:1;		AI376640;AA531128;		0	-2	HDF:2|HeLaCyto:1|HeLaNuclear:2|HepG2Cyto:3|HepG2Nuclear:3|Jurkat:1|NCCIT:2|PC3:1|SK_N_AS:3|U87MG:3
1836	Kidney:1;		BF434797;		0	-1	U87MG:1
1837	Brain:38;Spleen:21;Uterus:18;Lung:15;Colon:13;Kidney:11;Testes:9;Stem_cell:9;Heart:8;Thyroid:7;Liver:7;Head_neck:6;Lymphocyte:6;Eye:6;Pancreas:6;Adrenal:5;Breast:5;Lymph_node:5;Skin:5;Cartilage:4;Nerve:4;Muscle:4;Prostate:4;Placenta:4;Blood:3;Vascular:3;Germ_cell:2;Adipose:2;Stomach:2;Tongue:1;Endothelial:1;(synonym:1;Thymus:1;Bone:1;unamplified):1;	Uterus:16;Brain:12;Lung:8;Colon:7;Thyroid:6;Lymph_node:5;Kidney:4;Cartilage:3;Adrenal:3;Head_neck:3;Blood:3;Nerve:2;Breast:2;Lymphocyte:2;Eye:2;Germ_cell:2;Skin:2;Stomach:2;(synonym:1;Liver:1;Bone:1;unamplified):1;Adipose:1;	AI356037,AI419555,BE858633,AA323431,AI471050,BX412897,CD678001,BI038724,N39068,D61050,AI982689,AW163396,BF948069,BF343852,CD516022,BF343079,N48423,R51658,H24435,BF527936,CD252459,H08050,R52456,BP194202,T78136,BG700857,BI551102,T30928,H22852,CD517980,T09375,CD556905,BI915686,BP214342,CB999034,BP229658,BP229632,AI869490;N58102,R06683,H38575,AA706901,H59277,H68292,AI248911,AA701857,H91462,BX096450,T…	AW129667,AW593678,AI890764,BE883040,AI887527,AI491757,BF095345,BM462387,AA486425,AA489282,BE884849,BQ921247,BQ424162,AW132011,BM905683,BU509451;AI356037,AI419555,BE858633,AI471050,BI038724,N39068,AI982689,BF343852,BF343079,N48423,BF527936,AI869490;BG149763,AI298012,AI700644,BE827595,BQ928895,BE877882,BE875602,AA989243;AA622021,AA534860,AA911828,AA938749,BE871210,BF798346,BF798135;AA788619,AA78103…	0.37395	-60	HDF:2|HeLaCyto:3|HeLaNuclear:3|HepG2Cyto:3|HepG2Nuclear:2|Jurkat:3|NCCIT:2|PC3:3|SK_N_AS:3
1838	Stomach:2;	Stomach:2;	BX094999,AI620991;	BX094999,AI620991;	1	2
1839	Prostate:1;	Prostate:1;	AA522663;	AA522663;	1	1
1840	Testes:2;Prostate:1;		AA609666,AA610057;AI669810;		0	-3	HepG2Cyto:1|HepG2Nuclear:1|U87MG:1
1841	Testes:2;		AW070459,AW663511;		0	-2	HeLaCyto:1|HeLaNuclear:1|HepG2Cyto:1|HepG2Nuclear:2|NCCIT:2|SK_N_AS:1
1842
1843	Cartilage:1;		CA427806;		0	-1
1844	Brain:77;Lymphocyte:27;Eye:8;Lymph_node:8;Spleen:7;Germ_cell:6;Nerve:4;Lung:4;Blood:3;Testes:2;Tonsil:2;Heart:2;Uterus:2;Bone:2;Adrenal:1;Genitourinary:1;Breast:1;Prostate:1;Kidney:1;Skin:1;Placenta:1;Stomach:1;	Brain:11;Lymph_node:8;Lymphocyte:6;Germ_cell:6;Lung:3;Nerve:2;Bone:2;Genitourinary:1;Breast:1;Uterus:1;Blood:1;Prostate:1;Stomach:1;	X93079,R51324,N75108,BF950968,N52338,BP349964,R59972,R37156,R39359,AI423262,CB155030,R51435,BE967380,BF931698,D80031,F09382,BF954184,BF963380,Z42558,Z45874,F05187,BF950830,BF950829,Z43128,F12243,T65264,H10426,R11851,F06613,R14947,F06439,F06702,H19040,R13610,R52173,R12174,H14703,R61037,R14953,T06175,BF955317,T31057,BF957507,H19330,R39905,R60918,H10427,R43059,R36968,R52080,Z39367,F02970,T16704,F028…	N75108,N52338,AI423262,BF931698,N50566,N53259,N53189,AI460245,N51522,N48061,N50510;AI431524,BM459356,AW512349,BE220716,AW512333,AI433596,AW768608,AW768584;BE246124,AI440465,AI381600,AI523569,AI538427,AI381431;AI651495,BE502400,BE672862,BF223709,AW593740,AI954785;AA670143,AW275885,AI801950;AW608634,AW581479;AA662587,AA715625;BG286576;AW373276;BE940667;BF891641;AA557515;AW393592;	0.271605	-74	HDF:1|HeLaCyto:3|HeLaNuclear:2|Jurkat:3|NCCIT:2|PC3:1
1845	Brain:75;Lymphocyte:26;Eye:8;Lymph_node:8;Spleen:7;Germ_cell:6;Lung:4;Nerve:3;Blood:3;Testes:2;Tonsil:2;Heart:2;Uterus:2;Bone:2;Adrenal:1;Genitourinary:1;Breast:1;Prostate:1;Kidney:1;Skin:1;Placenta:1;Stomach:1;	Brain:11;Lymph_node:8;Lymphocyte:6;Germ_cell:6;Lung:3;Nerve:2;Bone:2;Genitourinary:1;Breast:1;Uterus:1;Blood:1;Prostate:1;Stomach:1;	N75108,BF950968,N52338,BP349964,R59972,R37156,R39359,AI423262,CB155030,R51435,BE967380,BF931698,D80031,F09382,BF954184,BF963380,Z42558,Z45874,F05187,BF950830,BF950829,Z43128,F12243,T65264,H10426,R11851,F06613,R14947,F06439,F06702,H19040,R13610,R52173,R12174,H14703,R61037,R14953,T06175,BF955317,T31057,BF957507,H19330,R39905,R60918,H10427,R43059,R36968,R52080,Z39367,F02970,T16704,F02882,R41255,F047…	N75108,N52338,AI423262,BF931698,N50566,N53259,N53189,AI460245,N51522,N48061,N50510;AI431524,BM459356,AW512349,BE220716,AW512333,AI433596,AW768608,AW768584;BE246124,AI440465,AI381600,AI523569,AI538427,AI381431;AI651495,BE502400,BE672862,BF223709,AW593740,AI954785;AA670143,AW275885,AI801950;AW608634,AW581479;AA662587,AA715625;BG286576;AW373276;BE940667;BF891641;AA557515;AW393592;	0.278481	-70	HeLaCyto:2|HeLaNuclear:2|Jurkat:2|NCCIT:1
1846	Eye:2;Stomach:1;	Stomach:1;	BM662172,H86796;AW029571;	AW029571;	0.333333	-1
1847	Uterus:8;Placenta:2;Larynx:1;Brain:1;Muscle:1;Ovarian:1;Stem_cell:1;	Uterus:8;Larynx:1;	BF908684,BF912536,BF912440,BF912532,BF912436,BF912278,BF912533,BF912437;BQ025736,BQ024095;BG990338;AV752158;AL707660;T58484;CN285102;	BF908684,BF912536,BF912440,BF912532,BF912436,BF912278,BF912533,BF912437;BG990338;	0.6	3	HeLaNuclear:1
1848	Testes:4;		BX118055,AI025795,AA885166,AA994556;		0	-4	Jurkat:1|U87MG:1
1849	Lung:1;		BU608502;		0	-1
1850	Lung:1;		BM978789;		0	-1
1851	Testes:2;Germ_cell:2;Cartilage:1;	Germ_cell:2;Cartilage:1;	AA905088,AI393596;AI990654,AI350820;BQ004430;	AI990654,AI350820;BQ004430;	0.6	1
1852	Brain:3;	Brain:2;	BX110825,AI866504,AW892055;	BX110825,AI866504;	0.666667	1	NCCIT:1
1853	Ovarian:2;	Ovarian:2;	BX090238,AI745092;	BX090238,AI745092;	1	2
1854	Testes:3;		BX109551,CR740985,AA609343;		0	-3
1855	Eye:1;		BU729748;		0	-1
1856	Lung:1;		BM973346;		0	-1	HDF:1|HepG2BottomStrand:1|PC3:1
1857	Eye:4;Ovarian:1;	Ovarian:1;	BQ188936,CK300301,CK299587,BQ189460;BF037749;	BF037749;	0.2	-3
1858	Tongue:1;	Tongue:1;	BE148204;	BE148204;	1	1	HDF:2|HeLaBottomStrand:1|HeLaCyto:2|HeLaNuclear:2|HepG2BottomStrand:1|HepG2Cyto:2|HepG2Nuclear:2|Jurkat:3|NCCIT:1|PC3:1|SK_N_AS:2|U87MG:2
1859	Spleen:1;		BQ711228;		0	-1	HeLaNuclear:1|HepG2Nuclear:1
1860	Testes:1;Brain:1;	Brain:1;	AW665632;AW770242;	AW770242;	0.5	0	HeLaCyto:1|HeLaNuclear:1|SK_N_AS:1|U87MG:1
1861	Lung:3;Brain:2;	Lung:3;	BE671048,AI291513,BE326347;BX099088,H17964;	BE671048,AI291513,BE326347;	0.6	1
1862	Brain:2;Testes:1;		R38772,R46656;AW510843;		0	-3	HeLaNuclear:1|HepG2Cyto:1|HepG2Nuclear:1|PC3:1|U87MG:1
1863	Lung:4;Spleen:2;Colon:1;Brain:1;Heart:1;Pancreas:1;	Lung:4;Colon:1;Brain:1;	BE467595,BE464894,BE464904,BE045695;AA007694,T78553;AW362659;AA371933;AA347424;BP394704;	BE467595,BE464894,BE464904,BE045695;AW362659;AA371933;	0.6	2	HeLaNuclear:2|HepG2Nuclear:1|SK_N_AS:1
1864	Lymphocyte:1;		CB528332;		0	-1	HDF:1|HeLaBottomStrand:2|HeLaCyto:1|HeLaNuclear:1|HeLaTopStrand:2|HepG2BottomStrand:1|HepG2Cyto:1|HepG2Nuclear:2|HepG2TopStrand:1|Jurkat:2|NCCIT:3|PC3:1|SK_N_AS:1|U87MG:1
1865
1866	Heart:3;		AA456107,BX097834,AA455611;		0	-3	HepG2Nuclear:1
1867	Heart:1;Lung:1;		AI803288;BU607827;		0	-2	HDF:1|HeLaNuclear:1|HepG2Nuclear:1|Jurkat:1|NCCIT:1|U87MG:1
1868							HepG2Cyto:1|PC3:1
1869	Prostate:6;		BX110474,AA614288,AI810260,AI682507,BE859046,AI826497;		0	-6	HeLaNuclear:1
1870							HeLaNuclear:1|NCCIT:1|SK_N_AS:1
1871	Eye:1;Prostate:1;	Prostate:1;	BM692588;AA513573;	AA513573;	0.5	0
1872	Testes:3;Colon:1;Larynx:1;Lung:1;Stomach:1;	Colon:1;Larynx:1;Stomach:1;	BX111876,AA417386,AA417357;BF230011;BF833113;BU676073;BM784000;	BF230011;BF833113;BM784000;	0.428571	-1	HDF:1|HeLaBottomStrand:1|HeLaCyto:1|HeLaNuclear:1|HepG2Cyto:1|HepG2Nuclear:1|Jurkat:1|NCCIT:1|PC3:1|SK_N_AS:1|U87MG:1
1873
1874	Brain:3;Heart:3;Nerve:2;Uterus:2;Prostate:1;Stem_cell:1;	Uterus:2;Brain:1;Prostate:1;	AV722135,BF934445,Z38681;AA463347,AA463856,W57615;BU740401,BU739920;BX114467,AI560876;BG178825;CN268009;	BX114467,AI560876;BF934445;BG178825;	0.333333	-4	HeLaNuclear:1
1875	Uterus:2;Cartilage:1;	Uterus:2;	BX100524,AI690682;BQ044990;	BX100524,AI690682;	0.666667	1	HDF:1|HeLaCyto:1|HeLaNuclear:1|HepG2Cyto:2|HepG2Nuclear:2|Jurkat:1|NCCIT:2|PC3:1|SK_N_AS:1|U87MG:1
1876	Larynx:2;Brain:2;	Brain:2;	BF826187,BF825375;BX089633,AI337733;	BX089633,AI337733;	0.5	0
1877	Eye:2;		BQ186846,CK299951;		0	-2
1878	Nerve:2;Muscle:1;		BU739537,BM713507;BX510126;		0	-3
1879	Eye:2;		CK300718,BQ187407;		0	-2
1880	Nerve:2;		BM723333,BM682198;		0	-2	HeLaNuclear:1|HepG2Cyto:1|HepG2Nuclear:1|NCCIT:1|SK_N_AS:1
1881	Lung:2;Placenta:1;	Lung:2;	BF224347,BF224230;BF107144;	BF224347,BF224230;	0.666667	1	HeLaCyto:1|HeLaNuclear:1|HepG2Cyto:1|HepG2Nuclear:1|Jurkat:1|NCCIT:1|PC3:1|SK_N_AS:1|U87MG:1
1882	Placenta:1;		BQ022038;		0	-1	HeLaCyto:2|HeLaNuclear:2|HepG2Cyto:1|HepG2Nuclear:1|Jurkat:1|NCCIT:1|SK_N_AS:2|U87MG:1
1883	Uterus:1;		CV312507;		0	-1
1884							HeLaNuclear:2
1885	Testes:2;Brain:2;Pancreas:2;Cartilage:1;Thymus:1;Lung:1;	Brain:2;	AI203697,BX105257;AW148637,AI207770;CK819685,BM129765;BU615849;AI961690;CB853677;	AW148637,AI207770;	0.222222	-5	HeLaCyto:1|HeLaNuclear:3|HepG2Cyto:1|HepG2Nuclear:2|Jurkat:4|NCCIT:1|SK_N_AS:1|U87MG:1
1886	Uterus:2;	Uterus:2;	BX118851,AI288424;	BX118851,AI288424;	1	2
1887
1888							HeLaCyto:1|HeLaNuclear:1|HeLaTopStrand:1|HepG2Cyto:1|HepG2Nuclear:1|HepG2TopStrand:1|Jurkat:1|NCCIT:1|SK_N_AS:1|U87MG:1
1889	Ear:2;	Ear:2;	BI492922,AW021960;	BI492922,AW021960;	1	2
1890
1891	Placenta:1;		CF529490;		0	-1
1892	Testes:1;Heart:1;		AI125442;W71990;		0	-2
1893	Brain:4;Stomach:2;Head_neck:1;	Stomach:2;	R89739,H39714,R87238,AA074141;BX114833,AI919567;AU146128;	BX114833,AI919567;	0.285714	-3	HepG2Nuclear:1
1894	Thyroid:2;Germ_cell:2;Colon:1;Eye:1;Placenta:1;Stomach:1;	Thyroid:2;Germ_cell:2;Colon:1;Stomach:1;	BF589232,AA890604;AI961062,AA928590;AW578844;BM665891;CV358311;BI047509;	BF589232,AA890604;AI961062,AA928590;AW578844;BI047509;	0.75	4	Jurkat:1
1895	Lymphocyte:4;Testes:1;Blood:1;		CF138890,CF138889,CF138887,CF138888;BI562696;AV737753;		0	-6	HDF:2|HeLaBottomStrand:1|HeLaCyto:5|HeLaNuclear:5|HepG2Cyto:4|HepG2Nuclear:4|HepG2TopStrand:1|Jurkat:4|NCCIT:4|PC3:4|SK_N_AS:4|U87MG:4
1896	Uterus:5;Testes:4;Muscle:2;Prostate:2;Placenta:2;Colon:1;Spleen:1;Lymphocyte:1;Liver:1;Ear:1;Bone:1;Ovarian:1;Germ_cell:1;Lung:1;Stomach:1;	Uterus:2;Colon:1;Ear:1;Bone:1;Ovarian:1;Germ_cell:1;Lung:1;Stomach:1;	AI273170,AA044238,AI784614,AI373083,BX390806;AA884557,AA625662,BF092732,BF092651;Z25199,F00471;AI810998,AI420223;H03359,AI220803;AA470458;AA342424;AA748458;AV719699;N67125;AA527122;AW085954;AA580942;BE827543;AI446422;	AI273170,BX390806;AA470458;N67125;AA527122;AW085954;AA580942;BE827543;AI446422;	0.36	-7	HeLaCyto:1|Jurkat:1|NCCIT:1|SK_N_AS:1
1897
1898	Brain:1;Prostate:1;	Brain:1;Prostate:1;	AI937579;AA632473;	AI937579;AA632473;	1	2	HDF:1|HeLaCyto:1|HeLaNuclear:1|HepG2Cyto:1|HepG2Nuclear:2|HepG2TopStrand:1|Jurkat:1|NCCIT:2|PC3:2|SK_N_AS:3|U87MG:1
1899	Muscle:1;		F37382;		0	-1	HepG2Cyto:1|Jurkat:1
1900	Germ_cell:2;Larynx:1;Testes:1;	Germ_cell:2;Larynx:1;	AI351062,AI351072;BF355745;AA936186;	AI351062,AI351072;BF355745;	0.75	2	HDF:1|HeLaNuclear:1|HepG2Cyto:1|HepG2Nuclear:1|Jurkat:1|NCCIT:1|SK_N_AS:1
1901	Heart:1;		AI090890;		0	-1
1902	Pancreas:2;		BQ631862,BQ632160;		0	-2	HeLaNuclear:1
1903	Lung:1;		BM979386;		0	-1
1904	Uterus:1;		BI430541;		0	-1	HDF:1|HeLaCyto:1|HeLaNuclear:1|HepG2Nuclear:1|Jurkat:1|NCCIT:1|PC3:1|SK_N_AS:1|U87MG:1
1905	Cartilage:1;Nerve:1;Placenta:1;	Cartilage:1;Nerve:1;	CA423906;AA640208;BF987250;	CA423906;AA640208;	0.666667	1	HeLaCyto:1|HepG2Cyto:1|PC3:1
1906	Lung:1;		BU682160;		0	-1	HDF:1|HeLaCyto:1|HeLaNuclear:3|HepG2Cyto:2|HepG2Nuclear:1|Jurkat:2|NCCIT:1|PC3:1|SK_N_AS:1|U87MG:1
1907	Heart:2;Cartilage:1;Testes:1;Thyroid:1;Liver:1;Placenta:1;	Cartilage:1;Thyroid:1;	AA418516,AA418485;BU622747;AW664999;AI142734;BX502143;BQ293276;	BU622747;AI142734;	0.285714	-3	NCCIT:1
1908
1909
1910	Stomach:1;	Stomach:1;	AI538070;	AI538070;	1	1
1911	Nerve:1;Breast:1;Uterus:1;Muscle:1;Lung:1;Adipose:1;	Nerve:1;Uterus:1;Lung:1;Adipose:1;	AV734861;BG949752;AI805700;BX482535;BF878734;AA494039;	AV734861;AI805700;BF878734;AA494039;	0.666667	2	HDF:1|HeLaCyto:1|HeLaNuclear:1|HepG2Cyto:1|HepG2Nuclear:1|SK_N_AS:1|U87MG:1
1912	Spleen:3;Ear:2;Stem_cell:2;Brain:1;Muscle:1;Stomach:1;	Ear:2;Muscle:1;Stomach:1;	T55975,AA011716,H70143;AW020089,BI491118;CX865730,CX865792;BF942774;AA902963;AW151642;	AW020089,BI491118;AA902963;AW151642;	0.4	-2	HDF:1|HepG2Cyto:1|Jurkat:1
1913	Prostate:2;Ovarian:2;Thyroid:1;	Ovarian:2;Thyroid:1;	AI620466,AI818045;AW276701,AW276860;BE044755;	AW276701,AW276860;BE044755;	0.6	1
1914	Placenta:3;Brain:1;	Brain:1;	AI128305,BQ011325,CF529721;N51585;	N51585;	0.25	-2
1915	Thyroid:1;Muscle:1;	Thyroid:1;	AA947588;BX504350;	AA947588;	0.5	0
1916
1917	Eye:5;Lung:2;Uterus:1;	Lung:2;Uterus:1;	H86769,H86760,H86765,H86774,H86962;AI681280,BE220856;BE041745;	AI681280,BE220856;BE041745;	0.375	-2
1918	Brain:7;		BX092072,H15522,R39992,H06728,R40577,R37153,Z40169;		0	-7	Jurkat:1|NCCIT:1|PC3:1|SK_N_AS:1|U87MG:1
1919	Brain:4;Spleen:2;Kidney:1;		BX117562,H10659,H14376,Z41029;AA678047,R94223;AI628082;		0	-7	Jurkat:1
1920	Brain:2;Pancreas:2;		H21435,H46805;BQ286415,CK825824;		0	-4
1921	Testes:4;		AI004626,AW085209,AI222052,BX104805;		0	-4	HepG2Cyto:1
1922	Breast:2;Prostate:1;Lung:1;Stem_cell:1;	Breast:2;Prostate:1;	BU538011,BU535704;BE770199;N78741;CN360751;	BU538011,BU535704;BE770199;	0.6	1	HeLaCyto:1|HeLaNuclear:2|HepG2Cyto:2|HepG2Nuclear:2|Jurkat:1|NCCIT:2|PC3:2|SK_N_AS:2|U87MG:1
1923	Nerve:1;	Nerve:1;	AU127911;	AU127911;	1	1	HepG2Nuclear:1|NCCIT:2
1924	Testes:3;Heart:3;Lung:3;Lymphocyte:2;Brain:1;Uterus:1;Thyroid:1;Pancreas:1;	Lung:3;Uterus:1;Pancreas:1;	AA973037,AW169977,AA868809;AA235071,AA234899,AA235170;CA442577,AI680867,BF110179;AA811821,BG315545;AV748254;BF380811;BF740727;AW243583;	CA442577,AI680867,BF110179;BF380811;AW243583;	0.333333	-5	NCCIT:1
1925	Lung:2;	Lung:2;	CA434633,BE042975;	CA434633,BE042975;	1	2
1926	Germ_cell:3;	Germ_cell:3;	BE466785,AI632276,AW614002;	BE466785,AI632276,AW614002;	1	3	Jurkat:1|SK_N_AS:1|U87MG:1
1927	Lymphocyte:4;Placenta:2;Stomach:2;Testes:1;Brain:1;Breast:1;Thyroid:1;Prostate:1;Pancreas:1;Stem_cell:1;	Stomach:2;Breast:1;Thyroid:1;	AA262488,AA251552,AA262008,AA251653;AU155701,BI050223;BM848399,BM763621;BQ435725;Z19824;AW371636;AA843975;CB051191;CA842189;CN258469;	BM848399,BM763621;AW371636;AA843975;	0.266667	-7
1928	Kidney:3;Prostate:1;	Prostate:1;	BX118076,AI470818,AI434848;CF123282;	CF123282;	0.25	-2	HeLaCyto:1|HeLaNuclear:1|HepG2Cyto:1|HepG2Nuclear:1|Jurkat:1|PC3:1|SK_N_AS:2|U87MG:1
1929	Brain:17;Breast:16;Spleen:11;Testes:10;Colon:9;Uterus:9;Pancreas:9;Genitourinary:7;Lymphocyte:6;Lung:6;Skin:6;Placenta:6;Nerve:5;Stem_cell:5;Eye:4;Kidney:4;Adrenal:3;Muscle:3;Stomach:3;Larynx:2;Heart:2;Head_neck:2;Lymph_node:2;Ovarian:2;Cartilage:1;Gallbladder:1;Tongue:1;Liver:1;Prostate:1;Vascular:1;Germ_cell:1;	Breast:10;Colon:9;Uterus:9;Genitourinary:7;Brain:6;Lung:6;Nerve:4;Testes:3;Lymphocyte:3;Kidney:3;Skin:3;Stomach:3;Larynx:2;Adrenal:2;Eye:2;Lymph_node:2;Ovarian:2;Cartilage:1;Gallbladder:1;Tongue:1;Liver:1;Muscle:1;Prostate:1;Germ_cell:1;Pancreas:1;	AW005416,AW007021,AL536452,CD244652,AV752292,CD172316,R60866,BG821007,CK023874,AV724328,CD511915,AI360268,AW316616,BF432491,Z38983,F04606,F10164;BE926801,AW994777,BE813476,BE093261,BE093215,R73919,BE813684,BE076668,BE076665,BE076667,BE076664,BE076672,BE076662,BE076671,BE000872,R54609;N70946,H67464,H71380,H78324,BX092107,H72654,H56233,H52952,T81755,AI075205,T81118;BG257814,AA401871,AI806967,BG6127…	BE926801,BE093261,BE093215,BE076668,BE076665,BE076667,BE076664,BE076672,BE076662,BE076671;BF799678,BE698037,BE698014,BE870098,AW853963,AI339567,BF802745,AW853792,BE869044;BQ428249,AA179415,BX374127,BE940347,BX363363,BX341772,BE543911,AW591686,AI364585;BQ300247,BG288620,BF736232,BF738487,BF737317,BG260545,BF736757;AW005416,AW007021,BG821007,AI360268,AW316616,BF432491;AI700486,BE827242,BE504173,AW3…	0.538462	12	HDF:2|HeLaCyto:3|HeLaNuclear:3|HepG2Cyto:1|HepG2Nuclear:4|Jurkat:1|SK_N_AS:4
1930	Brain:17;Breast:16;Spleen:12;Testes:10;Colon:9;Uterus:9;Pancreas:9;Genitourinary:7;Lung:6;Skin:6;Placenta:6;Nerve:5;Lymphocyte:5;Stem_cell:5;Eye:4;Kidney:4;Adrenal:3;Muscle:3;Stomach:3;Larynx:2;Heart:2;Head_neck:2;Lymph_node:2;Ovarian:2;Cartilage:1;Gallbladder:1;Tongue:1;Liver:1;Prostate:1;Vascular:1;Germ_cell:1;	Breast:10;Colon:9;Uterus:9;Genitourinary:7;Brain:6;Lung:6;Nerve:4;Testes:3;Lymphocyte:3;Kidney:3;Skin:3;Stomach:3;Larynx:2;Adrenal:2;Eye:2;Lymph_node:2;Ovarian:2;Cartilage:1;Gallbladder:1;Tongue:1;Liver:1;Muscle:1;Prostate:1;Germ_cell:1;Pancreas:1;	AW005416,AW007021,AL536452,CD244652,AV752292,CD172316,R60866,BG821007,CK023874,AV724328,CD511915,AI360268,AW316616,BF432491,Z38983,F04606,F10164;BE926801,AW994777,BE813476,BE093261,BE093215,R73919,BE813684,BE076668,BE076665,BE076667,BE076664,BE076672,BE076662,BE076671,BE000872,R54609;BX094061,N70946,H67464,H71380,H78324,BX092107,H72654,H56233,H52952,T81755,AI075205,T81118;BG257814,AA401871,AI8069…	BE926801,BE093261,BE093215,BE076668,BE076665,BE076667,BE076664,BE076672,BE076662,BE076671;BF799678,BE698037,BE698014,BE870098,AW853963,AI339567,BF802745,AW853792,BE869044;BQ428249,AA179415,BX374127,BE940347,BX363363,BX341772,BE543911,AW591686,AI364585;BQ300247,BG288620,BF736232,BF738487,BF737317,BG260545,BF736757;AW005416,AW007021,BG821007,AI360268,AW316616,BF432491;AI700486,BE827242,BE504173,AW3…	0.538462	12	HeLaCyto:1|HeLaNuclear:1|HepG2Cyto:1|HepG2Nuclear:2|Jurkat:1|SK_N_AS:2
1931	Colon:3;Stem_cell:2;Cartilage:1;Tongue:1;Heart:1;Breast:1;	Colon:3;Cartilage:1;Tongue:1;Breast:1;	BF814782,BF817690,BF817406;CN292933,CN284085;CA428821;BE140608;AI204678;AA505255;	BF814782,BF817690,BF817406;CA428821;BE140608;AA505255;	0.666667	3	HeLaNuclear:1|HepG2Nuclear:2|Jurkat:2|NCCIT:1|SK_N_AS:1
1932	Pancreas:4;Cartilage:1;	Cartilage:1;	CK824687,BM263876,BM264175,CK824686;CA413511;	CA413511;	0.2	-3	HeLaCyto:1|HeLaNuclear:1|HepG2Cyto:2|Jurkat:1|NCCIT:1|U87MG:1
1933	Thyroid:3;Lung:1;	Thyroid:3;	BF436135,BF435285,AI400203;BG539524;	BF436135,BF435285,AI400203;	0.75	2	HDF:1|HeLaCyto:1|HeLaNuclear:1|HepG2Cyto:1|HepG2Nuclear:1|Jurkat:1|NCCIT:1|PC3:1|SK_N_AS:1|U87MG:1
1934	Brain:23;Testes:10;Lung:10;Spleen:7;Heart:7;Breast:6;Skin:5;Eye:4;Kidney:4;Ovarian:4;Placenta:4;Colon:3;Adrenal:2;Blood:2;Muscle:2;Stem_cell:2;Stomach:2;Nerve:1;Tongue:1;Uterus:1;Thyroid:1;Lymph_node:1;Prostate:1;Bone:1;Pancreas:1;Small_bowel:1;	Lung:10;Brain:6;Kidney:4;Ovarian:4;Colon:3;Breast:3;Blood:2;Nerve:1;Tongue:1;Adrenal:1;Uterus:1;Thyroid:1;Lymph_node:1;Prostate:1;Bone:1;Skin:1;Small_bowel:1;Stomach:1;	BI752920,AL035827,BF526203,BE701210,BE701205,BE703929,BE701225,BE701215,AI360333,H22426,H19558,AI142567,AA348204,AI934474,BF594221,R39453,H46746,AI419706,F11094,Z40935,F03621,AL134753,T16641;AA883685,AA992396,CD243647,AA626268,CD244555,CD557654,AA431809,AA781216,AA431405,AA412175;BE799807,BQ332205,BE222403,BE326285,AA121733,AI924301,AI268954,AI565942,AA996383,AA121691;BP340061,W80627,W01915,AI074…	BE799807,BQ332205,BE222403,BE326285,AA121733,AI924301,AI268954,AI565942,AA996383,AA121691;BF526203,AI360333,AI142567,AI934474,BF594221,AI419706;AI306652,BF820965,BF820962,AA989169;BF038281,BF732880,AA477722,AA477723;AW859164,AA594313,AW852269;BQ307222,BM014592,AA602684;BE831098,AW440829;BX386861;AW380181;BF968620;AI783558;AA037407;BQ064671;AA768057;BF175364;BE622402;BM474827;BM842158;	0.40566	-20	HDF:2|HeLaCyto:2|HeLaNuclear:3|HepG2Cyto:2|HepG2Nuclear:2|HepG2TopStrand:1|Jurkat:2|NCCIT:2|PC3:1|SK_N_AS:1|U87MG:2
1935	Pancreas:8;Spleen:2;Head_neck:2;Cartilage:1;Lung:1;	Head_neck:2;	CA866627,BM264137,BM264283,CK824739,CK824740,CA866891,BM263841,BM263981;BQ712503,BQ712219;BQ351113,BQ351824;BU617067;BM971076;	BQ351113,BQ351824;	0.142857	-10	HDF:2|HeLaCyto:1|HeLaNuclear:2|HepG2Cyto:2|HepG2Nuclear:4|Jurkat:3|NCCIT:2|PC3:2|SK_N_AS:3|U87MG:2
1936	Uterus:4;Testes:3;Brain:2;Lymphocyte:2;Kidney:2;Placenta:2;Colon:1;(synonym:1;Head_neck:1;Eye:1;Small_bowel:1;	Testes:3;Kidney:2;Colon:1;(synonym:1;Small_bowel:1;	AA161063,AA129576,AA147920,AA129577;BF771831,BF771785,BF771127;AL037893,CB117936;AA278442,AA279059;BF820080,BF822210;BF086274,BF985613;BF800100;AL037894;CD683550;BQ186406;BM803099;	BF771831,BF771785,BF771127;BF820080,BF822210;BF800100;AL037894;BM803099;	0.4	-4	HeLaCyto:1|HeLaNuclear:1|HepG2Cyto:1|HepG2Nuclear:1|Jurkat:1|NCCIT:1|PC3:1|SK_N_AS:1
1937	Colon:10;Brain:1;	Colon:10;Brain:1;	AI263965,AI732900,AA918129,AI272847,AI278764,AI285200,AI339550,AA857118,BX091543,AI793156;AI952997;	AI263965,AI732900,AA918129,AI272847,AI278764,AI285200,AI339550,AA857118,BX091543,AI793156;AI952997;	1	11	HDF:1|HeLaCyto:1|HeLaNuclear:1|HepG2Nuclear:1|Jurkat:1|NCCIT:1|PC3:1|SK_N_AS:1
1938	Eye:1;		BM666809;		0	-1	HDF:1|HeLaNuclear:1|HepG2Cyto:2|SK_N_AS:1
1939	Brain:2;		BX106024,Z41682;		0	-2
1940	Spleen:7;Lung:1;		BX109434,AA203739,W86367,W86363,H70314,W86247,W86303;BF848978;		0	-8
1941	Lung:1;		BU676281;		0	-1
1942	Testes:4;Pancreas:1;		BX093673,AW105077,AI183829,AI703233;BU580882;		0	-5
1943	Pancreas:2;Testes:1;Lung:1;		C75571,T10778;AI150469;CA312650;		0	-4	HepG2Nuclear:2
1944	Prostate:3;		BE856042,BE856449,AI972786;		0	-3	PC3:1
1945	Lung:1;		CA503272;		0	-1
1946	Lung:2;Kidney:1;	Kidney:1;	CA944875,BU608368;BF247423;	BF247423;	0.333333	-1
1947	Lung:1;		BM978665;		0	-1
1948	Heart:9;Eye:2;Muscle:1;Lung:1;Skin:1;	Lung:1;	BX117569,AA233771,AA242993,AI246232,AI246288,AA424501,AA233824,AA424311,AA236505;BM724335,BU741611;BX473272;BM981472;N31099;	BM981472;	0.0714286	-12
1949	Germ_cell:12;Lymphocyte:1;	Germ_cell:12;	BX110148,AI825357,AI917864,AI638238,AI656952,BF223054,BE504717,AI638239,AI636494,BG150317,AW197571,AI671118;AA353424;	BX110148,AI825357,AI917864,AI638238,AI656952,BF223054,BE504717,AI638239,AI636494,BG150317,AW197571,AI671118;	0.923077	11	HDF:1|HeLaNuclear:1|HepG2Cyto:1|HepG2Nuclear:1|U87MG:1
1950	Eye:1;Lung:1;		BU735843;CB854215;		0	-2	HeLaCyto:1|SK_N_AS:1
1951	Lung:3;Brain:1;Kidney:1;	Lung:3;Kidney:1;	BG055281,AI698078,BE549579;AA670211;AA987815;	BG055281,AI698078,BE549579;AA987815;	0.8	3
1952	Brain:3;Testes:1;Liver:1;		BX092368,R37337,Z40523;AI001741;T71986;		0	-5	NCCIT:1
1953	Testes:4;Brain:1;Breast:1;Bone:1;Kidney:1;Lung:1;		BX090887,AA936428,AA971762,AW340225;AA325437;BE814519;BM280283;BG431268;BG534490;		0	-9
1954	Colon:2;Brain:2;Tongue:1;Spleen:1;Uterus:1;Thyroid:1;Pancreas:1;	Colon:2;Tongue:1;Uterus:1;Thyroid:1;Pancreas:1;	AA969568,AW845069;H92604,F08851;BE140321;AA989528;AI933999;AI470441;AW339041;	AA969568,AW845069;BE140321;AI933999;AI470441;AW339041;	0.666667	3	SK_N_AS:1
1955	Pancreas:7;Lung:6;Testes:5;Brain:5;Lymphocyte:5;Stem_cell:4;Uterus:3;Thyroid:3;Germ_cell:3;Heart:2;Breast:2;Liver:2;Adrenal:1;Bone:1;Stomach:1;	Thyroid:3;Germ_cell:3;Lung:3;Breast:2;Stomach:1;	BU079344,CA774124,BM312658,CK822141,BP385548,CK822142,BM312348;CA312183,CB306869,AI350197,BF105933,AI681844,AA995339;CD358818,BI561955,T19232,AI218239,AA629039;Z20369,AW901548,AV749410,Z20933,Z20926;CF138223,CF138221,AA768303,AA814684,AA826043;CN370980,CD644016,CN371253,CN371252;CR738773,AA037589,AA037588;AI087797,AI742876,AI218713;AA927661,BF224018,AI969043;AI333452,AI378841;AW373756,AW373727;BX…	AI087797,AI742876,AI218713;AA927661,BF224018,AI969043;AI350197,AI681844,AA995339;AW373756,AW373727;AI926273;	0.24	-26	HeLaNuclear:5|HepG2Nuclear:5|Jurkat:5|NCCIT:7|PC3:4|SK_N_AS:1|U87MG:1
1956	Eye:7;Brain:2;Heart:2;Ovarian:1;Stem_cell:1;	Eye:3;Ovarian:1;	CK299373,BQ185194,BU159649,BQ188023,BQ189203,BG472256,BG394133;T31300,Z43174;AI436223,AI191686;AW882373;CX870045;	BU159649,BG472256,BG394133;AW882373;	0.307692	-5	HeLaNuclear:1|HepG2Nuclear:2|NCCIT:1|SK_N_AS:3
1957	Lung:12;Testes:2;Spleen:2;Lymphocyte:1;Muscle:1;	Lung:12;	AW418628,BF433376,BE549592,AI630976,AI350097,AI458500,BE468237,BE217934,BE220831,BE217793,AI690212,AW339792;AW591992,AA936420;AA702486,AA703551;AA830893;BX478183;	AW418628,BF433376,BE549592,AI630976,AI350097,AI458500,BE468237,BE217934,BE220831,BE217793,AI690212,AW339792;	0.666667	6	HeLaNuclear:5|HepG2Nuclear:3|Jurkat:4|NCCIT:5|PC3:1|SK_N_AS:4
1958
1959	Testes:2;		BX103033,AI024166;		0	-2
1960	Spleen:6;Testes:1;		BX095198,AI076322,N53978,AI248352,AA700711,AA779170;BF092769;		0	-7	HDF:1|HeLaCyto:1|HeLaNuclear:1|HepG2Cyto:1|HepG2Nuclear:1|NCCIT:1|SK_N_AS:1|U87MG:1
1961	Tonsil:1;Stomach:1;	Stomach:1;	BM956079;AW469234;	AW469234;	0.5	0
1962	Lung:1;	Lung:1;	BM999218;	BM999218;	1	1	HeLaTopStrand:1|HepG2Cyto:1|HepG2Nuclear:1|Jurkat:1|NCCIT:1|SK_N_AS:1
1963	Ovarian:2;	Ovarian:2;	AA477708,AA464956;	AA477708,AA464956;	1	2
1964	Eye:2;		BU742725,BM728811;		0	-2	HeLaTopStrand:1
1965	Pancreas:6;Brain:3;Breast:2;Uterus:2;Lymph_node:2;Kidney:2;Colon:1;Testes:1;Lymphocyte:1;Germ_cell:1;Lung:1;Small_bowel:1;Stomach:1;	Brain:2;Breast:2;Lymph_node:2;Colon:1;Germ_cell:1;Lung:1;Stomach:1;	BM126679,CK818945,BM126061,BM126967,CK818946,BM126342;BG222305,AV749541,AI423931;AW373878,AW373915;AI337828,AA708457;BX100173,AI439483;AI469336,BF593218;AI309529;BQ438452;AA737334;AA991904;AA670135;BP426017;AW390201;	BG222305,AI423931;AW373878,AW373915;BX100173,AI439483;AI309529;AA991904;AA670135;AW390201;	0.416667	-4	HeLaCyto:1|HeLaNuclear:1|HepG2Cyto:1|Jurkat:3|NCCIT:1|PC3:1|SK_N_AS:1|U87MG:1
1966	Cartilage:2;Testes:1;Brain:1;	Cartilage:2;Brain:1;	CA418330,CA418329;AW087694;AW103646;	CA418330,CA418329;AW103646;	0.75	2
1967	Germ_cell:1;	Germ_cell:1;	AI337124;	AI337124;	1	1	HDF:1|PC3:1
1968	Pancreas:5;Colon:4;Testes:4;Uterus:4;Lung:4;Brain:3;Heart:3;Prostate:3;Kidney:3;Thymus:2;Thyroid:2;Bone:2;Nerve:1;Spleen:1;Genitourinary:1;Head_neck:1;Lymph_node:1;Germ_cell:1;Ovarian:1;Placenta:1;Stomach:1;	Lung:4;Colon:2;Brain:2;Uterus:2;Thyroid:2;Bone:2;Genitourinary:1;Head_neck:1;Lymph_node:1;Kidney:1;Germ_cell:1;Ovarian:1;Pancreas:1;Stomach:1;	BU789983,BE907663,BQ271192,CA841468,CK825522;AI700304,BU531967,AA587686,D25686;AI827597,AI243358,AA913666,AI806590;AI859456,AW440375,AA045109,AA045155;AI583177,BQ081845,BE881176,AA988650;AW162436,AI498587,AI871377;AI379608,AI167558,AI284186;AA688352,AI658572,BF437181;AA934766,AW466873,AW299597;AI672601,BX456994;AI393824,AI565205;BG027679,AA720536;AA668651;N70690;AW073942;BE161767;AI572943;AA92692…	AI583177,BQ081845,BE881176,AA988650;AI700304,AA587686;AI498587,AI871377;AI859456,AW440375;AI393824,AI565205;BG027679,AA720536;AW073942;BE161767;AI572943;AW466873;AA926923;AA455120;BE907663;AW391743;	0.458333	-4
1969	Nerve:5;Colon:3;Brain:2;	Colon:3;	BM676620,BM714240,BM676694,BM714991,BU739338;BG951456,BG953493,CV324290;BF946604,BF946609;	BG951456,BG953493,CV324290;	0.3	-4	HeLaBottomStrand:1|HepG2BottomStrand:1|HepG2Cyto:1|HepG2Nuclear:2
1970	Eye:1;		BQ184015;		0	-1	HDF:2|HeLaCyto:2|HeLaNuclear:3|HepG2Cyto:4|HepG2Nuclear:3|Jurkat:3|NCCIT:2|PC3:1|SK_N_AS:3|U87MG:2
1971	Lung:3;	Lung:3;	AI697842,AI702765,BX115206;	AI697842,AI702765,BX115206;	1	3	HeLaBottomStrand:1|HeLaNuclear:1|HepG2BottomStrand:1|HepG2Cyto:2|HepG2Nuclear:2|Jurkat:1|SK_N_AS:1
1972	Cartilage:1;Eye:1;	Cartilage:1;	CA423668;AA668290;	CA423668;	0.5	0	HeLaNuclear:1|HepG2Nuclear:1
1973
1974							HeLaCyto:1|HeLaNuclear:1|HepG2Cyto:1|Jurkat:1|NCCIT:1|PC3:1
1975	Head_neck:2;		H81543,H67223;		0	-2	HeLaBottomStrand:1|HeLaCyto:1|HeLaNuclear:1|HepG2Cyto:2|HepG2Nuclear:3|Jurkat:1|NCCIT:2|PC3:1|SK_N_AS:2|U87MG:1
1976	Colon:1;		CV367723;		0	-1	HDF:1|HeLaBottomStrand:1|HeLaCyto:1|HeLaNuclear:1|HepG2BottomStrand:1|HepG2Cyto:1|HepG2Nuclear:1|Jurkat:1|NCCIT:1|PC3:1|SK_N_AS:1|U87MG:1
1977	Blood:1;		BI094810;		0	-1
1978	Colon:2;Stomach:2;Cartilage:1;Nerve:1;Heart:1;Lymphocyte:1;Liver:1;Prostate:1;Pancreas:1;Placenta:1;Stem_cell:1;	Stomach:2;Colon:1;Cartilage:1;Nerve:1;Lymphocyte:1;Liver:1;	AA480311,BG979781;AI940758,AI940743;BU633026;BX453996;AI161362;BX344450;BG120118;AA662745;BQ632501;BG573441;CN336002;	AI940758,AI940743;AA480311;BU633026;BX453996;BX344450;BG120118;	0.538462	1	HeLaCyto:1|NCCIT:1|PC3:1
1979	Blood:1;		BG940641;		0	-1
1980	Cartilage:1;	Cartilage:1;	BM995611;	BM995611;	1	1
1981	Cartilage:3;Uterus:3;Nerve:2;Prostate:2;Germ_cell:2;Testes:1;Thyroid:1;	Cartilage:3;Germ_cell:2;Thyroid:1;	CA443115,BM994707,CA445217;AA033623,AA032253,AI090101;BM719937,BM676792;BF221525,BE645930;AW002902,AW594471;AW268807;AW043787;	CA443115,BM994707,CA445217;AW002902,AW594471;AW043787;	0.428571	-2
1982	Lung:5;Prostate:1;	Lung:4;Prostate:1;	BU674848,BF432882,AI697749,AA996205,BG149448;AA514828;	BF432882,AI697749,AA996205,BG149448;AA514828;	0.833333	4	HDF:1|HepG2Nuclear:1|Jurkat:2|PC3:1|U87MG:2
1983	Placenta:3;Testes:2;Colon:1;Breast:1;Lung:1;	Colon:1;	BQ010623,BQ012920,BG620190;AI138286,BU852704;AA573452;R47830;AI184052;	AA573452;	0.125	-6
1984	Testes:2;Colon:1;Breast:1;Lung:1;Placenta:1;	Colon:1;	AI138286,BU852704;AA573452;R47830;BM973122;BG620190;	AA573452;	0.166667	-4	Jurkat:1
1985	Uterus:2;	Uterus:2;	BX116824,AI823694;	BX116824,AI823694;	1	2	HeLaBottomStrand:1
1986	Skin:3;Brain:2;Heart:2;Uterus:1;Germ_cell:1;	Brain:2;Germ_cell:1;	BX110076,N23527,H97151;AI088707,AW028068;CR743503,AI633529;AA033683;BF061849;	AI088707,AW028068;BF061849;	0.333333	-3	NCCIT:1
1987	Heart:1;		AI539417;		0	-1
1988	Heart:1;Thyroid:1;Liver:1;	Thyroid:1;	BX094655;BE856689;BX502852;	BE856689;	0.333333	-1	NCCIT:1
1989	Prostate:1;		AA470993;		0	-1
1990							Jurkat:1
1991							HeLaNuclear:1|HepG2Nuclear:1|Jurkat:1
1992	Germ_cell:2;	Germ_cell:2;	AI632171,AI969733;	AI632171,AI969733;	1	2
1993	Blood:1;		AV739207;		0	-1
1994	Tongue:1;Brain:1;Lung:1;	Tongue:1;	BE144882;BG700381;W16683;	BE144882;	0.333333	-1	HDF:1|HeLaCyto:1|HeLaNuclear:3|HepG2Cyto:1|HepG2Nuclear:1|Jurkat:1|NCCIT:1|PC3:1|SK_N_AS:1|U87MG:1
1995	Head_neck:1;Lung:1;		CD699460;BU680365;		0	-2	NCCIT:1
1996
1997	Brain:23;Colon:2;Uterus:2;Lymph_node:2;Placenta:2;Stomach:2;Stem_cell:2;Larynx:1;Nerve:1;Tonsil:1;Genitourinary:1;Heart:1;Breast:1;Head_neck:1;Lymphocyte:1;Eye:1;Blood:1;Muscle:1;Ovarian:1;Small_bowel:1;	Brain:9;Colon:2;Lymph_node:2;Larynx:1;Nerve:1;Genitourinary:1;Head_neck:1;Uterus:1;Blood:1;Ovarian:1;Small_bowel:1;Stomach:1;	CD251747,CD242968,CD106430,BE763296,H05335,BF954445,BQ340073,R23397,AA077274,AA076805,AA077118,BI755812,AA323484,AA077510,BI039682,BF934030,BF929832,BF929838,BF920703,BI041631,BF934464,BI036365,AA077029;BF817254,BG822117;CB216363,AW173401;BE045461,AI500006;AA078283,BG004683;BQ364756,BM824698;CN269590,CN357146;BE141937;AU253030;BG758648;BQ301001;AA234232;AW994112;BQ357010;BI906880;CA396388;BF89792…	BE763296,BI039682,BF934030,BF929832,BF929838,BF920703,BI041631,BF934464,BI036365;BF817254,BG822117;BE045461,AI500006;BE141937;AU253030;BQ301001;BQ357010;AW173401;BF897928;BQ361542;BM557952;BM824698;	0.458333	-4
1998	Brain:23;Colon:2;Uterus:2;Lymph_node:2;Placenta:2;Stomach:2;Stem_cell:2;Larynx:1;Nerve:1;Tonsil:1;Genitourinary:1;Heart:1;Breast:1;Head_neck:1;Lymphocyte:1;Eye:1;Blood:1;Muscle:1;Ovarian:1;Small_bowel:1;	Brain:9;Colon:2;Lymph_node:2;Larynx:1;Nerve:1;Genitourinary:1;Head_neck:1;Uterus:1;Blood:1;Ovarian:1;Small_bowel:1;Stomach:1;	CD251747,CD242968,CD106430,BE763296,H05335,BF954445,BQ340073,R23397,AA077274,AA076805,AA077118,BI755812,AA323484,AA077510,BI039682,BF934030,BF929832,BF929838,BF920703,BI041631,BF934464,BI036365,AA077029;BF817254,BG822117;CB216363,AW173401;BE045461,AI500006;AA078283,BG004683;BQ364756,BM824698;CN269590,CN357146;BE141937;AU253030;BG758648;BQ301001;AA234232;AW994112;BQ357010;BI906880;CA396388;BF89792…	BE763296,BI039682,BF934030,BF929832,BF929838,BF920703,BI041631,BF934464,BI036365;BF817254,BG822117;BE045461,AI500006;BE141937;AU253030;BQ301001;BQ357010;AW173401;BF897928;BQ361542;BM557952;BM824698;	0.458333	-4	HeLaCyto:1|HeLaNuclear:1|HepG2Nuclear:2|Jurkat:1|NCCIT:1|PC3:2|SK_N_AS:2|U87MG:1
1999	Spleen:3;Colon:1;Head_neck:1;Uterus:1;Eye:1;Thyroid:1;Ovarian:1;Germ_cell:1;	Colon:1;Uterus:1;Ovarian:1;Germ_cell:1;	BG745781,BG745525,BG745920;BF000430;N27751;AI559772;CD673690;BF741708;AA878359;BF057648;	BF000430;AI559772;AA878359;BF057648;	0.4	-2	HeLaNuclear:1|HepG2Nuclear:2
[truncated: 8,845 more rows]
