# Supplementary material for: Discovery of novel human transcript variants by analysis of intronic single-block EST with polyadenylation site
Source: BMC Genomics. 2009 Nov 12;10:518. doi: 10.1186/1471-2164-10-518 (PMC2784480; doi:10.1186/1471-2164-10-518)
Supplement: Additional file 8 — An integrated poly(A) sites of human genes. The headings are defined as follows: The 1-5th columns are the chromosome, site position, strand, gene symbol and Entrez Gene ID. The 6-8th columns are the poly(A) site number or representative supporting ESTs from PolyA_DB2, Muro et al. and our prediction, respectively. The 9th column stands for if there is PAS in the upstream of the site. Some sites from PolyA_DB2 have no corresponding mRNA sequences thus can not determine the "strand" information. [file 1471-2164-10-518-S8.txt]

Chr	Pos	Strand	Gene	GeneID	PolyA_db2	Muro	Wang	IF_PAS
chr1	4225			349338	Hs.549439.1.1			1
chr1	4271			349338	Hs.549439.1.2			1
chr1	6310			349338	Hs.549439.1.10			1
chr1	14078			440545	Hs.461200.1.18			1
chr1	24475	-	F379		Hs.546732.1.1	DQ786278.1		1
chr1	43643				Hs.549752.1.1			1
chr1	43822				Hs.549752.1.2			1
chr1	113711			440546	Hs.461239.1.1			1
chr1	124636			442492	Hs.534942.1.1			1
chr1	124783			442492	Hs.534942.1.2			1
chr1	225975				Hs.552202.1.1			1
chr1	253227				Hs.551840.1.1			0
chr1	255798				Hs.537377.1.1			1
chr1	318322			440740	Hs.449323.1.1			1
chr1	411702	+	BC036251			BC036251.2		1
chr1	453464				Hs.461369.1.1			0
chr1	552622	-	BC036251			BC036251.2		1
chr1	554676		LOC440552	440552	Hs.549387.1.1			0
chr1	557273	+	BC018860			CV422370		0
chr1	558357	+	X64709			AA063444		1
chr1	560169	+	CR615613			AW581661		0
chr1	720490				Hs.372739.1.1			1
chr1	736496				Hs.37517.1.1			1
chr1	745058		FAM87B	400728	Hs.406174.1.1			1
chr1	751453	-	NCRNA00115	79854	Hs.351445.1.1			1
chr1	767244			284591	Hs.133183.1.5			1
chr1	768835			284591	Hs.133183.1.6	BE675336		0
chr1	779339			284591	Hs.133183.1.19			0
chr1	779430			284591	Hs.133183.1.20			1
chr1	779635			284591	Hs.133183.1.21	CB999187		0
chr1	782386	+	LOC643837	643837		AI383943		1
chr1	782431	+	LOC643837	643837		AA527262		1
chr1	782490	+	LOC643837	643837		BG178444		1
chr1	784444	+	LOC643837	643837		AK091100.1		1
chr1	784689	+	LOC643837	643837		AW182081		1
chr1	793313	-	BC047940			BG215690 BC047940.1		1
chr1	793317	-	FAM41C	284593	Hs.449006.1.1			1
chr1	793482	-	BC047940			AA705748		1
chr1	840191	+	AK056486			AK056486.1		1
chr1	842113			284598	Hs.200644.1.1			1
chr1	842786	+	AK056486			BM713054		1
chr1	842816			284598	Hs.200644.1.3			1
chr1	843507			284598	Hs.200644.1.4			0
chr1	846263	+	AK056486			DB325865		1
chr1	865430	+	SAMD11	148398			CK299114	0
chr1	869458	-	NOC2L	26155	Hs.335293.1.1	NM_015658.1		1
chr1	869521	+	SAMD11	148398	Hs.405987.1.20			1
chr1	869817	+	SAMD11	148398	Hs.405987.1.22	NM_152486.2		1
chr1	879028	-	NOC2L	26155	Hs.335293.1.34			0
chr1	883503	-	NOC2L	26155	Hs.335293.1.46			1
chr1	890957	+	KLHL17	339451	Hs.109212.1.14	NM_198317.1		1
chr1	890962	+	KLHL17	339451		AA053341		1
chr1	900441	-	RP11-54O7.8			F22110 AK123855.1		1
chr1	900448	-	C1orf170	84808	Hs.271462.1.1			1
chr1	901108	+	PLEKHN1	84069	Hs.528691.1.5			1
chr1	924207	-	HES4	57801	Hs.154029.1.1			0
chr1	939776	+	ISG15	9636	Hs.458485.1.6	NM_005101.1		1
chr1	939783	+	ISG15	9636		AI739106		1
chr1	981355	+	AGRN	375790	Hs.273330.1.75	NM_198576.2		1
chr1	981362	+	AGRN	375790		AI624214		1
chr1	991602	+	BC033949			BM141797		1
chr1	1007053	-	C1orf159	54991	Hs.235095.1.1	DR978763		1
chr1	1007067	-	C1orf159	54991		NM_017891.2		1
chr1	1011120	-	C1orf159	54991		DA457504		1
chr1	1069297	+	BC028014			BC028014.1		1
chr1	1095581				Hs.550808.1.1			0
chr1	1111107	+	TTLL10	254173		BX117374		1
chr1	1123176	+	TTLL10	254173	Hs.454835.1.13	AK124125.1		1
chr1	1123181	+	TTLL10	254173		AI918771		1
chr1	1128750	-	TNFRSF18	8784	Hs.212680.1.1	NM_148902.1		1
chr1	1136568	-	TNFRSF4	7293		BM998301 NM_003327.2		1
chr1	1136588	-	TNFRSF4	7293	Hs.129780.1.1			1
chr1	1142150	-	SDF4	51150	Hs.42806.1.1	AI453165 NM_016176.2		1
chr1	1142279	-	SDF4	51150		AL529682		0
chr1	1142322	-	SDF4	51150	Hs.42806.1.2			1
chr1	1148484	-	SDF4	51150		BQ927053		0
chr1	1158961	+	B3GALT6	126792	Hs.284284.1.1			1
chr1	1159423	+	B3GALT6	126792	Hs.284284.1.2	BP254769		1
chr1	1160283	+	B3GALT6	126792	Hs.284284.1.3	NM_080605.3 AI093647		1
chr1	1167688	-	FAM132A	388581		AW873053 NM_001014980.1		1
chr1	1167696	-	FAM132A	388581	Hs.197613.1.1			1
chr1	1179163	-	UBE2J2	118424	Hs.191987.1.1			0
chr1	1180140	-	UBE2J2	118424	Hs.191987.1.3	BI491466		1
chr1	1181286	-	UBE2J2	118424		DA175952		1
chr1	1217268	+	SCNN1D	6339	Hs.512681.1.15	DB337236		1
chr1	1217272	+	SCNN1D	6339		BC040882.1		1
chr1	1217619	-	KIAA1716	116983	Hs.535257.1.1	BM972976		1
chr1	1218096	-	KIAA1716			CD106048		1
chr1	1218117	-	ACAP3	116983	Hs.535257.1.2			1
chr1	1236808	-	CPSF3L	54973		AI042568 NM_017871.4		0
chr1	1236843	-	CPSF3L	54973	Hs.6449.1.1			1
chr1	1236919	+	PUSL1	126789	Hs.400659.1.15	NM_153339.1		1
chr1	1240756	-	CPSF3L	54973		BF747133		1
chr1	1243923	-	CPSF3L	54973			AA732590	1
chr1	1243952	-	CPSF3L	54973	Hs.6449.1.25			0
chr1	1254135	+	GLTPD1	80772	Hs.515689.1.11	AW518892		1
chr1	1254139			440743	Hs.546667.1.1			0
chr1	1260518	-	DVL1	1855	Hs.74375.1.1	AA781737 NM_181870.1		1
chr1	1260580	-	DVL1	1855	Hs.74375.1.2			0
chr1	1277931	-	MXRA8	54587	Hs.515687.1.1	AA992235 AK095966.1		1
chr1	1277935	-	MXRA8	54587	Hs.59384.1.1			1
chr1	1298952	+	AURKAIP1	54998		BG685651 NM_017900.1		0
chr1	1298977	+	AURKAIP1	54998	Hs.472535.1.2			0
chr1	1310953	-	CCNL2			AA534541 NM_001039577.1		1
chr1	1311778	-	CCNL2			AA777145		1
chr1	1311924	-	CCNL2			AW804912		1
chr1	1316201				Hs.502690.1.8			1
chr1	1316366	-	CCNL2	81669	Hs.515704.1.6	AW582423		1
chr1	1316874				Hs.502690.1.12			0
chr1	1317529	-	CCNL2		Hs.502690.1.13	AW874335		1
chr1	1317536	-	CCNL2	81669	Hs.515704.1.9			1
chr1	1317577	-	CCNL2			DB290949		1
chr1	1320635	-	CCNL2			Z19492		0
chr1	1327152	-	MRPL20	55052	Hs.515700.1.1 Hs.182698.1.1			1
chr1	1327279	+	LOC148413	148413	Hs.529943.1.14			1
chr1	1327938	+	CR595843			CR595843.1 BU789244		1
chr1	1343662	-	BC073150			BE045621 BC073150.1		1
chr1	1343663	+	DRAP1	10589	Hs.381222.1.1			1
chr1	1355514			400729	Hs.524416.1.1			0
chr1	1366007	-	VWA1	64856	Hs.449009.1.16			1
chr1	1366009	+	VWA1	64856		NM_199121.1 DB570823		1
chr1	1368125	+	VWA1	64856		AI821482		1
chr1	1394195	+	ATAD3C			BU071693		1
chr1	1408388	+	ATAD3B	83858		BM993388		1
chr1	1421445	+	ATAD3B	83858	Hs.23413.1.28	NM_031921.4		1
chr1	1421447	+	ATAD3B	83858		AW511641		1
chr1	1457311	-	SSU72	29101		DA931586		1
chr1	1459927	+	ATAD3A	55210	Hs.227067.1.43	NM_018188.2		1
chr1	1459930	+	ATAD3A	55210		C20767		1
chr1	1460023				Hs.290449.1.1			1
chr1	1464298	-	C1orf70	339453			BX097477	1
chr1	1464298	-	SSU72	29101		AI624482		1
chr1	1466915	-	SSU72	29101		H11203 NM_014188.2		1
chr1	1466918	-	SSU72	29101	Hs.30026.1.1			1
chr1	1487579	-	SSU72	29101		AI687341	AI350903	1
chr1	1487593	-	SSU72	29101	Hs.30026.1.9			1
chr1	1490065	-	SSU72	29101	Hs.30026.1.17			0
chr1	1528096	+	AK094692			DB572208		1
chr1	1542568	+	MIB2			BX098912		1
chr1	1555848	+	MIB2			NM_080875.1 DB313031		1
chr1	1559893	+	MMP23B	8510		NM_006983.1		1
chr1	1560811	-	CDC2L1			BX348304		1
chr1	1585572	-	CDC2L1			BG007602		1
chr1	1617503	-	CDC2L1			R70473		1
chr1	1623107	+	MMP21		Hs.555018.1.6	NR_002946.1		1
chr1	1623681	-	CDC2L2	728642			CA439129	1
chr1	1623682			985	Hs.515679.1.1			1
chr1	1623682	-	CDC2L1	984	Hs.192316.1.1			1
chr1	1624028	-	CDC2L1	984	Hs.192316.1.4	AV661767		1
chr1	1630817	-	CDC2L1	984	Hs.192316.1.25			0
chr1	1637681	-	CDC2L1			BE719587		1
chr1	1660302	+	AK097814			BI042838		1
chr1	1672530	-	NADK	65220	Hs.456572.1.1	AF250320.1		1
chr1	1672577	-	NADK	65220	Hs.456572.1.2			1
chr1	1673808	-	NADK	65220	Hs.456572.1.3	AI263868		1
chr1	1706583	-	GNB1	2782	Hs.430425.1.1	AI092255 NM_002074.2		1
chr1	1707953	-	GNB1	2782		BG760313		0
chr1	1708128	-	GNB1	2782	Hs.430425.1.6			1
chr1	1719583	-	GNB1	2782			AI933070	0
chr1	1720691	-	GNB1	2782			AI933070	0
chr1	1727299	-	GNB1	2782		BF477590	BF507897	1
chr1	1742117	-	GNB1	2782		BG230764	AW452811	1
chr1	1746286	-	GNB1	2782	Hs.430425.1.22	BX113983	AI810913	1
chr1	1779436	-	GNB1	2782			BX118998	1
chr1	1838593	+	CALML6	163688	Hs.85902.1.2	NM_138705.2		1
chr1	1838888	-	TMEM52	339456	Hs.123423.1.1	AW083128 NM_178545.2		1
chr1	1843249	-	LOC339457			AW665824 NM_001003808.1		1
chr1	1843256	-	C1orf222	339457	Hs.259619.1.1			1
chr1	1874611	-	KIAA1751	85452		NM_001080484.1		1
chr1	1909260	-	KIAA1751	85452	Hs.232092.1.3	BQ011193		1
chr1	1934496	-	AK054708		Hs.555112.1.1	AA733071		1
chr1	1934511	-	AK054708			AK054708.1		1
chr1	1952050	+	GABRD	2563	Hs.113882.1.13	NM_000815.2		1
chr1	1952054	+	GABRD	2563		W81525		1
chr1	2066754	+	PRKCZ	5590		DA149083		1
chr1	2070224	+	PRKCZ	5590		DA689127		1
chr1	2105767	-	C1orf86	199990	Hs.107101.1.1			1
chr1	2105872	-	C1orf86	199990	Hs.107101.1.2			0
chr1	2106689	+	PRKCZ	5590	Hs.496255.1.29	NM_002744.4		1
chr1	2106698	+	PRKCZ	5590		AI186591		1
chr1	2110842	-	RP11-181G12.3			DB349162		1
chr1	2110866	-	C1orf86	199990	Hs.107101.1.8			1
chr1	2113199	-	C1orf86	199990	Hs.107101.1.11		BM674063	0
chr1	2142035				Hs.553310.1.1			0
chr1	2176662	+	SKI	6497		BF770510		1
chr1	2229958	+	SKI	6497		CA417779		1
chr1	2231437	+	SKI	6497		AI282809		1
chr1	2231512	+	SKI	6497		AI201084		1
chr1	2240537	-	MORN1	79906	Hs.334320.1.1	BM673723		1
chr1	2242551	-	MORN1	79906	Hs.550535.1.1	AI674190		1
chr1	2242555	-	MORN1	79906		NM_024848.1		1
chr1	2247508	-	MORN1	79906			EL948055	1
chr1	2271712	-	MORN1	79906		BF507812		1
chr1	2272152	-	MORN1	79906		CA313794		1
chr1	2276473	-	MORN1	79906	Hs.550535.1.2	BU741473		1
chr1	2284345	-	MORN1	79906		AA127017	BX110301	1
chr1	2284404	-	MORN1	79906		BM503314		1
chr1	2296151	-	MORN1	79906		AI188092		1
chr1	2298915	-	MORN1	79906		CF890862	CF890862	1
chr1	2300294	-	MORN1	79906	Hs.550535.1.9			1
chr1	2309302	-	MORN1	79906	Hs.550535.1.17	AI201111		1
chr1	2317782	-	PEX10	5192		AI425057		1
chr1	2324518	+	RER1	11079	Hs.525527.1.9			1
chr1	2324669	+	RER1	11079		BI195490		0
chr1	2325055	+	RER1	11079	Hs.525527.1.16			1
chr1	2325085	+	RER1	11079		BE719710		0
chr1	2326100	-	PEX10	5192	Hs.546273.1.1	NM_153818.1		1
chr1	2326668	-	PEX10	5192	Hs.546273.1.8			0
chr1	2326734	+	RER1	11079		NM_007033.3		1
chr1	2426824	+	PLCH2	9651	Hs.170156.1.14	NM_014638.2		1
chr1	2426836	+	PLCH2	9651		BE858584		1
chr1	2429830	-	PANK4	55229		DB507213 NM_018216.1		1
chr1	2429837	-	PANK4	55229	Hs.26156.1.1			1
chr1	2450041	-	HES5	388585	Hs.57971.1.1	AI869503 NM_001010926.1		1
chr1	2468759			388586	Hs.438314.1.1			0
chr1	2471216	-	AK021767	115110	Hs.132272.1.1	AI955489		1
chr1	2471582			440555	Hs.447602.1.1			1
chr1	2477356	-	TNFRSF14	8764	Hs.512898.1.1	BM981793		1
chr1	2479150	-	TNFRSF14	8764	Hs.512898.1.2			0
chr1	2479235	-	TNFRSF14	8764	Hs.512898.1.3			0
chr1	2505832				Hs.444114.1.1			1
chr1	2510339	+	C1orf93	127281		BG700083		0
chr1	2511940	-	MMEL1	79258	Hs.546429.1.1	NM_033467.2		1
chr1	2512762	+	C1orf93	127281	Hs.462033.1.22	NM_152371.1		1
chr1	2512768	+	C1orf93	127281		DB307229		1
chr1	2557275	-	LOC284630	284630	Hs.502691.1.1			1
chr1	2929327	+	ACTRT2	140625	Hs.236635.1.1	AW003563 NM_080431.4		1
chr1	2966034	-	FLJ42875	440556		AW611845 AL832943.1		1
chr1	2966041	-	FLJ42875	440556	Hs.447962.1.1			1
chr1	2970495	-	FLJ42875	440556	Hs.531041.1.2	BI763617		1
chr1	3084644	+	PRDM16	63976		AI821962		1
chr1	3275459	+	PRDM16	63976			BM993580	1
chr1	3342608	+	PRDM16	63976	Hs.99500.1.12			0
chr1	3345045	+	PRDM16	63976	Hs.99500.1.13	AI623202 NM_199454.1		1
chr1	3387534	+	ARHGEF16	27237	Hs.87435.1.27	AK095984.1		1
chr1	3387543	+	ARHGEF16	27237		AA573308		1
chr1	3394365	-	MEGF6	1953		AW661987 NM_001409.3		1
chr1	3394387				Hs.124863.1.1			1
chr1	3394480	-	MEGF6	1953	Hs.124863.1.2	BX102954		1
chr1	3396343	-	MEGF6	1953	Hs.56186.1.2		BG980520	0
chr1	3535226	+	TPRG1L	127262	Hs.20529.1.8			0
chr1	3535698	-	WDR8	49856		CK024092		1
chr1	3536547	+	TPRG1L	127262	Hs.20529.1.13	NM_182752.3		1
chr1	3536555	+	FAM79A			AI686224		1
chr1	3537190	-	WDR8	49856		AW467548 BC002611.1		1
chr1	3537197	-	WDR8	49856	Hs.31714.1.1			1
chr1	3538688	+	FAM79A			BM707221		1
chr1	3539733	-	WDR8	49856		AI685370		1
chr1	3628444	+	TP73	7161			BF510337	0
chr1	3640317	+	hDNp73A			CR599961.1 BM471663		1
chr1	3642034	-	KIAA0495	57212	Hs.49658.1.1	AI420866		1
chr1	3642405	-	DKFZp434N0450			AI160130 BC013872.2		1
chr1	3642408	-	KIAA0495	57212	Hs.49658.1.2			1
chr1	3642625	+	hDNp73A			N27766		1
chr1	3643574	-	KIAA0495	57212	Hs.49658.1.4			1
chr1	3643902	-	KIAA0495	57212	Hs.49658.1.5			1
chr1	3678069	+	CCDC27	148870		DB336049 NM_152492.1		1
chr1	3682380	+	BC042129	388588	Hs.22047.1.3	BC042129.1		1
chr1	3682406	+	BC042129			AI990490		0
chr1	3684981	-	LRRC47	57470		AI673691		1
chr1	3686641	-	LRRC47	57470	Hs.268488.1.1	AW079726 NM_020710.1		1
chr1	3690916	-	LRRC47	57470		BG007254		1
chr1	3691962	+	BC042129		Hs.554016.1.1	AW187983		1
chr1	3718504	-	KIAA0562	9731	Hs.509017.1.1	CA442832		1
chr1	3718574	-	KIAA0562	9731		AI348371		1
chr1	3720273	-	KIAA0562	9731		NM_014704.2		0
chr1	3720390	-	KIAA0562	9731		AI143434		1
chr1	3721203	-	KIAA0562	9731	Hs.509017.1.2	BM052650		1
chr1	3722572	-	KIAA0562	9731	Hs.509017.1.8	AA715113		1
chr1	3735689	-	KIAA0562	9731	Hs.509017.1.16			1
chr1	3735757	-	KIAA0562	9731	Hs.509017.1.17			0
chr1	3740095	-	KIAA0562	9731	Hs.509017.1.22			1
chr1	3752958	-	KIAA0562	9731	Hs.509017.1.34	AA432150	BM148316	1
chr1	3753906	-	KIAA0562	9731		BI560569		1
chr1	3755078	-	KIAA0562	9731		DA881378		1
chr1	3756236	-	KIAA0562	9731			AI970952	1
chr1	3791851	+	DFFB	1677	Hs.133089.1.7	NM_001004286.1		1
chr1	3791859	+	DFFB	1677		DB299390		1
chr1	3791919				Hs.163813.1.1			1
chr1	3795548	-	C1orf174	339448		BM994753 NM_207356.1		1
chr1	3795559	-	C1orf174	339448	Hs.103939.1.1			1
chr1	3796278	-	C1orf174	339448		BQ293198		1
chr1	3812457				Hs.538235.1.1			0
chr1	4384607	+	AX748168			AW628519		1
chr1	4557313				Hs.354688.1.1			0
chr1	4587143				Hs.554015.1.1			1
chr1	4737715	+	AJAP1	55966		AA835004		1
chr1	4742967	+	AJAP1	55966		CD679301		1
chr1	4743100	+	AJAP1	55966		AI651303		1
chr1	4743711	+	AJAP1	55966	Hs.25924.1.10	BX115342 NM_018836.3		1
chr1	4752037	+	BC037321		Hs.12473.1.1	BC037321.2		1
chr1	4752046	+	BC037321			BF223292		1
chr1	4752429	+	BC037321			R45210		1
chr1	5060418				Hs.127550.1.1			0
chr1	5544355	-	AK125078			AK125078.1		1
chr1	5690818				Hs.407532.1.1			1
chr1	5833413				Hs.372983.1.1			0
chr1	5834690				Hs.143963.1.1			1
chr1	5834753				Hs.143963.1.2			1
chr1	5845454	-	NPHP4	261734		R40620 NM_015102.2		1
chr1	5845466	-	NPHP4	261734	Hs.462348.1.1			1
chr1	5845577	-	NPHP4	261734	Hs.462348.1.2			0
chr1	5855896	-	NPHP4	261734		BF303825		1
chr1	5869142	-	NPHP4	261734	Hs.462348.1.20			1
chr1	6062179	+	KCNAB2	8514			BQ678155	0
chr1	6069010	+	KCNAB2	8514			BM974920	1
chr1	6069010	+	KCNAB2	8514	Hs.440497.1.10	H96854		1
chr1	6081205	+	KCNAB2	8514	Hs.440497.1.22			1
chr1	6083827	+	KCNAB2	8514	Hs.440497.1.33	BG388339		1
chr1	6084433	-	CHD5	26038		R56066 NM_015557.1		1
chr1	6084441	-	CHD5	26038	Hs.522898.1.1			1
chr1	6087727	-	CHD5	26038		AA435597		1
chr1	6129031	-	CHD5	26038	Hs.522898.1.17			0
chr1	6142077	-	CHD5	26038	Hs.522898.1.20			1
chr1	6142077	-	RPL22	6146	Hs.515329.1.1			1
chr1	6167666	-	RPL22			AI921230 NM_000983.3		1
chr1	6167681	-	RPL22	6146	Hs.515329.1.3			1
chr1	6168868	-	RPL22	6146	Hs.515329.1.5			1
chr1	6169045	-	RPL22			BE293268		0
chr1	6169262	-	RPL22	6146	Hs.515329.1.6			1
chr1	6187493				Hs.536054.1.1			1
chr1	6190972	+	RNF207	388591			BF510516	0
chr1	6203448			148646	Hs.444729.1.11			0
chr1	6203452	+	RNF207	388591		N95458		1
chr1	6203834	-	ICMT	23463	Hs.515688.1.1	DV461033 NM_012405.3		1
chr1	6203946	+	RNF207	388591		NM_207396.2		1
chr1	6206101	-	ICMT	23463	Hs.515688.1.3			1
chr1	6206137	-	ICMT	23463	Hs.515688.1.4			0
chr1	6206172	-	ICMT	23463	Hs.515688.1.5			0
chr1	6207272	-	ICMT	23463	Hs.515688.1.8			0
chr1	6221060	+	C1orf211	148645	Hs.185688.1.1			0
chr1	6222089	+	C1orf211	148645		BC030279.1 BU733886		1
chr1	6222091	+	C1orf211	148645	Hs.185688.1.3			1
chr1	6229992	-	GPR153	387509		AW006293		1
chr1	6231443	-	GPR153	387509	Hs.531581.1.1			0
chr1	6234932	-	GPR153	387509		BG149785	AW138499	1
chr1	6246916	-	ACOT7	11332		W52044 NM_007274.3		1
chr1	6246921	-	ACOT7	11332	Hs.126137.1.1			1
chr1	6254942	-	ACOT7	11332			AW072404	1
chr1	6374266	-	ACOT7	11332		AA868459	BX093789	1
chr1	6382197				Hs.515779.1.1			1
chr1	6397878	-	HES2	54626	Hs.118727.1.5	BM695934		1
chr1	6400556	-	HES2	54626	Hs.118727.1.6			0
chr1	6400616	-	HES2	54626	Hs.118727.1.7			0
chr1	6424943	+	ESPN	83715			CA440225	1
chr1	6439318	+	ESPN	83715		AA601660	AI198829	1
chr1	6443024	+	ESPN	83715	Hs.147953.1.6			0
chr1	6443056				Hs.535256.1.1			1
chr1	6443576	+	ESPN	83715	Hs.147953.1.7	BQ636037		1
chr1	6443591	+	ESPN	83715		NM_031475.2		1
chr1	6443797	-	PLEKHG5	57449		AW134494		1
chr1	6443799	-	TNFRSF25	8718	Hs.462529.1.1			1
chr1	6444014	+	ESPN	83715	Hs.147953.1.9	AW139235		1
chr1	6449768	-	PLEKHG5	57449	Hs.284232.1.5	AI093105		1
chr1	6503993	-	NOL9	79707	Hs.59425.1.1	AI075717		1
chr1	6504206	-	NOL9	79707		BG340595		1
chr1	6508182	-	NOL9	79707		AW956487		0
chr1	6508214	-	NOL9	79707	Hs.59425.1.4			1
chr1	6508314	-	NOL9	79707	Hs.59425.1.6			1
chr1	6508363	-	NOL9	79707	Hs.59425.1.7			0
chr1	6514876	-	NOL9	79707	Hs.59425.1.14			0
chr1	6562402	+	TAS1R1	80835	Hs.124574.1.3	NM_177541.1		1
chr1	6571919	+	ZBTB48	3104	Hs.502330.1.19		CD673506	1
chr1	6571926	+	ZBTB48	3104		NM_005341.1 AA654247		1
chr1	6573365	-	RP11-58A11.5			DB384490 AB007938.1		1
chr1	6573373	-	KLHL21	9903	Hs.7764.1.1			1
chr1	6604706	+	PHF13	148479	Hs.516079.1.10			1
chr1	6606636	+	PHF13	148479	Hs.516079.1.13	NM_153812.1		1
chr1	6606649	+	PHF13	148479		BQ008536		1
chr1	6616209	+	THAP3	90326	Hs.9933.1.16	BU624154		1
chr1	6616814	-	DNAJC11	55735	Hs.462640.1.1	BE463599 NM_018198.1		1
chr1	6617744	-	DNAJC11	55735	Hs.462640.1.4	BU538032		1
chr1	6618232	+	THAP3	90326		NM_138350.2		1
chr1	6618263	-	DNAJC11	55735	Hs.462640.1.12			1
chr1	6624184	-	DNAJC11	55735			BQ018210	0
chr1	6628432	-	DNAJC11	55735		AL525212		1
chr1	6629173	-	DNAJC11	55735		DB276339		1
chr1	6636476	-	DNAJC11	55735		DB291833		0
chr1	6636754	-	DNAJC11	55735		AW268308		1
chr1	6766813				Hs.156291.1.1			1
chr1	6854606	+	CAMTA1	23261	Hs.397705.1.4			1
chr1	6854667	+	CAMTA1	23261	Hs.397705.1.5			1
chr1	6854696	+	CAMTA1	23261		BG622190	BM663444	1
chr1	6870845	+	CAMTA1	23261	Hs.397705.1.14	BF591352		1
chr1	6870848	+	CAMTA1	23261			AI278074	1
chr1	6897876	+	CAMTA1	23261		BQ189762	CK300876	1
chr1	6943925	+	CAMTA1	23261			BQ028282	0
chr1	7077103	+	CAMTA1	23261		DB336424		1
chr1	7084024	+	CAMTA1	23261		BE219324		1
chr1	7318434	+	CAMTA1	23261			BM678381	0
chr1	7352907	+	CAMTA1	23261	Hs.397705.1.15	AW105128		1
chr1	7362387	+	CAMTA1	23261		BM674839		1
chr1	7749528	+	CAMTA1	23261	Hs.397705.1.31			0
chr1	7749748	+	CAMTA1	23261	Hs.397705.1.32			0
chr1	7750503	+	CAMTA1	23261		BX112343		1
chr1	7752213	+	CAMTA1	23261	Hs.397705.1.35			0
chr1	7752346	+	CAMTA1	23261	Hs.397705.1.36	NM_015215.1		1
chr1	7752354	+	CAMTA1	23261		AI350168		1
chr1	7757304	+	VAMP3	9341			BU622747	1
chr1	7757304	+	VAMP3	9341	Hs.66708.1.2	BU622747		1
chr1	7759418	+	VAMP3	9341		AI203004	BF510417	1
chr1	7762940	+	VAMP3	9341	Hs.66708.1.11			1
chr1	7763366	+	VAMP3	9341	Hs.66708.1.14			1
chr1	7764077	+	VAMP3	9341	Hs.66708.1.16	CB178674		1
chr1	7764079	+	VAMP3	9341		NM_004781.3		1
chr1	7786605	+	PER3	8863	Hs.533339.1.9			1
chr1	7793596	+	PER3	8863		DB338517		1
chr1	7817899	-	UTS2	10911		BF957289		1
chr1	7825579	-	UTS2	10911		DA934711		1
chr1	7825729	-	UTS2	10911	Hs.162200.1.1	BC025776.1		1
chr1	7826148	+	PER3	8863	Hs.533339.1.30			1
chr1	7827822	+	PER3	8863	Hs.533339.1.32	BC026102.1		1
chr1	7827828	+	PER3	8863		BE500931		1
chr1	7830260	-	UTS2	10911	Hs.162200.1.3	BX100218		1
chr1	7899017				Hs.86447.1.1			1
chr1	7900233	-	TNFRSF9	3604		DB327694		1
chr1	7902493	-	TNFRSF9	3604	Hs.193418.1.1	NM_001561.4		1
chr1	7902950	-	TNFRSF9	3604		BG231261		1
chr1	7915774	-	TNFRSF9	3604	Hs.193418.1.4			0
chr1	7920369	-	TNFRSF9	3604		BX283080		1
chr1	7960337	+	PARK7	11315	Hs.419640.1.7			0
chr1	7960387	+	PARK7	11315		BM797575		0
chr1	7967925	+	PARK7	11315	Hs.419640.1.8	AF021819.1		1
chr1	7967933	+	PARK7	11315		AJ346410		1
chr1	7967990	+	PARK7	11315		AI051570		1
chr1	7968152	+	PARK7	11315	Hs.419640.1.9			1
chr1	7985818	-	ERRFI1	54206		BX409710		1
chr1	7993318	-	ERRFI1	54206		AA968886		1
chr1	7994365	-	ERRFI1	54206	Hs.11169.1.2	BF591278		1
chr1	7994380	-	ERRFI1	54206		NM_018948.2		1
chr1	7994849	-	ERRFI1	54206	Hs.11169.1.3			1
chr1	7994877	-	ERRFI1	54206	Hs.11169.1.4			1
chr1	7995726	-	ERRFI1	54206		AW298556		1
chr1	7999561	-	ERRFI1	54206		AI829138		1
chr1	8003350	-	ERRFI1	54206		BX110794		1
chr1	8004219	-	ERRFI1	54206	Hs.462992.1.1	BM263489	CK824639	1
chr1	8105100				Hs.550118.1.1			1
chr1	8200837				Hs.548243.1.1			1
chr1	8202973				Hs.550117.1.1			1
chr1	8281000				Hs.327917.1.1			0
chr1	8326814	+	SLC45A1	50651		AI928533 NM_001080397.1		1
chr1	8335025	-	RERE	473		AA669167		1
chr1	8335050	-	RERE	473	Hs.463041.1.1	NM_012102.3		1
chr1	8337157	-	RERE	473	Hs.463041.1.5	H12626		1
chr1	8346357	-	RERE	473	Hs.463041.1.34			1
chr1	8353863	-	RERE	473			AW575482	1
chr1	8361826	-	RERE	473			AW296433	0
chr1	8381235	-	RERE	473		AA252668		1
chr1	8402509	-	RERE	473		BF811164		1
chr1	8412688				Hs.549441.1.2			1
chr1	8555466	-	RERE	473	Hs.555014.1.1		BQ954605	1
chr1	8638917	-	RERE	473	Hs.463041.1.54			0
chr1	8725508	-	RERE	473			AV742646	0
chr1	8740384	-	RERE	473		N58785		1
chr1	8747046	-	RERE	473			BM976765	1
chr1	8842957	-	DKFZp666C036			BM668797		1
chr1	8843584	-	ENO1	2023	Hs.517145.1.1			0
chr1	8843642	-	DKFZp666C036			BE349519 CR596722.1		1
chr1	8843653	-	ENO1	2023	Hs.517145.1.2			1
chr1	8848902	-	DKFZp666C036			CF618936		1
chr1	8848999	-	ENO1	2023	Hs.517145.1.24			0
chr1	8851322	-	DKFZp666C036			AA878009		1
chr1	8853076	-	DKFZp666C036	2023	Hs.517145.1.38	AW291639		0
chr1	8854177	-	DKFZp666C036			BI596804		1
chr1	8862519				Hs.429843.1.1			1
chr1	8957735	+	CA6	765		NM_001215.2 BX282262		1
chr1	8957738	+	CA6	765	Hs.100322.1.15			1
chr1	9017748	-	SLC2A5	6518	Hs.439122.1.1	AW467506		1
chr1	9019587	-	SLC2A5	6518	Hs.530003.1.1	AI948666 NM_003039.1		1
chr1	9020119	-	SLC2A5	6518	Hs.530003.1.5			1
chr1	9082950	-	GPR157	80045		AA907102		1
chr1	9083140	-	GPR157	80045		AA936445		1
chr1	9130929				Hs.551837.1.1			1
chr1	9179789				Hs.463489.1.1			1
chr1	9224992	+	H6PD	9563		AA278674		1
chr1	9235022	+	H6PD	9563		AI912648	AW387635	1
chr1	9249133	+	H6PD	9563	Hs.463511.1.8			1
chr1	9249277	+	H6PD	9563		BU501276		1
chr1	9250541	+	H6PD	9563	Hs.463511.1.9	AA174004		1
chr1	9253981	+	H6PD	9563	Hs.463511.1.10	NM_004285.3		1
chr1	9253985	+	H6PD	9563		DB361882		1
chr1	9293586	+	SPSB1			BF854080		1
chr1	9350509	+	SPSB1	80176	Hs.8261.1.11	BP288757		1
chr1	9352171	+	SPSB1	80176	Hs.8261.1.14	NM_025106.2		1
chr1	9352178	+	SPSB1			AI023282		1
chr1	9407742				Hs.131775.1.1			1
chr1	9407794				Hs.131775.1.2			1
chr1	9407840				Hs.131775.1.3			1
chr1	9557462	+	SLC25A33	84275			DW460882	0
chr1	9565192	+	SLC25A33	84275	Hs.443826.1.12	AW194793		1
chr1	9565413	+	SLC25A33	84275	Hs.443826.1.14	NM_032315.2		1
chr1	9565420	+	SLC25A33	84275		CA313909		1
chr1	9566378	+	SLC25A33	84275		BM675987		1
chr1	9567822	+	SLC25A33	84275		AI921018		1
chr1	9587607	+	RP13-15M17.2			AI685174		1
chr1	9597514	+	TMEM201	199953	Hs.549271.1.27	NM_001010866.1		0
chr1	9604961	+	RP13-15M17.2			AW303469		1
chr1	9611092				Hs.149796.1.1			1
chr1	9635254	-	LOC644997			NM_001045478.1		1
chr1	9653151	+	PIK3CD	5293		BF904386		1
chr1	9655070	-	CR604408			CR604408.1		1
chr1	9663489	-	CR604408		Hs.535254.1.1	BI763597		1
chr1	9669006			440559	Hs.124319.1.2			1
chr1	9709873	+	PIK3CD	5293	Hs.518451.1.34			0
chr1	9711560	+	PIK3CD	5293	Hs.518451.1.47	NM_005026.2		1
chr1	9711570	-	CLSTN1	22883		AI627400		1
chr1	9711625	-	CLSTN1	22883		AI458163		0
chr1	9711665	-	CLSTN1	22883	Hs.29665.1.1	NM_001009566.1		1
chr1	9712603	-	CLSTN1	22883		BM991107		1
chr1	9712639	-	CLSTN1	22883	Hs.29665.1.4			1
chr1	9726552	-	CLSTN1	22883		DB235506		1
chr1	9727036	-	CLSTN1	22883		BE932592		1
chr1	9737873	-	CLSTN1	22883		BM807745		1
chr1	9754792	-	CLSTN1	22883		DA646577		1
chr1	9767976	-	CLSTN1	22883			BU730215	0
chr1	9808933	-	FLJ16126	645010		NM_001039777.1		1
chr1	9830914	-	CTNNBIP1	56998	Hs.463759.1.1	N27968 NM_020248.2		1
chr1	9832755	-	CTNNBIP1	56998	Hs.463759.1.3			0
chr1	9838135				Hs.507611.1.1			0
chr1	9904757	-	LZIC	84328	Hs.327252.1.1	AI377844		1
chr1	9908942	-	LZIC	84328		AI275547		1
chr1	9909017	-	LZIC	84328		AA625215		1
chr1	9909038				Hs.48458.1.1			1
chr1	9911582	-	LZIC	84328	Hs.327252.1.4	DB303824		1
chr1	9911924	-	LZIC	84328	Hs.327252.1.5	AI350775		1
chr1	9911973	-	LZIC	84328	Hs.327252.1.6			0
chr1	9912345	-	LZIC	84328		BU186239 BC007240.1		1
chr1	9912369	-	LZIC	84328	Hs.327252.1.7			1
chr1	9912887	-	LZIC	84328	Hs.327252.1.8	BU948761		1
chr1	9918175	-	LZIC	84328		CD697334		1
chr1	9964411	+	NMNAT1	64802		AI247931		1
chr1	9967213	+	NMNAT1	64802		BI835196		1
chr1	9968143	+	NMNAT1	64802	Hs.463807.1.1	NM_022787.3		1
chr1	9968146	+	NMNAT1	64802		AW004846		1
chr1	9998665	+	RBP7	116362	Hs.422688.1.3	NM_052960.1		1
chr1	9998666	+	RBP7	116362		BG201586		1
chr1	10055760	+	UBE4B	10277	Hs.386404.1.5		CB529467	1
chr1	10055763	+	UBE4B	10277		BE042922		1
chr1	10162672	+	UBE4B	10277		AA224453		0
chr1	10163246	+	UBE4B	10277	Hs.386404.1.59	N21292		1
chr1	10163877	+	UBE4B	10277	Hs.386404.1.60	NM_006048.2		1
chr1	10163884	+	UBE4B	10277		AW662761		1
chr1	10226453	+	KIF1B	23095		CV391009		1
chr1	10256368	+	KIF1B	23095			AW191629	0
chr1	10257898	+	KIF1B	23095		DB325933		1
chr1	10278392	+	KIF1B	23095		BP283179		1
chr1	10288011	+	KIF1B	23095	Hs.97858.1.22	AW195925		1
chr1	10291242	+	KIF1B	23095		AA775610	CA430971	1
chr1	10313123	+	KIF1B	23095		AI821782		1
chr1	10322763	+	KIF1B	23095		AV727394		1
chr1	10359290	+	KIF1B	23095	Hs.97858.1.54	AA758570		1
chr1	10361868	+	KIF1B	23095	Hs.97858.1.56			0
chr1	10363228	+	KIF1B	23095		AA682889		1
chr1	10364135	+	KIF1B	23095		CK023696		1
chr1	10364242	+	KIF1B	23095	Hs.97858.1.58	NM_015074.2		1
chr1	10364248	+	KIF1B	23095		AI082256		1
chr1	10385780	+	PGD	5226		CB116606		1
chr1	10389588	+	PGD	5226			BF511677	1
chr1	10401570	+	PGD	5226		BP373857		0
chr1	10402785	+	PGD	5226	Hs.464071.1.23	NM_002631.2		1
chr1	10402793	+	PGD	5226		BG698469		1
chr1	10424970	+	APITD1	378708	Hs.412311.1.6			0
chr1	10425178	+	APITD1	378708	Hs.412311.1.8			1
chr1	10425350	+	APITD1	378708	Hs.412311.1.9			1
chr1	10425389	+	APITD1			AL578583		1
chr1	10425452	+	APITD1	378708	Hs.412311.1.10	BF740143		1
chr1	10434031	+	APITD1	378708			BM719918	1
chr1	10434303	+	APITD1	378708	Hs.412311.1.14	AI400532		1
chr1	10434543	+	APITD1	378708	Hs.412311.1.16			1
chr1	10434580	+	APITD1			BX413583		0
chr1	10434647	+	APITD1			BF590359		1
chr1	10439162	-	DFFA	1676	Hs.48617.1.1	BM782064		1
chr1	10439266				Hs.48617.1.2			1
chr1	10441335	-	DFFA	1676		AA669842		1
chr1	10441798	-	DFFA	1676		AI435826		1
chr1	10442097	+	APITD1			AW376069		1
chr1	10442743	+	APITD1			CN336778		1
chr1	10443911	-	DFFA	1676	Hs.484782.1.6			0
chr1	10444665	-	DFFA	1676		AW196606		1
chr1	10445083	-	DFFA	1676		BE728454		1
chr1	10445112	-	DFFA	1676	Hs.484782.1.13			1
chr1	10445507	-	DFFA	1676	Hs.484782.1.16			1
chr1	10445548	-	DFFA	1676	Hs.484782.1.17			0
chr1	10496778	+	PEX14	5195			AI345025	1
chr1	10502666	+	PEX14	5195		BI835374		1
chr1	10507131	+	PEX14	5195			BU675932	1
chr1	10530293	+	PEX14	5195		AA020940		1
chr1	10532149	+	PEX14	5195		AI268355	BE326257	1
chr1	10561071	+	PEX14	5195	Hs.149983.1.3		BM677739	1
chr1	10561081	+	PEX14	5195		T69804		1
chr1	10603850	+	PEX14	5195		AW452058		1
chr1	10613397	+	PEX14	5195	Hs.149983.1.16	NM_004565.2		1
chr1	10613406	+	PEX14	5195		AI923921		1
chr1	10615337	+	PEX14	5195		AI810936		1
chr1	10619247	-	CASZ1	54897		BE326227 NM_001079843.1		1
chr1	10629849	-	CASZ1	54897	Hs.553537.1.1	CB049721		1
chr1	10646756	-	CASZ1	54897			BF511517	1
chr1	10657742				Hs.536069.1.1			0
chr1	10673757	-	CASZ1	54897		AI243794		1
chr1	10686517	-	CASZ1	54897			BM672258	1
chr1	10721569	-	CASZ1	54897			BM713777	0
chr1	10771139	-	CASZ1	54897	Hs.555111.1.1	BQ184751	BQ184751	1
chr1	10929114	-	C1orf127	148345		DB310297 NM_173507.1		1
chr1	10929119	-	C1orf127	148345	Hs.127026.1.1			1
chr1	10934638	-	C1orf127	148345		BE218449	BX107317	1
chr1	10996605	+	TARDBP	23435	Hs.300624.1.1			0
chr1	11005402	+	TARDBP	23435	Hs.300624.1.15			1
chr1	11005803	+	TARDBP	23435	Hs.300624.1.18			0
chr1	11006687	+	TARDBP	23435	Hs.300624.1.21	BX342082		1
chr1	11006796	+	TARDBP	23435	Hs.300624.1.22			1
chr1	11006827	+	TARDBP	23435	Hs.300624.1.23			1
chr1	11007397	+	TARDBP	23435	Hs.300624.1.25			1
chr1	11007629	+	TARDBP	23435	Hs.300624.1.26			1
chr1	11008134	+	TARDBP	23435	Hs.300624.1.27	AA580794		1
chr1	11008136	+	TARDBP	23435		NM_007375.3		1
chr1	11009167	-	MASP2	10747	Hs.119983.1.1			1
chr1	11009934	-	MASP2	10747		R56666		1
chr1	11012448	-	MASP2	10747		CN272819		1
chr1	11013172	+	TARDBP	23435		AI273516		1
chr1	11027441	-	MASP2	10747	Hs.119983.1.5	AI052820		1
chr1	11037235	-	SRM	6723	Hs.76244.1.1			0
chr1	11049256	-	EXOSC10	5394		AI024171 NM_001001998.1		1
chr1	11049266	-	EXOSC10	5394	Hs.321234.1.2			1
chr1	11051288	-	EXOSC10	5394		BM827214		1
chr1	11052485	-	EXOSC10	5394			T81438	0
chr1	11059652	-	EXOSC10	5394		DB346079		1
chr1	11061038	-	EXOSC10	5394		DA080670		1
chr1	11062968	-	EXOSC10	5394		AW377377		1
chr1	11063345	-	EXOSC10	5394	Hs.321234.1.26			0
chr1	11063406	-	EXOSC10	5394		BG774855		1
chr1	11084739				Hs.535253.1.2			0
chr1	11089174	-	FRAP1	2475		AA282830 NM_004958.2		1
chr1	11089181	-	FRAP1	2475	Hs.338207.1.1			1
chr1	11103887	-	FRAP1	2475		R11865		0
chr1	11114589	-	FRAP1	2475		BU629108	BU629108	1
chr1	11115520	-	FRAP1	2475		DB510474		1
chr1	11121597	-	FRAP1	2475		AW003328		1
chr1	11122059	-	FRAP1	2475		BX476615		1
chr1	11178580	+	ANGPTL7	10218	Hs.146559.1.14	CD676529		1
chr1	11178625	+	ANGPTL7	10218	Hs.146559.1.15	BE550259 NM_021146.2		1
chr1	11234300	-	FRAP1	2475		BQ004596		1
chr1	11268924	+	UBIAD1	29914	Hs.522933.1.7	NM_013319.1		1
chr1	11268937	+	UBIAD1	29914		DA439843		1
chr1	11268980	+	UBIAD1	29914	Hs.522933.1.8			1
chr1	11270425	+	UBIAD1	29914		BQ682119		1
chr1	11271078	+	UBIAD1	29914		BX507524		1
chr1	11466258	+	RP1-69M21.1			DB507534		1
chr1	11520194	+	PTCHD2	57540	Hs.202355.1.8	AB037758.1		1
chr1	11520197	+	RP1-69M21.1			AI024155		1
chr1	11520227	+	PTCHD2	57540	Hs.202355.1.9			0
chr1	11536252				Hs.538219.1.1			1
chr1	11595999				Hs.407577.1.1			1
chr1	11619588				Hs.517463.1.1			1
chr1	11631001	-	FBXO2	26232		AA441848		1
chr1	11631034	-	FBXO2	26232	Hs.132753.1.2	NM_012168.4		1
chr1	11644932	+	FBXO44	93611	Hs.519716.1.22	AI221722		1
chr1	11645968	+	FBXO44	93611	Hs.519716.1.24	AI374978		1
chr1	11645971	+	FBXO44	93611		NM_183412.2		1
chr1	11656673	+	FBXO6	26270	Hs.464419.1.11	AW070815		1
chr1	11656992	+	FBXO6	26270	Hs.464419.1.13	NM_018438.4		1
chr1	11657111	-	MAD2L2	10459		AA773444 AK094316.1		1
chr1	11657132	-	MAD2L2	10459	Hs.19400.1.1			1
chr1	11708498	+	AK125437	374946	Hs.371716.1.9	AA974305		1
chr1	11708501	+	AK125437			AK125437.1		1
chr1	11726643	+	AGTRAP	57085		BI025294		1
chr1	11729142	+	AGTRAP	57085		AW811042		1
chr1	11733413	+	AGTRAP	57085	Hs.464438.1.11	NM_020350.4		1
chr1	11733431	+	AGTRAP	57085		AI362267		1
chr1	11737446	+	AGTRAP	57085	Hs.464438.1.12	AW052065		1
chr1	11768373	-	MTHFR	4524		NM_005957.3		1
chr1	11772122	+	C1orf167	284498	Hs.552617.1.3			1
chr1	11772229	+	C1orf167	284498	Hs.552617.1.5			1
chr1	11772229	+	RP11-56N19.2			AA582865 AL834308.1		1
chr1	11772670	-	MTHFR	4524	Hs.214142.1.3			0
chr1	11813061	+	CLCN6	1185		AI656222		1
chr1	11823540	+	CLCN6	1185	Hs.193043.1.26			1
chr1	11823887	+	CLCN6	1185		DB138911		1
chr1	11825772	+	CLCN6	1185	Hs.193043.1.28	NM_021737.1		1
chr1	11825788	+	CLCN6	1185		BX113417		1
chr1	11828352	-	NPPA	4878	Hs.75640.1.1	AJ711682		1
chr1	11828362	-	NPPA	4878		NM_006172.1		1
chr1	11840100	-	NPPB	4879	Hs.219140.1.1	AI634108 NM_002521.2		1
chr1	11902231	-	KIAA2013	90231	Hs.520094.1.1	CN260339		1
chr1	11902695	-	KIAA2013	90231		BX098988 NM_138346.1		1
chr1	11902709	-	KIAA2013	90231	Hs.520094.1.7		EC549336	1
chr1	11904800	-	KIAA2013	90231		CA443798		1
chr1	11958181	+	PLOD1	5351	Hs.75093.1.40	NM_000302.2		1
chr1	11958191	+	PLOD1	5351		AA837848		1
chr1	11966409	+	MFN2	9927		BF742517		1
chr1	11996151	+	MFN2	9927	Hs.376681.1.54	NM_014874.2		1
chr1	11996173	+	MFN2	9927		H58349		1
chr1	12014682	+	RP5-1077B9.4	60672	Hs.8595.1.25	AI979240		1
chr1	12014693	+	IIP45			NM_021933.2		1
chr1	12103132	+	TNFRSF8	943			AW207870	1
chr1	12126851	+	TNFRSF8	943	Hs.1314.1.6	AI203419 NM_001243.3		1
chr1	12186351	+	TNFRSF1B	7133			BG231823	1
chr1	12191862	+	TNFRSF1B	7133	Hs.256278.1.18	NM_001066.2		1
chr1	12191872	+	TNFRSF1B	7133		AI309205		1
chr1	12224726	+	VPS13D	55187		AA856925	AI732866	1
chr1	12293296	+	VPS13D	55187		AA258386		1
chr1	12320642	+	VPS13D	55187		AA610364	AA610364	1
chr1	12331659	+	VPS13D	55187	Hs.439381.1.27	DB344430		1
chr1	12375191	+	VPS13D	55187		F02327		1
chr1	12452273	+	VPS13D	55187		BE092606		1
chr1	12465277	+	VPS13D	55187			BQ027543	0
chr1	12483008	+	VPS13D	55187			CF891080	1
chr1	12490237	+	VPS13D	55187		CD686583		1
chr1	12490293	+	VPS13D	55187		AA610273		1
chr1	12492008	+	VPS13D	55187	Hs.439381.1.64			1
chr1	12492075	+	VPS13D	55187		AI000898		1
chr1	12493001	+	VPS13D	55187	Hs.439381.1.65	CN302777		1
chr1	12494682	+	VPS13D	55187	Hs.439381.1.66	NM_015378.2		1
chr1	12494686	+	VPS13D	55187		AI085762		1
chr1	12550524	-	DHRS3	9249	Hs.289347.1.1	AA477978 NM_004753.4		1
chr1	12562718	-	DHRS3	9249	Hs.289347.1.14			1
chr1	12581010	-	DHRS3	9249		BF057280	AI393953	1
chr1	12592837	-	DHRS3	9249		CA388729		1
chr1	12598696	-	DHRS3	9249	Hs.289347.1.18	BQ181293	BQ181293	1
chr1	12649684	+	AADACL4	343066		NM_001013630.1		1
chr1	12711313	+	AK127828			AK127828.1		1
chr1	12743689	+	C1orf158	93190		AI962705 NM_152290.1		1
chr1	12743689	+	C1orf158	93190	Hs.98095.1.8			1
chr1	12746434	+	C1orf158	93190	Hs.98095.1.10			1
chr1	12760635	+	PRAMEF12	390999		NM_001080830.1 AI339502		1
chr1	12778810	+	PRAMEF1			NM_023013.1		1
chr1	12861631	-	PRAMEF4			NM_001009611.1		1
chr1	12903155	+	PRAMEF8	391002		NM_001012276.1		1
chr1	13200782	-	PRAMEF3	401940		NM_001013692.1		1
chr1	13241644	+	PRAMEF5			NM_001013407.1		1
chr1	13251652				Hs.531416.1.1			1
chr1	13300778	+	PRAMEF9	343070		NM_001010890.1		1
chr1	13480018	-	PRAMEF8	391002		NM_001012276.1		1
chr1	13674027	-	RP4-597A16.1			AI333655 CR622769.1		1
chr1	13674032	+	LRRC38	126755	Hs.263561.1.1			0
chr1	13785865	+	PDPN	10630			AW855268	1
chr1	13815332	+	PDPN	10630	Hs.468675.1.14			0
chr1	13815369	+	PDPN	10630		N83207		0
chr1	13815467	+	PDPN	10630	Hs.468675.1.15	BX338683		1
chr1	13815546	+	PDPN	10630	Hs.468675.1.16			1
chr1	13816028	+	PDPN	10630		DA367065		1
chr1	13816197	+	PDPN	10630	Hs.468675.1.19			1
chr1	13816410	+	PDPN	10630		BF086604		0
chr1	13817033	+	PDPN	10630	Hs.468675.1.20	NM_198389.2		1
chr1	13817042	+	PDPN	10630		BF341233		1
chr1	13959914	+	PRDM2	7799		T87330		1
chr1	13959951	+	PRDM2	7799			BX487054	0
chr1	13972126	+	PRDM2	7799		AA744843		1
chr1	13979491	+	PRDM2	7799		BQ343855		1
chr1	13979612	+	PRDM2	7799		DA387143		0
chr1	13981809	+	PRDM2	7799		AL599142		1
chr1	13986739	+	PRDM2	7799	Hs.371823.1.18			1
chr1	13986765	+	PRDM2	7799		BM069435		1
chr1	13986930	+	PRDM2	7799	Hs.371823.1.19	AI038089		1
chr1	13987159	+	PRDM2	7799	Hs.371823.1.20	AI651991		1
chr1	14022580	+	PRDM2	7799	Hs.371823.1.26			0
chr1	14024154	+	PRDM2	7799	Hs.371823.1.31	BE671863		1
chr1	14024162	+	PRDM2	7799		BC014468.1		1
chr1	14866906	+	RP1-21O18	23254			BF508585	0
chr1	14893410	+	FLJ43806	399563	Hs.547254.1.1		CA944788	0
chr1	14944356	+	FLJ43806	399563			AI970394	1
chr1	14967300	+	KIAA1026			AI632517		1
chr1	14982146	+	FLJ43806	399563			BM723676	0
chr1	15018573	+	FLJ43806	399563			AI150433	0
chr1	15032160	+	FLJ43806	399563			BF222870	1
chr1	15077953				Hs.364146.1.1			0
chr1	15078393	+	FLJ43806	399563	Hs.364146.1.2		BM989878	1
chr1	15160822	+	RP1-21O18	23254			BM981241	1
chr1	15264747	+	RP1-21O18	23254	Hs.368823.1.12			0
chr1	15265161	+	RP1-21O18	23254	Hs.368823.1.16			0
chr1	15265667	+	RP1-21O18	23254	Hs.368823.1.17			1
chr1	15267238	+	KIAA1026			BF056909		1
chr1	15310897	-	C1orf126	200197		AI207143		1
chr1	15312545	+	FLJ43806			BF688192		1
chr1	15315035	-	C1orf126	200197	Hs.447976.1.1	NM_182534.1		1
chr1	15317125	+	FLJ43806	399563	Hs.531424.1.5	BX648256.1		1
chr1	15317130	+	FLJ43806			DB325975		1
chr1	15419559	+	TMEM51	55092	Hs.465305.1.18	AA430036		1
chr1	15525762	-	AK055853			AK055853.1		1
chr1	15527825	-	AK055853			BE645883		1
chr1	15528808	+	FHAD1	114827	Hs.436721.1.11			1
chr1	15529091	+	FHAD1	114827	Hs.436721.1.13			1
chr1	15529142	+	FHAD1	114827	Hs.436721.1.14			0
chr1	15529579	+	RP3-467K16.1			BM998749		1
chr1	15549224	+	RP3-467K16.1			CB240889		1
chr1	15559764	+	KIAA1937			BE888078		1
chr1	15563400	+	FHAD1	114827	Hs.436721.1.22			1
chr1	15596599	+	FHAD1	114827	Hs.436721.1.25			1
chr1	15599365	+	KIAA1937			BC015238.1		1
chr1	15602062				Hs.532159.1.1			1
chr1	15627926	+	EFHD2	79180	Hs.465374.1.7			1
chr1	15629199	+	EFHD2	79180	Hs.465374.1.14			0
chr1	15629287	+	EFHD2	79180	Hs.465374.1.15			1
chr1	15629412	+	EFHD2	79180	Hs.465374.1.16	AA412527		1
chr1	15629422	+	EFHD2	79180		NM_024329.4		1
chr1	15645734	+	CTRC	11330	Hs.8709.1.13	NM_007272.2		1
chr1	15645748	+	CTRC	11330		AA363469		1
chr1	15671169	+	ELA2A	63036	Hs.21.1.12	NM_033440.1		1
chr1	15671175	+	ELA2A	63036		AW874472		1
chr1	15688804	-	CASP9	842	Hs.329502.1.2	AA644357		1
chr1	15690477	+	RP11-265F14.2	51032	Hs.553535.1.7	CK825351		1
chr1	15690482	+	ELA2B			NM_015849.2		1
chr1	15691351	-	CASP9	842	Hs.329502.1.3	BE962426		1
chr1	15766931	+	DNAJC16	23341		DA410001		1
chr1	15768174	+	DNAJC16	23341	Hs.549123.1.19			1
chr1	15768266	+	DNAJC16	23341		BE549981		1
chr1	15768713	-	AGMAT	79814		BE465445		1
chr1	15769189	+	DNAJC16	23341		CD656003		1
chr1	15770110	+	DNAJC16	23341		BQ894958		1
chr1	15770763	-	AGMAT	79814		BF739980		1
chr1	15770815	+	DNAJC16	23341	Hs.549123.1.22	NM_015291.2		1
chr1	15771110	+	DNAJC16	23341		BE326837		1
chr1	15772462	-	AGMAT	79814		F32232		1
chr1	15772608	-	AGMAT	79814		BF034448		1
chr1	15772637	-	AGMAT	79814	Hs.461532.1.8			1
chr1	15847976	+	DDI2	84301		CV418240		1
chr1	15852634	+	DDI2	84301		CR738111		1
chr1	15859946	+	DDI2	84301		CR999543		1
chr1	15861112	+	RSC1A1	6248	Hs.239459.1.1			1
chr1	15861113	+	DDI2	84301		W87782		1
chr1	15861364	+	RSC1A1	6248	Hs.239459.1.2			0
chr1	15863380	+	DDI2	84301		H40376		1
chr1	15864203	+	DDI2	84301		BM511010		1
chr1	15866139	+	CR622439			BQ439631		1
chr1	15866460	+	CR622439			BM556838		1
chr1	15868124	+	CR622439			CR622439.1 AI355940		1
chr1	15890056	+	PLEKHM2	23207		AW984355		1
chr1	15922566	+	PLEKHM2	23207		DA571599	BM724257	0
chr1	15933850	+	PLEKHM2	23207	Hs.145049.1.45	AI801018		1
chr1	15933851	+	PLEKHM2	23207		AB020649.1		1
chr1	15940471	+	SLC25A34	284723	Hs.116113.1.4	NM_207348.1		1
chr1	15940478	+	SLC25A34	284723		BU616365		1
chr1	15947064	+	LOC388595			NM_001013641.1		1
chr1	15984441	+	FBLIM1	54751	Hs.530101.1.24			0
chr1	15985667	+	FBLIM1	54751	Hs.530101.1.25	BC019895.1		1
chr1	15985676	+	FBLIM1	54751		BQ671070		1
chr1	16033292				Hs.119298.1.1			1
chr1	16033456	-	AK124018			AA856583		0
chr1	16034229	-	AK124018			BF204396		1
chr1	16034250				Hs.119298.1.3			1
chr1	16036970				Hs.421247.1.1			1
chr1	16044481	-	AK124018			T06268		1
chr1	16051179	+	SPEN	23013		AW904724		1
chr1	16122179	+	SPEN	23013		BG199008		1
chr1	16129007	+	SPEN	23013	Hs.270499.1.15			1
chr1	16129812	+	SPEN	23013	Hs.270499.1.17			0
chr1	16130106	+	SPEN	23013	Hs.270499.1.18			0
chr1	16132868	+	SPEN	23013	Hs.270499.1.19			0
chr1	16138597	+	SPEN	23013		AA384953		1
chr1	16139227	+	SPEN	23013	Hs.270499.1.36			1
chr1	16139537	+	SPEN	23013	Hs.270499.1.37	NM_015001.2		1
chr1	16139542	+	SPEN	23013		T79853		1
chr1	16140950	-	ZBTB17	7709	Hs.433764.1.1	AW611771 NM_003443.1		1
chr1	16160929	-	ZBTB17	7709		BF995683		1
chr1	16205759	+	C1orf64	149563	Hs.29190.1.4	NM_178840.2		1
chr1	16205777	+	C1orf64	149563		AI732325		1
chr1	16213109	-	HSPB7	27129	Hs.502612.1.1	AI245147 AX747447.1		1
chr1	16213994	-	HSPB7	27129	Hs.502612.1.2			1
chr1	16233132	+	CLCNKA	1187	Hs.552570.1.12			1
chr1	16233132	+	CLCNKB	1188		AI821546		1
chr1	16253955	-	FAM131C	348487		CA868462		1
chr1	16256390	+	CLCNKA	1187	Hs.552570.1.16			1
chr1	16256390	+	CLCNKB	1188	Hs.352243.1.11	BF510399		1
chr1	16256850	-	FAM131C	348487		CA773504 NM_182623.1		1
chr1	16256853	-	FAM131C	348487	Hs.126825.1.6			1
chr1	16314634	-	EPHA2	1969		AI149696		1
chr1	16323418	-	EPHA2	1969	Hs.171596.1.1	AW271604 NM_004431.2		1
chr1	16356408				Hs.439443.1.2			0
chr1	16365824				Hs.212815.1.1			0
chr1	16396938	-	ARHGEF19	128272	Hs.378115.1.1			1
chr1	16397184	-	ARHGEF19	128272		AW673027 NM_153213.2		1
chr1	16397187	-	ARHGEF19	128272	Hs.378115.1.2			1
chr1	16423011		C1orf224	343531	Hs.162595.1.1			1
chr1	16427755	-	C1orf89	79363	Hs.27017.1.1	BU785386		1
chr1	16430768	-	C1orf89	79363		AI744915 NM_030907.2		1
chr1	16430782	-	C1orf89	79363	Hs.546430.1.1			1
chr1	16436028	-	C1orf89	79363	Hs.546430.1.10			0
chr1	16445883	-	FBXO42	54455		AJ712821		1
chr1	16445922	-	FBXO42	54455	Hs.522384.1.1			1
chr1	16446467	-	FBXO42	54455	Hs.522384.1.2			0
chr1	16447611	-	FBXO42	54455	Hs.522384.1.3	AW452892		1
chr1	16449102	-	FBXO42	54455	Hs.522384.1.5			0
chr1	16449145	-	FBXO42	54455	Hs.522384.1.6	NM_018994.1		0
chr1	16449484	-	FBXO42	54455	Hs.522384.1.7			1
chr1	16449555	-	FBXO42	54455	Hs.522384.1.8			1
chr1	16449651	-	FBXO42	54455	Hs.522384.1.9			0
chr1	16449741	-	FBXO42	54455	Hs.522384.1.10			0
chr1	16454793	-	FBXO42	54455		CV365701		1
chr1	16491406	-	FBXO42	54455	Hs.522384.1.24			1
chr1	16550537	-	FBXO42	54455		D20915		1
chr1	16594493	+	C1orf144	26099		BM687144		0
chr1	16594629	+	C1orf144	26099	Hs.252967.1.5			1
chr1	16594762	-	SPATA21	374955		AK128106.1		1
chr1	16594855	-	SPATA21	374955		DB166158		1
chr1	16595184	-	SPATA21	374955		AI262211		1
chr1	16595451	+	C1orf144	26099	Hs.252967.1.6	NM_015609.1		1
chr1	16596426				Hs.464495.1.1			1
chr1	16596596				Hs.464495.1.2			1
chr1	16597224	+	C1orf144	26099	Hs.464495.1.3 Hs.252967.1.8			1
chr1	16597724	-	SPATA21	374955	Hs.549317.1.2	BQ648090		1
chr1	16640692	+	NECAP2	55707	Hs.437385.1.3		BQ013695	1
chr1	16640701	+	NECAP2	55707		AA433925		1
chr1	16658150	+	NECAP2	55707	Hs.437385.1.17			1
chr1	16658301	+	NECAP2	55707	Hs.437385.1.19			1
chr1	16659159	+	NECAP2	55707	Hs.437385.1.27	NM_018090.3		1
chr1	16659172	+	NECAP2	55707		BU676615		1
chr1	16666548	-	KIAA1922			CN290096		1
chr1	16711131				Hs.12575.1.1			1
chr1	16732936	-	LOC440570	440570		NM_001013708.1		1
chr1	16737256	+	AX747988			AX747988.1		1
chr1	16761400	-	DQ585677			AI076757		1
chr1	16761501	-	DQ585677			AI094039 DQ585677.1		1
chr1	16789630	-	NBPF1	55672		N59245	AI467847	1
chr1	16792734	-	NBPF1			AA577102		1
chr1	16793084	-	NBPF1	55672			AW022970	0
chr1	16795117	-	NBPF1	55672		BX112983	BX112983	1
chr1	16795148	-	NBPF1			BE466207		1
chr1	16797862	-	NBPF1			DA183883		1
chr1	16798881	-	NBPF1			AI671614		1
chr1	16801419	-	NBPF1			AW991374		1
chr1	16804496	-	NBPF1			AI373099		1
chr1	16805100	-	NBPF1	55672	Hs.467587.1.3			1
chr1	16805200	-	NBPF1	55672	Hs.467587.1.4			1
chr1	16816762	-	FLJ00313			BX090876		1
chr1	16816811				Hs.201106.1.1			1
chr1	16817332	-	FLJ00313	84809	Hs.522876.1.6	BE675852		1
chr1	16817628	-	CROCCL1	84809	Hs.522876.1.7			1
chr1	16849429	+	MST1		Hs.475654.1.2	CR589990.1		1
chr1	16849433	+	MST1			BG567560		1
chr1	16849503	+	MST1			AA994171		1
chr1	16877545				Hs.551832.1.1			1
chr1	16882513				Hs.522897.1.1			1
chr1	16884105	-	RP1-163M9.1			BG167857		1
chr1	16890885				Hs.538199.1.1			1
chr1	16896877	-	RP1-163M9.1			AA398742		1
chr1	16904676				Hs.548239.1.1			1
chr1	16934432				Hs.510028.1.1			1
chr1	16953993	-	MSTP9	11223	Hs.535250.1.1			1
chr1	16956137	-	NR_002729			BM668149		1
chr1	16956201	-	NR_002729			AI138920		1
chr1	17073161	+	LOC440570	440570		NM_001013708.1 AA626381		1
chr1	17086611	-	BC070363		Hs.391327.1.1	BX110374		1
chr1	17087619	-	BC070363			N94999 BC070363.1		1
chr1	17087632			400741	Hs.465405.1.1			1
chr1	17104490				Hs.538196.1.1			0
chr1	17170045	+	CROCC	9696	Hs.309403.1.23			0
chr1	17172047	+	CROCC	9696	Hs.309403.1.26	NM_014675.2		1
chr1	17173581	-	MFAP2	4237	Hs.389137.1.1	AI129067		1
chr1	17173585	-	MFAP2	4237		NM_017459.1		1
chr1	17185039	-	ATP13A2	23400	Hs.128866.1.1	AI334403 NM_022089.1		1
chr1	17217800	-	SDHB	6390		BX485170 NM_003000.2		1
chr1	17217848	-	SDHB	6390	Hs.465924.1.1			1
chr1	17219762	-	SDHB	6390		AW812990		1
chr1	17227680	-	SDHB	6390		DB488012		1
chr1	17230036	-	SDHB	6390		BQ003867	BF304117	1
chr1	17265840	-	PADI2	11240	Hs.33455.1.1	D25831 NM_007365.2		1
chr1	17267230	-	PADI2	11240	Hs.33455.1.4			0
chr1	17278115	-	PADI2	11240	Hs.33455.1.7	BQ189298		1
chr1	17445087	+	PADI1	29943	Hs.412941.1.4	NM_013358.2		1
chr1	17445089	+	PADI1	29943		AI685069		1
chr1	17483314	+	PADI3	51702		NM_016233.2 BM020359		1
chr1	17483315	+	PADI3	51702	Hs.149195.1.11			1
chr1	17508315	+	PADI4	23569	Hs.522969.1.1			0
chr1	17555541	+	PADI4	23569	Hs.522969.1.14			0
chr1	17563081	+	PADI4	23569	Hs.522969.1.19	NM_012387.1		1
chr1	17563083	+	PADI4	23569		D20597		1
chr1	17600782	+	PADI6	353238		NM_207421.3		1
chr1	17605837	-	RCC2	55920	Hs.380857.1.1	BQ774471		1
chr1	17605865	-	RCC2	55920		NM_018715.1		1
chr1	17606746	-	RCC2	55920	Hs.380857.1.2			0
chr1	17608069	-	RCC2	55920	Hs.380857.1.8			1
chr1	17843854	+	ARHGEF10L	55160			AI934124	0
chr1	17890074	+	ARHGEF10L	55160		AW135554	AW135554	1
chr1	17893064	+	ARHGEF10L	55160			AA682440	0
chr1	17896908	+	ARHGEF10L	55160		AI700400		1
chr1	17896950	+	ARHGEF10L	55160	Hs.443460.1.34	CK818930		1
chr1	17896957	+	ARHGEF10L	55160		NM_018125.3		1
chr1	17949060				Hs.291965.1.1			0
chr1	18026145	+	ACTL8	81569		BX341641 NM_030812.1		1
chr1	18026145	+	ACTL8	81569	Hs.2149.1.6			1
chr1	18273493				Hs.522954.1.2			0
chr1	18473968	+	IGSF21	84966		BQ706111		1
chr1	18577555	+	IGSF21	84966	Hs.212511.1.21	NM_032880.2		1
chr1	18577565	+	IGSF21	84966		BF939845		1
chr1	18685067	+	KLHDC7A			NM_152375.2 BM976939		1
chr1	18854783	+	PAX7	5081			BM969393	1
chr1	18935219	+	PAX7	5081		NM_013945.1		1
chr1	18947947			284530	Hs.552826.1.1			0
chr1	19070505	-	ALDH4A1	8659	Hs.77448.1.1	AW571937		1
chr1	19070512	-	ALDH4A1	8659		NM_170726.1		1
chr1	19103360	-	FLJ00074			BF056932 AK024480.1		1
chr1	19103365	-	IFFO2	126917	Hs.466625.1.1			1
chr1	19105992	-	IFFO2	126917	Hs.466625.1.2	AW611780		1
chr1	19106909	-	IFFO2	126917	Hs.466625.1.3			1
chr1	19107372	-	IFFO2	126917	Hs.466625.1.4			0
chr1	19273586	-	ZUBR1			AW262132 NM_020765.2		1
chr1	19273598	-	UBR4	23352	Hs.148078.1.1			1
chr1	19282979	-	UBR4	23352			BM987022	0
chr1	19287898	-	UBR4	23352	Hs.148078.1.23			0
chr1	19292532	-	ZUBR1			DA147453		1
chr1	19299489	-	ZUBR1			DA124830		1
chr1	19299554	-	UBR4	23352	Hs.148078.1.46			0
chr1	19309197	-	ZUBR1			DB097754		1
chr1	19320267	-	ZUBR1			BG176954		1
chr1	19320299	-	UBR4	23352	Hs.148078.1.80			1
chr1	19326306	-	ZUBR1			BE160297		1
chr1	19352303	-	ZUBR1			BP362067		1
chr1	19352394	-	UBR4	23352	Hs.148078.1.109			0
chr1	19384275	-	ZUBR1			H02088		1
chr1	19408504	-	UBR4	23352	Hs.148078.1.146			1
chr1	19414740	-	KIAA0090	23065		AI372059		1
chr1	19417168	-	KIAA0090	23065		AI884809 NM_015047.1		1
chr1	19417171	-	KIAA0090	23065	Hs.439200.1.3			1
chr1	19417286	-	KIAA0090	23065	Hs.439200.1.4	AA449957		1
chr1	19417468	-	KIAA0090	23065	Hs.439200.1.5			1
chr1	19417769	-	KIAA0090	23065	Hs.439200.1.7			1
chr1	19418045	-	KIAA0090	23065	Hs.439200.1.8			0
chr1	19429244	+	LOC284513	284513	Hs.121406.1.2			1
chr1	19458075	+	MRTO4	51154	Hs.463797.1.14			1
chr1	19458128	+	MRTO4	51154		BG258866		0
chr1	19458192	+	MRTO4	51154		AW250871		1
chr1	19458359	+	MRTO4	51154		BG027438		1
chr1	19458548	+	MRTO4	51154		BE514883		1
chr1	19459207	+	MRTO4	51154	Hs.463797.1.18	NM_016183.3		1
chr1	19459211	+	MRTO4	51154		D19856		1
chr1	19465062	-	AKR7L	246181	Hs.380188.1.1	NM_201252.1		1
chr1	19466217	-	AKR7L	246181	Hs.380188.1.3			1
chr1	19481575	-	AKR7A3	22977		AI921206		1
chr1	19481638	-	AKR7A3	22977	Hs.6980.1.6	CB157461 NM_012067.2		1
chr1	19503036	-	AKR7A2	8574	Hs.512807.1.12	BU957495		0
chr1	19527259	+	PQLC2	54896			CB242790	1
chr1	19527259	+	PQLC2	54896	Hs.523036.1.14	CB242790		1
chr1	19528365	+	PQLC2	54896	Hs.523036.1.19	BG055813		1
chr1	19528381	+	PQLC2	54896		NM_017765.2		1
chr1	19531509	+	PQLC2	54896	Hs.523036.1.20	CX781428		1
chr1	19533562	+	PQLC2	54896		BG057784		1
chr1	19537853	-	CAPZB	832	Hs.432760.1.1	BQ773230		1
chr1	19537859	-	CAPZB	832		NM_004930.2	EX571695	1
chr1	19538223	-	CAPZB	832	Hs.432760.1.4	BP424756		0
chr1	19538441	-	CAPZB	832	Hs.432760.1.5			1
chr1	19543436	-	CAPZB	832		BF876041		0
chr1	19550379	-	CAPZB	832		DB306181		1
chr1	19556487	-	CAPZB	832		BG577327		0
chr1	19573255	-	CAPZB	832	Hs.432760.1.14	AI075690		1
chr1	19600295	+	NM_001039773			NM_001039773.1		1
chr1	19646484	-	CAPZB	832		AL703629		1
chr1	19650000	-	CAPZB	832		BF801546		1
chr1	19659663	-	CAPZB	832		AW105154		1
chr1	19674081	-	CAPZB	832	Hs.555288.1.1		BF512721	0
chr1	19790883				Hs.430098.1.2			1
chr1	19797213	+	C1orf151	440574	Hs.466662.1.1			1
chr1	19807725	+	C1orf151	440574		AI919597		1
chr1	19825710	+	C1orf151	440574	Hs.466662.1.6			1
chr1	19825793	+	C1orf151	440574		DA181302		0
chr1	19828902	+	C1orf151	440574		DB323148		1
chr1	19849896	+	NBL1	4681		AW193382		1
chr1	19856424	+	NBL1	4681	Hs.439671.1.11			1
chr1	19857532	+	NBL1	4681	Hs.439671.1.14	NM_182744.2		1
chr1	19862033				Hs.530152.1.1			1
chr1	19880046	+	HTR6	3362	Hs.22180.1.5	AW290937		1
chr1	19881292	-	TMCO4	255104		BM974434		1
chr1	19881323	-	TMCO4	255104	Hs.466729.1.1			1
chr1	19881427	-	TMCO4	255104		BQ356647		1
chr1	19942393	-	TMCO4	255104		AI916592	AI690542	1
chr1	19953016	-	TMCO4	255104		BF754212		1
chr1	19953784	-	TMCO4	255104			AW452619	0
chr1	20013104	-	RNF186	54546		AA857720 NM_019062.1		1
chr1	20013113	-	RNF186	54546	Hs.124835.1.1			1
chr1	20018582				Hs.468012.1.1			1
chr1	20111881	+	OTUD3	23252	Hs.374987.1.1			0
chr1	20112021	+	OTUD3	23252	Hs.374987.1.2	AB007928.2		1
chr1	20112025	+	OTUD3	23252		AI142801		1
chr1	20174510	-	PLA2G2A	5320	Hs.466804.1.2	BX334819		1
chr1	20174517	-	PLA2G2A	5320		NM_000300.2		1
chr1	20238700				Hs.538186.1.1			0
chr1	20290248	+	PLA2G5	5322	Hs.319438.1.9			1
chr1	20290274	+	PLA2G5	5322		N54791		1
chr1	20290981	+	PLA2G5	5322		CR607562.1 BF060949		1
chr1	20311020	-	PLA2G2D	26279		NM_012400.2		1
chr1	20311729	-	PLA2G2D	26279	Hs.189507.1.2	AI769633		1
chr1	20312811	-	PLA2G2D	26279	Hs.189507.1.3			1
chr1	20343160	+	PLA2G2F	64600	Hs.302034.1.1			1
chr1	20349459	+	PLA2G2F	64600		NM_022819.2 BM987713		1
chr1	20359648				Hs.537081.1.1			0
chr1	20383355				Hs.550803.1.2			1
chr1	20390899	+	UBXN10	127733	Hs.432503.1.5			1
chr1	20390947	+	UBXD3			R02333		0
chr1	20392529	+	UBXN10	127733	Hs.432503.1.6			1
chr1	20392562	+	UBXD3	127733	Hs.432503.1.7	NM_152376.2		1
chr1	20392590	+	UBXN10	127733	Hs.432503.1.8			1
chr1	20393781	+	UBXD3			BM979952		1
chr1	20395140	+	UBXD3			BX091133		1
chr1	20397435	+	UBXD3			AA436710		1
chr1	20397730				Hs.538185.1.1			0
chr1	20401907				Hs.550115.1.1			0
chr1	20443735				Hs.343640.1.1			1
chr1	20558613	+	FLJ32784			AI632765		1
chr1	20558880	-	BC040588	339505	Hs.522987.1.1	DB573627		1
chr1	20559659	-	LOC339505	339505	Hs.522987.1.2			1
chr1	20572019	-	BC040588			AI208710		1
chr1	20576457	-	LOC339505	339505	Hs.522987.1.3			1
chr1	20681470	-	CAMK2N1	55450	Hs.197922.1.1	BE350087 NM_018584.5		1
chr1	20682432	-	CAMK2N1	55450	Hs.197922.1.4			1
chr1	20682464	-	CAMK2N1	55450			BG623757	1
chr1	20682666	-	CAMK2N1	55450	Hs.197922.1.6			0
chr1	20698527	-	C1orf166	79594	Hs.10101.1.1	AI307135		1
chr1	20698529	-	C1orf166			NM_024544.1		1
chr1	20754087	+	FAM43B	163933	Hs.429179.1.1	NM_207334.1 BX332897		1
chr1	20755221	+	FAM43B	163933	Hs.538184.1.1	DB326693		1
chr1	20817981	+	CDA	978	Hs.466910.1.9	NM_001785.2		1
chr1	20817988	+	CDA	978		AI343863		1
chr1	20844892	-	DDOST	1650		CA426965		1
chr1	20848438	-	DDOST	1650	Hs.523145.1.2			1
chr1	20849816	+	PINK1	65018	Hs.389171.1.17			1
chr1	20849906	+	PINK1	65018		CD107310		0
chr1	20850397	+	PINK1	65018	Hs.389171.1.23	BF196557		1
chr1	20850591	+	PINK1	65018	Hs.389171.1.24	NM_032409.2		1
chr1	20850846	-	DDOST	1650		CB139937 NM_005216.4		1
chr1	20850876	-	DDOST	1650	Hs.523145.1.3			1
chr1	20851113	-	DDOST	1650		BF033647		0
chr1	20851268	-	DDOST	1650	Hs.523145.1.8			1
chr1	20852569	-	DDOST	1650	Hs.523145.1.13	AA381232		1
chr1	20863093	-	KIF17	57576	Hs.130411.1.1	BX370065		1
chr1	20863095	-	KIF17	57576		NM_020816.1		1
chr1	20918808	-	AK123841			AI827579 AK123841.1		1
chr1	20918811	-	SH2D5	400745	Hs.166270.1.1			1
chr1	20938175				Hs.538183.1.1			1
chr1	20939346				Hs.550802.1.1			1
chr1	20941759	-	HP1BP3	50809	Hs.142442.1.2			1
chr1	20943724	-	HP1BP3	50809	Hs.142442.1.10			1
chr1	20953138	-	HP1BP3	50809	Hs.142442.1.25			1
chr1	20974735	-	HP1BP3	50809	Hs.142442.1.39			1
chr1	20975341	-	HP1BP3	50809	Hs.142442.1.42			1
chr1	20975718	-	HP1BP3	50809	Hs.142442.1.44			0
chr1	21005554	-	EIF4G3	8672	Hs.467084.1.1	AI087868		1
chr1	21005560	-	EIF4G3	8672		NM_003760.3		1
chr1	21006155	-	EIF4G3	8672		AA468635		1
chr1	21009817	-	EIF4G3	8672		BM706443		1
chr1	21050337	-	EIF4G3	8672		CX165019		1
chr1	21059505	-	EIF4G3	8672		AW889360		1
chr1	21061368	-	EIF4G3	8672	Hs.467084.1.34			0
chr1	21085279	-	EIF4G3	8672		BE883490		1
chr1	21100270	-	EIF4G3	8672			BQ230536	1
chr1	21119393	-	EIF4G3	8672		BE181277		1
chr1	21121147	-	EIF4G3	8672		BX470517		1
chr1	21128450	-	EIF4G3	8672	Hs.467084.1.50			1
chr1	21140324	-	EIF4G3	8672	Hs.467084.1.51			1
chr1	21148517	-	EIF4G3	8672		BG006780		1
chr1	21150139	-	EIF4G3	8672			AI267507	1
chr1	21197032	-	EIF4G3	8672		CV425516		1
chr1	21200278	-	EIF4G3	8672		DB451482		1
chr1	21200469	-	EIF4G3	8672			BM986815	1
chr1	21203872	-	EIF4G3	8672		AI467945		1
chr1	21213378	-	EIF4G3	8672		W88457		1
chr1	21263611	-	EIF4G3	8672	Hs.467084.1.71			1
chr1	21313699	-	EIF4G3	8672		BE007960		1
chr1	21331197	-	EIF4G3	8672		BQ329987		1
chr1	21374193	-	EIF4G3	8672	Hs.550114.1.1	AA398640	AA398640	1
chr1	21374761	-	EIF4G3	8672		AA843399		1
chr1	21416326	-	CR595983			BU733112 CR595983.1		1
chr1	21416331	-	ECE1	1889	Hs.195080.1.1			1
chr1	21418597	-	ECE1	1889		CD364951		1
chr1	21418641	-	ECE1	1889	Hs.195080.1.3			1
chr1	21434035	-	ECE1	1889		CB991335		1
chr1	21439604	-	ECE1	1889		BX114007	BX114007	1
chr1	21505343	+	CR625155			BE672608		1
chr1	21622186	-	AK098438			AA483807 AK098438.1		1
chr1	21622187		NBPF2P	343381	Hs.449026.1.1			1
chr1	21656192	+	NBPF3	84224		BU622590	BU622590	1
chr1	21665826	+	NBPF3	84224			AW022970	0
chr1	21672780	+	NBPF3	84224	Hs.325422.1.14			1
chr1	21683980	+	NBPF3	84224		BG028790 NM_032264.2		1
chr1	21683980	+	NBPF3	84224	Hs.325422.1.20			1
chr1	21750641	+	ALPL	249			CB265524	0
chr1	21777482	+	ALPL	249	Hs.75431.1.30	NM_000478.3		1
chr1	21777493	+	ALPL	249		DB363758		1
chr1	21790267				Hs.297337.1.2			0
chr1	21795294	-	RAP1GAP	5909	Hs.148178.1.2	AI827348 NM_002885.1		1
chr1	21877659	-	USP48	84196	Hs.467524.1.2			1
chr1	21877981	-	USP48	84196	Hs.467524.1.3	BQ009305		1
chr1	21878275	-	USP48	84196		BX431333		0
chr1	21878307	-	USP48	84196	Hs.467524.1.5			1
chr1	21879148	-	USP48	84196		AW798637		1
chr1	21920728	-	USP48	84196		BG532315		1
chr1	21923051	-	USP48	84196		DB045352		1
chr1	21925490	-	USP48	84196		DA092848		1
chr1	21926925	-	USP48	84196	Hs.467524.1.32	CA436959		1
chr1	21937743	-	USP48	84196		H24327		1
chr1	21956205	-	USP48	84196			CR743465	0
chr1	22021311	-	HSPG2	3339		AA450342 NM_005529.4		1
chr1	22021326	-	HSPG2	3339	Hs.550478.1.1			1
chr1	22022305	-	HSPG2	3339	Hs.550478.1.8			0
chr1	22024301	+	LDLRAD2	401944		NM_001013693.1		1
chr1	22034489	-	HSPG2	3339	Hs.550478.1.50			1
chr1	22117021	-	HSPG2	3339			CB962645	1
chr1	22128662	-	HSPG2	3339			BM702347	1
chr1	22188428	+	ELA3B	23436	Hs.181289.1.10	NM_007352.2		1
chr1	22188440	+	ELA3B	23436		AI922815		1
chr1	22197722	+	ELA3B	23436	Hs.181289.1.13	BM510886		1
chr1	22211617	+	ELA3A	10136	Hs.471034.1.16	BM893889		1
chr1	22211618	+	ELA3B	23436	Hs.181289.1.23			1
chr1	22211622	+	ELA3A	10136		NM_005747.3		1
chr1	22223074				Hs.416521.1.1			1
chr1	22230299	+	HSPC157	29092	Hs.279842.1.12	T25938		1
chr1	22254516	+	CDC42	998		BG007111		1
chr1	22277256	+	CDC42	998		BE062679		1
chr1	22289207	+	CDC42	998	Hs.467637.1.9	DB555657		1
chr1	22289879	+	CDC42	998	Hs.467637.1.18	H16070		1
chr1	22290698	+	CDC42	998	Hs.467637.1.19			1
chr1	22290885	+	CDC42	998		BX400172		0
chr1	22291428	+	CDC42	998	Hs.467637.1.23			1
chr1	22291491	+	CDC42	998	Hs.467637.1.24			1
chr1	22291812	+	CDC42	998	Hs.467637.1.25			1
chr1	22292022	+	CDC42	998	Hs.467637.1.26	NM_001791.3		1
chr1	22292030	+	CDC42	998		AA910340		1
chr1	22300440	+	CDC42	998	Hs.246509.1.1	BQ005539		1
chr1	22316384	-	WNT4	54361		AA393766		1
chr1	22318788	-	WNT4	54361	Hs.25766.1.2			0
chr1	22319052	-	WNT4	54361	Hs.25766.1.3			1
chr1	22326116	-	WNT4	54361	Hs.25766.1.11		BM894135	1
chr1	22528684				Hs.441668.1.1			1
chr1	22674037	+	ZBTB40	9923		BQ025961	BQ025961	1
chr1	22710832	+	ZBTB40	9923	Hs.528723.1.9			1
chr1	22711147	+	ZBTB40	9923	Hs.528723.1.11			0
chr1	22724374	+	ZBTB40	9923			BM679128	1
chr1	22727125	+	ZBTB40	9923	Hs.528723.1.21			1
chr1	22727467	+	ZBTB40	9923		BM977545		1
chr1	22727567	+	ZBTB40	9923		NM_014870.2 D30962		1
chr1	22729772	+	ZBTB40	9923		BM791578		1
chr1	22730234	+	ZBTB40	9923	Hs.418966.1.2	N90703		1
chr1	22788701	+	EPHA8	2046	Hs.283613.1.5	BM678240		1
chr1	22802674	+	EPHA8	2046		AI813918 NM_020526.3		1
chr1	22838679	+	C1QA	712	Hs.9641.1.6			1
chr1	22838709	+	C1QA	712		BX337442		1
chr1	22838762	+	C1QA	712	Hs.9641.1.7			0
chr1	22847186	+	C1QC	714	Hs.467753.1.12	CR609138.1		1
chr1	22847191	+	C1QC	714		CN480852		1
chr1	22860612	+	C1QB	713	Hs.533352.1.1 Hs.8986.1.7			1
chr1	22860616	+	C1QB	713		NM_000491.3 BQ772329		1
chr1	22860717	+	C1QB	713	Hs.8986.1.8			1
chr1	22861199	+	C1QB	713		DB572696		1
chr1	22864503	+	C1QB	713		BU734475		1
chr1	22990807	+	EPHB2	2048		AI767989		1
chr1	22990880	+	EPHB2	2048	Hs.523329.1.7			0
chr1	22998619	+	EPHB2	2048			BM979918	1
chr1	23090346	+	EPHB2	2048	Hs.523329.1.12			1
chr1	23113667	+	EPHB2	2048	Hs.523329.1.33			1
chr1	23113753	+	EPHB2	2048	Hs.523329.1.34	DB383390		1
chr1	23114405	+	EPHB2	2048	Hs.523329.1.36	AW662549		1
chr1	23114410	+	EPHB2	2048		NM_017449.3		1
chr1	23120580	+	AK025975		Hs.380705.1.1	AI569083		1
chr1	23209913	-	CR607811			BX377446 CR607811.1		1
chr1	23209914			127309	Hs.236896.1.1			1
chr1	23276448	+	AOF2			DA077670		1
chr1	23277417	-	LUZP1			BQ184839		1
chr1	23278163	+	AOF2			BE092078		1
chr1	23282766	+	KDM1	23028	Hs.549117.1.45		AI147885	1
chr1	23282771	+	AOF2			NM_015013.2 DB521172		1
chr1	23282917	+	KDM1	23028	Hs.549117.1.46			1
chr1	23283101	-	LUZP1			AI203325		1
chr1	23283643	+	AOF2			AI921851		1
chr1	23284037	-	LUZP1	7798	Hs.454808.1.1	AA716428		1
chr1	23284043	-	LUZP1	7798	Hs.257900.1.2			1
chr1	23285179	+	AOF2			BG562882		1
chr1	23285889	-	LUZP1	7798	Hs.257900.1.3			0
chr1	23286780	-	LUZP1	7798	Hs.257900.1.5			1
chr1	23289507	-	LUZP1	7798	Hs.454808.1.5			0
chr1	23291301	-	LUZP1			BF767945		1
chr1	23292671	-	LUZP1			AW452969		1
chr1	23292748	-	LUZP1	7798	Hs.454808.1.8			0
chr1	23308207	-	LUZP1	7798			BG942153	0
chr1	23334643	-	LUZP1			BF733591		1
chr1	23349103	-	LUZP1			CV390970		1
chr1	23390974	-	HTR1D	3352	Hs.121482.1.1	NM_000864.3		1
chr1	23480389				Hs.99836.1.1			1
chr1	23503111				Hs.547258.1.3			0
chr1	23503767	-	HNRPR	10236	Hs.373763.1.1	AI016354		1
chr1	23506355	-	HNRPR			DA103066		1
chr1	23508846	-	HNRPR			AA493588 NM_005826.2		1
chr1	23508866	-	HNRNPR	10236	Hs.373763.1.4			1
chr1	23509280	-	HNRNPR	10236	Hs.373763.1.5			0
chr1	23512631	-	HNRPR			BP344791		0
chr1	23517557	-	HNRPR			DA199068		0
chr1	23517723	-	HNRNPR	10236	Hs.373763.1.17			0
chr1	23519113	-	HNRPR			DB162269		1
chr1	23520599	-	HNRPR			BQ876248		1
chr1	23522461	-	HNRNPR	10236			DW446561	1
chr1	23522625	-	HNRPR			DA074526		0
chr1	23555362				Hs.443580.1.1			1
chr1	23558527	-	ZNF436	80818	Hs.293798.1.1	AI829223 NM_001077195.1		1
chr1	23559041	-	ZNF436	80818	Hs.293798.1.2	CD244735		1
chr1	23559110	-	ZNF436	80818		AL526324		1
chr1	23570863	+	C1orf213	148898	Hs.61884.1.2	NM_138479.2		1
chr1	23570868	+	C1orf213	148898		AA400095		1
chr1	23570919	+	C1orf213	148898	Hs.61884.1.3			1
chr1	23571671	+	C1orf213	148898		DA719337		1
chr1	23577459	-	TCEA3	6920		F20510		1
chr1	23580141	-	TCEA3	6920	Hs.446354.1.1	NM_003196.1		1
chr1	23580442	-	TCEA3	6920	Hs.446354.1.4	AI380260		1
chr1	23582512	-	TCEA3	6920		BM719337	BM684186	1
chr1	23625693	-	DDEFL1			BQ773839		1
chr1	23627634	-	DDEFL1			DB165860 NM_017707.2		1
chr1	23627644	-	ASAP3	55616	Hs.437379.1.1			1
chr1	23642261	-	DDEFL1			AA427860		1
chr1	23705506	-	E2F2	1870	Hs.194333.1.1	W73922 NM_004091.2		1
chr1	23712197	-	E2F2	1870		BX480442		1
chr1	23724206	-	E2F2	1870			AA679076	0
chr1	23756993	-	ID3	3399	Hs.76884.1.2	AA814236		1
chr1	23757042	-	ID3	3399		NM_002167.2		1
chr1	23839645	+	MDS2	259283	Hs.523369.1.3	BC041472.1		1
chr1	23892916	+	RPL11	6135	Hs.388664.1.2			0
chr1	23894593	+	RPL11	6135	Hs.388664.1.17		CA337140	1
chr1	23895494	+	RPL11	6135	Hs.388664.1.22	NM_000975.2		1
chr1	23895525	+	RPL11	6135		BG775068		0
chr1	23895912	+	RPL11	6135	Hs.388664.1.26			1
chr1	23896222	+	RPL11	6135	Hs.388664.1.28			1
chr1	23904699	+	RPL11	6135		AI702327		1
chr1	23950947	+	TCEB3	6924	Hs.549069.1.16			1
chr1	23951020	+	TCEB3			CD653124		1
chr1	23953223	-	AL049675			BU176860		1
chr1	23953539	+	TCEB3			BE779318		1
chr1	23958970	+	TCEB3	6924	Hs.549069.1.36	NM_003198.1		1
chr1	23958994	+	TCEB3			AA876383		1
chr1	23959592	-	AL049675			AI436123		1
chr1	23959672	-	AL049675			AW969162		1
chr1	23960454	-	AL049675			AI936917		1
chr1	23960907				Hs.15535.1.1			1
chr1	23961136	+	TCEB3		Hs.15535.1.2	AA921885		1
chr1	23986779	+	C1orf128	57095	Hs.31819.1.7			0
chr1	23987307	+	C1orf128	57095	Hs.31819.1.10	AA494489		1
chr1	23987309	+	C1orf128	57095		NM_020362.2		1
chr1	23987567	+	C1orf128	57095		AI031684		1
chr1	23989690	-	GALE	2582	Hs.447606.1.2	AI223378		1
chr1	23994616	+	LYPLA2	11313	Hs.533479.1.18	NM_007260.2		1
chr1	23994622	+	LYPLA2	11313		AA907047		1
chr1	23994675	-	GALE	2582	Hs.76057.1.3	BF001894 NM_001008216.1		1
chr1	24000953	-	HMGCL	3155		AW515491 AK122801.1		1
chr1	24000962	-	HMGCL	3155	Hs.533444.1.2			1
chr1	24008606	-	HMGCL	3155		AU156619		1
chr1	24009377	-	HMGCL	3155	Hs.533444.1.16			0
chr1	24044151	-	FUCA1	2517		AA973671 NM_000147.3		1
chr1	24044172	-	FUCA1	2517	Hs.370858.1.1			1
chr1	24044642	-	FUCA1	2517	Hs.370858.1.4			1
chr1	24047825	-	FUCA1	2517		AU134105		1
chr1	24058873	-	FUCA1	2517		DA467083		0
chr1	24069602	-	CNR2	1269		AI218261		1
chr1	24070307	-	CNR2	1269	Hs.550810.1.1	AV715015		1
chr1	24072151	-	CNR2	1269	Hs.402577.1.1	AI475798		1
chr1	24073046	-	CNR2	1269	Hs.73037.1.1	NM_001841.1		1
chr1	24159441	+	PNRC2			DA399015		1
chr1	24161559	+	PNRC2			BQ214776		1
chr1	24161758	+	PNRC2	55629	Hs.512636.1.11	CN404866		1
chr1	24161955	+	PNRC2	55629	Hs.512636.1.12			1
chr1	24162445	+	PNRC2			AV719191		1
chr1	24162518	+	PNRC2	55629	Hs.512636.1.13	NM_017761.2		1
chr1	24162520	+	PNRC2	55629	Hs.7862.1.1			1
chr1	24162541	+	PNRC2			DB362871		1
chr1	24162622	+	PNRC2			BI711159		1
chr1	24163864	-	FUSIP1			AI954700		1
chr1	24163949	-	FUSIP1			AA251426		1
chr1	24163998	-	FUSIP1			AI492352		1
chr1	24165521	-	FUSIP1			AI016352 NM_006625.3		1
chr1	24165531	+	FUSIP1	10772	Hs.3530.1.1			1
chr1	24165697	-	FUSIP1			BX450740		1
chr1	24165805	+	FUSIP1	10772	Hs.3530.1.2			1
chr1	24166541	+	FUSIP1	10772	Hs.3530.1.10			1
chr1	24166612	+	FUSIP1	10772	Hs.3530.1.11			0
chr1	24168150	-	FUSIP1			AI611747		1
chr1	24168180	+	FUSIP1	10772	Hs.3530.1.12			0
chr1	24169010	+	PNRC2			BF987899		1
chr1	24170052	+	FUSIP1	10772	Hs.3530.1.16			1
chr1	24177189	-	FUSIP1			DA802036		1
chr1	24178131	-	FUSIP1			AV756785		1
chr1	24255111	-	RP11-293P20.1			DB336885 BX647455.1		1
chr1	24255123	-	MYOM3	127294	Hs.523413.1.1			1
chr1	24264724	-	MYOM3	127294	Hs.523413.1.5			1
chr1	24318847	-	IL22RA1	58985		AA132964 NM_021258.2		1
chr1	24318848	-	IL22RA1	58985	Hs.110915.1.1			1
chr1	24353221	-	CRF2			DB329726 BC101408.1		1
chr1	24359078	-	CRF2			DB369047		1
chr1	24505005				Hs.132480.1.1			1
chr1	24522760	+	GRHL3	57822			AI079431	1
chr1	24554382	+	GRHL3	57822	Hs.369825.1.8	BM971236		1
chr1	24554395	+	GRHL3	57822		NM_198173.1		1
chr1	24556074	-	RP3-462O23.2-002			AI146799 BC040212.1		1
chr1	24556080	-	C1orf201	90529	Hs.403187.1.1			1
chr1	24566058	-	RP3-462O23.2-002	90529		DB297355	AW016859	1
chr1	24568843	-	RP3-462O23.2-002			BI828801		1
chr1	24572777	-	RP3-462O23.2-002			BI546567		1
chr1	24587905	-	C1orf201	90529			BU685830	1
chr1	24589876	-	RP3-462O23.2-002			BG211712		1
chr1	24590328	-	RP3-462O23.2-002	90529		AA830620	AA830620	1
chr1	24600155	-	RP3-462O23.2-002			BF434813		1
chr1	24619195	+	NIPAL3	57185	Hs.523442.1.6			1
chr1	24620247	+	NPAL3			BF002764		1
chr1	24621567	+	NIPAL3	57185			AI088001	0
chr1	24653901	+	NIPAL3	57185	Hs.523442.1.18			1
chr1	24665415	+	NIPAL3	57185	Hs.523442.1.28	AI432603		1
chr1	24668408	+	NIPAL3	57185	Hs.523442.1.33			0
chr1	24671946	+	NPAL3			AW952122		1
chr1	24672053	+	NIPAL3	57185	Hs.523442.1.40	BE219420		1
chr1	24674329	+	NPAL3			AI963230		1
chr1	24734767	+	RCAN3	11123	Hs.468261.1.12			1
chr1	24734841	+	DSCR1L2			BG422095		1
chr1	24735981	+	DSCR1L2			W94185		1
chr1	24736093	+	RCAN3	11123	Hs.399958.1.1 Hs.468261.1.15			1
chr1	24736097	+	DSCR1L2			BQ009855		1
chr1	24740118	+	DSCR1L2			BM023121		1
chr1	24756121	+	C1orf130	400746		AI669879	AI669879	1
chr1	24756304	+	C1orf130	400746			CB243974	1
chr1	24758053	+	C1orf130	400746			CA437141	1
chr1	24808403	+	C1orf130	400746	Hs.200253.1.4	NM_001010980.3		1
chr1	24808406	+	C1orf130	400746		CB242977		1
chr1	24848086	+	SRRM1	10250	Hs.18192.1.13			1
chr1	24848107	+	SRRM1	10250		DA666678		1
chr1	24849120	+	SRRM1	10250	Hs.18192.1.14			1
chr1	24849164	+	SRRM1	10250		DB206857		1
chr1	24850690	+	SRRM1	10250		BM828650		1
chr1	24854156	+	SRRM1	10250	Hs.18192.1.21			0
chr1	24862146	+	SRRM1	10250	Hs.18192.1.29	BF510099		1
chr1	24870553	+	SRRM1	10250			DW439409	1
chr1	24872111	+	SRRM1	10250	Hs.18192.1.53			0
chr1	24872348	+	SRRM1	10250	Hs.18192.1.54	CX782666		1
chr1	24872359	+	SRRM1	10250		NM_005839.3		1
chr1	24969651	+	CLIC4	25932			CB051578	1
chr1	25005006	+	CLIC4	25932			BM683423	0
chr1	25005621	+	CLIC4	25932			AA777318	1
chr1	25019863	+	CLIC4			R07747		1
chr1	25039121	+	CLIC4			BI547702		0
chr1	25040031	+	CLIC4	25932	Hs.440544.1.9			1
chr1	25040141	+	CLIC4			BE925879		0
chr1	25040771	+	CLIC4	25932	Hs.440544.1.17			0
chr1	25040869	+	CLIC4	25932	Hs.440544.1.19			1
chr1	25041386	+	CLIC4	25932	Hs.440544.1.20			1
chr1	25042746	+	CLIC4	25932	Hs.440544.1.21			1
chr1	25043344	+	CLIC4	25932	Hs.440544.1.22	NM_013943.1		1
chr1	25043399	+	CLIC4	25932	Hs.440544.1.23	DB326799		1
chr1	25098588	-	RUNX3	864	Hs.170019.1.1	AI763391 NM_001031680.2		1
chr1	25098639	-	RUNX3	864	Hs.170019.1.2	BI021239		1
chr1	25099284	-	RUNX3	864	Hs.170019.1.3			0
chr1	25100091	-	RUNX3	864	Hs.170019.1.4			0
chr1	25246446				Hs.547259.1.1			1
chr1	25293354				Hs.538167.1.1			1
chr1	25421353	-	SYF2	25949		NM_015484.4		1
chr1	25421754	-	SYF2	25949	Hs.20013.1.1	AI401700		1
chr1	25422021	-	SYF2	25949		R07683		1
chr1	25422188	-	SYF2	25949	Hs.20013.1.3			1
chr1	25428076	-	SYF2	25949	Hs.20013.1.10	CN306576		1
chr1	25428134	-	SYF2	25949		BG977390		1
chr1	25441314	-	C1orf63	57035		AI638549 BC041843.1		1
chr1	25441333	-	C1orf63	57035	Hs.259412.1.1			1
chr1	25441665	-	C1orf63	57035	Hs.259412.1.5			1
chr1	25443076	-	C1orf63	57035			AA526129	1
chr1	25447260				Hs.436346.1.1			0
chr1	25449049	-	C1orf63	57035		AW339238		1
chr1	25451307	-	C1orf63	57035		AW972842		1
chr1	25461578				Hs.530217.1.1			1
chr1	25501815	-	C1orf63	57035		DB319399		1
chr1	25506560	-	C1orf63	57035		T84899		1
chr1	25529523	+	RHD	6007		NM_016124.3		1
chr1	25553355	-	RHCE	6006		AA662117		1
chr1	25560069	+	TMEM50A	23585	Hs.523054.1.11			1
chr1	25560135	+	TMEM50A	23585		W52334		1
chr1	25560218	+	TMEM50A	23585	Hs.523054.1.13			1
chr1	25560588	+	TMEM50A	23585	Hs.523054.1.16			1
chr1	25561326	-	RHCE	6006	Hs.449968.1.3	AK127547.1		1
chr1	25561348	+	TMEM50A	23585	Hs.523054.1.17			1
chr1	25561389	-	RHCE	6006	Hs.449968.1.4			1
chr1	25561437	+	TMEM50A	23585	Hs.523054.1.18	AI673470		1
chr1	25561439	+	TMEM50A	23585		NM_014313.2		1
chr1	25561441	-	RHCE	6006	Hs.449968.1.5			1
chr1	25629701				Hs.538164.1.1			1
chr1	25690545	+	TMEM57	55219		AA306700		1
chr1	25697639	+	TMEM57	55219		AU152835		1
chr1	25697812	+	TMEM57	55219		AI919483		1
chr1	25698516	+	TMEM57	55219		NM_018202.3		1
chr1	25699287	+	TMEM57	55219		AI300984		1
chr1	25767959	+	LDLRAP1	26119	Hs.184482.1.12	NM_015627.1		1
chr1	25767977	+	LDLRAP1	26119		CD672500		1
chr1	25799358				Hs.538163.1.1			0
chr1	25845612	+	MAN1C1	57134		BE672018		1
chr1	25845775	+	MAN1C1	57134			BM671192	1
chr1	25904338	+	MAN1C1	57134		AI652602		1
chr1	25983524	+	MAN1C1	57134	Hs.197043.1.23	NM_020379.1		1
chr1	25983532	+	MAN1C1	57134		AA720020		1
chr1	25985285				Hs.546727.1.1			0
chr1	26003753	+	FAM54B	56181			BX102802	0
chr1	26015818	+	SEPN1	57190	Hs.429353.1.27			0
chr1	26017299	+	SEPN1	57190	Hs.429353.1.28	NM_206926.1		1
chr1	26017304	+	SEPN1	57190		AI682869		1
chr1	26031366	+	FAM54B	56181	Hs.323396.1.13			1
chr1	26032013	+	FAM54B	56181	Hs.323396.1.22	CR606265.1		1
chr1	26032020	+	FAM54B	56181		N80193		1
chr1	26033083	-	C1orf135	79000		AI655878 NM_024037.1		1
chr1	26033084	-	C1orf135	79000	Hs.149305.1.1			1
chr1	26033895	-	C1orf135	79000	Hs.149305.1.3	AA165018		1
chr1	26034003	-	C1orf135	79000		CX783603		1
chr1	26058957	-	PAQR7	164091		AF150380		1
chr1	26060561	-	PAQR7	164091		NM_178422.4 BF764937		1
chr1	26060562	-	PAQR7	164091	Hs.523652.1.1			1
chr1	26061774	-	PAQR7	164091	Hs.523652.1.2			0
chr1	26062490	-	PAQR7	164091	Hs.523652.1.5			0
chr1	26083258	-	C1orf215			DB328273 NM_152497.1		1
chr1	26099179	-	STMN1	3925		AA102597 NM_203399.1		1
chr1	26099201	-	STMN1	3925	Hs.209983.1.1			1
chr1	26099340	-	STMN1	3925	Hs.209983.1.2			1
chr1	26099546	-	STMN1	3925		W06860		0
chr1	26099645	-	STMN1	3925	Hs.209983.1.5			1
chr1	26099926	-	STMN1	3925			BI861013	0
chr1	26100565	-	STMN1	3925		H13038		0
chr1	26100722	-	STMN1	3925	Hs.209983.1.8			0
chr1	26101650	-	STMN1	3925		DB107022		1
chr1	26102390	-	STMN1	3925		DB161958		0
chr1	26159848	-	PAFAH2	5051	Hs.477083.1.1			1
chr1	26160543	-	PAFAH2	5051	Hs.477083.1.4			0
chr1	26224706	+	EXTL1	2134			CA428033	1
chr1	26235519	+	EXTL1	2134	Hs.150956.1.10			1
chr1	26235541	+	EXTL1	2134		NM_004455.2 R52893		1
chr1	26237100	-	SLC30A2	7780	Hs.143545.1.2			0
chr1	26237241	-	SLC30A2	7780	Hs.143545.1.3			0
chr1	26238019	-	SLC30A2	7780	Hs.143545.1.6			1
chr1	26243986	-	SLC30A2	7780		CB997282		1
chr1	26248135				Hs.259664.1.1			1
chr1	26250381	-	TRIM63	84676		AI351421 NM_032588.2		1
chr1	26250389	-	TRIM63	84676	Hs.279709.1.1			1
chr1	26323275	+	PDIK1L	149420		BM149536		1
chr1	26323366	+	PDIK1L	149420		DA364043		1
chr1	26324626	+	PDIK1L	149420		BU742621 NM_152835.1		1
chr1	26324628	+	PDIK1L	149420	Hs.468801.1.6			1
chr1	26361706	+	GRRP1	79927	Hs.201737.1.5	NM_024869.2		1
chr1	26361708	+	GRRP1	79927		CA866201		1
chr1	26363040	+	GRRP1	79927	Hs.444127.1.1	BX118398		1
chr1	26369946	+	ZNF593	51042	Hs.477273.1.6	NM_015871.2		1
chr1	26369952	+	ZNF593	51042		BG714123		1
chr1	26388959	+	CNKSR1	10256	Hs.16232.1.31	AI218572		1
chr1	26388962	+	CNKSR1	10256		NM_006314.1		1
chr1	26402046	+	CATSPER4	378807		AA421134		1
chr1	26428918	+	BC030768		Hs.375067.1.2	BC030768.2		1
chr1	26465857	+	CCDC21	64793		CB999792		1
chr1	26476072	+	CCDC21	64793	Hs.63795.1.21			1
chr1	26477366	-	UBXD5			AI126237		1
chr1	26477818	+	CCDC21	64793		BM145464		1
chr1	26477885	+	CCDC21	64793	Hs.63795.1.25	NM_022778.2		1
chr1	26477888	+	CCDC21	64793		AA410505		1
chr1	26480596	+	SH3BGRL3	83442	Hs.109051.1.4	NM_031286.3		1
chr1	26480602	+	SH3BGRL3	83442		AA853831		1
chr1	26481349	-	UBXD5			DB324696 NM_145345.2		1
chr1	26481360	-	UBXN11	91544	Hs.145061.1.2			1
chr1	26519598	+	CD52	1043	Hs.276770.1.5	NM_001803.2		1
chr1	26519617	+	CD52	1043		AV739688		1
chr1	26520955	-	AIM1L	55057	Hs.128738.1.1			0
chr1	26523391	+	CD52	1043		DB313438		1
chr1	26560711	-	ZNF683	257101		BG231749 NM_173574.1		1
chr1	26560714	-	ZNF683	257101	Hs.353208.1.1			1
chr1	26627093	+	LIN28	79727		AA206989		1
chr1	26628800	+	LIN28	79727	Hs.86154.1.10	AA101325		1
chr1	26628806	+	LIN28	79727		NM_024674.4		1
chr1	26631615	+	DHDDS	79947			DW444898	0
chr1	26637803	+	DHDDS	79947		BM352080		0
chr1	26647643	+	DHDDS	79947	Hs.369385.1.12			1
chr1	26661833	-	AL050085		Hs.383807.1.1	BF511893 AL050085.1		1
chr1	26668301	+	DHDDS	79947	Hs.369385.1.19			0
chr1	26668486	+	DHDDS	79947	Hs.369385.1.20			0
chr1	26669391	+	DHDDS	79947	Hs.369385.1.22			1
chr1	26670372	+	DHDDS	79947	Hs.369385.1.24	NM_205861.1		1
chr1	26670387	+	DHDDS	79947		BF843009		1
chr1	26674310	+	HMGN2	3151	Hs.181163.1.12			1
chr1	26674804	+	HMGN2	3151		BG030816		0
chr1	26675042	+	HMGN2	3151	Hs.181163.1.13	CN402996		1
chr1	26675050	+	HMGN2	3151		NM_005517.2		1
chr1	26675720	+	HMGN2	3151		AI219528		1
chr1	26676624	+	HMGN2	3151		AW450475		1
chr1	26754249	+	RPS6KA1	6195		W52403		1
chr1	26762857	+	RPS6KA1	6195			BI018597	0
chr1	26774103	+	RPS6KA1	6195	Hs.149957.1.53	NM_002953.3		1
chr1	26774108	+	RPS6KA1	6195		DB333012		1
chr1	26933755	+	ARID1A	8289			CN479046	0
chr1	26962136	+	ARID1A	8289		BG826791		1
chr1	26980278	+	ARID1A	8289		AI961620		1
chr1	26980967	+	ARID1A	8289	Hs.468972.1.46			0
chr1	26981178	+	ARID1A	8289	Hs.468972.1.47	AI818021		1
chr1	26981188	+	ARID1A	8289		NM_139135.2		1
chr1	26987823	+	PIGV	55650		DA744050		1
chr1	26994038	+	PIGV	55650	Hs.259605.1.14			1
chr1	26995835	+	PIGV	55650		H11936		1
chr1	26996994	+	PIGV	55650	Hs.259605.1.20			1
chr1	26997375	+	PIGV	55650	Hs.259605.1.22			1
chr1	26997399	+	PIGV	55650		AA203365		1
chr1	26997472	+	PIGV	55650	Hs.259605.1.23	CR599392.1		1
chr1	27054795	+	ZDHHC18	84243	Hs.523710.1.20	NM_032283.1		1
chr1	27054799	+	ZDHHC18	84243		CA431020		1
chr1	27056679	+	ZDHHC18	84243	Hs.523710.1.24	AI198914		1
chr1	27063531	+	SFN	2810	Hs.523718.1.1	NM_006142.3		1
chr1	27063535	+	SFN	2810		AA191692		1
chr1	27075209	-	GPN2	54707	Hs.14333.1.1	AW052093		1
chr1	27075605	-	GPN2	54707	Hs.14333.1.3	CA448277		1
chr1	27078448	-	ATPBD1B			AI129053 NM_018066.3		1
chr1	27078460	-	GPN2	54707	Hs.14333.1.4			1
chr1	27089565	-	GPATCH3	63906		AI051662 NM_022078.1		1
chr1	27089568	-	GPATCH3	63906	Hs.10903.1.1			1
chr1	27110561	-	NR0B2	8431	Hs.427055.1.1	AI801227 NM_021969.1		1
chr1	27145472	+	NUDC	10726	Hs.263812.1.15	NM_006600.2		1
chr1	27145514	+	NUDC	10726		BQ437537		0
chr1	27148645	-	C1orf172	126695	Hs.188881.1.1			0
chr1	27199345	+	TRNP1	388610	Hs.355747.1.6			0
chr1	27199728	+	TRNP1	388610	Hs.355747.1.9	NM_001013642.1		1
chr1	27199744	+	LOC388610			AW864215		1
chr1	27199964	+	TRNP1	388610	Hs.355747.1.10			1
chr1	27204097	-	FAM46B	115572	Hs.59771.1.1	BX431308 NM_052943.2		1
chr1	27297885	-	SLC9A1	6548	Hs.469116.1.1	BQ279234 NM_003047.2		1
chr1	27303908	-	SLC9A1	6548			AW448957	1
chr1	27304529	-	SLC9A1	6548	Hs.469116.1.17			1
chr1	27344834	-	SLC9A1	6548			BM987969	0
chr1	27507319	+	WDTC1	23038	Hs.469154.1.38	NM_015023.2		1
chr1	27507324	+	WDTC1	23038		AI627991		1
chr1	27507586	+	WDTC1	23038	Hs.469154.1.39	AW197399		1
chr1	27507641	+	WDTC1	23038	Hs.469154.1.40	BE047277		1
chr1	27507697	+	WDTC1	23038	Hs.469154.1.41	BM995789		1
chr1	27525627	+	C1orf160			CD248423		1
chr1	27535477	+	TMEM222	84065	Hs.469171.1.17	AA434386		1
chr1	27535478	+	C1orf160			NM_032125.1		1
chr1	27553008	+	SYTL1	84958		NM_032872.1 AW249673		1
chr1	27553015	+	SYTL1	84958	Hs.469175.1.30			1
chr1	27554256	-	MAP3K6	9064	Hs.194694.1.2	BE856116 NM_004672.3		1
chr1	27558076	+	SYTL1	84958		CV353657		1
chr1	27568185	-	FCN3	8547		BP391627 NM_003665.2		1
chr1	27568191	-	FCN3	8547	Hs.333383.1.2			1
chr1	27578252	-	CD164L2	388611	Hs.447596.1.1	AW104045		1
chr1	27594904	+	GPR3	2827	Hs.66542.1.2	NM_005281.2 CA432621		1
chr1	27603316	-	WASF2	10163		AW009560		1
chr1	27603902	+	GPR3	2827		BU737509		0
chr1	27604624	+	GPR3	2827		CB117723		1
chr1	27604647	-	WASF2	10163		AI909120		1
chr1	27604688	-	WASF2	10163		BQ065826		0
chr1	27606647	-	WASF2	10163	Hs.469244.1.1			0
chr1	27606888	-	WASF2	10163	Hs.469244.1.4			0
chr1	27609127	-	WASF2	10163	Hs.469244.1.12			0
chr1	27615084	-	WASF2	10163	Hs.469244.1.18			0
chr1	27618965	-	WASF2	10163		CV424565		1
chr1	27733342	-	AHDC1	27245		BM989685		0
chr1	27811386	-	FGR	2268	Hs.1422.1.1	CB529352 NM_005248.2		1
chr1	27811683	-	FGR	2268	Hs.1422.1.2			1
chr1	27812124	-	FGR	2268	Hs.1422.1.6			0
chr1	27859425	-	IFI6	2537		AW340488		1
chr1	27862544	-	IFI6	2537	Hs.145414.1.1	AI793170		1
chr1	27865158	-	IFI6	2537	Hs.523847.1.1	DB571170 NM_022873.2		1
chr1	27959283	+	FAM76A	199870		AI821696		1
chr1	27960337	+	FAM76A	199870		AA972353		1
chr1	27960702	+	FAM76A	199870	Hs.469359.1.7	NM_152660.1		1
chr1	27962220	+	FAM76A	199870		AI340089		1
chr1	27973139	+	STX12	23673		AA573169		1
chr1	28007269	+	STX12	23673		BX101065		1
chr1	28011331	+	STX12	23673	Hs.523855.1.8			0
chr1	28011367	+	STX12	23673		AV694771		1
chr1	28019439	+	STX12	23673		AI699700	AI699700	1
chr1	28021443	+	STX12	23673		BQ440747		1
chr1	28022571	+	STX12	23673	Hs.523855.1.24			1
chr1	28022711	+	STX12	23673		N56358		0
chr1	28022864	+	STX12	23673	Hs.523855.1.25	AA580137		1
chr1	28023402	+	STX12	23673	Hs.523855.1.26	BF195980		1
chr1	28023403	+	STX12	23673		NM_177424.1		1
chr1	28023543	+	STX12	23673	Hs.523855.1.27	R38854		1
chr1	28050625	+	PPP1R8	5511	Hs.533474.1.16	DB526114		1
chr1	28050766	+	PPP1R8	5511	Hs.533474.1.17	NM_138558.1		1
chr1	28050778	+	PPP1R8	5511		AU152550		1
chr1	28072729	+	C1orf38	9473			BQ015552	0
chr1	28085771	+	C1orf38	9473	Hs.10649.1.27	NM_004848.2		1
chr1	28085783	+	C1orf38	9473		AA477142		1
chr1	28088608	+	C1orf38	9473		BF678102		1
chr1	28090621	-	RPA2	6118	Hs.79411.1.1	AI870836 NM_002946.3		1
chr1	28106024	-	RPA2	6118		DA681686		0
chr1	28134691	+	SMPDL3B	27293			DW462718	0
chr1	28152365	+	SMPDL3B	27293		BP256909		0
chr1	28155578	+	SMPDL3B	27293	Hs.123659.1.19	BG950874		1
chr1	28155579	+	SMPDL3B	27293			BG950874	1
chr1	28158248	+	SMPDL3B	27293	Hs.123659.1.25	NM_014474.2		0
chr1	28167190	+	XKR8	55113	Hs.55024.1.6	NM_018053.2		1
chr1	28167194	+	XKR8	55113		AA884238		1
chr1	28169438	-	EYA3	2140		R53585		1
chr1	28172359	+	XKR8	55113		DB159305		1
chr1	28173046	-	EYA3	2140		DB309845		1
chr1	28176371	-	EYA3	2140	Hs.185774.1.3			1
chr1	28176490	+	XKR8	55113		BG956687		1
chr1	28187570	-	EYA3	2140	Hs.185774.1.6	BQ018346		1
chr1	28188794	-	EYA3	2140		BF979414		1
chr1	28192495	-	EYA3	2140		BM789303		1
chr1	28209876	-	EYA3	2140		BU687350		1
chr1	28274971	-	EYA3	2140		AW819002		1
chr1	28294828	+	SPCS2	9789	Hs.512341.1.3			0
chr1	28346252	-	PTAFR	5724	Hs.77542.1.1	AI287879		1
chr1	28399376	-	DNAJC8	22826	Hs.433540.1.1	NM_014280.2		1
chr1	28399622	-	DNAJC8	22826		BG204509		0
chr1	28399656	-	DNAJC8	22826	Hs.433540.1.2			1
chr1	28399979	-	DNAJC8	22826	Hs.433540.1.5			1
chr1	28404352	-	DNAJC8	22826		BP377893		1
chr1	28407437	-	DNAJC8	22826		DB494205		0
chr1	28437196	+	ATPIF1	93974	Hs.241336.1.11	NM_178191.1		1
chr1	28437203	+	ATPIF1	93974		AA448874		1
chr1	28438609				Hs.523897.1.1			1
chr1	28446004	+	ATPIF1	93974	Hs.241336.1.14			1
chr1	28480579	+	SESN2	83667		AA454079		1
chr1	28481587	+	SESN2	83667	Hs.469543.1.28	AW074451		1
chr1	28481589	+	SESN2	83667		NM_031459.3		1
chr1	28524233				Hs.411722.1.1			1
chr1	28534075	+	MED18	54797		BE732922		1
chr1	28535063	+	MED18	54797	Hs.479911.1.11	NM_017638.1		1
chr1	28535065	+	MED18	54797		AI040199		1
chr1	28608616	+	PHACTR4	65979		BX102030		1
chr1	28610794	+	PHACTR4	65979		AW971220		1
chr1	28623074	+	PHACTR4	65979		BE161172		1
chr1	28623188	+	PHACTR4	65979		BE161001		1
chr1	28688324	+	PHACTR4	65979		DR763294		1
chr1	28696685	+	PHACTR4	65979			DT218140	0
chr1	28696800	+	PHACTR4	65979		BM836600		1
chr1	28697685	+	PHACTR4	65979		DB371971		1
chr1	28699407	+	PHACTR4	65979	Hs.225641.1.19	H25415		1
chr1	28699463	+	PHACTR4	65979	Hs.225641.1.20	AI186778		1
chr1	28699468	+	PHACTR4	65979		NM_001048183.1		1
chr1	28708284	+	SNHG3-RCC1			CN366541		1
chr1	28708475	+	SNHG3-RCC1			BF036396		0
chr1	28708732	+	RCC1	1104	Hs.469723.1.13			1
chr1	28708763	+	SNHG3-RCC1			AI762470		1
chr1	28709991	+	RCC1	1104			AW449599	1
chr1	28709991	+	RCC1	1104	Hs.469723.1.15	AA563638		1
chr1	28729275	+	RCC1	1104			DW460704	0
chr1	28737263	+	RCC1	1104	Hs.469723.1.41			0
chr1	28737338	+	RCC1	1104	Hs.469723.1.42	BM014318		1
chr1	28738086	+	RCC1	1104	Hs.469723.1.44	AA729226		1
chr1	28738194	+	SNHG3-RCC1			NM_001048199.1 BU622451		1
chr1	28738196	+	RCC1	1104	Hs.469723.1.45			1
chr1	28738288	+	RCC1	1104	Hs.469723.1.46			0
chr1	28739907	+	SNHG3-RCC1			BM806548		1
chr1	28776857	+	TRNAU1AP	54952	Hs.533626.1.20			0
chr1	28777634	-	TRG11			AA905228 BC022205.1		1
chr1	28777638	+	TRNAU1AP	54952	Hs.533626.1.22	NM_017846.4		1
chr1	28777640	-	SNHG12	85028	Hs.528699.1.1			1
chr1	28780274	-	TRG11			H80026		0
chr1	28794542	+	RAB42	115273		BX110464		1
chr1	28802192	-	TAF12	6883	Hs.530251.1.2	AI339971 NM_005644.2		1
chr1	28802452	-	TAF12	6883	Hs.530251.1.7			1
chr1	28847629				Hs.523935.1.2			0
chr1	28890808	+	GMEB1	10691		BQ343734		1
chr1	28914011	+	GMEB1	10691	Hs.4069.1.20			1
chr1	28914264	+	GMEB1	10691	Hs.4069.1.22			0
chr1	28914405	+	GMEB1	10691	Hs.4069.1.23			0
chr1	28917101	+	GMEB1	10691		AA149986		1
chr1	28917307	+	GMEB1	10691	Hs.320445.1.1	AI707690		1
chr1	28918456	+	GMEB1	10691		CN304279		1
chr1	28942978	+	YTHDF2	51441		BX371575		0
chr1	28952441	+	YTHDF2	51441			AW834224	0
chr1	28954242	+	YTHDF2	51441		BF834011		1
chr1	28968343	+	YTHDF2	51441		CB128959		0
chr1	28968871	+	YTHDF2	51441	Hs.532286.1.16	AI566725		1
chr1	28968874	+	YTHDF2	51441		NM_016258.2		1
chr1	29192515	+	EPB41	2035	Hs.175437.1.5	BM465039		1
chr1	29238512	+	EPB41	2035		BQ424914		1
chr1	29255631	+	EPB41	2035			DW449543	0
chr1	29264320	+	EPB41	2035	Hs.175437.1.16			1
chr1	29318526	-	TTMB	399474	Hs.531492.1.1	NM_001003682.2		1
chr1	29319121	+	EPB41	2035	Hs.175437.1.33			0
chr1	29319145	+	EPB41	2035		AI346300		1
chr1	29319214	+	EPB41	2035		N94179		1
chr1	29346841	-	SFRS4	6429	Hs.76122.1.2	AI566488		1
chr1	29347110	-	SFRS4	6429	Hs.76122.1.4			0
chr1	29378803	-	SFRS4	6429			CB851602	1
chr1	29386031				Hs.538153.1.1			0
chr1	29391971	-	MECR	51102		DB308403 NM_001024732.1		1
chr1	29392506	-	MECR	51102		DB314141		1
chr1	29392914	-	MECR	51102	Hs.183646.1.3	CA448278		1
chr1	29423915				Hs.368948.1.1			0
chr1	29525899	+	PTPRU	10076	Hs.19718.1.47	BU687539		1
chr1	29525903	+	PTPRU	10076		NM_133178.2		1
chr1	29528719				Hs.434659.1.1			1
chr1	29954285				Hs.436313.1.1			1
chr1	30096743				Hs.538152.1.1			0
chr1	30387041				Hs.442245.1.1			1
chr1	30654709				Hs.335004.1.1			0
chr1	30666542				Hs.524008.1.1			0
chr1	30956711	-	MATN1			BG231616		1
chr1	30958577	-	MATN1			DB356422 NM_002379.2		1
chr1	30958591	-	MATN1	4146	Hs.150366.1.2			1
chr1	30958670	-	MATN1			DB357807		1
chr1	30977902	-	LAPTM5	7805	Hs.371021.1.1	BP394302 NM_006762.1		1
chr1	30978762	-	LAPTM5	7805		AW606734		1
chr1	30978803	-	LAPTM5	7805		BQ695184		1
chr1	30978870	-	LAPTM5	7805	Hs.371021.1.5			1
chr1	30998519	-	LAPTM5	7805			AW301022	1
chr1	31055812			388616	Hs.482753.1.1			1
chr1	31105688	+	LOC400748	400748	Hs.434690.1.2			0
chr1	31114898	-	SDC3	9672	Hs.158287.1.1	AA167273		1
chr1	31115082	-	SDC3	9672	Hs.158287.1.2			1
chr1	31117673	-	SDC3	9672	Hs.158287.1.3			1
chr1	31118021	-	SDC3	9672	Hs.158287.1.4			0
chr1	31176937	-	PUM1	9698	Hs.281707.1.1	AA810276 BX647437.1		1
chr1	31177098	-	PUM1	9698		BU945519		0
chr1	31178161	-	PUM1	9698		BG474429		1
chr1	31186624	-	PUM1	9698		BU522102		1
chr1	31228976	-	PUM1	9698			BM280266	1
chr1	31424777	-	FAM77C			BU740047		1
chr1	31425178	-	FAM77C			T10148 NM_024522.1		1
chr1	31425179	-	NKAIN1	79570	Hs.470259.1.2			1
chr1	31426495	-	FAM77C	79570	Hs.470259.1.3	BM799556		1
chr1	31504999	-	WDR57			AI242701 NM_004814.2		1
chr1	31505004	-	SNRNP40	9410	Hs.33962.1.1			1
chr1	31505106	-	SNRNP40	9410	Hs.33962.1.3	AI654409		1
chr1	31526805	-	WDR57			CX759167		1
chr1	31532389	-	SNRNP40	9410		CN294533	CN294533	1
chr1	31534821	-	WDR57			AL702450		1
chr1	31584452	+	ZCCHC17	51538		BM771960		1
chr1	31594413	+	ZCCHC17	51538		BX358816		1
chr1	31601031	-	FABP3	2170		AA040047		1
chr1	31609581	+	ZCCHC17	51538	Hs.524094.1.13			0
chr1	31609675	+	ZCCHC17	51538		BP319350		1
chr1	31609728	+	ZCCHC17	51538		BM454966		1
chr1	31610354	+	ZCCHC17	51538	Hs.524094.1.19	NM_016505.2		1
chr1	31610392	+	ZCCHC17	51538		BG031131		1
chr1	31610896	-	FABP3	2170	Hs.554739.1.4			1
chr1	31611064	-	FABP3	2170	Hs.554739.1.5			1
chr1	31611088	-	FABP3	2170	Hs.554739.1.6	BP348470		1
chr1	31616468	+	ZCCHC17	51538		AI219891		1
chr1	31677941	+	SERINC2	347735		BM126141		1
chr1	31680109	+	SERINC2	347735	Hs.270655.1.22	NM_178865.3		1
chr1	31680114	+	SERINC2	347735		AA480065		1
chr1	31695411				Hs.538148.1.1			1
chr1	31746754	+	BC104455			BC104455.1 AL040259		1
chr1	31825874	+	TINAGL1	64129	Hs.199368.1.35	CR596614.1		1
chr1	31825879	+	TINAGL1	64129		AI301342		1
chr1	31865379	+	HCRTR1	3061	Hs.388226.1.9			0
chr1	31865801	+	HCRTR1	3061		BC035686.1		1
chr1	31868049	-	PEF1	553115		N35164 NM_012392.1		1
chr1	31868057	-	PEF1	553115	Hs.470417.1.1			1
chr1	31868098	-	PEF1	553115	Hs.470417.1.2			0
chr1	31890434	-	COL16A1	1307	Hs.368921.1.1	NM_001856.3		1
chr1	31890686	-	COL16A1	1307	Hs.368921.1.2	AI651740		1
chr1	31890737	-	COL16A1	1307		AA852280		0
chr1	31890777	-	COL16A1	1307	Hs.368921.1.3			1
chr1	31961953	-	BAI2	576		AW444887		1
chr1	31965292	-	BAI2	576	Hs.524138.1.1	AI291691 NM_001703.2		1
chr1	31975659	-	BAI2	576		DA500221		0
chr1	32028609	-	SPOCD1	90853		CA307857 NM_144569.3		1
chr1	32028613	-	SPOCD1	90853	Hs.62604.1.1			1
chr1	32034635	-	SPOCD1	90853		DA556250		1
chr1	32144608	-	CR601100			AA435801 CR601100.1		1
chr1	32144611	-	PTP4A2	8073	Hs.470477.1.1			1
chr1	32144698	-	CR601100			BF090187		1
chr1	32145753	-	CR601100			BF795101		1
chr1	32146301	-	PTP4A2	8073		CN304153		1
chr1	32146403	-	PTP4A2	8073		AI037971		1
chr1	32146743	-	PTP4A2	8073		BP430770		0
chr1	32146840	-	PTP4A2	8073	Hs.470477.1.9			1
chr1	32151764	-	PTP4A2	8073		AI133250		1
chr1	32169457	-	PTP4A2	8073		BE006709		1
chr1	32202831				Hs.375324.1.1			0
chr1	32269836	+	KHDRBS1	10657		AW270795		0
chr1	32279260	+	KHDRBS1	10657		AW373700		1
chr1	32279405	+	KHDRBS1	10657		AW444899		1
chr1	32281135	+	KHDRBS1	10657			BF795458	1
chr1	32281674	+	KHDRBS1	10657		AV654062		0
chr1	32282062	+	KHDRBS1	10657	Hs.445893.1.19	AA884551		1
chr1	32290519				Hs.136985.1.1			0
chr1	32298874	+	KHDRBS1	10657		BX455460		1
chr1	32299037	+	KHDRBS1	10657	Hs.445893.1.24	AX746925.1		1
chr1	32299047	+	KHDRBS1	10657		DB365017		1
chr1	32340291	+	TMEM39B	55116			AI199141	1
chr1	32341049	+	TMEM39B	55116	Hs.25544.1.21			0
chr1	32409612	+	KPNA6	23633	Hs.470588.1.25			0
chr1	32411383	+	KPNA6			CA437779		1
chr1	32413101	+	KPNA6			BG497665		1
chr1	32413830	+	KPNA6			BF677289		1
chr1	32414751	+	KPNA6	23633	Hs.470588.1.31	NM_012316.4		1
chr1	32414756	+	KPNA6			AW303564		1
chr1	32434717	+	TXLNA	200081		AA461396		1
chr1	32436473	+	TXLNA	200081	Hs.17987.1.22	NM_175852.3		1
chr1	32436503	+	TXLNA	200081		AW474425		0
chr1	32442957				Hs.484635.1.1			0
chr1	32442993	-	UNQ548			AW135048		1
chr1	32443572	-	CCDC28B	79140	Hs.534482.1.12			0
chr1	32443578	+	CCDC28B	79140		BM981930 NM_024296.3		1
chr1	32446875	+	IQCC	55721		DB554200 NM_018134.1		1
chr1	32452623	-	UNQ548			DB300408		1
chr1	32452659	-	UNQ548			AI138733 BC001256.1		1
chr1	32452666	-	C1orf91	56063	Hs.272299.1.2			1
chr1	32454380	+	DCDC2B	149069	Hs.424588.1.3	BC128073.1		1
chr1	32454384	-	UNQ548	56063	Hs.272299.1.11	AI805326		1
chr1	32468119	-	LOC339483	339483		AI825131		1
chr1	32469775	+	EIF3I	8668	Hs.530096.1.19		EC510362	1
chr1	32469792	+	EIF3S2			D19910 NM_003757.2		1
chr1	32469847	-	LOC339483	339483	Hs.471067.1.1	AL833686.1		1
chr1	32487044	+	FAM167B	84734	Hs.18449.1.5	BX091465		1
chr1	32487048	+	C1orf90			NM_032648.2		1
chr1	32514975	+	LCK	3932		CR976544		1
chr1	32524353	+	LCK	3932	Hs.470627.1.34	NM_005356.3		1
chr1	32524355	+	LCK	3932		AA687137		1
chr1	32554970	+	HDAC1	3065		AU098642		0
chr1	32562305	+	HDAC1	3065			BF509156	0
chr1	32571332	-	HDAC1	3065	Hs.88556.1.22			1
chr1	32571616	+	HDAC1	3065		BF204295		0
chr1	32571811	+	HDAC1	3065		NM_004964.2		1
chr1	32571813	-	HDAC1	3065	Hs.88556.1.24			0
chr1	32571833	+	HDAC1	3065		DW461948		1
chr1	32572014	-	MARCKSL1	65108	Hs.75061.1.1	BU957649 NM_023009.4		1
chr1	32572123	-	MARCKSL1	65108	Hs.75061.1.2			0
chr1	32572269	-	MARCKSL1	65108	Hs.75061.1.3			1
chr1	32599457	-	BC111382			BE466102 BC111382.1		1
chr1	32599458			400749	Hs.416553.1.1			1
chr1	32602500	-	TSSK3	81629	Hs.512763.1.8			1
chr1	32602513	+	TSSK3	81629		BF509953		1
chr1	32603290	-	BSDC1	55108		AA770070 BC026322.1		1
chr1	32603298	-	BSDC1	55108	Hs.353454.1.1			1
chr1	32603354	-	BSDC1	55108		DB523580		1
chr1	32603462	-	BSDC1	55108	Hs.353454.1.4			1
chr1	32606220	-	BSDC1	55108		AA055800		1
chr1	32610981	-	BSDC1	55108		BF376903		1
chr1	32613697	-	BSDC1	55108	Hs.353454.1.18	CN480221		1
chr1	32613699	-	BSDC1	55108			R77382	1
chr1	32616401	-	BSDC1	55108		DA483046		1
chr1	32788066	+	ZBTB8	653121			CB051038	0
chr1	32838975			127557	Hs.546479.1.14			1
chr1	32844127	+	BOZF1		Hs.412758.1.1	AX747483.1		1
chr1	32859004	-	ARCH	339487	Hs.470765.1.2	CK300390		1
chr1	32860017	-	ARCH	339487	Hs.470765.1.11	AA757210		1
chr1	32862470	-	ARCH			BE145883		1
chr1	32906588	+	RBBP4	5928		DA666385		0
chr1	32910889	+	RBBP4	5928		BQ229487		0
chr1	32915673	+	RBBP4	5928			BX115419	1
chr1	32918688	+	RBBP4	5928	Hs.16003.1.36			1
chr1	32918837	+	RBBP4	5928	Hs.16003.1.37	NM_005610.1		1
chr1	32919157	-	SYNC	81493	Hs.550537.1.2			1
chr1	32920977	-	SYNC1			DA228012		1
chr1	32922653	-	SYNC1			H06461		1
chr1	32922787	-	SYNC	81493		AA757126	AA757126	1
chr1	32922832	-	SYNC1			CX781179		1
chr1	32924409	+	RBBP4	5928		BQ317912		1
chr1	33009258	-	YARS	8565		CX163834		1
chr1	33012966	-	YARS	8565	Hs.213264.1.1			1
chr1	33012974	+	KIAA1522	57648		AV692293		1
chr1	33013015	+	KIAA1522	57648		BG740146		1
chr1	33013158	+	KIAA1522	57648	Hs.528659.1.14	NM_020888.2		1
chr1	33013159	+	KIAA1522	57648		AI818656		1
chr1	33013413	-	YARS	8565		AA757809 NM_003680.2		1
chr1	33013428	-	YARS	8565	Hs.213264.1.2			1
chr1	33013868	-	YARS	8565	Hs.213264.1.8			1
chr1	33024078	-	YARS	8565		AW452936	AI350338	1
chr1	33046573	-	YARS	8565		AI150451		1
chr1	33057023	+	S100PBP	64766	Hs.440880.1.1			1
chr1	33064771	+	S100PBP	64766		DR004448		0
chr1	33064985	+	S100PBP	64766		AL525813		1
chr1	33073364	+	S100PBP	64766		AV699508		1
chr1	33086001	+	S100PBP	64766		DA218993		1
chr1	33094378	+	S100PBP	64766	Hs.440880.1.22			1
chr1	33097063	+	S100PBP	64766	Hs.440880.1.25	AX746586.1		1
chr1	33097067	+	S100PBP	64766		AA557330		1
chr1	33100453	-	FNDC5	252995	Hs.524234.1.1	AI056482		1
chr1	33132780	-	TMEM54	113452	Hs.534521.1.1	AI091015 NM_033504.2		1
chr1	33132833	+	HPCA	3208	Hs.288654.1.13	NM_002143.2		1
chr1	33136629	+	HPCA	3208	Hs.288654.1.14			0
chr1	33167228				Hs.270479.1.1			1
chr1	33174632	-	IBRDC3			BI489433 NM_153341.1		1
chr1	33174642	-	RNF19B	127544	Hs.546478.1.1			1
chr1	33174736	-	RNF19B	127544	Hs.546478.1.2			0
chr1	33174809	-	IBRDC3			BE893278		1
chr1	33180437	-	IBRDC3			BM906289		1
chr1	33242766	-	AK2	204		BE644686		1
chr1	33246167	-	AK2	204		AI985582 NM_013411.3		1
chr1	33247063	-	AK2	204	Hs.470907.1.1	AA429410		1
chr1	33248110	-	AK2	204	Hs.470907.1.3			1
chr1	33248262	-	AK2	204	Hs.470907.1.4			1
chr1	33248860	-	AK2	204	Hs.470907.1.10			0
chr1	33251228	-	AK2	204	Hs.470907.1.13	CR987824		1
chr1	33252552	-	AK2	204		AA879273		1
chr1	33257877	-	AK2	204	Hs.470907.1.19			0
chr1	33259830	-	AK2	204	Hs.470907.1.23			0
chr1	33267253	-	AK2	204		AW815792		1
chr1	33269427				Hs.221337.1.1			0
chr1	33270657	+	BC036308			DB520900 BC036308.1		1
chr1	33297094				Hs.255315.1.1			0
chr1	33316072				Hs.116243.1.1			1
chr1	33323434	+	KIAA1945			BX112616		0
chr1	33358581	+	KIAA1945	113451	Hs.101807.1.14	AI611040		1
chr1	33358714	+	ADC	113451	Hs.101807.1.16	AL832640.2		1
chr1	33358719	+	KIAA1945			AA719603		1
chr1	33361680				Hs.533500.1.1			1
chr1	33364313				Hs.129462.1.1			1
chr1	33364720	+	KIAA1945			AA994013		1
chr1	33369726				Hs.538144.1.1			1
chr1	33380055	-	AX747064			AI279726 AX747064.1		1
chr1	33383586	-	TRIM62	55223	Hs.404997.1.1	AL138363 NM_018207.1		1
chr1	33403151	-	TRIM62	55223		AA731634		1
chr1	33499868	+	ZNF362	149076		AI652831	BQ025782	1
chr1	33522938	+	ZNF362	149076			CA411635	1
chr1	33537470	+	ZNF362	149076	Hs.524248.1.16			0
chr1	33538685	+	ZNF362	149076	Hs.524248.1.23	AW470044		1
chr1	33538906	+	ZNF362	149076	Hs.524248.1.24	NM_152493.2		1
chr1	33538914	+	FLJ25476			BQ647442		1
chr1	33561809	-	PHC2	1912	Hs.524271.1.1	BU726138	AI141393	1
chr1	33562536	-	PHC2	1912	Hs.524271.1.5			0
chr1	33567094	-	PHC2	1912	Hs.524271.1.14			0
chr1	33591398	-	PHC2	1912	Hs.524271.1.23	AA401565	AW449502	1
chr1	33598929	-	PHC2	1912		DB311675		1
chr1	33609219	-	PHC2	1912		DA107985		1
[truncated: 110,075 more rows]
